# Supplementary material for: Integrative Analyses of Metabolome and Transcriptome Reveal Scion–Stock Asymmetry Reduction and Shift of Sugar Metabolism During Graft Junction Formation in Malus Domestica (‘Hanfu’) Homograft
Source: Int J Mol Sci. 2025 May 30;26(11):5290. doi: 10.3390/ijms26115290 (PMC12155446; doi:10.3390/ijms26115290)
Supplement: Supplementary file 1 [file ijms-26-05290-s001.zip]

Archive with 6 entries (6 files):
- supplymentary figureS1-S3.pdf
- tableS1 WGCNA analysis of transcriptome.xlsx
- tableS3 The information of the 2300 metabolites identified in 5 samples..xlsx
- tableS4 Differentially expressed metabolites (DEMs) in the 5 comparison groups.xlsx
- tableS5 qPCR primers information.xlsx
- tablet S2 Differentially expressed genes (DEGs) in the 5 comparison groups.xlsx
