# Supplementary material for: Integrative Analyses of Metabolome and Transcriptome Reveal Scion–Stock Asymmetry Reduction and Shift of Sugar Metabolism During Graft Junction Formation in Malus Domestica (‘Hanfu’) Homograft
Source: Int J Mol Sci. 2025 May 30;26(11):5290. doi: 10.3390/ijms26115290 (PMC12155446; doi:10.3390/ijms26115290)
Supplement: Supplementary file 1 [file ijms-26-05290-s001.zip › tableS1 WGCNA analysis of transcriptome.xlsx]

## Sheet: Sheet1
Supplemental Dataset S1 WGCNA analysis result for transcriptome
genes with FPKM>0 in 13 different grafting samples
geneID	Cluster	0DAG-1	0DAG-2	10DAG(scion)-1	10DAG(scion)-2	20DAG(scion)-1	20DAG(scion)-2	30DAG(scion)-1	30DAG(scion)-2	40DAG(scion)-1	40DAG(scion)-2	10DAG(stock)-1	10DAG(stock)-2	20DAG(stock)-1	20DAG(stock)-2	30DAG(stock)-1	30DAG(stock)-2	40DAG(stock)-1	40DAG(stock)-2
HF00303	turquoise	3.20602	2.92174	8.53512	10.6002	10.4133	9.6843	7.29836	5.48944	4.64669	4.06759	6.74852	4.86325	7.47368	8.03222	8.79828	7.3989	5.90588	7.3601
HF00328	turquoise	34.8219	20.8924	55.4456	72.5213	59.1146	61.3068	75.7109	67.5659	59.9185	66.7551	59.5899	68.1627	83.8069	54.9813	81.9817	80.1449	82.0154	80.1701
HF00397	turquoise	5.20984	5.70191	18.0142	24.2676	21.9649	21.0735	25.844	21.7278	31.1925	33.7435	17.168	15.1207	21.2603	18.7654	24.4417	23.606	23.7445	25.0038
HF06807	turquoise	29.3663	28.915	107.431	133.855	60.0745	73.6248	77.9098	61.2346	41.0407	41.6946	86.4882	78.9376	90.4371	89.7611	81.0458	78.5232	71.0292	67.854
HF07917	turquoise	128.427	130.432	133.098	170.868	165.669	177.187	134.618	133.976	100.074	101.701	121.073	118.263	67.9226	91.4807	138.075	156.176	152.993	150.302
HF08628	turquoise	81.8889	73.1637	33.0343	37.4114	49.6455	48.519	24.1201	29.1943	10.2632	9.73233	60.7656	48.1873	44.7962	38.0296	25.9401	25.4289	19.4721	19.6607
HF09556	turquoise	38.1258	38.5099	72.0151	90.336	72.5008	58.0027	62.3621	55.9223	50.0631	50.0534	103.902	105.612	68.0525	72.9593	92.8383	89.2517	59.4012	60.4697
HF11660	turquoise	0.677978	1.20045	2.68749	4.20962	3.66848	4.29865	4.42996	4.17628	1.98245	1.64513	0.910535	2.22558	2.55795	2.74719	3.68279	4.27421	2.95489	2.879
HF12961	turquoise	21.2993	25.1053	17.2514	20.9547	21.0558	17.1396	35.6697	31.2524	36.39	40.4354	29.565	25.9433	24.5939	23.4757	42.1513	41.5034	43.9875	44.7814
HF13582	turquoise	1.96058	4.10246	7.18314	8.27019	13.4304	11.0678	18.619	16.7007	25.84	26.1397	10.5471	6.2984	13.2657	14.2452	20.2318	19.3943	20.4946	20.1199
HF13765	turquoise	5.24841	2.80523	7.94101	12.0616	9.44809	9.28233	13.1091	14.5306	25.3701	26.9609	8.89317	10.1801	16.0969	10.8913	9.7703	12.523	9.72534	11.3482
HF18829	turquoise	19.817	16.5793	6.84621	9.22355	14.8848	14.6098	10.1587	19.6132	3.89642	3.73392	9.18995	11.7235	3.35764	5.6392	14.3345	12.3466	11.6646	10.8277
HF22189	turquoise	5.34016	8.48034	8.10735	12.0213	19.4689	18.2557	15.5733	14.3535	8.29322	10.4126	9.7947	8.4046	15.3092	11.9793	18.4054	19.6742	12.0444	12.4246
HF23141	turquoise	2.02413	1.75119	5.24256	5.84055	7.03991	8.71627	10.3044	8.92	4.89412	6.21934	4.0893	4.7979	3.26111	6.08026	9.00067	8.51955	9.24737	7.11422
HF09178	turquoise	11.7174	14.8602	34.1104	45.1891	31.3724	29.9126	48.0499	40.9888	42.2565	42.3647	38.9217	42.4722	18.1807	27.9639	42.8225	40.9018	63.6742	67.4193
HF10385	turquoise	16.0876	11.5912	71.1328	95.006	103.672	71.1279	77.3641	67.0668	72.3968	70.9662	69.2846	73.8691	65.815	66.236	104.137	102.696	95.6822	101.658
HF12314	turquoise	98.4974	86.104	78.9771	105.023	110.415	109.984	120.897	111.94	99.2432	103.611	103.74	97.7339	132.334	116.118	139.544	128.066	135.708	140.907
HF12491	turquoise	1.01802	1.58266	5.70615	7.60993	4.78142	4.13665	8.25179	7.49755	7.80162	7.76214	4.85123	5.03486	6.4062	5.05868	10.6698	8.48829	10.0503	11.021
HF13504	turquoise	11.3738	13.6429	50.5667	63.7165	25.0575	21.0876	52.3567	41.2738	73.8836	77.9525	40.4184	45.9881	17.1265	17.1924	50.8631	52.5809	79.7118	67.7183
HF16200	turquoise	111.222	116.254	152.491	188.124	158.871	164.148	148.025	201.369	125.807	132.384	140.108	133.04	128.107	116.648	161.792	160.28	138.987	128.528
HF17688	turquoise	61.5199	69.8638	55.9751	72.1885	91.5663	70.7574	81.9986	73.8735	43.1244	47.0016	55.0651	48.0824	56.1346	58.694	114.233	124.568	99.5956	94.9489
HF19341	turquoise	3.98593	3.96547	16.201	20.4021	9.62011	4.441	36.0006	31.3262	24.4304	24.811	22.7858	21.7666	11.3452	16.9881	33.7653	33.9082	42.0731	38.9941
HF01078	turquoise	120.464	121.698	59.9066	74.5233	96.8466	57.8333	194.017	174.376	386.575	358.082	62.9405	64.0647	53.8462	64.7176	225.403	207.89	298.394	323.966
HF01374	turquoise	0.568166	6.18833	4.4834	6.46337	7.33065	5.99912	5.19703	4.71912	11.1937	10.0971	7.61057	4.98944	13.5304	6.50806	5.21988	3.74003	5.07646	4.07202
HF02140	turquoise	9.23516	10.8685	13.5195	16.6923	13.0396	11.7474	15.1279	11.9856	10.1198	10.3447	11.0995	11.2679	12.1136	11.0534	14.6485	12.5305	14.3359	13.4582
HF03471	turquoise	5.0429	9.66409	14.8371	19.2044	19.1462	18.538	18.3963	16.1385	14.166	14.7454	9.56613	9.046	14.6681	14.4397	18.2519	19.3558	16.2799	16.3576
HF04470	turquoise	2.82136	2.69834	5.46086	6.63062	9.14877	11.8143	9.63641	9.7152	18.1764	17.5733	3.18321	3.23624	9.17888	7.59823	10.8931	10.8263	11.1077	12.8841
HF05043	turquoise	9.38314	7.50065	37.4309	50.8562	32.2954	36.4518	46.9182	41.3946	26.636	28.7993	45.1725	47.4287	36.7131	36.3545	55.6811	55.8004	46.4058	46.1804
HF05787	turquoise	1.32933	1.02487	9.83928	15.2308	8.79513	6.65565	18.1704	13.7448	6.77288	6.51383	4.197	5.09158	2.83096	6.19126	19.6832	17.6706	18.4307	20.5687
HF07368	turquoise	3.47723	3.11886	6.36996	8.57075	6.89497	7.04003	11.4701	10.9905	8.5011	9.10264	5.26279	6.73387	4.69379	5.66064	12.5568	13.8097	16.8544	14.5627
HF07464	turquoise	3.05496	3.26172	9.71788	12.7752	8.91619	9.59322	11.6518	9.78437	11.0326	11.2948	17.8905	16.9364	12.2005	14.112	13.5957	13.809	13.7143	12.9241
HF07930	turquoise	0.216501	0.098282	1.87464	3.02154	2.54012	3.10848	4.0478	3.29236	3.67869	4.57275	4.0049	3.65276	3.39457	2.39013	5.6809	6.07233	3.94687	4.94022
HF07962	turquoise	17.0811	18.9461	67.0194	85.3782	66.6022	76.9747	79.3264	101.062	50.944	49.4886	49.605	46.1362	67.594	64.632	99.149	90.3515	87.0874	80.9805
HF08607	turquoise	11.4565	14.606	168.09	218.667	136.344	133.223	195.35	163.895	46.913	52.19	56.4306	56.6438	113.758	106.501	128.958	161.605	126.688	119.675
HF09951	turquoise	1.32102	0.527128	123.937	158.712	47.032	42.5913	142.181	125.125	41.4491	43.6425	31.4512	37.168	47.3593	54.7586	153.582	185.478	181.717	169.996
HF11849	turquoise	3.65766	3.59799	5.66995	7.56618	5.23773	5.58305	6.6783	5.74258	9.73043	9.57045	9.62848	6.32161	12.8669	6.77528	8.20146	8.31261	7.98805	9.28335
HF12112	turquoise	2.02762	2.35551	6.95677	9.60454	10.1227	7.70269	15.6633	14.368	15.8553	14.3304	11.2413	8.70897	9.23183	11.3017	15.5876	16.0949	17.3488	19.226
HF12276	turquoise	1.10548	1.14393	16.2791	20.775	12.6709	18.0438	13.8905	10.8258	12.4077	13.4794	5.84856	4.11045	8.36342	6.71621	12.0958	10.2041	9.42686	9.84292
HF12602	turquoise	4.84773	3.52409	7.13804	8.10518	8.18581	12.9847	8.50574	10.7963	14.1973	13.2219	6.24564	5.80858	9.70958	8.80678	16.2313	12.4146	14.5036	13.9777
HF12641	turquoise	12.3064	14.3838	11.5601	16.2685	12.802	15.626	6.30122	5.74814	0.990314	1.44569	10.8834	8.92471	8.22714	7.02563	7.18072	5.88133	8.93596	9.1727
HF14233	turquoise	3.02674	4.07824	7.53126	11.2735	7.5417	6.45941	12.8818	11.2746	10.9808	11.0713	8.96361	7.98426	8.7511	6.30731	15.277	13.4156	17.574	14.8769
HF15298	turquoise	0.732458	2.72035	2.18518	2.72434	2.03852	1.77623	1.67336	2.60309	4.42211	2.75121	1.55281	0.583417	1.45151	2.33758	2.42435	2.65088	3.59321	2.97498
HF15300	turquoise	3.62337	2.85903	2.72382	3.92744	1.95315	3.215	3.19722	2.99651	4.54907	4.21691	1.93401	1.03992	6.49533	3.37954	3.48414	2.77863	5.18666	5.22019
HF16965	turquoise	23.1364	18.9204	22.6094	31.1563	28.7746	27.0464	48.547	45.4391	53.8795	56.7349	31.7151	33.5658	37.6862	35.6384	57.1838	55.3453	64.9856	60.003
HF17721	turquoise	1.10329	0.891064	2.25928	2.56558	3.04883	2.01455	4.47112	3.3406	3.00368	3.29308	2.35498	2.0798	1.40302	0.465401	4.85009	3.84182	4.49681	4.83767
HF18040	turquoise	4.94677	3.28686	9.37721	14.7207	9.09638	10.1029	12.9357	10.6691	11.5022	13.4217	9.56757	9.20078	15.9642	10.9484	20.9042	19.0772	15.2108	14.7129
HF19079	turquoise	19.9183	15.5589	18.6963	23.5457	18.9383	20.6205	36.8607	31.0077	25.9732	30.0465	21.5848	20.0919	19.0122	16.213	40.6695	36.0317	39.4706	39.521
HF19497	turquoise	149.578	137.377	22.5717	28.3615	29.9887	17.6421	57.5124	54.0974	16.9193	17.3402	132.896	134.112	31.341	33.5279	28.9688	29.8869	89.0427	95.9282
HF19611	turquoise	2.50228	2.65764	8.46532	11.2715	7.17091	10.0688	9.27965	7.01007	11.0664	11.4935	5.39672	5.2262	9.04769	10.2467	10.0887	10.434	8.43952	8.20521
HF19975	turquoise	10.2982	7.34002	81.3331	107.864	53.7725	57.9586	81.6079	66.8906	65.4829	62.8505	80.4549	77.5773	132.751	118.453	100.258	99.5472	86.6095	87.8133
HF20181	turquoise	11.4167	9.6132	15.0115	17.2521	16.3554	15.9478	16.1864	15.2735	11.7664	12.2809	23.0247	17.7338	19.1494	17.4558	16.6704	15.1635	17.8885	16.2073
HF00001	yellow	2.00761	1.1172	0.667924	1.51742	2.11418	4.06932	1.45883	2.82871	4.04817	3.04411	0.792442	0.694251	1.47764	2.1883	1.49026	1.56654	1.56454	1.52451
HF00003	turquoise	24.7693	24.4381	15.0568	19.4221	18.7496	20.9378	22.7406	38.4976	19.2809	20.5299	18.1584	17.2992	44.5157	38.2318	36.3764	29.4087	35.2991	32.4286
HF00004	brown	3.07178	3.00976	1.68649	2.28285	3.61589	4.46542	3.49798	3.99294	2.3772	2.76885	4.20567	4.25713	6.06401	9.4421	3.65869	2.27154	4.55656	5.41977
HF00008	brown	0.426734	2.66299	0.545636	0.824685	0.557799	0.948308	0.340149	0.572448	0.34753	0.779762	1.30547	1.49952	1.1676	1.31025	1.43954	1.05502	0.727542	1.10951
HF00013	blue	13.8411	12.6651	0.577188	0.624414	6.50898	5.33953	4.56658	3.15686	8.15843	8.00971	2.08153	1.78133	5.77971	9.8411	6.23324	5.85168	7.72848	9.14755
HF00026	blue	11.9065	14.5001	70.4277	85.6045	50.4238	41.0633	60.9585	84.3598	43.9213	49.7259	33.5705	24.4429	88.8875	87.705	40.6092	37.9113	30.0094	33.9354
HF00027	yellow	10.327	17.2167	16.7124	22.4464	17.5201	24.8909	16.6896	16.083	19.5561	20.5121	13.523	16.401	26.1372	22.2545	17.179	17.9604	13.6282	12.2811
HF00028	brown	18.8765	11.4741	19.9541	25.005	29.5784	16.5459	16.1287	17.2191	17.43	16.6852	31.4811	25.2256	26.228	30.9865	19.222	22.5908	13.1632	18.0111
HF00034	turquoise	1.96376	0.847089	6.99849	9.24743	7.06639	10.1875	9.8849	8.51826	6.45561	7.79594	4.3003	3.75952	7.19103	6.14309	11.4566	10.2784	10.4149	9.67441
HF00040	blue	71.7583	93.4071	2.6198	2.98002	19.744	33.0675	31.3276	27.5254	15.7815	14.9544	6.34175	5.39031	14.8931	15.7184	17.5857	12.829	26.5522	25.4485
HF00044	turquoise	0.660661	1.63319	2.76736	3.81775	2.75796	2.99324	5.28577	3.71293	4.12429	4.30058	2.01209	2.1872	1.94917	2.04859	4.50036	4.97051	5.3687	4.66794
HF00046	blue	63.9362	62.2172	9.70948	13.2601	16.0259	14.8117	17.4213	16.0988	35.1982	28.8968	36.1011	33.6022	31.2052	38.1091	21.9699	18.0219	27.1769	28.6445
HF00050	brown	33.8127	41.4903	43.9883	62.3584	48.9484	47.3076	108.438	95.3169	133.567	143.75	135.758	137.757	91.6287	87.7722	160.798	146.939	175.722	163.429
HF00051	turquoise	12.5074	12.8557	13.4843	17.7568	18.5651	20.7072	14.2437	15.4612	15.0345	14.6014	19.5254	21.2179	22.3271	17.2549	13.8055	17.8268	14.0588	18.7254
HF00054	yellow	15.8142	20.9239	14.7892	17.2128	26.8079	25.634	19.736	16.9929	17.8076	18.945	19.3911	17.9729	23.2368	19.549	18.447	21.3071	15.4605	17.6269
HF00057	brown	17.521	22.1191	13.7572	20.5882	22.6444	28.0322	21.1622	20.3328	20.3629	22.3786	15.7748	19.4534	27.979	29.6551	23.9731	24.7509	19.3212	18.7222
HF00062	brown	3.16784	3.90867	4.24559	5.68642	6.18981	5.1079	6.2491	4.65257	4.22841	5.60528	4.56144	6.14514	4.57422	11.9963	7.13956	6.56882	5.73636	6.45564
HF00064	brown	1.66628	2.68386	2.58654	3.63687	3.70516	3.29682	2.68529	2.65815	3.33611	3.49098	3.34021	4.30131	6.78708	3.17357	3.42916	3.66428	2.75566	2.6271
HF00068	turquoise	13.6214	17.3922	25.9302	32.3783	25.7706	27.709	40.7321	35.9822	34.6809	37.5948	18.1116	19.3534	26.032	24.5429	46.5212	40.7715	49.4548	48.5563
HF00072	turquoise	2.72263	2.01862	2.16865	3.60582	3.53304	2.84996	4.58281	3.79089	4.8883	6.26278	2.37335	2.57067	4.07694	2.90472	4.62449	3.83676	4.90575	4.07794
HF00073	turquoise	8.20655	7.78338	17.3502	21.9314	29.2695	23.0632	23.9595	18.5524	8.59584	9.20917	27.101	28.2774	17.322	18.4393	18.9304	18.4226	20.8258	21.0766
HF00074	turquoise	8.07562	6.365	10.2099	12.8126	11.4667	12.7603	10.4079	9.50272	9.5357	10.0241	10.338	9.64312	13.3407	10.0211	13.7774	11.9293	10.4008	11.6266
HF00083	turquoise	100.271	110.352	55.2064	73.2945	91.5955	62.8089	67.3342	71.7215	64.2332	66.6566	105.555	102.616	73.4887	104.377	77.9825	81.2863	74.824	62.8204
HF00092	yellow	1.81606	4.66078	2.9751	3.17095	2.86161	7.51848	2.14816	1.7762	3.24124	3.98429	0.735345	3.16061	3.29809	0.160441	2.86187	2.57828	1.62666	2.17721
HF00098	blue	4.82228	5.39889	6.67488	9.89613	8.98412	10.6282	11.2056	10.4221	8.57303	9.7096	11.7847	11.0024	13.0464	6.92882	9.22073	11.0622	10.632	9.49487
HF00100	brown	8.15117	11.2652	17.6038	22.3434	20.1592	24.0726	13.4977	14.9955	16.8962	17.736	23.4817	33.2945	25.9106	26.5867	16.9156	17.9975	18.7603	16.4386
HF00102	brown	58.2541	35.8243	44.2284	67.3344	70.5838	57.1329	52.4037	52.2164	41.7321	42.9883	69.1864	78.9345	48.4648	86.0218	56.9042	61.6753	46.641	44.4883
HF00105	brown	2.1221	1.67807	2.50721	2.76526	2.38838	3.7627	2.57305	1.92342	2.54074	2.91323	3.49877	2.0491	0.585145	0.257068	3.36349	2.20633	2.57441	2.11927
HF00106	turquoise	18.3199	20.7059	30.4006	36.256	33.6954	38.626	38.8166	43.1213	42.7462	39.5635	37.5167	24.6209	26.4418	27.1918	33.5414	30.1651	32.0252	32.4301
HF00113	yellow	8.05654	11.0902	7.43473	10.1934	10.4575	11.7798	9.32639	8.44186	10.6166	11.2297	8.12138	8.22599	10.4512	10.5735	12.4962	10.0611	9.4154	9.13637
HF00114	turquoise	6.37825	6.18272	13.4316	18.4993	13.7294	9.77112	19.9849	18.1722	9.28952	9.13215	22.3355	18.1451	9.54043	10.4379	25.1413	21.0718	24.997	22.3524
HF00115	brown	11.596	14.1575	14.352	20.3676	16.5071	14.5347	13.1597	14.4753	12.3552	17.7564	16.8129	14.1108	21.5022	22.0973	14.9922	13.6368	14.0364	13.3579
HF00118	turquoise	7.20813	6.79379	10.3803	14.8032	10.6313	11.8915	12.5061	10.2302	9.04083	9.59441	10.8947	10.8666	6.3709	8.3026	15.7639	17.6676	14.151	13.2299
HF00119	grey	1.78851	1.95117	2.36619	2.71207	1.99517	2.15374	1.29509	0.992012	1.23754	1.37844	1.44776	1.30637	2.65995	1.25217	2.34519	2.13742	1.95725	1.86892
HF00121	blue	3.15694	2.49749	2.60194	3.32249	2.73893	2.58755	4.13765	4.18674	3.36318	3.10522	2.00746	4.18754	2.9335	2.66306	3.69742	2.9167	4.14408	6.27659
HF00124	turquoise	12.6738	8.92511	11.9472	13.4685	15.8039	15.3113	10.9147	11.9609	12.9249	13.8143	16.3984	14.35	7.62472	13.8445	16.5379	16.7175	11.5991	11.9929
HF00125	blue	0.7491	4.47141	8.11673	11.7692	10.4464	11.7195	10.9965	8.2808	9.59455	10.4703	11.724	12.4171	12.4413	9.20342	13.3497	14.3436	11.5448	10.8939
HF00126	blue	6.1349	5.91422	14.2745	19.5095	21.2669	35.7364	11.5278	18.9472	4.13106	4.37428	19.2227	19.1985	33.2775	27.2092	16.7806	15.9351	5.68963	7.70205
HF00128	brown	7.45455	10.0096	5.89119	8.53776	7.53045	7.70105	8.69758	8.06349	6.67728	7.7611	8.41116	7.13759	12.5519	12.0875	8.62735	10.8381	7.83974	10.3616
HF00133	turquoise	7.05612	9.7375	24.8351	33.0527	29.1191	23.3609	25.9881	21.5823	18.1924	19.3792	25.0915	23.956	19.008	23.0357	32.8477	32.5803	28.5044	29.5335
HF00152	yellow	38.9585	33.0215	28.5457	37.7542	56.6912	50.4691	32.5939	34.3291	19.2445	21.5295	32.5843	34.3826	22.6123	24.8169	34.3566	34.8633	25.5964	25.708
HF00160	brown	7.52146	7.02645	12.3056	15.7411	14.3578	14.5843	14.2047	13.0414	17.4843	16.5898	13.0167	13.2827	24.2923	15.0922	13.4437	15.1433	18.151	15.5296
HF00161	turquoise	11.7683	11.5019	13.1127	17.6211	18.2184	18.6261	19.1991	16.6027	12.0707	12.7283	12.9715	12.7134	10.1543	9.78711	23.3206	25.3867	22.9547	19.3778
HF00165	turquoise	13.6247	14.3893	12.0276	16.7339	14.7411	16.9245	16.9038	17.1161	16.1847	16.5041	11.3432	10.3964	17.4587	13.3305	15.9072	15.2618	18.375	19.9476
HF00170	blue	45.7641	38.5442	16.2328	23.2691	23.6951	21.3438	23.1595	21.2747	14.8909	16.896	26.6622	25.1375	19.6222	19.779	26.4144	27.3411	27.6844	26.3681
HF00171	blue	18.8395	26.8445	19.2629	25.0008	22.6985	23.7872	30.4335	27.6415	31.7408	34.0442	12.1146	13.2086	14.4349	12.8873	32.7373	34.9552	36.2313	35.4379
HF00173	grey	14.315	6.53972	8.54503	10.5058	13.7405	9.68222	8.10912	9.85218	11.3679	16.7967	17.0565	10.5855	12.193	13.7472	9.31985	21.2863	9.72375	12.0954
HF00180	blue	39.7339	30.8505	21.4984	30.0645	26.7089	26.1045	32.2744	24.7435	23.4674	22.9567	29.1848	28.8883	17.9477	22.6983	35.616	36.3562	36.5356	31.65
HF00190	turquoise	32.6269	37.3128	30.0176	39.5721	34.6307	29.8401	40.2073	34.7357	26.4936	27.3491	36.1141	34.631	24.9073	27.1493	47.5825	52.4311	45.4481	44.1949
HF00192	brown	4.44378	4.52071	5.43405	7.54471	6.28099	5.36408	7.62084	6.95214	8.44273	7.59662	4.74704	6.3827	12.327	7.83734	6.27788	4.05365	5.95859	6.35602
HF00197	blue	80.9995	86.3191	36.8185	47.2017	40.6073	36.2158	52.2633	45.73	43.6922	45.5057	51.8585	52.0659	45.4339	42.673	64.5415	68.8659	67.8097	64.4403
HF00198	turquoise	21.2864	8.7802	14.7262	20.7547	22.236	16.6867	15.2269	20.2496	27.7118	24.8519	23.8095	24.1734	28.0321	16.5124	19.4766	12.5515	19.1796	16.3926
HF00200	turquoise	3.35861	3.22258	7.56608	9.07954	8.50384	7.15179	9.85245	9.95393	5.63575	5.49851	6.15158	7.30558	9.53415	8.3827	11.3837	9.89398	11.2638	9.47636
HF00204	blue	126.712	150.814	237.505	286.17	320.644	257.742	182.611	200.274	255.913	231.131	163.804	201.429	256.965	310.83	119.758	110.364	86.3548	98.5466
HF00205	blue	1.0046	0.656537	3.65891	5.39393	5.96165	4.4511	4.29138	3.41367	1.96298	1.75979	3.59848	4.42831	3.95355	1.57517	3.12517	4.24644	2.31973	1.38822
HF00207	blue	34.6695	25.2217	4.55163	6.1044	8.97169	5.22037	10.528	13.2306	14.3	13.8834	5.50829	7.13315	5.23483	4.72988	7.85651	5.56404	7.81667	7.06879
HF00208	turquoise	4.43896	5.68855	13.9656	18.2479	14.6379	14.3241	29.7529	24.2942	13.82	14.2679	16.1488	14.325	14.2137	14.4378	22.911	24.9103	28.6511	28.6374
HF00212	turquoise	97.8802	103.835	94.8406	114.014	149.154	79.9657	109.434	99.1804	134.614	131.756	122.935	113.313	119.522	118.586	110.717	108.438	80.6351	89.5093
HF00213	turquoise	5.08458	5.80555	4.48319	6.72056	7.22496	10.2071	7.60584	10.4906	7.06076	7.70985	7.20512	7.57503	6.29287	6.72557	9.15216	8.6318	13.5416	12.5082
HF00214	turquoise	6.24095	5.86827	6.41883	8.45126	9.80933	8.95299	12.1953	12.2251	11.3578	12.3411	4.33977	4.24465	8.15531	13.7344	11.8422	11.6067	15.7536	16.2666
HF00215	brown	14.7076	18.1454	25.6317	34.7507	37.4521	26.3088	36.2299	39.7967	45.283	43.3485	40.1453	44.1665	44.1672	51.3752	30.0711	36.62	37.4067	43.8996
HF00216	brown	6.46491	3.40735	6.35316	8.71182	10.3451	6.12242	7.06013	6.29613	6.92718	5.67234	10.723	8.51406	7.6494	10.3678	2.68234	4.67312	6.57453	7.77344
HF00217	blue	5.27715	3.57463	18.9707	23.5747	16.7243	17.107	20.6734	17.8622	19.6204	23.3373	12.9305	18.6637	21.1971	13.6102	19.7342	18.586	21.641	21.7286
HF00220	blue	0.870538	2.15035	1.5565	2.78144	2.02005	1.9181	7.42473	8.11466	3.53059	3.36875	0.909143	1.60008	2.3571	1.48445	3.18172	4.05445	3.29316	3.88291
HF00222	brown	17.0285	16.6591	10.375	15.4722	18.8227	17.2464	12.8947	14.5349	10.6957	11.3621	33.9732	25.7205	12.8793	16.7756	19.0822	16.0425	9.89599	11.4141
HF00223	blue	4.18433	4.08287	9.3904	12.0064	11.9003	9.92949	10.072	8.18975	10.2506	10.9943	7.90444	6.64754	6.85176	12.6252	11.1862	11.4729	8.68122	8.10346
HF00224	turquoise	0.792834	1.18877	1.66646	2.60079	0.996619	0.708708	1.85474	1.79334	4.63972	5.25703	2.02995	1.15833	3.85485	4.80853	2.58664	3.19335	3.88565	4.8496
HF00226	brown	3.65639	5.45737	119.705	151.925	91.2451	62.4978	69.2607	54.3533	56.9962	60.6335	139.522	169.95	227.615	257.104	147.159	154.639	79.0571	98.189
HF00227	turquoise	4.98881	4.80761	17.5177	21.0645	21.063	20.5609	22.6506	19.5813	25.2851	26.6443	14.777	17.2046	34.4392	28.8256	31.0621	28.5206	27.5294	25.9325
HF00229	brown	7.41625	9.07431	57.4899	71.4008	55.7402	46.7643	42.6963	38.2556	27.4296	36.0676	177.186	182.081	84.7786	108.657	76.1014	82.3563	55.03	54.7518
HF00236	turquoise	8.19074	8.71577	17.9168	24.6084	16.9295	20.2752	25.0316	20.6784	28.5846	30.1254	10.1566	11.8633	14.2461	13.1053	24.5581	19.9023	22.2644	20.7509
HF00241	yellow	4.13903	3.0438	3.21524	4.43546	5.57917	6.55736	3.89649	4.12	3.45923	3.45087	3.95269	3.15267	5.32572	4.42667	4.01647	4.55889	4.30017	5.02749
HF00242	turquoise	2.16787	4.57013	7.53743	10.1957	11.5663	14.5394	13.292	11.8831	12.5873	15.3697	1.93854	6.25557	13.736	3.9072	15.2643	12.1496	12.7645	10.9989
HF00243	yellow	2.97715	4.55905	10.2153	13.5011	14.7333	23.2559	16.1557	14.0741	17.3992	19.0005	5.83461	6.38191	22.4883	12.8432	14.7218	13.0041	13.1241	11.9349
HF00244	blue	9.06105	5.13937	13.7343	14.0298	13.1544	13.0242	12.7331	14.4484	18.292	16.0891	16.6258	15.7129	21.6402	18.322	16.2977	11.7754	10.0878	15.3668
HF00247	brown	4.93748	2.52265	7.06513	9.10562	9.18636	11.26	8.90534	7.80171	6.21275	5.55854	7.4404	7.10351	16.8887	10.9654	9.5059	9.69393	6.81453	7.00091
HF00249	turquoise	1.91888	1.50847	5.66369	7.9583	6.05828	4.41291	6.88891	6.38179	7.50485	8.27523	4.91335	4.39366	10.0508	5.3683	9.49507	8.63197	9.44826	8.02909
HF00258	brown	19.3356	21.6646	12.7968	17.7376	16.6302	18.7997	16.6462	14.3346	21.7037	24.0588	11.3026	10.2823	13.1523	16.0642	23.0978	21.9181	22.1554	15.7411
HF00259	brown	0.858749	0.344207	0.559448	0.787717	0.765043	0.854573	1.11069	0.649481	0.733828	0.66205	0.641455	1.1594	2.09429	1.24223	0.784463	0.917864	0.762387	0.994171
HF00260	blue	1.16236	6.12624	14.591	16.7464	8.35864	4.07604	10.082	7.50906	6.43167	4.73549	8.08526	8.6587	6.71137	7.01962	7.27374	6.32446	10.8526	9.85733
HF00261	turquoise	1.57442	1.72678	3.22277	4.66769	5.13555	4.82754	3.52205	3.41936	3.69723	3.52413	2.42885	2.69651	3.24217	2.71246	4.94025	4.66558	4.91438	3.83153
HF00262	turquoise	8.27037	8.34256	11.1631	15.6158	13.3795	12.2976	11.5947	11.3011	10.4502	10.1466	12.1502	10.2452	9.82727	10.2082	17.1073	16.319	13.6167	12.8974
HF00264	blue	19.7867	14.5951	8.42199	12.5742	12.3669	11.0441	11.7759	12.3595	7.1646	10.2081	12.7567	8.77154	9.4778	7.91714	14.3734	12.6245	15.9343	11.4318
HF00267	brown	21.1215	18.7331	19.5142	24.1279	26.4225	16.572	25.3651	21.4169	22.6175	24.5365	35.9249	26.6438	15.5793	19.4048	24.4136	26.1325	19.0713	26.5569
HF00268	blue	20.6373	24.4863	20.679	29.587	22.194	22.7507	45.0996	45.6318	40.9056	39.4307	33.9401	35.9336	50.2695	39.4359	53.0534	51.832	85.8505	77.5008
HF00272	brown	11.9248	15.9846	10.7858	14.9844	14.6192	15.2442	14.9126	12.789	11.5251	13.0828	8.44831	9.88274	12.6147	10.1359	12.3733	11.9302	11.3161	12.2462
HF00273	blue	13.7029	13.8254	20.5151	27.6891	28.7554	25.1233	24.7054	25.4611	22.0939	22.971	31.1672	32.265	20.0197	28.9963	24.4403	22.6733	26.0447	22.4981
HF00276	yellow	3.31944	3.13974	8.17036	10.7984	17.4527	28.9528	14.7009	20.1733	5.36875	5.67743	8.02188	6.5344	19.1531	14.1453	7.44855	7.90577	6.63028	5.80359
HF00280	yellow	2.52791	3.4899	5.75826	7.71655	11.506	20.3777	10.311	13.1088	3.20026	3.86136	4.28688	3.93776	8.87847	9.00649	5.89584	5.56415	4.39246	3.76429
HF00288	brown	40.6445	44.2669	69.2942	88.7073	64.2107	74.0517	81.9621	74.5522	43.987	46.0594	78.131	83.5734	103.085	93.9993	80.1165	81.2671	71.8539	69.9293
HF00291	brown	37.2555	32.857	23.6008	29.6304	23.1384	26.8312	26.3286	35.3553	19.3312	21.377	39.9558	34.9362	50.7376	67.5512	37.1422	40.8255	27.0185	24.8531
HF00295	turquoise	5.68064	6.5064	10.147	14.0544	10.4539	12.6071	14.2787	11.6155	10.8745	12.0851	7.08771	7.92506	11.2238	10.861	13.7157	13.0473	13.2955	13.3243
HF00296	turquoise	11.0846	9.07822	13.1607	16.4326	13.7434	16.3299	14.478	13.2106	17.1581	18.8112	14.0785	14.9652	15.282	13.2624	17.4728	17.2058	16.2014	18.3311
HF00298	brown	10.7121	12.9801	23.8862	30.6799	45.8841	35.1782	13.7549	13.2454	13.4676	15.5485	83.6165	85.144	61.4088	77.198	29.7173	36.3866	17.4083	22.3329
HF00299	turquoise	0.191812	2.52185	7.30981	10.1021	7.15689	6.69937	10.2296	9.28543	11.3728	11.9667	4.96387	3.19585	10.8186	9.45862	11.0727	11.2114	9.81608	11.4387
HF00301	brown	5.62323	5.77682	7.02368	9.00652	2.21315	3.47231	8.50073	9.25135	7.13697	7.69067	13.1123	15.1829	18.5197	21.8643	8.86727	10.7555	15.1018	16.5423
HF00304	turquoise	9.50192	10.4842	9.43597	12.7325	9.61579	11.0109	14.076	12.919	15.947	17.2799	4.55372	4.97088	7.00713	7.47054	12.3794	11.5703	13.7531	13.5979
HF00311	blue	2.76817	3.50299	8.85722	10.7307	9.72979	10.5075	10.2907	11.7005	9.23674	8.15179	5.27883	7.41217	11.3622	9.11428	7.72841	7.10987	9.85999	8.39663
HF00318	turquoise	0.878056	2.44533	31.8707	39.906	1.59275	1.18283	127.848	73.9639	4.96305	6.8871	135.473	117.226	6.24141	8.4748	237.622	435.585	77.474	77.3025
HF00319	blue	31.0259	62.8185	10.5346	15.9954	15.2148	10.1017	16.738	20.4217	51.6264	42.6452	11.1339	4.93365	4.51204	8.19317	15.464	17.0614	20.7799	22.8226
HF00323	turquoise	4.65711	2.88605	129.792	149.726	49.3218	25.8443	345.438	289.578	28.1917	35.7602	69.9595	73.4102	40.8518	45.1882	403.605	543.429	180.413	158.803
HF00325	turquoise	15.7373	16.718	17.3048	24.1057	27.6255	16.3831	21.7957	18.0966	15.2106	15.5249	13.1661	16.9983	14.2085	18.3676	21.532	21.9354	16.425	18.3518
HF00326	blue	1.2299	0.963757	2.28411	1.85377	2.0818	1.75043	2.25314	1.83003	2.22449	2.22123	1.00178	1.79079	0.923088	3.12906	1.78792	1.89983	1.88439	2.45172
HF00327	turquoise	50.7763	49.4035	47.5092	65.6958	66.7016	68.4915	62.2844	59.2161	48.7592	51.7415	62.5695	64.3864	46.4334	49.2389	75.8023	79.846	63.124	59.4138
HF00330	brown	10.5248	10.8458	11.0548	14.1938	8.66384	10.5324	10.415	9.56292	7.67273	7.14538	7.30879	9.2148	15.728	13.8403	9.9772	8.87555	11.8881	9.71878
HF00334	turquoise	1.51724	0.755098	1.98646	2.86078	1.07363	1.9526	2.14155	1.20096	1.30107	1.61509	1.67705	1.62956	1.44304	1.92936	2.67375	3.40753	1.32539	1.64667
HF00342	blue	23.9115	21.1974	23.3307	32.0617	40.3414	29.1731	28.4309	27.5745	27.596	26.1636	32.2106	30.6421	24.1737	35.27	20.0685	23.2417	19.0017	22.2294
HF00343	turquoise	1.83228	3.43798	4.86444	4.53088	5.1637	4.89477	5.16013	3.82919	6.44077	6.19611	2.87297	4.99576	4.31548	8.32068	5.29258	5.28601	7.93345	6.97182
HF00347	turquoise	3.54218	1.54865	3.13133	3.54341	4.07368	2.10975	4.55695	4.94503	5.50436	5.44157	0.43577	0.308392	4.34161	7.08542	6.95934	5.81933	7.78944	7.71714
HF00350	brown	279.498	247.655	67.2355	86.6196	86.2283	46.1053	120.979	110.651	109.06	107.105	200.508	198.319	141.716	123.922	125.131	121.351	162.784	164.355
HF00352	brown	7.80797	7.60853	10.1357	12.9542	8.13756	6.16467	6.51395	9.77159	7.18524	7.87181	13.4782	9.79515	16.0612	18.5234	4.31207	5.7135	3.81198	6.84737
HF00354	brown	88.0755	77.8765	54.3757	61.6306	78.9153	45.348	78.5792	71.5635	51.9434	51.644	103.601	109.881	64.6421	80.1702	82.3305	107.221	60.8442	55.6341
HF00355	turquoise	2.53909	2.75665	4.88395	7.36063	5.42572	4.91106	8.62992	6.93252	6.37279	7.43588	4.19039	4.0929	6.54831	5.00899	6.5312	6.64965	8.47006	7.17787
HF00356	brown	23.9495	27.0617	21.058	31.0214	26.979	25.074	29.0269	25.7186	25.4593	28.9657	30.6928	27.7897	25.9251	39.3563	29.0574	29.5114	31.1755	24.2712
HF00357	turquoise	7.77692	7.6211	10.5503	13.5604	10.0313	10.2193	14.1216	13.3147	10.4444	11.5825	8.40651	12.1408	14.3457	16.0248	14.3626	13.8	13.1015	12.774
HF00358	turquoise	3.84801	2.26116	4.53871	6.21372	4.64095	6.7688	6.61242	5.49033	6.22689	5.91752	1.75781	2.44627	4.61955	3.02311	6.45492	5.59504	6.39376	6.15824
HF00359	turquoise	9.54862	10.5743	20.2609	25.1087	23.6014	19.4011	35.8911	30.7449	15.6638	17.5361	11.6752	14.8193	14.031	14.6877	26.6614	27.9	23.6266	27.4661
HF00360	turquoise	55.16	59.1926	43.1856	56.4133	51.5731	53.26	59.5675	54.5599	32.3776	32.709	53.6494	53.7209	68.4393	61.9329	58.5453	63.4957	65.8123	57.2004
HF00361	blue	5.76333	2.92751	10.023	13.5094	5.07153	2.45546	22.6014	23.0632	28.8706	29.1196	13.2572	12.3101	14.0595	16.0945	25.8245	21.5435	49.8875	44.0531
HF00363	turquoise	12.1045	6.49559	13.2116	17.8218	15.4454	17.9867	18.6118	16.2587	16.4174	19.1792	10.9008	10.4658	13.0268	15.5202	25.306	21.5129	23.1595	23.5009
HF00364	yellow	2.29404	0.910753	2.68617	4.88297	2.50455	4.95906	2.66021	1.48439	4.08212	4.20243	2.09568	1.28523	4.81813	3.06015	0.960975	2.46833	1.81918	1.95486
HF00367	yellow	18.9493	17.2531	17.2964	17.9577	57.3247	58.4402	10.8377	10.7832	15.2103	15.353	13.3731	18.2266	40.8672	53.397	9.39223	9.12406	18.9737	17.2054
HF00368	blue	2.51749	2.02231	13.027	16.2172	10.0148	11.2001	9.17449	8.74597	6.90196	8.35723	13.0291	9.40437	12.9696	11.106	12.7852	13.1973	13.9576	13.7187
HF00371	turquoise	0.608006	0.221806	1.23761	1.83331	1.48531	1.54051	4.12789	3.49845	2.11583	2.69218	5.37305	3.79127	2.58528	6.83301	7.238	6.7578	5.19564	4.19791
HF00372	turquoise	12.8217	6.61903	15.5378	19.7585	21.5333	20.8907	23.6503	19.3426	17.7071	17.5872	34.5038	36.7322	19.7323	25.0507	24.9284	19.2679	20.6234	18.1225
HF00375	turquoise	1.58869	3.47764	12.3605	17.3038	10.5794	13.454	10.3487	9.42639	6.96971	8.94586	6.39015	4.78404	14.7241	8.83121	11.922	9.92652	14.4167	14.1283
HF00377	yellow	0.827381	1.36871	3.26338	4.40272	5.48667	5.77281	5.27263	3.84194	3.2505	4.40918	3.03657	3.27463	5.33886	4.87638	4.25409	4.62614	3.77637	4.09622
HF00378	blue	9.54849	5.73016	11.8949	15.899	14.3824	14.4113	16.8957	18.208	16.2424	15.1628	13.9933	18.0876	17.3879	17.9608	15.4927	18.9767	17.5257	16.9377
HF00379	turquoise	16.6817	21.3825	19.1954	28.1596	23.9202	22.2721	23.9104	25.5664	36.3766	36.9093	22.5063	19.9393	22.3184	20.6088	23.4809	25.321	27.7466	23.7199
HF00380	blue	7.96032	6.43014	20.1051	24.7711	26.9318	25.427	17.5597	13.9056	20.2929	20.7116	24.823	29.2209	24.063	24.0887	22.4963	20.4547	15.9783	14.9447
HF00381	turquoise	0.421107	0.703137	7.88408	9.86236	11.4244	8.88024	34.1069	25.9443	29.5509	31.0888	8.42532	10.8803	11.0891	14.007	51.8279	49.859	32.0331	31.8213
HF00384	turquoise	37.8944	43.3026	55.6313	69.0587	68.2671	66.9797	89.4503	77.2548	87.5258	90.089	62.7483	66.4535	88.5673	58.9033	80.7537	78.454	95.6842	95.3153
HF00386	blue	90.7776	95.6566	42.4588	55.1312	39.6196	40.8523	56.8939	52.8563	30.4093	30.3249	36.4636	34.5846	28.8489	26.3347	49.2784	50.5683	60.407	55.215
HF00390	blue	15.7636	15.4455	7.51423	10.483	8.98319	8.88491	27.1363	24.1612	5.20261	5.91183	16.0111	18.185	17.6859	11.4412	11.7401	12.3378	18.2312	14.6104
HF00393	turquoise	11.1738	10.9965	12.5096	16.2931	12.2159	9.53074	49.6991	37.6232	45.488	45.081	11.3765	8.84612	7.08961	14.0808	19.3983	21.4563	35.0352	32.7297
HF00394	turquoise	1.60364	3.73112	11.9452	14.8632	14.4048	12.4117	14.4625	12.404	7.26542	8.32199	11.5327	12.3884	6.17825	7.85594	15.5643	18.0946	11.3765	10.3584
HF00396	turquoise	14.8298	12.2444	8.60904	9.30754	10.4111	7.8133	11.2646	9.01907	16.2022	13.4373	17.4205	14.7182	8.21247	8.95104	10.7969	9.80634	9.48013	11.2517
HF00398	brown	0.718008	2.26756	12.7144	16.8992	5.50435	5.31624	9.63113	7.95064	8.67191	10.2512	33.292	26.2368	29.6186	24.8624	22.1876	25.0342	7.5365	9.10934
HF00399	yellow	18.894	19.2592	28.7929	35.4999	42.2972	52.057	29.8948	26.994	22.1525	24.713	21.9707	27.3108	42.4103	27.3457	37.9031	36.3525	31.0915	32.0476
HF00400	blue	130.318	129.571	35.4359	47.54	160.314	215.2	33.7959	96.3711	25.5657	28.5095	86.1994	81.9861	54.0096	55.7385	49.8691	55.6614	21.9369	22.9001
HF00402	brown	12.2478	14.6238	10.7914	14.3053	14.9259	10.5748	12.2964	10.3295	12.1029	13.4592	6.23861	3.16175	6.20592	6.07931	13.7266	13.0545	13.9973	16.3789
HF00403	turquoise	6.56587	8.85372	11.4094	13.4035	14.1312	14.8787	12.6083	12.6614	10.5289	11.3132	23.1977	19.8796	14.8757	14.6809	16.8172	18.1334	16.6973	15.252
HF00404	brown	11.4119	8.67738	9.14416	10.8462	10.25	8.69028	10.9787	12.1096	11.3049	9.38237	4.83798	5.51869	8.6424	13.3588	8.42569	7.90191	9.73408	7.11223
HF00405	brown	0.435975	0.915066	2.02387	4.20307	3.42322	2.30739	3.25246	2.32673	4.12454	2.61908	3.27589	5.50875	3.2013	6.00171	2.40812	1.63122	1.01223	1.79225
HF00406	turquoise	28.7336	24.5084	18.6029	20.7049	23.7355	20.7009	17.6292	17.4284	25.3803	22.894	19.171	19.2339	26.8907	27.7837	20.0416	15.0197	16.4772	18.3647
HF00407	turquoise	2.51984	2.37739	3.98488	6.18259	5.1223	5.37707	6.28015	6.03163	4.33653	5.19595	5.45137	5.01934	4.64548	2.55474	6.84387	8.00195	5.74378	6.33604
HF00408	turquoise	27.0798	28.655	31.8439	41.8033	33.7477	39.2513	44.8751	39.8847	31.9085	34.5781	29.9559	32.1824	32.8842	36.1953	45.8939	43.4086	42.0662	43.1563
HF00414	brown	14.6546	25.5132	16.546	20.1718	23.031	18.8794	17.1581	19.8182	14.7412	16.3585	25.7832	21.3972	32.6142	23.7409	18.3274	19.8707	13.7484	19.2111
HF00419	brown	26.6807	27.9093	41.9195	61.602	66.712	52.8626	55.3515	51.5768	57.2234	66.8648	70.6136	82.6945	74.0011	78.8449	36.0173	35.3288	39.9362	32.6158
HF00420	turquoise	7.2261	8.19634	7.75711	10.1715	13.2942	9.45581	11.3345	11.803	9.34629	9.31563	15.1566	13.2053	6.97698	10.4271	10.4777	13.4352	10.3744	11.2954
HF00421	blue	41.6681	43.2682	9.5712	12.451	16.5471	24.2719	21.2172	22.0723	15.3654	17.2103	14.5952	12.9193	9.33248	11.778	20.5048	20.8106	26.3767	26.4515
HF00423	turquoise	34.8837	26.8093	31.5787	42.5257	41.0634	45.2516	49.6731	51.045	41.2284	45.9318	39.6868	34.2924	49.6805	40.1296	52.4829	47.1275	58.2054	54.1209
HF00429	turquoise	73.2391	65.3363	38.0193	46.0906	47.4053	28.4459	45.6812	64.592	65.1464	60.8069	52.2388	64.4554	71.9228	78.1533	38.3653	34.2158	31.5588	36.6402
HF00431	brown	211.611	212.86	162.131	213.181	231.494	178.26	216.098	194.136	160.918	162.222	270.561	274.445	204.593	229.253	279.702	278.805	220.958	208.758
HF00433	yellow	23.1371	26.1601	31.2092	40.2113	36.25	36.4459	34.956	41.7252	38.9861	39.3466	21.0394	20.3266	50.4099	34.8484	26.9843	29.1275	23.8976	32.8735
HF00434	blue	80.7102	91.0222	27.3791	34.9878	53.2466	54.7264	40.5109	34.8635	26.2007	28.4515	48.903	50.514	44.8347	42.3787	51.348	51.2719	43.7112	40.2486
HF00435	blue	40.2523	63.5054	17.5838	21.268	24.2001	12.8363	20.389	17.8755	35.2664	31.5344	22.0972	22.9897	36.6111	13.1126	19.9646	23.4628	24.6257	22.4014
HF00436	brown	3.60756	2.08354	11.2809	12.6871	6.25777	3.94366	13.5483	12.7144	9.9255	11.3434	40.5907	41.0884	48.0103	60.1825	23.0593	24.0628	26.9115	22.8327
HF00440	brown	5.4042	7.97674	16.0056	19.8776	15.5203	17.9039	15.7726	10.3804	9.47465	11.2911	8.46427	8.81081	3.39777	1.70719	6.45723	5.10229	16.4211	14.0139
HF00441	blue	23.6659	13.3923	8.17907	9.48619	12.2593	12.3281	13.3295	8.72774	9.39677	8.34086	14.5418	16.284	13.7748	7.39784	12.1908	14.4937	11.2075	10.3225
HF00442	turquoise	0.547172	1.42385	0.410388	0.773025	0.311569	0.299195	1.07834	0.846207	6.47898	5.21514	2.6787	3.10526	0.396178	0.976122	2.67111	1.90059	2.25456	2.07767
HF00443	turquoise	2.51078	4.28585	9.48177	11.5994	8.61707	7.94253	10.5818	9.53584	6.60472	7.03351	11.7432	10.9212	14.585	12.1096	12.1991	12.7865	9.53308	10.3135
HF00444	brown	2.14781	1.9466	9.29883	12.1462	7.94094	6.64632	8.05057	7.41282	6.19569	3.73155	11.6192	11.0584	12.4652	15.0846	12.3491	11.2543	5.8139	5.78944
HF00445	turquoise	0.766752	0.373875	0.829137	1.55749	1.85998	1.99099	1.47088	1.07541	1.15206	1.07294	0.294489	0.437974	1.6265	0.138524	1.58039	1.0196	1.09559	1.49649
HF00447	brown	28.9096	28.9343	39.0749	51.6332	47.8728	39.4702	55.0451	48.5783	60.7902	58.0706	54.0429	51.2437	63.9052	71.5706	51.6668	40.2502	44.4131	48.2035
HF00448	turquoise	44.8976	38.208	41.4818	54.1666	37.8125	50.7914	38.3394	30.502	23.2917	22.6941	41.9928	37.5476	34.6538	49.8386	47.8447	46.3309	37.1748	33.7907
HF00449	blue	39.8086	43.6628	22.4254	30.8808	23.9282	29.3426	30.0247	30.3805	26.9687	28.0842	29.1191	24.4832	22.534	25.6424	30.4404	27.4769	33.9582	34.346
HF00450	turquoise	4.29665	4.60865	3.42873	4.91149	4.36844	3.41572	6.70452	5.62313	3.86228	3.59682	7.00411	5.09849	2.72736	3.01176	5.96753	8.39551	7.25408	6.27175
HF00451	turquoise	16.5672	18.6114	17.4142	22.8334	23.0305	23.4616	23.1851	21.177	14.3101	13.9587	19.3363	23.6855	22.0738	22.0317	27.0528	25.6628	22.7049	21.1716
HF00452	turquoise	3.93668	0.532797	7.27593	10.2126	3.32767	1.90211	9.73568	7.21815	5.52277	5.93752	12.8014	9.78198	2.88867	4.74214	20.6446	23.4716	13.7226	11.8056
HF00458	yellow	3.41533	3.68154	3.77866	4.75109	8.31017	10.8922	5.8757	7.82453	3.32265	3.3699	8.67673	5.08947	7.66379	3.69193	6.61301	4.71839	4.82934	4.40989
HF00460	turquoise	7.86228	10.7895	19.3059	23.4763	21.6077	21.4038	21.7001	18.5432	21.7329	21.7138	14.0794	14.8202	24.9866	17.3297	19.9733	20.0266	18.5986	17.9392
HF00461	turquoise	26.1424	27.4435	9.46678	10.8173	13.3985	11.1734	8.31822	6.7001	8.1377	8.59139	23.9138	20.7164	14.28	16.326	8.0548	7.86248	8.36891	9.86258
HF00464	turquoise	1.79192	0.704656	2.77351	3.5543	2.06073	2.95327	4.32468	3.73307	3.16594	3.44042	2.27946	1.71416	3.28878	2.09038	4.8302	4.3929	4.64977	3.98735
HF00465	blue	7.56442	7.17709	6.27832	8.90273	8.63626	10.2675	9.47043	7.74805	7.63777	8.06865	5.60743	6.49883	5.67188	7.64116	8.66904	9.20931	11.9049	10.1412
HF00466	yellow	9.69365	5.87128	7.6152	10.0093	118.861	81.5263	26.5565	24.4441	60.5122	67.7407	1.26014	2.39537	19.0678	25.916	23.0733	23.4899	32.5774	35.1314
HF00467	brown	7.02932	10.1071	13.074	13.506	18.3262	20.4437	15.9922	13.5475	17.911	17.8158	16.4472	24.8338	36.3306	30.9379	13.5292	13.5831	12.9366	18.4806
HF00468	brown	10.597	6.70746	18.058	23.471	33.7682	27.5281	19.5785	17.7943	25.3532	27.2382	22.6696	24.9915	39.6256	48.0473	13.7501	12.8531	10.3688	7.83831
HF00472	turquoise	5.1324	3.60768	5.24159	6.82181	8.77947	7.71024	14.5493	14.3845	11.9636	14.2902	8.8723	7.57758	15.3818	8.12292	10.1198	10.7946	19.0976	20.796
HF00476	yellow	4.23054	4.24083	4.31781	7.6852	5.7538	5.52475	8.02308	7.59534	6.27266	6.64537	1.77916	4.18985	2.43344	2.81967	2.32871	2.96758	1.82364	2.94941
HF00479	turquoise	6.43918	7.17641	3.81263	5.07089	5.22191	5.64941	3.36836	3.09743	4.10808	3.69587	7.11158	4.84835	2.7526	4.54781	4.49515	3.58849	3.61748	3.54309
HF00481	brown	11.6584	13.7409	10.7236	13.2992	13.9018	13.5397	12.026	11.3114	13.6095	12.7698	12.3493	12.7981	17.3421	15.0054	11.8446	11.2325	10.4816	10.2411
HF00483	turquoise	1.22912	0.316195	5.86944	7.61761	2.07154	1.60395	6.45021	7.63228	7.03784	6.979	1.60775	5.02059	2.11901	0.849944	5.69333	5.05985	4.89059	5.26033
HF00484	blue	34.5561	30.123	149.922	182.879	55.3179	36.2391	232.187	231.264	94.0705	95.6426	139.202	143.935	68.9185	98.6752	92.3281	93.5424	130.301	138.837
HF00485	brown	46.6606	39.3451	30.1564	35.6797	38.0269	37.1799	38.2623	37.0814	32.2079	36.6293	41.4397	43.3514	59.0519	49.2768	36.8945	32.91	37.703	35.1609
HF00486	blue	46.2774	51.9094	26.2366	34.0861	33.9417	30.8768	44.2461	43.1952	39.5178	35.7539	35.3742	41.5	37.5609	35.0936	38.5054	36.4622	48.238	49.0598
HF00487	turquoise	3.53932	5.10122	3.60125	4.9428	4.63013	5.55856	4.48488	3.98177	3.89657	4.28078	5.26892	3.23583	3.38042	2.54267	5.66743	6.56412	4.8339	4.776
HF00489	blue	21.4831	25.2973	1.6151	2.48403	0.460395	1.13304	0.816564	1.23283	0.033038	0.090766	8.12357	7.41416	11.0514	9.91152	1.08271	1.17002	0.89759	0.510285
HF00490	blue	39.2142	39.323	9.14135	9.53538	13.1797	8.15633	30.1941	24.5635	42.5317	35.2266	13.534	12.018	11.2813	19.1046	23.6454	28.745	18.5229	22.1844
HF00494	blue	182.086	179.372	2.91659	3.60098	9.45231	12.7794	81.8422	61.2436	33.6177	33.3545	3.3932	4.74356	2.57281	6.92804	39.0701	36.8567	157.678	154.774
HF00499	brown	21.5193	19.2852	41.9787	51.9804	36.3303	27.3688	38.1106	32.8508	14.1747	15.8113	69.1747	74.9015	66.4791	63.3627	38.9529	39.8324	38.6387	38.0679
HF00500	turquoise	49.6293	77.6093	40.1281	53.1024	74.9289	49.8065	50.639	54.3258	62.1692	60.5869	54.3711	40.2592	51.8698	44.7507	50.1794	54.4471	35.962	38.458
HF00501	blue	97.2212	100.988	18.9133	21.0059	34.6911	39.9183	29.8189	103.305	21.6165	20.0112	61.5905	58.8625	72.754	67.3769	43.9624	44.532	40.4348	37.717
HF00504	blue	16.3564	12.8105	6.42498	8.7607	7.30743	7.41045	9.95341	10.0238	4.60426	5.99601	7.46257	8.14541	2.59829	5.86859	10.6631	10.2228	12.2884	13.2735
HF00505	turquoise	65.4513	48.5058	75.5534	100.812	95.5226	75.37	99.9903	94.7469	78.5594	83.6339	125.269	115.085	101.024	99.1342	101.139	104.192	92.8254	84.9682
HF00506	turquoise	9.19767	9.94122	29.5225	40.2942	19.5617	20.9583	39.751	35.0442	23.6551	26.1708	14.5573	14.2167	43.2679	36.9734	35.2383	36.6332	42.1461	45.3606
HF00509	turquoise	12.2799	13.137	16.3853	21.0543	20.8401	17.9451	33.9407	31.4507	32.4334	30.1693	20.8947	22.4801	25.5096	22.8861	36.7112	37.2549	42.8597	40.8303
HF00510	blue	5.89268	7.79578	2.14112	3.72494	4.00383	4.04982	7.56189	7.76854	5.1922	5.34113	2.51613	2.80521	6.27611	3.99721	7.47125	6.83749	6.42196	6.73159
HF00511	blue	447.048	385.364	28.5008	36.8104	49.7038	49.0228	348.639	300.438	156.136	160.161	36.7605	30.2924	41.9516	35.2626	166.832	149.408	405.444	371.8
HF00512	turquoise	62.7986	44.7641	77.7151	102.33	82.5631	70.8743	90.6219	81.1777	101.222	101.024	61.2206	60.9378	50.0731	68.2504	92.3946	97.9599	103.742	99.4417
HF00514	turquoise	4.518	5.46002	6.39635	8.81974	7.37486	7.80151	9.25271	8.55035	6.27457	7.08167	6.55058	5.96805	9.02736	6.68403	11.5493	12.0147	9.89307	8.29292
HF00515	brown	4.77459	4.979	9.44479	12.6807	7.64283	8.35182	10.0489	8.94297	8.04084	8.40257	13.9329	13.8038	20.7577	16.4958	11.3553	11.684	10.7266	9.97715
HF00517	blue	78.9374	70.4046	22.5865	29.1524	36.2245	36.9805	27.5328	28.4198	23.9968	26.5917	24.5937	40.0706	38.2387	35.9222	35.4991	36.473	32.0844	30.0526
HF00518	blue	24.1117	13.082	11.2593	14.2735	13.1502	10.8706	11.5018	13.3568	11.4909	12.8399	13.2463	13.3078	15.8123	15.9409	13.4708	13.8373	12.2042	14.09
HF00520	turquoise	2.93607	2.09711	6.71644	8.39307	5.48897	6.47588	8.83328	7.40303	8.09378	8.18531	4.79831	4.98462	7.56246	7.26966	10.0317	9.32748	11.2128	10.4807
HF00521	brown	9.05549	7.48933	6.93058	9.37009	9.91875	7.84569	8.49727	9.62168	10.6669	9.37619	6.26552	4.60443	7.41258	6.98527	6.65654	8.4237	7.11211	7.30939
HF00523	brown	9.82754	10.394	130.095	157.216	47.648	66.6183	129.929	117.18	14.7065	15.6462	104.687	104.664	360.367	309.937	161.121	139.231	80.5088	86.5031
HF00525	blue	89.1035	109.695	19.2226	23.6087	25.8464	22.1705	38.6584	37.7247	76.3831	77.8987	46.3569	59.5059	69.5715	65.8446	49.0583	51.4142	43.7412	44.3652
HF00526	turquoise	11.4013	13.2386	44.6463	54.517	52.6691	26.191	52.5015	42.5917	78.958	70.9465	43.5517	34.2896	27.2213	53.7059	69.4956	67.9837	39.313	46.2148
HF00527	turquoise	13.7998	5.15866	17.1966	21.9419	27.3455	24.6003	26.4369	25.7184	21.1774	23.5601	13.5234	12.9403	16.82	21.4937	15.5796	20.7292	18.7395	16.8984
HF00536	turquoise	5.22843	5.88373	6.71565	8.07393	9.09191	8.59657	6.65841	5.99788	4.90108	5.30739	7.29426	5.01247	4.38094	3.38545	9.39919	10.676	5.9322	6.49694
HF00537	brown	216.553	257.313	131.114	166.166	224.59	196.729	163.151	147.214	147.146	156.678	199.239	221.549	147.01	159.647	219.357	223.167	168.981	171.276
HF00538	turquoise	17.9758	20.5179	15.7103	21.4955	8.73756	14.1649	22.8859	29.0612	9.94793	11.6946	11.781	10.0765	33.3727	23.5206	24.4183	22.7122	17.814	18.1011
HF00539	turquoise	10.0033	10.4849	11.3723	13.1014	11.7659	10.8089	15.7463	17.9599	11.092	11.2068	8.75927	12.2001	24.4117	13.1592	15.1136	20.5737	12.2775	11.2568
HF00542	turquoise	4.28514	1.226	17.965	22.3932	12.5399	21.5459	22.205	21.3479	7.28386	6.96359	15.9575	17.7744	25.8505	27.4805	18.8766	21.729	14.2224	11.4719
HF00544	brown	1.71449	3.35453	17.054	25.064	13.2902	21.2769	14.6092	9.82738	13.9168	14.2274	13.3606	18.1678	32.9579	25.3564	14.6642	13.8363	11.2684	11.8142
HF00545	turquoise	6.03555	7.89043	6.71693	7.92205	7.37056	9.51111	11.7283	9.6997	8.11205	7.82893	4.98255	9.09626	7.16872	6.54819	11.1376	10.6063	6.85934	5.37744
HF00547	turquoise	0.910919	0.893095	0.550082	0.914126	0.955627	0.983843	1.76037	2.38441	1.37313	0.930888	3.0345	2.20695	0.638089	0.632656	1.21936	1.77163	1.82335	1.74937
HF00548	brown	174.298	159.187	97.2695	129.411	131.519	113.469	141.085	131.851	147.115	136.598	133.118	124.561	280.794	306.569	216.488	211.217	138.79	135.524
HF00551	turquoise	8.43129	4.70097	6.25634	8.46364	6.5833	8.9444	9.81131	10.2106	10.2035	10.9644	3.91478	2.83796	3.42641	5.7926	7.20755	8.46394	10.3867	9.77092
HF00552	turquoise	0.702464	1.62204	8.38041	8.97828	3.47194	2.7562	6.19987	8.20517	0.127921	0.485661	2.69636	3.42391	7.03636	5.72556	8.64855	6.97514	7.25003	2.62875
HF00554	blue	45.8485	54.2351	9.78622	14.2461	19.6965	18.5831	16.426	16.4427	15.4209	14.5036	17.6204	20.2471	22.236	11.4108	16.3941	18.4084	18.0754	15.7248
HF00555	turquoise	1.88123	1.86836	2.81019	3.92151	2.55147	3.22801	3.43023	3.48502	1.88173	1.94031	2.56382	2.35505	3.53308	4.32086	5.07815	3.77028	4.02253	4.25405
HF00557	yellow	72.0848	71.665	26.1588	36.0908	30.395	28.3447	54.6356	80.3931	27.7722	28.96	63.1256	68.5745	42.3565	46.7102	61.6347	59.7101	52.2144	46.6497
HF00558	turquoise	5.6599	2.3369	8.79183	11.0799	8.18229	4.01308	13.4471	12.8613	14.4686	14.6259	11.1775	11.9637	3.25864	11.8515	18.0225	14.5337	25.2924	24.7525
HF00559	turquoise	5.17261	2.92201	3.29807	5.6338	4.46509	7.95163	4.3865	3.89473	4.16555	4.12119	6.959	5.92512	3.02683	5.19044	4.40336	4.68947	6.16294	4.03112
HF00562	turquoise	18.1817	14.8666	69.8628	82.2762	87.8761	66.9152	127.904	93.3859	48.4138	52.1966	86.536	74.4688	44.9874	40.1012	166.737	177.167	122.215	117.567
HF00564	brown	6.16667	9.82342	4.40741	5.88443	7.41195	8.52475	5.35614	4.82405	3.61636	4.40974	6.4255	7.18875	12.2276	7.68424	9.601	8.90998	5.18508	6.40348
HF00566	blue	44.5721	45.6582	30.8568	38.3299	36.2566	35.8857	38.541	36.2913	48.4976	48.7758	30.4482	35.5028	49.7862	45.3492	37.6875	35.9864	36.5296	40.0342
HF00567	blue	67.2725	67.6496	8.61439	11.339	22.8048	18.3263	23.4977	22.4599	11.9925	9.71368	10.1915	11.3384	8.1487	17.2798	12.6144	14.9054	10.4944	14.5066
HF00568	turquoise	0.810817	0.44138	4.63962	5.63678	3.3264	3.62454	2.66833	2.11087	3.28022	2.91441	2.22868	1.6077	4.93322	3.68138	3.79331	3.85751	3.29262	2.2317
HF00570	turquoise	3.69073	5.34296	7.75228	10.3318	9.1609	7.89965	10.9896	9.07519	15.2472	14.9192	5.72701	10.5385	9.16352	8.6733	12.8542	11.7788	14.695	15.8252
HF00571	turquoise	40.0758	36.4073	38.1254	49.1311	49.6004	35.5575	52.8896	48.424	37.9613	37.9454	71.6268	68.3689	48.6106	43.076	61.2439	56.8864	56.0201	57.3423
HF00572	turquoise	9.29238	9.74208	23.3774	32.0418	33.1105	29.2621	68.6659	59.9053	70.5489	78.1606	36.9126	39.7998	32.7904	32.5003	73.0337	69.7926	91.5657	80.2092
HF00575	yellow	46.283	45.7761	75.3904	98.7052	218.347	220.451	77.9845	69.8408	59.788	65.1517	68.0276	71.6868	102.607	87.4199	96.5263	99.3636	85.8041	88.6816
HF00579	turquoise	7.96567	9.99025	10.6751	14.8125	11.7105	15.8731	15.768	14.023	17.6587	18.8798	5.63249	6.95153	11.8544	10.5221	12.0846	14.9641	15.7624	14.1201
HF00581	turquoise	1.5008	1.4745	3.17559	4.5545	3.84955	4.45009	3.40796	2.56025	2.77811	3.43023	3.08682	3.72175	3.11743	1.08481	5.08985	5.32151	4.33445	3.70585
HF00589	turquoise	11.1387	6.90707	7.99566	10.5442	9.22491	10.2653	10.4194	10.3558	8.12901	8.62214	8.15341	7.81553	7.04622	8.52302	9.20265	12.1864	11.1709	10.3689
HF00590	turquoise	6.93175	5.34299	8.68332	11.6419	8.98021	10.6501	11.995	10.0733	8.11668	9.71199	10.43	12.0203	13.5421	11.8008	12.4064	13.2478	12.3362	11.0974
HF00608	turquoise	1.57747	1.85286	15.5208	21.1258	17.0224	20.0617	19.43	18.2107	7.56346	10.128	18.9648	14.44	26.7927	35.496	16.2369	17.7092	19.7304	21.8973
HF00609	turquoise	19.2318	18.4558	22.0924	27.1379	23.6058	23.7861	26.6221	26.357	24.9223	25.1574	22.2529	26.987	29.4612	24.6574	27.2036	26.1699	28.9139	27.3062
HF00610	blue	9.23287	9.72077	17.4346	21.7461	16.2814	15.1306	15.8191	20.1888	19.0251	19.287	12.7621	13.144	19.8964	23.5598	22.2288	19.5222	15.9497	10.8935
HF00611	blue	54.7059	72.8033	3.53053	4.58394	5.93247	8.93394	9.43098	9.34577	6.02603	7.53134	17.614	14.714	16.1724	19.1216	9.1522	9.40463	8.54855	12.2186
HF00613	blue	12.7047	7.23907	0.68429	0.976957	3.04648	1.9762	9.69737	4.80743	3.19015	3.52093	2.19936	2.4563	4.2438	2.27961	3.33625	3.47596	8.59514	9.35067
HF00615	turquoise	6.15891	3.53449	9.87254	13.2614	12.3619	13.2888	15.706	15.034	9.52721	11.3764	9.21297	7.76365	8.2889	7.26572	13.9849	13.8242	16.4155	15.2475
HF00617	blue	180.534	195.73	85.616	115.665	121.618	123.654	166.15	143.083	87.4549	95.9223	136.681	137.296	140.579	139.969	158.825	167.744	110.316	100.086
HF00618	turquoise	13.3073	8.14862	3.77636	4.26917	4.15131	5.10952	2.90072	2.3192	0.858249	0.75469	4.05907	4.98197	6.74163	11.2216	2.06462	2.40582	1.40279	1.19668
HF00620	brown	0.145952	2.19021	1.56186	1.83549	2.20053	2.54605	1.51889	1.53059	2.11705	2.27018	2.05898	1.18467	1.66178	3.63113	1.62625	1.69116	0.860241	0.908087
HF00622	turquoise	12.227	16.134	17.8823	22.4176	21.7216	18.3852	27.0845	25.0148	28.31	27.9973	18.6835	21.6912	15.3214	20.1916	26.6556	27.3564	28.1825	28.8097
HF00625	turquoise	6.36281	1.53111	4.21997	6.11379	7.66476	3.59555	4.77598	6.29752	5.47891	5.55612	5.5494	5.63314	5.86358	7.18457	7.0206	9.66822	5.94949	4.80073
HF00626	brown	2.56025	1.77332	5.76535	7.94744	7.28755	8.3158	6.51888	5.50238	6.32652	6.26189	7.49909	4.62839	13.7881	12.616	7.85271	7.25551	6.06765	5.73031
HF00629	blue	8.35376	11.4919	8.54626	11.3468	14.4929	10.6357	12.2521	13.4883	14.2033	13.7415	7.88371	8.13097	8.26145	9.46727	14.8682	13.2149	11.8852	13.2812
HF00630	brown	3.48518	1.73473	1.09743	1.32475	1.67461	0.837441	1.08652	1.36395	0.582467	1.61043	1.08116	1.26413	3.49437	2.94819	0.862603	1.53351	1.69058	2.0748
HF00631	turquoise	0.719702	1.93121	1.93073	2.32358	2.16188	2.49905	3.4843	3.56137	1.87329	1.95594	2.30597	2.06212	3.1667	2.3897	2.30479	2.38143	2.98999	3.53233
HF00634	brown	2.85863	1.44125	7.26134	9.16437	7.26414	9.37081	5.57888	5.64201	5.99765	5.99355	8.77481	8.78406	10.4737	11.9647	7.5233	5.0391	6.55087	5.08384
HF00636	turquoise	26.7048	27.9043	62.356	81.8739	77.4609	67.8614	90.5509	75.0713	60.0319	65.068	84.8497	83.4254	55.1608	56.1407	103.202	107.122	124.94	114.274
HF00637	brown	62.7576	88.8506	41.687	49.619	53.6451	50.9569	57.3621	54.5237	60.5224	57.748	69.938	68.6861	71.9975	81.2855	51.4261	49.0757	45.4933	49.8498
HF00638	turquoise	2.74726	3.03508	4.43489	6.7217	5.41388	7.66896	6.11836	4.65202	4.66067	5.734	2.89563	2.99114	5.95924	1.98081	6.26366	6.15255	6.1826	6.41255
HF00639	blue	28.2964	15.0505	45.7856	62.1218	53.3181	53.4947	55.9135	59.7846	64.633	71.0741	65.9831	54.2973	65.0488	63.9298	51.6734	51.3434	55.4512	55.525
HF00640	turquoise	20.4971	14.8651	56.4082	69.4177	55.4993	50.3195	74.7621	69.1824	76.5418	82.3386	45.4783	40.3306	49.7064	44.3203	64.1764	65.4574	69.0146	62.6904
HF00641	grey	8.54187	15.6128	6.83798	8.84484	13.757	9.72547	10.6903	11.0511	12.0455	10.3488	5.95091	5.7656	6.95738	16.1145	8.23027	10.7837	6.45858	9.94919
HF00642	turquoise	9.44819	8.5386	16.6023	21.9487	24.6593	22.0548	25.6492	25.8793	21.035	23.4993	14.842	8.02362	16.983	15.9702	15.6622	16.379	16.7371	19.738
HF00650	brown	68.2646	67.8085	26.9586	37.4865	33.6831	26.7449	42.5841	41.0064	30.0449	33.2342	77.7131	71.5295	68.0348	75.7893	30.0321	31.6562	37.4772	40.0383
HF00652	brown	11.0826	10.2013	8.34907	11.9746	19.0944	16.6175	8.2133	6.68701	10.2863	9.3262	19.3548	23.619	19.6215	16.5421	13.0209	12.3455	10.7216	12.3995
HF00653	turquoise	2.95826	6.52362	8.30391	11.313	10.4768	8.95588	19.1693	15.8398	29.3358	29.7632	9.87619	6.81281	7.5471	11.7116	21.4843	18.906	22.0718	27.3675
HF00654	turquoise	1.68153	0.96905	16.9094	16.8724	12.9277	13.168	16.0559	14.3009	17.606	15.6672	5.89848	6.51505	11.6174	10.8927	18.1633	17.2039	17.2136	17.8812
HF00664	turquoise	5.40113	4.14191	9.82091	12.9153	12.5597	11.8504	16.5861	14.1738	15.2087	17.6647	11.192	11.6288	7.65081	7.8049	15.7842	18.122	18.0011	20.1021
HF00665	green	2.76051	5.00366	2.75429	3.76165	4.74482	5.02629	4.08318	8.3531	1.58345	2.19763	6.93842	4.5329	3.22084	6.734	2.61251	2.38853	2.21585	2.75431
HF00666	turquoise	8.0454	9.99888	12.7965	14.6079	15.3264	15.5809	15.3197	14.6507	7.21707	9.08648	14.4449	14.9018	12.9537	23.6038	18.6794	18.574	15.0469	15.6381
HF00667	blue	62.9657	76.1832	14.1255	20.1971	49.8019	62.24	12.6879	12.9284	8.7435	9.12103	15.1807	9.84854	28.1015	31.1118	11.6545	10.3267	8.04066	11.0253
HF00668	brown	9.80022	5.88317	2.26801	2.69282	4.48348	2.71443	10.5296	8.60631	5.28022	5.75506	17.1565	15.0798	30.4285	34.6701	4.98603	2.38482	12.8502	14.325
HF00669	turquoise	3.8647	3.38537	8.97483	12.9181	13.2321	17.7281	12.1339	11.8656	12.1041	13.8309	7.38049	7.40782	13.2101	9.81422	14.3307	11.9056	10.9076	11.9575
HF00670	blue	3.7102	8.27759	2.293	4.04469	4.77123	3.93736	2.74921	6.58599	3.9725	3.73195	2.43894	1.47069	3.9099	2.34739	4.42219	3.64777	3.9954	3.18047
HF00671	blue	61.3767	53.0198	18.192	24.7988	21.9721	25.1533	28.0915	24.7918	11.514	13.5398	30.0226	25.1368	24.6972	30.3509	31.8031	28.9453	25.9031	32.5449
HF00672	turquoise	16.1008	13.2091	15.9908	22.8604	24.9093	21.4306	22.1757	20.662	16.0623	15.6534	18.4506	23.0481	22.4368	24.7747	23.5574	24.782	23.7706	22.7035
HF00673	brown	327.709	329.639	237.698	294.983	315.221	250.208	280.313	263.65	192.804	181.514	385.517	386.472	305.77	299.398	358.528	359.346	249.105	266.506
HF00675	turquoise	5.13009	4.30141	6.88266	8.6033	12.682	14.8393	13.783	14.179	13.3893	13.8122	8.52489	8.27173	6.93056	8.97628	13.9396	13.8495	14.9487	14.1126
HF00683	turquoise	2.11143	1.65241	13.3008	17.4085	17.7306	15.41	29.113	29.2068	50.2005	53.8935	14.2418	14.1574	15.5081	14.5126	30.1197	25.9356	40.802	40.199
HF00686	turquoise	18.8462	20.1165	28.2353	36.6143	29.968	29.5858	41.5865	33.3861	36.4119	37.1276	25.8798	26.4835	19.6026	27.174	45.3965	47.6042	45.7845	44.4737
HF00690	turquoise	9.80029	5.41726	12.6598	19.0607	19.4072	21.3203	10.279	10.1146	9.97455	10.0435	15.1497	16.6151	24.0377	15.6051	19.035	16.7418	14.2521	12.5628
HF00692	yellow	130.419	134.481	186.971	256.563	287.025	200.062	192.027	194.8	234.863	215.815	200.408	174.819	128.825	166.27	134.922	153.995	120.089	131.636
HF00697	turquoise	4.34208	6.64754	8.34169	11.3592	9.34384	11.1087	12.9883	10.5373	7.71377	7.93688	8.07811	8.31723	7.95213	6.45152	14.1898	16.5269	14.7144	12.4505
HF00700	brown	8.51301	11.2832	8.62036	11.27	9.17478	11.9797	12.9987	12.3258	12.1277	13.3265	12.703	14.3029	9.17859	14.1978	13.9225	12.2511	13.1591	10.1122
HF00701	turquoise	8.67908	5.38639	8.02596	9.03455	9.34709	8.90573	8.33953	7.31185	5.21127	5.26932	11.0025	11.5969	9.03476	9.94056	10.0699	9.20387	11.2937	8.13367
HF00702	brown	58.6276	41.5066	40.9239	64.116	58.7497	52.5928	58.0842	51.0936	61.1542	65.8841	32.2846	31.9558	33.6081	37.2032	55.4103	54.0724	47.1107	43.2829
HF00703	turquoise	5.84292	7.10804	14.4128	18.4122	15.663	15.2371	19.3855	17.4331	16.8464	16.9656	15.3743	14.2382	11.7359	14.1185	22.546	21.3557	18.8416	19.3795
HF00704	blue	38.3375	40.0709	20.4312	24.7388	24.0722	22.9865	25.6632	26.0317	22.1609	21.8996	19.0072	23.1569	34.6464	23.3201	24.4002	22.9866	24.9765	25.0434
HF00709	blue	6.07389	5.05862	2.31005	3.86453	4.31872	2.76145	3.44527	2.80767	2.35702	2.21066	3.66002	3.5882	2.56701	2.01991	4.30326	6.39021	4.03651	4.80639
HF00711	turquoise	20.2289	20.136	26.9061	36.728	26.9	28.4952	36.8979	32.0934	34.0854	35.7614	21.2133	19.0069	22.719	19.5027	41.9565	43.3846	41.4653	38.3124
HF00713	blue	1454.25	1361.99	170.317	219.831	277.892	277.278	283.346	254.969	180.218	187.479	495.551	485.827	189.393	210.346	251.649	295.023	120.694	127.299
HF00717	brown	5.09558	8.33332	4.5434	6.4612	6.37884	6.15997	5.67432	5.18715	5.61916	5.38621	23.5406	25.5008	9.30207	10.7108	6.47702	7.00072	8.86562	6.78624
HF00718	blue	1.24363	1.61183	2.95368	3.96908	4.04631	2.29894	3.26305	3.1128	2.33075	2.15347	4.51749	2.64862	0.357959	3.98456	3.27329	3.43555	2.88348	2.36216
HF00719	blue	5.70037	9.68276	6.58303	8.27909	8.40831	7.38847	10.3624	10.2867	7.15138	7.7597	7.76001	5.687	4.76718	6.67126	11.1169	10.9222	15.3311	15.5566
HF00720	turquoise	8.41132	3.94806	58.0429	68.2978	366.367	140.439	535.923	454.332	250.195	283.404	135.432	117.914	183.8	197.059	417.227	389.581	678.159	764.11
HF00721	turquoise	5.8841	5.82786	22.3892	25.6224	202.634	69.3541	154.485	129.662	124.291	141.483	43.1478	40.6918	70.8266	75.3362	142.759	130.32	234.557	277.399
HF00723	turquoise	14.4796	17.6084	23.8335	31.9501	67.6038	33.2309	74.3371	59.8779	38.513	45.478	24.2921	23.1255	41.6766	44.5899	71.9822	71.4598	86.5984	88.5273
HF00724	turquoise	25.4358	17.4298	71.5198	99.7084	125.793	101.817	81.697	76.1596	73.0976	70.7577	52.8145	49.6038	39.1058	41.308	92.1424	92.0306	71.7655	70.6034
HF00725	brown	18.2765	16.3897	12.414	16.0117	12.2171	14.2693	14.071	14.3725	12.8323	15.2566	16.488	15.4956	17.2583	19.573	15.6727	15.7293	14.1909	13.1356
HF00726	turquoise	228.802	208.27	171.405	218.287	176.85	159.703	166.126	166.426	108.435	106.102	259.538	250.849	213.168	222.012	192.86	197.151	168.653	161.848
HF00729	turquoise	13.7253	16.7635	8.25775	10.0706	12.7785	8.2454	8.46322	6.79439	7.58075	8.84061	10.7227	10.557	10.266	14.0674	9.01907	8.09772	3.66033	5.28273
HF00730	blue	40.8085	35.8872	18.0423	22.4483	22.3284	22.2185	21.7189	20.7807	20.2549	18.7594	23.9313	23.5948	19.9358	16.5204	26.718	28.0927	23.746	25.6786
HF00733	blue	20.4993	17.1913	10.2712	11.5807	11.5089	12.4413	11.1806	10.3039	9.06269	9.56987	10.9788	9.87895	9.50329	10.5796	14.1159	14.9205	12.0855	11.2844
HF00736	blue	37.4001	37.9163	20.0302	27.7005	18.6917	22.1281	34.8168	30.8989	13.4058	14.6061	23.3985	21.0929	25.9651	18.7847	25.7532	25.8463	32.5234	29.5794
HF00737	turquoise	123.52	128.33	34.8742	46.9716	85.1393	110.648	38.3978	62.854	14.8639	15.3602	111.933	105.259	50.9301	56.0926	33.4236	35.265	31.0472	32.7408
HF00739	brown	36.9487	38.1083	41.2059	52.2779	43.6346	46.5807	55.8571	51.1262	59.1182	61.462	65.3729	62.7881	57.2284	51.4534	60.9214	62.2688	69.1934	61.4729
HF00741	blue	23.0968	21.2052	19.9675	27.5026	24.7765	28.3282	30.7467	27.2983	23.4665	24.8742	19.7963	16.8147	24.4494	17.268	28.2827	30.2577	27.7836	26.7585
HF00742	brown	0.086569	0.735776	1.55509	1.42013	2.34747	0.738176	0.548654	0.826801	0.678106	0.99906	1.75918	2.44961	3.26695	1.74944	0.868861	0.764742	0.884832	0.9204
HF00743	turquoise	1.46198	5.50032	4.13998	4.90321	5.68654	4.49946	7.36864	5.02191	4.39111	3.68067	10.8502	9.64687	7.09175	4.77658	5.8546	5.13579	6.14123	6.23208
HF00745	brown	7.93051	10.9415	11.1297	13.472	14.5239	9.16821	20.4985	19.6038	28.3263	23.9126	18.8169	18.2283	25.1555	33.1585	14.7892	13.5326	15.5467	18.4014
HF00749	turquoise	33.2601	34.8438	39.5153	53.121	48.4435	40.68	57.8648	51.7536	34.3746	37.2477	71.1974	65.1485	50.4731	41.5584	70.8167	71.3158	65.6709	62.428
HF00751	brown	410.893	350.938	185.281	237.797	312.858	211.725	250.469	233.206	179.495	173.31	432.025	449.88	252.231	315.438	318.779	379.161	259.848	249.654
HF00752	brown	16.4183	20.5534	7.72856	10.4435	11.3261	11.879	21.0643	17.2796	7.74666	7.44761	6.0763	2.42704	39.5763	25.8058	10.666	8.57414	14.9712	17.6901
HF00753	turquoise	2.1791	1.08359	5.66553	7.8818	7.71399	7.06226	7.7075	7.82076	4.24738	5.45983	2.86185	3.27006	2.57037	5.81104	9.1752	10.7153	7.09611	7.37623
HF00754	turquoise	1.24744	2.76726	5.25273	7.63639	9.19378	7.43579	12.0401	12.1936	19.1114	19.0053	11.6109	10.5121	14.9427	10.9316	13.8488	13.2711	12.2716	13.132
HF00756	turquoise	4.83098	3.40753	4.74891	5.07063	6.51746	6.13152	5.2291	4.94227	4.86205	5.57095	2.23474	3.51288	4.20714	5.09477	7.38393	6.77486	4.55628	5.98581
HF00761	yellow	23.3504	28.1953	24.3708	29.9857	33.7478	20.5611	26.0087	25.3334	38.0977	29.6557	15.4262	18.7893	13.9745	21.7102	14.5417	18.437	16.6858	15.8336
HF00764	turquoise	4.56284	4.7792	4.42096	5.65228	4.82857	4.93324	5.0735	3.9315	3.33611	3.92877	4.38065	3.47921	6.35399	3.94023	5.77157	6.01192	5.35704	4.56809
HF00767	brown	40.3534	44.1048	20.6347	26.3319	38.1983	34.8049	26.9145	23.9296	28.4701	29.209	55.8839	48.3266	25.3759	27.1722	27.1984	26.6305	28.2723	29.3727
HF00768	brown	78.0284	84.784	63.244	81.4736	72.2501	80.39	85.5102	76.5955	79.6176	84.6394	63.7021	78.5213	49.1433	68.605	78.2388	78.602	78.6286	82.2761
HF00770	turquoise	1.33055	1.5735	9.33248	9.70873	5.94168	3.84924	12.2448	12.1987	8.2569	7.84903	8.27099	7.84838	2.5126	4.74482	11.6531	11.8586	14.5085	14.4808
HF00773	turquoise	18.4169	14.4597	17.8493	19.0856	25.1478	15.6556	19.4489	20.5575	15.5376	13.8458	27.5583	26.0504	26.8469	17.2344	28.5974	23.1217	19.2535	14.8379
HF00777	brown	9.1657	15.1637	8.64627	10.5068	11.8686	13.6459	9.74166	9.73489	10.3998	10.5555	11.4769	10.912	20.3257	12.4511	11.3924	10.263	12.8096	11.4996
HF00781	turquoise	271.643	250.203	212.658	274.171	307.555	206.523	458.928	411.281	135.517	139.106	727.14	703.704	382.551	462.424	746.148	750.886	489.235	467.086
HF00783	brown	188.724	158.607	94.7412	120.628	124	96.9974	145.72	133.362	59.239	60.7303	319.079	314.295	226.987	235.483	220.564	230.305	172.985	170.171
HF00787	brown	581.897	523.486	276.797	350.356	370.369	263.769	557.635	488.538	242.013	243.785	1191.02	1180.67	516.462	597.316	971.661	1007.15	711.023	664.706
HF00788	turquoise	35.488	38.1412	53.1037	66.6739	72.2738	62.9733	61.7195	61.8092	59.2262	56.3635	44.4053	40.7405	46.2964	42.4092	52.878	51.2202	53.9439	47.9395
HF00791	yellow	12.5548	6.47002	17.6687	19.3455	25.1381	26.6247	15.9316	7.2908	8.17199	16.2569	6.61935	18.4133	10.1064	22.5493	14.6203	16.352	13.4414	12.2492
HF00792	brown	15.772	11.1776	15.0123	19.3125	16.4985	21.8369	18.4726	17.0528	18.1979	18.9687	20.9666	17.7481	30.7691	21.3034	17.3854	17.7334	18.0576	17.2439
HF00793	turquoise	10.3736	7.02693	13.4752	19.9009	17.5801	14.5789	22.7351	18.1438	21.1134	23.9303	21.4758	19.221	21.415	16.5695	24.3753	23.5358	22.3914	21.7278
HF00794	turquoise	11.9048	12.6216	19.985	24.8911	22.3135	21.3618	26.8288	23.4145	29.1632	30.7931	22.1464	21.0396	19.514	24.9606	25.6785	26.3649	28.3335	27.5072
HF00795	turquoise	5.02698	5.12268	9.83404	13.1522	8.58041	10.9931	12.3495	10.3836	11.0849	12.2076	6.10092	7.15215	9.07232	6.27087	13.021	12.0253	12.2303	12.356
HF00797	turquoise	1.41215	1.17249	1.57266	2.34644	1.95868	2.53903	2.25113	1.65706	1.80092	1.98232	1.50139	1.4498	0.831451	1.3835	3.29373	2.23208	2.59964	2.51196
HF00799	turquoise	0.902297	1.13289	3.11609	4.71124	2.40095	3.27891	4.06117	3.24746	5.05856	5.16987	1.33351	1.38699	1.5137	1.56473	4.5747	5.24929	5.68704	5.52296
HF00801	turquoise	40.87	44.1158	45.0695	57.5801	60.4737	59.7006	60.7675	53.1793	43.2969	47.383	36.1199	38.4042	39.4951	38.4217	63.0129	61.9985	53.8211	49.6746
HF00803	turquoise	26.5169	28.3835	17.8291	24.27	31.7355	29.8439	30.0753	28.731	74.8144	89.9463	12.8315	15.6451	17.0163	15.9174	37.1574	35.3008	35.5867	34.8343
HF00804	brown	1.16422	0.637844	0.565781	0.713241	0.71923	0.567937	0.765665	0.661277	0.624741	0.572395	0.804054	0.960885	0.372854	0.046968	1.03177	0.499418	0.360972	0.395764
HF00805	turquoise	1.42452	0.598337	2.93559	3.91378	3.10815	2.04745	4.73139	3.75217	2.96258	2.95815	4.98556	3.44487	4.87581	4.92002	4.58654	6.05111	5.57424	3.89724
HF00806	blue	24.0495	22.9522	17.1275	20.4605	17.4641	15.0121	18.4543	18.4837	15.8189	15.2055	15.1895	16.2485	18.0998	24.3459	18.7732	18.3774	15.5874	15.6093
HF00807	brown	1.52463	1.62064	1.29411	2.00807	1.50031	1.55908	1.4294	1.58041	1.32565	1.23023	3.94338	2.2542	1.54708	2.73295	2.59987	1.49214	1.97226	1.6758
HF00811	turquoise	3.54762	3.0051	9.46121	11.0285	8.05512	9.60313	10.7121	10.2287	11.8036	11.2238	6.84849	4.71989	8.48857	11.8147	16.4042	14.7336	13.6983	13.0325
HF00815	brown	3.07247	0.954351	2.936	3.25327	3.28346	3.54827	2.60947	2.42147	3.32927	3.81853	4.09865	2.85033	5.87603	3.8905	3.64798	3.16188	2.79864	1.91495
HF00816	turquoise	2.35069	1.52652	3.78075	4.81915	3.62905	3.18857	5.06791	3.56738	4.76087	5.39782	3.8367	2.33449	4.94341	3.5644	2.81299	2.67462	3.29547	3.51899
HF00818	turquoise	4.99789	6.30767	8.21221	10.6824	8.70606	10.4567	12.9988	10.8858	11.4452	11.1196	4.94724	4.38951	7.92989	7.76295	10.3242	9.42725	10.0137	8.56821
HF00820	turquoise	36.8412	30.6538	37.8518	43.723	38.2131	28.7545	43.2099	45.0456	117.26	107.502	45.1892	50.179	44.5867	79.5582	73.2243	71.0771	35.9071	34.6934
HF00826	brown	3.29181	1.33227	1.28185	1.42329	1.6872	1.54197	1.13697	1.14323	1.03436	1.19845	2.35465	1.90388	3.02585	4.30117	1.64559	0.828482	1.67457	1.88484
HF00827	blue	5.93191	6.81301	4.58453	7.14592	5.63299	4.82702	5.99411	5.71014	4.63163	4.76268	3.30474	3.18491	5.48096	4.91987	6.07175	4.89495	5.71086	6.5259
HF00828	turquoise	173.424	161.476	192.072	244.945	259.258	176.921	207.022	198.223	169.111	183.023	299.275	311.957	203.743	216.058	252.09	263.413	208.66	224.301
HF00829	turquoise	85.7462	75.4862	31.9259	45.0392	21.6052	10.2966	91.135	84.0242	94.444	87.6611	124.356	133.123	41.1702	63.8087	179.336	176.387	160.678	153.711
HF00830	turquoise	6.70329	4.51988	9.2474	11.9894	13.074	11.7285	10.0427	9.95111	10.3427	10.4249	17.2281	17.4195	13.4356	8.55305	14.9392	15.7062	14.6267	13.1954
HF00831	turquoise	6.1943	6.14777	8.82525	12.1371	8.11312	10.4972	10.6084	9.31411	5.53424	6.51318	6.949	8.20199	11.9793	10.0595	11.2315	12.2234	10.5216	8.36624
HF00832	blue	1147.44	1126.85	157.699	203.116	303.299	269.9	272.217	235.339	547.255	472.385	617.623	643.759	377.633	419.322	468.589	486.317	433.158	433.662
HF00833	brown	1243.05	1169.49	310.555	409.739	551.378	401.819	573.5	502.668	618.369	569.361	1181.68	1125.23	614.241	669.9	957.771	992.206	761.408	746.735
HF00836	blue	32.8579	33.1153	8.86822	11.2035	13.839	15.0687	10.949	13.0339	13.8865	14.5484	12.8277	10.3028	17.3157	14.906	9.69244	9.97451	11.3635	11.7612
HF00837	blue	9.17555	9.18412	10.2528	13.2504	5.24058	3.05047	9.95848	9.08107	8.97709	9.03777	5.27524	5.4424	3.9758	3.18478	5.19602	4.60147	12.6627	14.9628
HF00838	brown	10.9602	9.5668	8.13391	10.7602	10.8769	7.07761	17.6262	16.0974	21.3419	21.37	15.9827	17.9258	6.15984	15.1308	14.6932	16.3108	22.0184	28.4935
HF00839	blue	5.31747	6.10899	16.2913	21.3703	18.4195	17.0257	19.4029	18.8505	22.1273	19.4445	14.0437	18.7644	19.9779	11.2106	18.8199	21.4299	17.4458	17.8134
HF00840	blue	291.404	244.492	8.92895	7.08318	29.2638	22.8303	42.2572	41.3179	30.6328	27.0803	29.5983	42.7243	87.8048	124.659	33.3613	29.1001	41.1789	44.2599
HF00843	turquoise	1127.19	1038.61	138.923	167.953	73.8858	163.544	29.7748	30.619	1.43662	2.12882	649.441	673.419	661.997	747.255	37.6256	34.9339	22.6384	17.3308
HF00844	yellow	80.1142	80.2258	103.454	132.828	159.843	209.86	113.405	194.109	104.092	116.25	171.361	165.238	121.529	127.312	114.752	110.123	126.62	124.022
HF00845	turquoise	2.17035	1.26095	1.97791	2.31813	2.98909	1.5094	2.05119	1.80684	2.06576	2.07598	1.48231	1.52152	3.41454	1.58885	2.27642	2.07809	2.17263	2.96062
HF00848	turquoise	2.18888	2.30614	7.78157	9.9273	7.35456	8.17972	8.48399	7.89026	5.98333	6.80264	9.27313	7.75129	11.2429	11.3179	8.66331	7.70223	9.71554	9.09631
HF00849	turquoise	1.78199	3.58847	2.56082	3.54984	2.56242	1.9869	6.40813	4.22873	11.6814	12.1828	6.33692	6.87314	3.70134	3.38401	21.4074	20.8917	13.1173	12.0661
HF00850	blue	35.8251	35.945	5.70217	7.35795	28.1757	26.0632	11.1349	11.2879	16.7349	19.1082	18.5192	17.8438	16.7729	18.3118	19.9314	18.5481	7.52403	9.73187
HF00861	turquoise	22.8451	22.9865	17.2797	19.5134	92.9036	47.8504	284.198	278.928	896.523	936.596	168.951	172.225	96.5647	158.705	353.022	320.789	286.917	299.546
HF00866	turquoise	2.80733	3.00159	2.85922	3.01245	3.37959	2.45601	3.48382	2.49604	7.2846	6.39284	1.09079	1.63558	2.71679	0.813611	3.03788	4.35471	2.78699	3.87008
HF00867	yellow	0.674695	2.49932	1.77548	1.52949	1.07244	1.44508	1.46144	1.51524	2.12412	1.85569	1.17156	0.597738	3.16547	0.691742	1.12268	1.84436	1.48416	0.509287
HF00869	turquoise	0.716655	1.01254	2.38657	3.31902	2.42712	3.04553	3.02438	2.85908	3.94382	4.21235	1.54325	1.86265	1.96793	2.88967	4.11317	3.59607	3.28759	3.11197
HF00871	yellow	5.4426	12.6092	16.0972	23.5685	52.7984	49.4132	16.2443	13.65	19.4721	22.6828	21.7487	22.4258	31.5388	24.744	28.6533	27.0087	17.7809	21.0634
HF00872	turquoise	8.88624	5.78372	9.14367	11.3737	16.1527	14.7401	14.0763	11.6095	11.974	12.9554	9.08669	8.40375	15.6596	20.0976	17.9253	15.7042	15.1272	15.3452
HF00873	brown	0.716709	0.857875	1.78191	2.64111	2.85739	2.18078	2.19622	1.767	2.5494	2.57117	2.6798	2.14548	5.30164	3.16934	2.23217	2.08047	2.49255	2.17192
HF00875	turquoise	0.428022	1.09132	0.594309	1.12388	0.917909	0.87745	1.40397	1.52595	0.9811	0.805328	1.18865	0.934195	0.917205	0.272882	1.61897	0.668366	1.1501	1.32949
HF00877	blue	29.4211	26.0454	10.2901	12.544	12.8902	10.7784	12.069	12.0876	10.7195	11.3987	14.6011	14	11.7725	9.69829	14.1663	13.8623	14.8369	14.1799
HF00878	blue	29.7541	35.9431	18.0649	24.6784	20.2842	20.0216	25.2023	22.3038	18.5053	19.395	15.7352	13.0482	16.1961	14.0788	29.6406	30.1491	27.0217	25.2854
HF00880	turquoise	4.93848	6.66622	14.5171	18.6242	12.2851	11.8088	13.9859	11.8559	11.2133	11.507	10.5034	9.63636	10.1707	10.2764	18.5527	18.6204	14.0142	12.895
HF00881	turquoise	44.4745	51.7445	19.3091	23.9719	18.5669	12.3438	28.1064	34.4109	144.276	136.308	17.4132	15.5641	27.6478	30.1566	25.9649	25.9496	33.7268	34.6897
HF00883	brown	6.80665	8.86949	5.71997	7.58311	6.19178	8.92053	8.68425	8.04397	8.7498	10.519	4.98509	5.4363	5.29697	11.243	7.11633	6.68171	7.69544	7.65722
HF00884	brown	4.79533	7.88598	6.73815	6.69664	5.30848	10.0145	8.74518	8.17633	8.6005	9.83411	6.55249	7.40291	11.9029	15.2571	10.379	9.06416	7.3951	5.61571
HF00885	turquoise	0.41054	0.56269	0.951136	1.18604	0.875446	1.25391	1.38478	1.19533	1.2929	1.35562	0.335163	0.399592	0.682185	0.26975	1.58786	1.51196	1.27902	1.06459
HF00887	turquoise	9.95201	15.8193	21.9395	24.386	27.321	16.0878	25.3065	22.8031	25.0727	23.0079	36.1026	38.1928	25.0302	14.716	36.2237	43.8049	29.0573	26.8348
HF00888	turquoise	0.188824	0.820698	2.67661	3.96927	2.12262	1.93295	5.08729	4.26205	2.24303	2.26405	2.71169	3.28649	1.98662	2.21907	5.13597	5.0759	5.27073	5.01618
HF00889	turquoise	22.6628	17.4639	37.098	54.2083	52.3393	54.0906	48.1782	39.2053	41.0012	39.6884	63.7711	62.1219	58.2913	40.0379	68.0036	60.9138	43.0933	45.6161
HF00890	turquoise	6.15172	4.89467	8.70031	12.5464	10.7445	10.4734	14.2906	13.1088	11.0205	12.1839	14.7088	9.49585	16.4929	12.5277	15.7277	16.9851	14.0696	14.1008
HF00891	turquoise	17.3988	19.236	10.7633	16.5173	12.5452	17.1806	13.6164	11.7846	23.0351	17.1866	10.3081	12.3066	18.4421	23.8897	7.52964	10.3392	14.6754	17.2425
HF00892	turquoise	4.6564	5.8569	7.64743	11.5002	7.40572	6.17223	12.5588	6.51891	14.7251	9.64774	5.78507	3.44813	9.72401	5.99064	5.9844	6.43403	11.5566	11.7807
HF00893	blue	14.6999	15.9836	9.98087	13.4275	13.1386	13.7229	19.711	15.1007	13.4103	13.5184	12.568	8.4177	11.3837	9.64357	27.0272	26.1076	27.8065	21.2215
HF00894	blue	14.5252	9.33946	33.5454	43.6738	35.6092	36.065	20.9665	19.2377	26.7889	28.3022	25.1674	26.892	24.2068	30.8435	32.7512	34.6363	26.6605	26.63
HF00897	blue	11.2822	12.8003	4.28283	5.91438	7.80046	6.23289	6.67557	6.37341	8.37978	7.95079	8.91883	6.41513	5.5969	9.69904	6.01771	6.28517	7.36218	6.74373
HF00917	blue	30.8968	30.3718	5.6631	8.42012	7.73191	9.12383	8.94693	8.50814	4.86046	5.94434	6.65613	7.67718	7.16628	8.379	7.83185	7.46677	6.69099	5.81197
HF00920	blue	6.13898	7.79022	37.3088	51.2314	25.6188	23.649	35.8058	29.4447	26.548	27.1752	40.4416	40.1447	35.5211	27.6113	43.284	40.1218	40.3172	39.5377
HF00921	yellow	15.7231	14.765	14.5883	18.173	42.9692	43.132	30.6576	28.329	30.2904	30.2885	19.5275	18.2847	27.8054	23.1269	24.8043	24.4119	28.0488	25.9186
HF00924	blue	4.86088	4.64222	14.3006	15.9292	14.5831	14.6432	12.73	12.9741	14.9353	15.0804	9.64613	15.8341	12.049	9.59849	12.6803	12.7177	12.6337	12.0735
HF00926	grey	3.92326	5.97454	3.50988	4.92001	3.47342	4.15131	3.78101	3.11746	3.75162	3.7836	4.93494	3.78587	5.95541	3.02594	4.25787	4.63789	3.5031	3.10371
HF00930	turquoise	1.75228	2.37366	8.10418	9.64438	7.33365	6.37993	6.08626	4.88612	4.08673	5.28022	4.7254	4.99532	6.25296	6.35335	7.68113	7.01955	5.21998	5.32465
HF00931	brown	38.0987	40.611	26.5924	35.3815	27.9917	28.0732	35.5987	37.5722	33.1982	35.4055	38.2308	37.349	41.1209	47.0088	33.8916	31.222	35.5583	35.8705
HF00933	blue	12.3364	22.1297	3.56389	5.9025	4.50118	7.1833	8.00577	8.92641	10.9317	12.5189	9.73534	3.71268	6.68592	6.8996	12.4538	11.7855	21.6069	22.1474
HF00934	turquoise	2.57242	4.16984	8.31563	9.79158	8.77606	7.64913	8.8206	9.40166	6.59193	7.58073	3.00283	3.8301	7.71532	6.6623	10.2427	10.0633	9.03307	9.38643
HF00935	blue	92.2705	107.273	58.8134	80.7799	60.0961	52.7216	79.1243	86.5739	75.4575	79.825	76.153	74.374	89.8334	86.2355	72.3949	74.7454	75.4353	78.9322
HF00936	turquoise	0.336949	0.148642	8.95378	10.7806	14.146	9.9254	17.3927	18.0718	41.1748	41.1548	7.16413	6.15487	4.95797	5.57348	28.6939	22.8518	21.0073	20.0013
HF00937	brown	92.3977	111.127	79.486	104.446	114.201	111.304	106.704	100.488	88.6863	92.0758	109.952	118.096	105.702	98.6635	125.406	112.026	108.77	102.144
HF00940	brown	10.152	11.4514	7.5937	9.70513	8.52629	7.19044	10.6289	14.2169	6.8122	6.40124	12.1674	12.7439	13.3637	19.2851	12.9113	14.684	9.47175	11.5663
HF00941	turquoise	6.33857	6.79451	4.68835	5.56758	5.06933	5.88097	7.78799	9.06234	12.6475	11.8274	5.84	7.48317	7.83087	10.2522	8.03468	6.53669	9.77408	8.22348
HF00943	turquoise	3.17696	4.07702	14.9063	22.1788	10.9217	15.6346	14.8136	13.7686	5.77629	5.9864	15.4252	14.0904	17.7812	14.9401	15.2976	17.4503	11.8605	11.0314
HF00944	brown	20.1713	19.439	17.1611	20.9738	25.0265	25.082	23.9242	31.0597	26.4925	25.4291	38.5954	34.9316	23.0529	25.2072	23.2918	20.7412	23.0714	18.7991
HF00946	turquoise	7.58049	12.0782	12.5705	16.5526	17.0857	15.8049	18.7785	14.4021	12.9083	13.8469	10.1172	10.9774	8.99982	8.86087	26.9815	26.8996	20.6894	21.2626
HF00948	blue	4.44668	4.30037	10.3198	12.3351	16.1799	8.01063	9.70199	10.447	17.6737	14.466	16.3432	12.5099	14.2278	14.8439	14.4376	14.9277	7.87632	7.13558
HF00949	turquoise	5.44745	7.20899	16.9171	19.7005	18.2133	12.0956	42.2038	40.8246	62.4704	62.2879	21.1858	21.6293	15.9082	17.8641	34.157	36.8017	51.2552	49.9758
HF00953	brown	1.18029	2.46364	2.62582	4.15267	2.84911	2.02209	2.40557	1.85106	1.92389	2.11003	3.42441	4.9326	3.27613	9.63411	2.72992	2.74457	2.95985	2.95794
HF00954	turquoise	4.48909	6.43533	16.2732	20.0497	18.7415	12.9468	35.3853	28.2752	62.8565	53.0356	20.9775	22.9305	13.8123	18.1413	34.7566	29.973	44.2824	37.9311
HF00961	turquoise	31.859	31.7707	85.3029	104.543	110.544	63.8489	184.522	160.359	335.918	324.731	157.688	156.447	97.7528	96.9269	213.006	227.611	277.363	282.821
HF00962	turquoise	17.4215	14.7455	115.096	153.463	590.56	292.807	369.911	405.958	1555.12	1432.18	185.686	184.77	123.978	158.642	438.791	396.663	330.989	340.198
HF00963	turquoise	15.0788	16.0186	25.8025	31.0227	28.6068	25.6195	35.667	34.3452	43.3719	43.0667	29.5644	32.7438	46.5927	38.5887	34.6084	35.377	43.582	41.7973
HF00964	blue	22.5975	37.9752	16.7633	21.8924	27.2395	29.8405	19.2454	23.4227	18.6632	19.3338	15.0597	15.6453	20.3283	17.1091	13.8649	19.1391	13.7751	17.2017
HF00965	brown	37.1808	27.38	25.3225	32.0437	34.9675	32.1134	33.395	33.5337	15.5049	17.7747	39.7853	34.0357	28.258	23.0079	42.8537	49.3408	31.0528	32.7624
HF00966	turquoise	1.75578	0.46082	7.57388	9.07178	8.79931	6.71808	9.64586	7.51279	5.70953	5.06941	11.2136	7.42516	11.6829	9.3385	9.97401	9.66655	10.3042	8.78848
HF00967	blue	52.3334	61.6618	26.3265	34.7692	30.3001	33.7058	40.8967	37.9848	46.8921	48.3692	24.289	21.8603	24.4239	21.8662	45.8832	43.8719	60.8485	54.6229
HF00968	blue	26.4213	40.3863	42.3499	53.3067	56.6353	44.5743	39.5839	41.9106	40.1404	42.0255	43.1637	49.863	49.1781	39.6978	42.5894	27.9095	31.52	26.7816
HF00970	yellow	6.93612	5.78062	1.09145	1.7811	32.2486	67.9293	14.611	9.95704	10.8523	10.6135	0.650378	0.371496	2.49928	3.30024	5.71876	6.81305	7.53085	7.69692
HF00972	yellow	1.52556	7.82847	4.17232	5.30386	6.02929	7.64729	4.83742	4.01935	6.95369	6.05943	3.99881	3.17721	9.31377	4.63937	4.44146	3.23256	4.15899	2.66681
HF00974	brown	10.0887	11.9273	10.7812	13.2647	12.84	13.4338	12.9812	12.5706	13.3237	15.6747	7.90222	7.53022	10.471	11.2533	9.34818	11.2049	11.13	13.0546
HF00975	turquoise	1.21465	3.47337	2.63642	3.96851	3.97801	5.76872	3.20926	3.73419	3.42498	3.69347	2.48772	2.33901	3.0491	4.84321	3.99155	5.09367	3.46907	3.31308
HF00978	brown	12.474	14.6233	4.87516	7.69659	11.2782	14.2597	16.1866	19.6513	16.2195	18.2996	4.97029	5.27979	5.97796	12.0124	13.9027	15.8759	11.3737	15.1743
HF00979	brown	58.9166	61.5238	37.9774	47.1414	59.952	51.3105	47.1099	45.5135	44.1311	48.937	69.5432	62.7664	35.4964	38.7613	68.7038	69.4268	46.894	47.8955
HF00980	blue	197.189	160.465	0.823756	1.58067	1.25495	0.798952	3.17719	5.57761	1.21081	0.765678	22.4971	21.558	4.90455	6.77644	6.76772	6.91979	4.06372	3.69119
HF00982	turquoise	4.67383	6.52173	2.09908	3.22492	1.70816	0.63712	2.85737	2.13855	0.423751	0.814738	6.60689	6.00848	2.21606	0.982356	2.54184	2.0467	2.39107	3.49109
HF00985	turquoise	5.78585	6.64468	6.63585	8.59407	8.67509	10.2632	9.79651	8.54283	7.504	7.1468	6.46776	5.45286	6.0333	6.85021	10.0421	9.26826	9.78643	9.11908
HF00986	brown	11.7283	21.6729	9.04337	14.2832	17.7676	13.9902	14.0836	11.2594	10.412	11.8976	22.6538	22.0025	6.43541	16.6265	16.1658	17.4671	13.254	11.2663
HF00987	turquoise	50.2235	45.4668	33.9621	44.2192	64.9936	60.7866	48.7183	44.7138	37.2721	35.0353	46.4655	44.7163	32.1933	42.8128	66.1601	63.678	45.1844	42.4437
HF00993	blue	6.98769	4.96534	5.26982	3.69864	0.957997	0.817335	9.17026	6.88381	9.39166	11.4366	5.41067	5.46584	3.66247	4.09246	8.34037	7.35798	21.2049	17.3106
HF00994	blue	3.95221	9.50375	3.18808	4.78656	2.12831	3.09209	5.21928	4.18654	6.54507	7.91117	3.25232	4.4926	4.67847	5.80476	9.30902	7.9005	13.626	13.8103
HF00997	blue	13.1155	4.93775	2.64127	4.72751	1.49401	1.76894	11.558	10.0811	9.01175	10.6898	3.07237	0.842983	4.61622	1.47759	8.63076	7.86941	23.7279	20.6928
HF00998	blue	16.7156	22.0167	5.66048	7.03599	4.46952	6.05803	13.3028	11.3908	7.74451	9.84756	6.61292	8.21155	4.22662	7.16222	12.7808	12.9658	37.3016	36.2379
HF00999	brown	5.04312	8.45428	3.7973	4.41278	4.25552	5.48624	3.05691	3.22417	5.84121	5.43059	3.61089	5.11868	8.95383	3.72268	4.4276	2.76702	2.97713	2.35964
HF01000	turquoise	1.01442	2.56177	0.72608	1.03541	1.57532	1.58551	3.85716	2.93772	2.48341	2.54446	2.00366	1.63175	3.36146	0.382073	3.08674	3.10627	4.99689	4.12141
HF01001	blue	4.59941	2.47769	1.00092	2.29122	1.56978	2.63237	1.48836	1.91734	1.50599	0.979552	1.77352	1.49246	2.13622	2.64789	1.8913	2.1998	1.80631	0.776229
HF01012	turquoise	5.77581	8.9755	7.357	11.0047	8.15785	12.1602	9.27821	4.18213	9.12462	10.9532	4.69492	6.34333	10.7358	7.00097	9.4201	8.54396	9.88351	8.7836
HF01013	blue	3.12013	5.72583	2.73769	3.82764	2.59913	1.67914	2.39211	2.14305	4.12138	4.24908	2.79533	1.22703	4.60055	3.72113	2.44585	3.358	2.47569	1.87772
HF01014	turquoise	4.6549	2.52657	8.14663	11.9407	13.1677	9.9101	12.8276	12.785	4.79762	4.58562	19.5241	22.446	7.11547	6.12835	14.2632	13.1863	9.61855	10.3053
HF01015	turquoise	10.09	12.5403	14.7566	19.3365	16.5635	19.9435	16.7064	14.6819	17.1392	18.0387	7.71442	11.4712	19.2401	17.1318	17.1493	17.6651	18.3472	16.0772
HF01016	blue	1.14077	0.836324	7.01489	8.93358	11.6094	10.969	9.99825	9.0625	9.29719	9.25534	7.79037	8.46163	9.96221	10.398	8.26064	9.0811	9.37037	8.45806
HF01017	grey	17.6435	42.9223	25.146	32.2454	43.2568	42.926	24.1833	25.0831	25.6623	24.8169	36.2603	33.0169	14.2051	23.2348	38.5055	34.7076	30.7244	21.3093
HF01018	turquoise	20.4799	21.3162	42.1507	55.9734	45.6321	50.7439	47.0481	41.0035	44.6132	47.2698	32.8443	31.2508	37.1457	27.8988	50.0437	53.0979	46.7006	46.2181
HF01019	brown	13.913	15.4319	12.0924	14.9698	16.5128	15.697	18.3707	16.7719	12.6982	13.4835	16.8253	17.4514	18.8978	17.0266	17.0517	15.1734	16.1392	16.9129
HF01020	blue	18.7628	20.3349	12.3656	17.1078	17.1929	17.2948	18.3972	14.5774	19.915	21.0694	14.1781	12.8613	20.1637	17.9463	20.3195	19.1669	22.5029	21.8542
HF01021	brown	11.7826	9.95979	5.96639	7.73356	8.4664	7.46513	7.36368	5.82361	6.61287	7.51262	9.76905	10.3755	5.519	8.11142	9.59772	10.1465	6.76706	8.91959
HF01022	turquoise	10.5866	8.22746	11.1462	14.7747	14.0121	12.7385	12.7881	12.4586	11.0424	10.6286	15.8999	16.0205	18.2918	9.67419	11.9439	11.832	14.4034	14.536
HF01023	blue	1.61279	3.00565	3.68081	3.93802	4.88302	3.99582	4.06984	3.80274	4.49923	4.36526	4.67307	3.88802	5.60169	4.78737	4.09464	4.23844	3.28753	3.47159
HF01024	blue	111.544	123.628	38.8218	48.7926	44.783	43.5963	60.0163	68.9901	69.348	69.3507	60.213	59.8149	43.5517	56.5716	65.7431	67.8236	74.1046	74.6538
HF01025	brown	15.2993	10.6589	12.16	17.5301	13.3868	13.7835	16.7708	15.1161	11.2859	12.7082	20.6165	20.0309	28.5584	21.6902	18.3483	16.464	16.8058	18.5854
HF01027	grey	2.97338	2.67745	2.65944	2.2409	3.28186	2.6689	2.61455	3.53859	3.52644	4.02157	6.26056	1.79608	4.24904	2.04742	3.23252	1.76751	1.90796	2.88912
HF01030	blue	206.003	203.581	97.0919	131.098	118.203	120.113	171.145	167.112	88.5914	86.874	85.5692	86.9031	131.303	152.652	151.53	144.862	122.736	120.326
HF01031	yellow	15.8011	15.7873	22.4538	25.905	50.3799	81.5639	27.1646	25.4008	23.5329	25.3774	32.6795	24.0606	39.4503	37.8195	28.9511	32.8015	20.9768	22.4971
HF01032	turquoise	19.1747	14.6248	23.638	28.692	29.2138	29.8459	26.2556	27.9897	34.8258	38.2752	28.8149	23.9691	15.6275	27.7267	32.9377	30.8026	33.0284	35.9941
HF01033	blue	50.6471	58.5103	14.3668	17.924	28.1006	24.473	42.0421	39.9974	61.2008	61.8838	12.5734	16.7606	17.9608	20.4589	42.4645	38.8252	88.3462	96.0682
HF01037	yellow	0.533673	0.211086	0.918764	1.30393	1.1195	2.30547	0.437974	0.498009	0.33563	0.301442	0.458813	0.420358	1.36912	0.622102	0.401019	0.567184	0.232405	0.181558
HF01041	yellow	19.4187	19.4187	28.3373	34.8782	29.8992	37.2609	33.7437	25.6638	40.8019	36.4209	12.9164	11.5452	21.9944	21.0297	17.2971	17.6758	23.9097	22.4463
HF01050	turquoise	0.092345	0.513472	1.33109	2.14485	1.4445	1.74508	1.85278	1.4729	0.960567	1.2543	1.23848	0.620828	1.34101	0.4245	2.20859	1.99036	1.92974	2.14792
HF01052	turquoise	13.2489	10.1852	14.2072	20.2336	17.6865	14.3789	18.5807	19.9081	20.3319	20.4889	13.3384	13.7891	19.4235	14.138	17.8224	17.4196	19.1066	18.877
HF01053	blue	15.4571	17.7943	21.6994	25.1898	23.1186	20.9142	24.9745	22.6248	20.7991	20.2047	20.9197	20.8281	25.8728	27.3725	16.0795	23.2582	15.891	16.3933
HF01054	brown	6.44991	6.17266	10.8931	13.1006	9.21528	14.1429	13.6121	10.0035	10.5725	13.779	9.54673	9.3121	26.3661	20.278	12.0545	13.1333	15.4474	14.3368
HF01056	grey	0.335379	2.4227	0.934787	1.22007	0.344237	0.916022	0.260867	0.484531	0.348501	0.381297	1.56328	0.216436	1.22014	0.166702	0.981139	0.986629	0.023679	0.565447
HF01057	blue	16.3854	15.6344	8.48002	11.5816	10.8647	11.6289	11.4432	9.66191	8.98652	9.26765	11.6199	11.6507	10.5545	9.72072	13.4198	15.0754	13.6028	12.6697
HF01058	turquoise	5.94979	10.9769	23.2659	28.2563	21.6015	25.0279	32.3063	30.7239	39.5234	39.5086	13.3928	15.0691	30.8778	23.304	41.0783	38.1009	36.9955	34.6206
HF01060	turquoise	5.78595	0.63982	6.02184	8.20952	6.48719	8.45402	6.57301	6.60965	7.52058	9.29585	5.63896	3.29132	12.7804	6.62234	7.52243	9.04214	6.01167	5.27991
HF01061	blue	8.5305	8.07945	0.782044	1.78645	1.50111	1.30551	0.862432	0.877393	2.59734	0.964877	1.11169	2.70674	1.89654	9.3792	0.849124	1.08159	2.00819	1.34533
HF01063	turquoise	1.76243	1.83888	4.73304	7.06783	6.20197	7.36803	6.16383	6.0189	4.76973	4.97341	3.68318	3.4672	7.04913	4.04577	6.7793	8.04857	6.05448	5.9417
HF01065	brown	4.51216	5.12402	2.98955	3.89654	4.1422	5.62589	4.69989	4.23799	3.45614	4.88067	2.40521	3.27176	3.30858	2.2712	3.87407	4.76126	3.96857	4.59658
HF01068	yellow	1.70314	2.02644	4.19022	5.93463	8.68203	10.6702	1.68474	1.14478	3.61515	3.87792	0.602905	0.352237	0.231556	0.285122	2.22382	1.15434	0.74687	0.964661
HF01072	turquoise	1.79193	2.05004	2.49914	4.27241	3.51949	3.03458	2.53967	3.4131	2.51019	3.0315	2.63697	2.43593	5.32711	2.55489	3.80662	3.66083	4.51311	6.88139
HF01073	blue	65.1457	66.237	47.5667	69.0012	53.1698	26.7026	209.794	161.066	192.464	181.137	112.537	100.316	41.2182	56.8493	135.48	131.793	254.626	280.948
HF01074	brown	8.20818	17.5678	14.6478	16.699	18.131	18.3291	16.2276	14.7498	17.6982	18.322	18.6422	17.5881	25.8164	17.9232	19.1893	22.6652	14.7382	17.0985
HF01076	brown	5.07973	4.42515	5.16752	6.65955	6.06431	4.99519	5.92944	6.56476	5.66101	5.28723	7.88539	6.6668	3.88747	5.40289	5.4284	4.36594	5.85073	5.4371
HF01077	brown	2.90616	4.0294	3.56528	4.63421	4.0286	3.2187	4.06135	3.60538	3.9022	5.19408	5.25542	5.77755	4.02814	4.2416	3.88264	3.98366	5.02994	3.58057
HF01079	turquoise	2.57234	4.17055	7.80309	10.7625	6.4988	6.77337	7.60229	6.85683	10.7258	11.3238	6.8387	6.76199	4.47232	5.91277	6.78672	6.1877	7.75559	6.31815
HF01081	brown	19.9307	21.3468	24.1187	26.5649	18.3448	17.6072	18.1079	16.7171	16.3417	16.4206	47.3633	53.4697	55.5649	72.2909	22.3078	24.1953	19.5386	20.7162
HF01083	turquoise	4.74943	7.43513	6.77419	9.0583	7.36603	7.60198	8.3102	7.41944	7.54355	6.94377	9.61013	7.88678	8.20334	8.35532	9.48251	10.1858	8.89944	7.98073
HF01084	turquoise	4.54447	5.51961	3.4872	4.92362	4.37985	4.02399	4.60771	3.91461	2.84723	2.82537	4.48675	3.49147	3.17481	2.80112	6.70134	5.93032	4.69154	5.07276
HF01085	blue	14.6496	11.2433	5.87361	9.77791	7.50197	6.48109	13.4989	11.948	10.5595	12.3661	3.68427	3.94928	5.09525	11.3492	12.0892	12.5753	14.4422	12.6328
HF01086	blue	46.7211	51.2751	36.7855	48.2262	39.8725	43.2863	46.4913	44.6845	45.1621	53.6607	43.122	43.3561	46.1496	40.9834	59.9046	56.5554	70.8041	66.9421
HF01094	turquoise	103.175	110.74	108.714	146.233	147.824	112.715	158.983	143.462	106.975	115.272	166.657	168.803	121.901	127.462	214.671	215.279	168.205	160.108
HF01095	turquoise	19.3997	22.3769	26.6882	34.3261	39.9725	36.6662	32.5283	28.5876	20.6595	20.9362	38.158	42.6708	24.9725	25.8036	44.0559	46.8681	32.9691	30.504
HF01096	turquoise	33.8885	23.6602	39.7079	51.0532	38.0397	38.4717	48.6305	43.5693	33.0715	35.2285	54.0357	55.7349	72.8143	67.4828	52.7935	52.2393	64.0945	61.8252
HF01097	turquoise	3.83731	9.49962	16.4679	21.9937	16.5661	13.0464	25.3352	22.2303	16.5734	12.764	10.0027	14.1083	25.1947	15.2419	22.4542	27.089	31.8627	24.7269
HF01099	blue	6.00924	5.64446	6.53482	8.75103	7.58071	8.32493	10.9907	9.2071	11.2158	11.5973	2.65215	3.09865	3.1351	3.8091	11.6519	11.2511	14.1623	13.9589
HF01100	brown	7.17334	13.8823	44.0513	56.7731	40.5073	34.8389	57.9617	56.7982	99.7083	98.9549	73.5675	81.7993	77.7903	76.4832	58.0513	62.2888	49.333	54.2646
HF01101	turquoise	24.2872	24.4212	45.9122	60.3605	57.7926	56.4827	66.2016	59.4453	130.097	131.705	21.2477	22.6586	26.9159	35.2364	55.9538	58.7571	61.459	58.8722
HF01102	blue	4.3863	3.07134	3.50689	5.2509	4.09036	3.11405	6.39473	5.2258	3.96699	4.1522	3.63349	3.05744	5.35514	6.14248	5.86745	4.28696	6.93271	7.0475
HF01103	turquoise	22.4471	20.3768	28.9819	37.559	34.4851	31.2075	29.6179	26.2663	31.7722	33.5716	29.7639	22.2958	23.5672	36.273	38.8432	37.2345	37.6522	31.1644
HF01104	turquoise	62.0335	61.1339	58.8002	73.5682	93.0228	80.7323	77.4035	81.7467	48.1885	47.1941	65.3291	93.6348	62.758	70.7612	60.3768	70.7666	36.4613	47.1073
HF01107	blue	13.0958	18.8634	4.84031	6.78416	12.5173	29.819	5.0155	5.90089	2.40574	3.50055	8.16602	8.3893	9.20129	7.09415	5.60791	6.34402	3.40513	4.29499
HF01108	blue	30.1342	26.4978	4.36013	5.11142	15.2788	24.7011	5.78988	16.1039	1.76673	2.1093	9.99659	11.077	19.6693	22.0224	4.38256	4.4016	4.37089	5.29411
HF01109	brown	8.96534	14.8716	12.7925	16.7337	16.4553	18.2173	15.7889	16.1073	12.2651	14.4583	17.9827	13.6904	26.2437	27.7827	15.9729	20.0507	12.141	15.9056
HF01111	blue	12.9001	9.88603	7.31621	10.7479	8.81889	9.0254	10.8375	11.9463	10.003	11.5891	6.35472	7.7482	9.45758	8.56631	12.7965	10.3733	10.5152	11.2345
HF01112	blue	108.376	100.498	46.0356	57.3891	58.182	51.7631	53.3036	64.5862	62.25	56.1312	49.5343	50.2362	51.1417	58.7627	41.8454	44.0844	48.9897	47.3915
HF01113	turquoise	3.3596	4.72832	4.11876	5.32149	4.59819	6.62724	4.17441	3.34614	3.19216	3.77547	5.90617	5.21763	4.3351	2.99504	4.19682	5.06438	4.19443	2.78598
HF01114	turquoise	5.87468	10.5802	7.55559	8.853	10.8249	9.45406	11.4212	11.5086	8.85253	9.62679	7.97252	6.81773	5.61815	13.7164	10.6369	11.0569	11.7723	9.15964
HF01116	blue	1.06979	2.04308	2.51582	4.21115	3.91694	4.44909	3.6619	3.67401	4.27849	4.23675	3.31077	4.08793	4.57158	5.91447	2.80363	3.03048	2.09152	3.62701
HF01117	blue	11.4521	7.62798	26.6452	29.7296	24.1014	14.7559	18.9773	16.5066	31.3852	26.5354	42.7471	25.8759	23.3023	33.8612	19.616	23.382	17.692	14.5183
HF01119	brown	190.63	179.552	88.4481	105.138	136.898	106.241	107.007	103.774	100.344	89.6067	149.982	184.134	98.3714	159.472	112.427	112.157	126.875	118.207
HF01120	blue	35.2718	26.1454	16.1663	24.3952	22.6087	25.7145	22.4281	26.2987	24.3967	23.9643	22.2106	17.2024	21.569	17.1697	28.2837	25.3545	24.8019	28.4596
HF01122	turquoise	2.10807	2.91233	4.4484	5.67865	4.01703	5.03077	6.24512	5.22264	4.39691	4.80652	4.03025	3.09448	3.886	3.31577	6.23603	5.74938	6.32033	5.87337
HF01123	yellow	605.178	516.157	672.68	844.65	960.014	611.615	516.772	490.909	868.101	805.985	655.313	649.844	561.648	708.608	451.151	466.009	364.734	383.994
HF01124	turquoise	1.96865	4.33254	20.5226	26.2328	19.5293	18.0252	24.0741	19.8644	20.989	21.6167	17.596	14.4111	23.8469	18.559	30.7753	25.719	25.2436	26.3857
HF01125	blue	10101.7	10382.8	914.844	1076.93	2251.03	4522	365.639	434.908	145.492	153.908	1282.14	1306.61	1874.52	1825.92	260.921	265.961	227.029	225.963
HF01126	turquoise	12.4933	9.05683	10.827	13.4523	13.6091	11.3967	8.24135	9.45177	10.2183	12.2397	9.16229	9.23166	7.37524	14.8171	4.73437	9.11604	7.70494	8.32549
HF01127	blue	2711.29	2685.94	236.937	279.548	535.35	1002.83	144.077	213.742	41.3867	43.8896	298.995	302.938	310.424	310.014	90.9955	97.6452	70.0883	58.8545
HF01128	brown	14.9723	13.1128	17.4114	26.6774	23.1282	16.9632	27.8525	26.4384	30.2751	27.624	21.554	32.1869	32.1369	45.9786	24.8056	24.2615	25.2536	25.1883
HF01132	blue	446.089	397.796	24.0521	29.1259	35.9292	29.5232	64.5815	98.4782	44.7559	40.7244	138.153	140.822	38.2191	62.7155	54.5609	62.8855	48.8102	53.6298
HF01134	turquoise	12.7072	6.43443	6.35063	7.89789	7.78213	9.20912	7.34276	8.34066	1.77069	1.39606	17.5362	15.8981	5.84173	6.632	3.96843	3.6779	4.1293	1.86321
HF01135	blue	89.7619	115.521	2.23669	2.46184	10.8371	10.911	16.4286	75.3063	12.4411	16.068	7.83544	8.58857	4.72614	13.6566	10.4958	9.57771	13.2088	14.5628
HF01138	turquoise	2.50196	7.0778	7.87379	11.0085	10.9761	12.0902	8.58973	6.78419	8.55187	7.45816	10.2841	8.22995	12.2015	11.2319	12.3004	10.759	8.11833	9.24826
HF01139	turquoise	1.39335	1.14798	0.998893	1.65203	1.45405	1.12196	2.31469	1.48845	3.31078	3.7779	1.3735	1.47005	0.493436	1.02704	2.89348	2.23338	0.943712	0.850738
HF01140	brown	3.8604	3.48287	4.96295	7.42072	6.77074	7.93213	5.70059	7.15512	5.63978	6.77095	5.83786	7.0141	11.4487	11.7604	8.06745	6.03452	6.73177	6.81193
HF01141	yellow	1.60191	0.869174	2.95956	4.20905	3.26484	4.37582	2.99323	2.95899	3.59074	4.85368	3.21753	1.1286	7.69638	4.49015	2.33494	2.39224	1.68958	1.80668
HF01143	blue	8.8729	8.68503	72.6416	102.748	95.8706	93.9044	91.1099	86.5167	109.612	117.059	102.351	97.5558	118.194	148.229	109.699	111.204	98.5348	104.87
HF01144	blue	40.7154	35.2285	63.6471	81.1055	76.7423	63.7904	64.3907	61.3316	97.4893	97.705	86.526	87.9392	66.5783	64.9229	57.9213	73.9894	55.3009	67.7227
HF01145	turquoise	2.93635	2.71981	4.83506	7.01858	8.26824	8.14431	6.63243	5.91158	1.8581	2.18406	6.85924	7.85832	6.75393	4.38505	8.64872	10.0363	7.35781	6.1503
HF01147	brown	58.1298	57.1169	51.9445	67.7168	83.9187	89.8691	85.4963	76.1012	100.225	99.5589	98.7133	108.881	92.8593	82.756	84.0259	75.7325	120.868	122.486
HF01148	blue	10.5851	9.7772	6.07605	8.33838	7.4276	9.11496	11.089	11.677	9.3913	9.45356	7.18527	6.7054	10.9247	10.9322	11.3189	8.92197	10.5661	10.5185
HF01153	turquoise	14.2113	5.89867	25.0551	37.074	28.7694	25.5507	30.6658	28.4042	48.177	47.9738	11.439	8.98137	15.8983	18.9476	22.8368	23.2968	24.7713	21.6378
HF01154	turquoise	100.023	91.1978	120.532	156.464	192.47	105.994	158.266	135.981	130.207	122.504	184.021	194.612	115.641	133.138	170.226	172.203	127.646	139.453
HF01156	blue	202.897	224.685	97.9156	120.893	136.743	136.651	156.926	176.694	131.675	141.441	144.583	143.949	148.694	151.839	134.733	131.09	173.271	183.552
HF01167	turquoise	14.2187	6.28528	37.0879	46.9368	52.7286	47.2313	30.8402	27.0689	32.7906	35.6639	62.7568	56.4646	40.1015	56.2999	44.949	44.2388	31.6893	37.1142
HF01169	turquoise	17.0639	12.3808	11.1518	14.2816	12.9763	17.7049	13.4249	18.4896	22.987	20.13	18.9697	16.088	17.9939	15.1422	18.7819	15.7283	24.4224	20.0335
HF01170	blue	38.3261	34.2986	17.9115	23.0154	22.2177	17.8355	24.0731	23.093	40.4873	39.2843	29.3422	28.5158	19.0738	22.6772	27.0685	25.655	32.3644	35.9058
HF01171	brown	4.84793	5.26136	17.0354	24.3397	22.1731	21.533	19.6819	17.3515	20.5864	21.2867	34.6264	34.2325	15.2913	39.9112	15.7385	15.1043	16.418	19.2711
HF01172	blue	6.10353	4.88459	25.271	31.6104	22.8764	28.7181	25.1766	19.709	20.6599	23.9466	24.4087	23.9019	33.2758	20.3586	22.4488	25.2829	19.5936	21.3856
HF01174	turquoise	3.42467	9.39129	47.7091	61.4579	67.4298	47.0157	29.2089	28.0717	27.1078	33.1074	68.0474	70.6543	49.8313	47.0659	55.1787	54.4581	32.3127	30.0898
HF01175	turquoise	12.2759	14.5106	21.5622	28.2411	26.4098	22.4179	35.0057	31.3361	33.668	33.5125	20.6095	20.8519	17.8554	20.5377	31.6101	41.2913	36.5952	38.0664
HF01179	turquoise	0.739654	0.370649	1.35306	2.07928	1.70548	1.62747	1.97853	1.52855	1.73405	2.3957	0.655499	0.945941	0.456871	0.642575	2.62612	2.62904	2.538	2.21342
HF01180	grey	25.6462	25.4133	16.4521	22.0232	21.5998	23.9158	21.8486	23.6981	24.4294	24.9097	25.6087	20.2876	27.5321	16.6551	21.5679	24.2424	21.6789	23.1547
HF01182	turquoise	17.6085	13.3238	27.8523	37.5326	34.655	32.9699	27.0599	20.3777	14.0734	14.2775	64.0911	49.5172	49.2846	43.549	43.6422	43.4814	28.0965	27.0671
HF01183	blue	169.13	206.142	8.31277	11.0594	13.4902	21.1959	27.5887	35.4596	33.9739	35.4882	8.54617	9.76596	12.4376	15.7471	35.2028	33.1302	61.3574	64.7245
HF01186	blue	13.6758	14.899	4.90603	5.62576	5.22059	5.99839	12.0247	10.3608	10.1398	8.17715	5.4979	5.84658	6.57136	5.74714	11.6274	6.71265	15.0538	11.5508
HF01190	blue	11.0628	20.6139	7.8034	8.73668	10.1496	8.07046	20.7682	17.9545	17.1991	19.3111	3.55577	6.4629	8.03372	4.17942	14.2269	12.3363	22.008	22.983
HF01193	blue	150.804	156.118	176.921	219.686	294.119	189.842	216.927	192.442	181.144	181.141	182.614	208.936	208.586	171.17	143.091	162.049	123.434	127.448
HF01194	blue	2.3509	1.87826	10.4508	12.8809	9.51581	7.95498	8.38844	8.80738	8.71063	7.04142	5.75911	5.78801	9.61146	7.54487	5.29629	9.36087	7.13747	7.85905
HF01196	blue	31.3009	28.4871	71.3468	94.7972	68.0241	71.8252	81.6003	79.0061	79.1156	81.6434	83.0169	79.9528	80.1866	75.9461	79.012	79.1737	102.36	99.6039
HF01197	blue	3.88162	1.24699	10.9594	12.2678	8.40556	6.19153	8.83881	6.798	11.7806	11.4234	9.8218	11.1964	6.95322	12.9036	9.19525	8.66109	4.59324	5.43247
HF01198	blue	12.2836	21.1992	9.43898	12.4308	11.5271	9.94906	13.6233	11.9182	12.0761	12.2594	11.4751	9.98677	7.48157	5.54919	16.5875	14.0255	15.3674	15.3051
HF01199	turquoise	4.66485	3.94257	4.60342	5.60734	5.15222	4.06399	13.7232	12.2438	17.0878	15.0435	7.46732	6.56852	8.00131	8.52234	14.2122	14.9906	15.7739	22.4419
HF01200	blue	19.721	23.5847	12.6379	17.7097	17.5227	17.9621	18.5282	16.1436	24.8623	24.9754	13.4914	10.3326	17.2008	17.953	15.4803	18.2218	22.2188	20.9383
HF01204	turquoise	10.1251	8.18733	26.0351	30.4418	28.1795	27.9629	37.8318	36.6177	35.1121	33.7188	60.9144	63.8674	33.318	29.2381	37.6274	39.9864	41.792	42.5674
HF01209	brown	16.3076	14.0188	12.2615	16.7757	22.2891	23.9155	20.141	18.0312	13.8214	18.1069	17.9668	14.2263	19.0656	25.5214	17.5349	16.093	15.778	19.0017
HF01210	turquoise	3.1209	1.59684	12.9018	15.9784	13.5673	10.3688	13.8915	11.5808	5.60768	5.92347	17.6188	17.8599	11.6349	15.6545	17.8052	18.6179	15.2281	11.7113
HF01211	turquoise	0.755172	1.4665	2.8434	4.14408	2.49779	1.34973	3.31569	2.62479	2.96459	2.44367	1.75173	2.80656	4.41285	4.50394	2.51607	1.91179	3.90919	3.28882
HF01214	brown	1.88298	3.18284	10.8106	14.1397	10.955	9.5521	14.8247	14.7729	14.2078	15.7703	22.5239	17.6845	23.9383	24.1073	18.9263	16.3621	21.2883	20.3319
HF01215	turquoise	1.0451	1.6024	4.58102	6.40114	5.6584	9.00132	6.16093	5.12578	7.93564	9.85996	2.08814	1.9932	3.88822	4.34841	7.34579	8.88677	6.28472	5.62059
HF01216	brown	4.01009	5.34276	6.92507	9.07249	3.93672	3.70455	5.80458	5.22207	2.93119	3.19748	19.1729	16.5305	14.0354	14.107	6.89693	7.61617	3.49823	3.87944
HF01219	turquoise	5.31241	5.40759	29.6303	38.359	37.1596	24.1061	28.9959	31.1636	22.698	25.8852	54.2047	56.8951	34.5141	42.4756	44.1178	42.9628	31.1305	33.1311
HF01223	green	4.96758	5.40393	2.59718	3.8638	3.69931	3.44737	3.22054	30.7517	0.738959	0.915294	1.39488	1.28098	0.04251	0.973426	4.48223	5.11123	2.66873	2.68659
HF01225	turquoise	1.007	0.294011	2.75052	3.44131	2.32217	2.37868	2.58611	2.68774	2.19136	2.71418	1.70987	0.796388	0.684178	2.22033	2.24009	2.87391	1.88642	2.03248
HF01230	turquoise	25.5393	27.537	49.9118	70.1095	59.2544	47.0421	70.2876	62.0742	47.5297	49.476	55.7834	52.0758	75.1014	66.5335	73.7463	69.8176	94.0927	92.7392
HF01231	turquoise	3.4031	4.43025	6.43019	8.33525	5.62132	7.86698	8.30563	7.06173	7.9241	7.67708	4.34077	3.84502	6.25175	3.41382	8.81502	8.24294	8.00813	7.25417
HF01233	brown	10.5641	10.8893	6.40167	8.59937	8.8996	11.2534	8.05137	9.88643	8.24288	8.95766	5.9921	4.10116	21.0713	10.5783	7.39595	8.12991	8.39352	8.65072
HF01235	turquoise	30.1397	34.6414	35.3307	48.0205	34.4735	36.2288	28.8957	23.9831	18.2815	21.2545	33.4469	33.7115	32.2823	34.0371	31.2693	33.7085	31.6231	27.0484
HF01237	brown	26.0109	23.5314	18.7781	21.4984	18.9908	18.1943	18.7226	17.1304	13.0959	15.3104	35.6924	35.0778	14.6037	26.8301	22.479	20.7334	19.5095	23.3242
HF01238	brown	1.24693	0.547476	0.914096	1.19666	0.752205	0.530565	0.40427	3.37391	0.201246	0.082805	0.486876	1.83494	5.23426	0.099321	2.22391	0.715586	0.238309	0.467687
HF01239	turquoise	20.0296	20.2585	23.0827	29.0332	31.7282	31.0966	30.3233	30.8943	22.5723	23.4156	33.0605	29.6474	25.4875	39.5748	31.5581	30.4386	29.0107	29.6678
HF01240	blue	23.2808	33.5111	1.85162	2.26884	5.10003	1.86391	6.03263	20.2144	5.45619	4.49428	6.46257	3.79427	9.35356	10.5764	5.35883	7.51657	5.42284	5.25484
HF01242	blue	69.1099	65.6834	7.25582	10.8526	24.2143	18.1256	29.8759	47.7916	17.7649	16.3202	10.0164	9.624	16.7179	13.514	19.0387	17.1894	19.6655	27.3777
HF01244	blue	5.17879	6.11264	3.61952	6.2663	0.766172	1.14189	6.39511	5.28064	1.97494	2.36316	10.1918	10.5265	10.3459	7.57768	2.65887	5.22488	15.4899	13.0117
HF01256	turquoise	1.5778	2.58966	3.65428	5.59408	4.29982	4.72106	3.89917	3.06628	5.77267	5.7248	2.50697	3.89983	6.59729	5.28987	2.88797	4.79655	3.35887	2.81774
HF01258	brown	14.9235	21.266	30.6625	41.1032	35.4383	31.2191	34.4924	35.1854	31.1633	37.8499	34.6251	29.2547	62.2823	53.76	27.8189	32.2719	36.803	37.8062
HF01259	yellow	5.47989	2.91529	1.97226	3.29771	6.29483	12.2609	3.41979	5.021	1.19188	1.53389	1.61536	1.9793	4.29333	1.84526	3.95021	3.34122	2.93649	3.1906
HF01261	blue	11.3126	11.1938	2.84271	4.19077	4.04177	3.28877	4.20932	3.32415	2.09716	1.8425	6.72506	7.96791	2.6507	1.92085	2.53166	4.31091	4.2543	4.84786
HF01264	turquoise	97.6049	91.498	72.6376	91.1954	67.7431	82.4633	132.487	164.043	74.8592	78.7606	117.563	120.274	132.942	108.324	141.416	151.538	121.898	115.136
HF01265	turquoise	4.02809	3.70559	4.35536	5.23649	5.41421	4.93676	6.29861	6.07154	6.42131	7.24191	3.89955	4.6051	5.0399	4.00115	8.30769	8.69535	5.8538	8.79852
HF01266	blue	19.9014	25.5902	11.5363	14.3555	10.7142	14.7285	23.4436	44.4053	7.86379	7.62433	21.2666	16.3586	18.8289	18.5903	30.7048	23.1741	39.545	41.5222
HF01267	brown	8.31001	7.54294	9.08729	11.9796	11.045	17.7304	13.8665	18.6061	3.11677	4.32493	17.8843	24.3961	20.8513	19.91	11.1985	14.2555	9.96497	10.0892
HF01268	yellow	5.56958	8.82724	21.2805	27.2069	17.4648	24.5696	10.1381	11.2661	9.25199	9.50709	15.7836	16.4127	33.5914	25.0533	12.3784	13.3749	8.06273	6.75752
HF01269	brown	19.395	14.182	16.7138	21.9716	23.8624	12.8407	20.4712	17.7433	18.1734	19.5757	30.2635	31.4176	38.0552	41.1873	20.5804	19.836	17.5203	22.8415
HF01270	blue	117.696	105.536	18.1894	21.8423	13.0998	8.1986	27.0933	26.8618	17.5059	18.4548	35.1659	32.7459	17.6731	29.2182	23.1088	25.2759	19.405	18.3138
HF01271	turquoise	1.66141	5.44379	1.92849	4.02939	5.49372	2.96251	2.94933	4.46973	1.22853	1.47168	1.43203	0.487492	0.973615	2.24665	4.71923	4.28357	3.61307	3.6988
HF01272	blue	2.70181	1.42216	2.83004	3.76836	3.19206	3.03083	3.28152	2.94662	3.48495	3.32443	2.08078	2.95919	2.92237	2.59314	2.66892	2.27231	1.33059	1.4492
HF01274	brown	85.9082	93.7259	71.9344	87.2266	64.8802	59.9769	70.3913	94.7958	66.747	65.5025	121.814	126.233	137.951	119.549	63.6651	61.0017	58.4702	62.2922
HF01275	turquoise	54.3321	60.353	44.6862	58.8071	67.5702	62.6432	62.1267	62.7533	81.7089	87.724	57.9468	54.303	56.2289	77.9605	63.3302	64.1732	64.216	65.5369
HF01277	brown	57.6925	65.7088	45.9858	54.9657	62.9183	41.9825	59.7062	54.9364	45.3755	46.2071	88.9919	97.6591	63.6374	69.831	62.2021	65.4546	51.226	53.9809
HF01278	blue	91.5185	84.3338	27.428	35.2773	84.4969	46.998	30.6824	29.6998	31.5292	28.5582	50.4219	47.7969	49.516	61.7595	38.0929	42.8835	40.9084	41.7391
HF01280	blue	2.4987	3.35329	14.0328	15.9325	12.147	11.464	15.4602	11.952	14.1687	14.9119	17.2969	18.365	13.3989	25.4724	14.602	17.834	13.9925	16.4439
HF01281	blue	207.151	250.988	29.0746	36.3024	46.6089	38.1207	64.3798	62.5391	65.1441	59.4568	39.7949	41.0885	32.0825	21.2831	54.5793	53.1187	67.9943	63.2838
HF01282	blue	3.72224	6.13252	2.07086	2.09307	2.67115	2.62902	2.75513	2.68288	2.60726	3.18923	2.71362	3.82904	4.60295	3.14212	4.153	4.40362	3.8157	2.24522
HF01284	turquoise	3.69441	4.18354	9.90124	13.2508	9.88911	12.4931	14.4248	11.5444	10.8685	11.6686	5.178	4.93042	9.49677	6.5184	13.4483	13.6813	13.1033	13.2918
HF01285	brown	6.93261	6.73215	4.35767	5.1088	7.29545	5.47113	4.91144	5.1643	4.40514	3.78412	7.7638	7.18255	5.38879	9.20585	6.98119	7.83446	4.26543	4.75016
HF01287	turquoise	7.86317	14.341	6.15897	8.53878	17.4097	10.9779	11.4908	10.9497	4.40051	7.04979	9.51413	13.5615	7.94414	14.3981	6.3755	4.99529	8.87221	10.7555
HF01289	blue	7.40118	4.40552	2.04839	2.08777	2.6385	1.72811	3.30492	3.97336	4.85813	5.75032	2.71044	3.79128	1.13915	3.72143	5.50561	3.8688	6.37688	4.8305
HF01290	brown	9.41887	10.7828	12.7804	14.0898	16.733	12.7596	14.8819	15.0979	16.9925	17.6935	7.89893	18.5056	21.6689	22.0698	15.51	15.4134	12.9808	15.2331
HF01291	blue	2.11138	4.1457	4.77415	6.88363	5.72531	6.15479	7.07348	5.94354	4.98063	5.20123	5.97364	6.91511	5.98177	6.93023	7.89862	7.65228	5.63649	4.29335
HF01294	turquoise	872.174	753.309	444.68	548.572	753.129	1010.06	213.202	209.003	465.02	483.15	796.907	831.769	545.976	608.645	264.561	250.138	178.229	171.294
HF01296	brown	84.4184	63.8085	169.768	215.431	103.629	147.988	124.415	176.562	34.7407	33.865	190.906	169.41	209.297	237.83	247.491	239.517	98.144	92.9553
HF01297	brown	22.9541	18.3985	3.52237	4.87471	3.37083	2.14489	13.2038	13.9565	14.4715	11.2386	15.2479	16.1557	14.7167	16.4141	16.9482	13.8805	11.7478	13.245
HF01299	brown	3.30356	0.084191	0.706477	0.414942	1.63771	1.63173	1.15267	1.56945	0.284593	0.537993	1.59577	4.19014	4.42989	4.65782	1.2102	1.72927	1.09937	0.771173
HF01300	turquoise	8.68587	17.0399	11.4996	16.308	14.0819	10.4876	18.8552	21.2754	20.0022	20.1331	16.6089	17.0997	11.5141	15.2516	17.1209	19.1128	24.3544	23.2842
HF01307	brown	35.5635	24.8356	25.8768	31.303	36.9843	26.4111	29.4575	28.8561	33.6532	32.4357	39.3793	44.2863	26.8324	40.2229	36.1402	39.4409	27.275	26.9684
HF01309	blue	116.461	126.03	11.5381	14.1243	15.7843	9.74499	82.3504	66.1691	123.558	122.66	19.4866	17.9322	17.8525	13.3105	80.3366	68.3492	204.937	208.511
HF01310	blue	61.8599	61.7298	5.63106	7.36904	8.73227	7.00766	9.44635	7.80736	4.43634	4.47811	3.73464	5.4671	9.20497	7.91598	7.80563	8.5176	9.99789	9.64578
HF01318	brown	35.9214	36.3869	33.5179	45.4999	35.8546	38.5327	39.0956	34.0702	26.2826	26.3915	57.9716	42.9065	45.0333	37.4634	38.0287	41.3745	39.1895	40.8779
HF01320	turquoise	5.65441	9.53621	13.2183	17.492	5.5921	7.53925	25.458	22.5904	28.9286	33.4834	11.1869	8.21253	39.8991	25.258	10.3029	9.91503	7.51843	10.4567
HF01321	turquoise	42.5723	37.9127	25.9967	34.6281	36.611	37.6852	31.2364	32.7304	49.2282	53.1471	43.31	42.4498	42.8149	34.8055	40.2171	42.2357	32.5448	31.6679
HF01330	turquoise	10.2986	19.0226	11.847	18.9475	22.8021	14.7635	15.7648	15.6667	44.8896	42.2329	14.681	14.8622	32.265	13.8265	15.6765	12.018	11.388	14.418
HF01331	turquoise	7.5524	6.16757	7.00977	9.2749	4.77625	3.66255	4.94875	3.75882	2.95128	3.17721	7.8579	9.75627	8.4682	6.02488	3.92473	3.38713	3.46529	4.52886
HF01332	turquoise	7.58193	9.90502	10.4377	14.2775	13.1372	15.856	14.3965	14.0402	12.747	14.4901	9.21198	9.0616	15.7745	14.784	20.9867	19.8866	18.9843	17.4061
HF01333	turquoise	0.269535	0.132591	1.03395	1.63907	2.64875	1.72311	4.13095	3.46254	2.90643	3.27267	1.59382	0.459642	1.96947	3.47851	2.77284	3.38979	4.7356	3.88778
HF01334	turquoise	0.486543	0.322532	1.31814	1.75662	1.50787	1.80182	2.26971	1.62475	1.83167	2.19114	0.540935	0.82899	0.841829	0.851475	1.99374	2.45871	2.28988	2.68473
HF01336	turquoise	30.7426	36.8562	17.4036	23.6323	27.191	39.1606	14.8068	13.4867	6.13673	5.79063	17.5136	20.1502	31.2736	34.1653	29.1401	30.0008	17.6236	15.1966
HF01342	blue	784.892	840.908	187.798	240.376	338.237	347.182	284.911	238.993	116.592	132.355	395.282	397.804	212.871	223.218	266.695	315.809	149.394	151.626
HF01343	brown	5.09688	4.67797	1.32755	1.81635	2.03573	1.22019	3.92372	4.45995	3.70799	4.54373	5.70809	6.45413	5.51727	13.9415	4.91971	5.13866	4.05865	4.55698
HF01345	turquoise	19.5606	23.9725	16.7379	22.4496	18.359	14.4271	29.3049	28.4023	23.9607	21.3112	51.2672	48.654	27.9453	38.904	33.6554	39.207	36.9364	36.0162
HF01348	blue	37.2891	34.5602	3.79509	4.90815	10.8319	14.885	9.05852	11.3071	5.11099	6.30684	2.56569	3.32026	6.66261	6.39251	5.65409	5.25486	5.53226	5.1886
HF01349	turquoise	7.89008	10.3398	4.17648	7.4028	5.18796	4.00804	13.955	12.5104	26.1859	22.376	10.1468	12.0066	17.1899	12.4031	13.588	13.1931	17.6283	22.256
HF01350	turquoise	6.20272	4.70589	12.5915	16.4858	11.3597	11.2928	16.1503	14.9817	11.2673	11.9779	15.0322	12.8348	18.1034	17.6734	15.3578	13.2628	15.8228	16.9521
HF01353	turquoise	14.5325	18.3613	15.938	21.2238	26.1605	27.1607	29.6022	26.5749	25.4863	26.8107	20.4146	19.8882	13.1679	23.1314	23.4836	24.2485	24.4382	25.3935
HF01354	turquoise	1.27021	1.66129	4.74506	7.61912	16.129	16.685	22.1407	21.5869	31.4996	26.1365	11.1537	14.8255	24.226	18.7042	10.0966	9.41544	29.8131	42.4431
HF01357	blue	7.84824	11.7837	6.09203	7.25666	7.26527	8.03863	7.6632	6.53883	6.69306	7.53784	6.97886	6.83968	4.60392	6.86538	7.83895	8.13422	9.33019	9.54752
HF01360	brown	24.9306	24.5622	19.2626	23.9968	24.7355	20.0897	27.8826	26.0733	19.7877	21.3161	29.8717	33.2703	29.1784	27.1966	23.2343	27.7173	27.4024	26.3785
HF01361	brown	0.533918	0.293051	51.8258	64.4781	29.593	32.7897	32.3516	28.4022	24.5867	28.3805	111.87	105.903	135.471	119.402	53.0384	50.1181	45.5821	46.6767
HF01373	brown	17.7799	24.4852	22.3731	33.202	22.2319	26.4121	23.4274	20.3455	20.9283	17.2819	34.1206	27.0807	40.1889	29.1041	20.9085	26.0215	21.6295	23.3677
HF01380	turquoise	2.01136	2.73898	3.17592	3.96178	4.78993	5.12349	6.58283	5.65862	7.6091	8.99458	4.22969	2.21885	5.18246	3.95538	8.49901	7.54751	7.05035	8.52511
HF01390	turquoise	3.69981	1.85021	7.31391	10.7499	7.33754	7.73222	15.0655	14.4103	13.9517	16.3462	9.31993	6.63432	9.99111	5.19592	15.0061	14.7524	21.2339	19.1607
HF01391	brown	6.33408	3.98875	10.1589	14.4442	7.24996	6.50671	11.2026	11.9036	9.57924	11.102	13.7266	14.8784	17.3423	18.1358	10.4575	9.52039	8.18471	8.17551
HF01393	brown	14.3144	20.2252	16.8324	21.8667	19.0029	18.0506	23.1694	24.2324	26.9549	24.8036	22.9824	24.0331	33.1141	32.5381	26.2712	23.0655	25.8388	24.8575
HF01395	brown	0.689761	1.07243	0.89495	1.50273	1.6791	1.2248	1.15528	0.986043	1.11655	1.36501	1.41763	0.796654	0.130465	0.724255	1.00101	1.31872	0.792911	1.02688
HF01396	turquoise	17.5153	16.1623	14.5134	20.5068	18.3061	21.0354	15.908	15.1226	16.4358	17.5236	14.1704	13.9024	12.8463	13.6122	18.264	17.8596	17.9826	21.788
HF01398	turquoise	1.53554	1.29107	3.26174	4.38821	3.99215	3.44095	7.71682	6.84985	3.47583	3.71668	1.98345	1.94173	1.78677	2.68904	6.26362	8.06795	9.91813	8.15136
HF01400	brown	11.9341	14.8407	17.1498	23.0948	28.4252	22.9902	19.4419	18.25	17.2532	22.2721	39.1811	30.7402	32.2633	40.8196	23.6213	22.4121	20.192	21.2845
HF01401	turquoise	3.60071	3.95671	8.1126	12.0228	8.49349	6.38343	24.2182	20.3884	24.5431	24.9099	7.78826	6.31503	4.6312	9.08906	12.2495	19.5459	22.5331	21.9715
HF01402	turquoise	12.6342	8.91759	17.9689	24.5811	22.8413	17.5025	28.1911	26.8655	36.7487	34.8971	23.8189	20.7563	19.4875	22.7314	28.6355	26.5905	33.4712	35.699
HF01403	brown	11.7377	15.8255	11.1641	15.0253	15.8553	15.4039	15.706	16.2728	10.0612	11.5166	25.0829	21.4291	20.8437	15.0198	15.6337	18.9292	17.6896	15.4193
HF01404	blue	36.4281	27.4559	9.70945	11.825	11.7947	10.7005	15.2529	13.3829	15.358	16.0146	16.7887	14.7692	18.9947	15.6178	19.8327	17.5231	23.4928	23.5157
HF01406	blue	9.23504	8.69511	6.13636	9.97251	9.96559	9.12664	9.63999	9.79797	12.0786	10.9027	5.32523	8.32448	9.40845	14.8854	8.18788	7.5954	15.9258	15.0366
HF01408	grey	1.16506	1.5445	1.2913	1.66277	1.50796	1.33746	1.27653	1.34233	0.775795	0.729284	1.06901	1.55222	0.609908	2.01567	1.45084	1.71069	2.11535	0.479979
HF01411	turquoise	12.0549	20.2157	23.7844	31.1886	28.2977	25.8778	33.2369	28.4204	24.7698	26.8389	29.9325	24.2913	15.1542	15.9851	44.3504	43.9809	43.4272	40.7184
HF01412	turquoise	1.90902	3.98955	7.44909	9.24339	7.36002	8.68263	9.69798	9.1486	8.98218	9.45545	6.02249	3.93079	7.54144	8.04501	9.65132	9.37393	9.39375	7.96917
HF01413	brown	4.29192	4.86433	4.63866	6.04096	6.74633	3.50556	5.15002	4.73326	3.21	4.10828	9.29695	12.0893	5.95182	7.56471	7.61247	6.09286	6.15221	7.01983
HF01415	turquoise	15.4055	12.4318	16.204	21.201	23.3132	31.9774	20.7782	20.9849	17.6559	18.2652	11.28	10.7266	15.3637	18.3324	19.0337	19.0502	25.5005	24.5146
HF01416	turquoise	37.455	37.0599	21.0192	22.99	27.2839	25.0441	26.2484	28.505	35.1751	35.0893	24.4548	22.3534	25.1567	22.8994	24.5936	24.228	28.5142	30.1415
HF01417	turquoise	91.0611	104.665	72.9558	88.6465	74.1326	54.3468	55.935	60.7778	74.4973	70.7072	79.8001	82.8211	106.741	81.0057	61.5048	55.7489	65.7785	72.8149
HF01418	brown	16.4148	17.3261	14.1414	19.8045	12.8148	14.5155	14.193	12.7525	12.9442	13.0963	17.5074	20.3194	22.9701	23.133	15.4313	16.9983	14.0975	13.0275
HF01419	yellow	9.31281	6.58201	7.59187	8.25619	10.1543	7.86977	7.09849	10.951	6.16014	4.91076	10.6509	11.4669	3.09926	6.94142	7.20137	8.44601	4.67553	8.32408
HF01420	turquoise	5.18282	6.69762	17.1408	23.0448	21.3394	22.9922	17.9123	15.7104	12.0629	12.9054	20.0864	22.0269	18.6754	16.8561	27.0488	24.9339	22.2214	18.1768
HF01421	turquoise	22.4464	22.7278	34.2486	45.3428	40.9653	39.4897	47.8297	51.8502	71.6794	75.3134	41.4105	42.12	58.3685	57.6599	42.315	35.9075	43.7773	43.482
HF01422	turquoise	0.455732	0.756896	2.39571	3.11811	1.8788	1.14338	1.93457	1.77884	0.637377	0.344402	3.75158	2.94639	1.57075	2.81081	3.88286	3.1101	1.73994	1.19277
HF01428	turquoise	77.4833	77.2269	119.071	146.506	134.966	93.7836	151.66	132.621	108.05	111.701	217.744	202.266	154.797	140.248	158.472	155.368	146.662	155.055
HF01430	blue	136.081	98.2457	43.4017	51.0604	123.752	115.499	65.9476	61.2101	40.5735	43.278	67.4974	70.4566	70.7746	92.9112	52.6005	44.891	42.6642	52.3083
HF01431	turquoise	5.77964	9.43647	22.364	31.7187	39.9664	32.1118	17.6604	16.4029	11.3755	11.9403	47.0032	44.1306	38.3457	29.5877	28.6468	36.2223	20.1479	16.6719
HF01434	turquoise	2.79245	4.72819	8.39601	11.2513	11.7279	10.0802	6.8635	5.57262	4.61719	4.88567	20.7558	14.9867	12.9234	11.1546	9.7748	11.4089	7.61823	6.93758
HF01435	brown	4.74601	4.24043	26.5381	33.925	23.9099	17.8213	23.9034	18.9692	13.0007	12.1389	62.4371	61.4087	38.9729	48.3978	37.9289	37.5483	22.8613	24.8064
HF01436	blue	137.653	147.822	43.9802	59.1155	45.9709	41.6362	75.4237	76.0417	77.8918	78.4626	61.371	68.22	75.4695	83.7136	92.7589	97.8259	83.1259	71.3938
HF01437	blue	5.63611	9.88076	14.3068	18.4431	16.6537	16.8734	15.8296	13.9896	16.8705	17.3307	14.273	12.5008	18.3562	19.3225	18.4159	18.5393	17.6326	14.2569
HF01440	turquoise	4.68952	5.43392	7.42664	7.69677	5.48367	4.60414	5.25196	5.47344	2.6969	3.802	7.98532	9.14071	2.22819	1.43392	9.07175	7.86856	5.79306	4.36745
HF01444	turquoise	4.56443	7.25731	10.4396	11.6663	11.2352	11.8678	10.4876	10.572	9.66109	9.46371	7.6201	10.073	7.72387	8.05671	11.2857	11.7748	9.51219	6.88033
HF01447	turquoise	9.06541	12.6325	14.6682	21.021	11.827	12.0038	48.7009	40.8511	76.1005	78.9515	33.9287	30.476	8.81902	11.6906	91.6015	91.2315	125.189	109.706
HF01450	turquoise	3.2097	2.80349	4.00671	6.27989	5.05441	5.15646	7.89931	4.26594	7.31578	7.56761	4.01891	3.97162	2.2955	1.66417	5.15296	8.18171	8.36309	6.12391
HF01451	brown	3.17194	3.69234	4.94231	6.21625	6.00479	6.87665	5.17563	4.19672	5.24514	7.70342	3.82461	4.77499	8.77004	8.8493	6.01358	4.89815	4.45653	6.60231
HF01453	turquoise	2.70644	9.635	6.06177	8.47256	8.42792	9.69098	8.92739	7.53676	7.42391	7.46276	6.44459	7.50453	6.70757	8.30603	13.7637	11.2595	12.3552	12.658
HF01459	brown	5.683	2.11409	7.80241	10.174	10.5643	10.6151	7.74382	7.01522	13.2256	13.3214	11.3878	9.00498	2.49795	12.036	9.49645	8.7378	9.7105	9.43805
HF01461	turquoise	3.28554	1.32558	4.48938	6.42368	4.0359	4.59	11.3233	9.6082	5.06021	7.32579	1.81035	2.29322	5.613	4.14887	9.42149	8.58938	10.6411	10.4539
HF01470	turquoise	2.06297	0.762016	4.96645	6.2596	4.73655	3.66316	4.44193	4.2901	7.83627	8.51437	5.198	6.78731	2.73909	5.33097	8.53257	8.83516	7.52288	6.95824
HF01472	turquoise	31.202	33.8005	44.8204	55.7066	60.5499	55.6091	53.8127	40.2174	70.3691	82.9229	43.2588	45.6027	62.8773	55.8683	40.6736	27.209	29.2099	34.4183
HF01474	brown	7.90756	3.21283	3.96639	5.35479	6.2243	9.54778	5.05311	5.03862	4.27665	4.53235	3.78819	6.27994	8.57796	5.99592	3.91312	4.34708	3.91195	3.87618
HF01478	turquoise	17.0724	11.158	16.6787	22.5735	20.3832	18.2594	22.757	19.683	22.0128	24.3503	16.2388	16.8116	17.4675	19.7711	21.2242	23.6552	20.05	19.8556
HF01481	turquoise	3.05991	5.11714	5.71335	7.26991	6.22374	7.04761	7.98424	7.16054	7.47236	8.29669	5.72814	4.38032	7.0129	3.83588	9.96868	8.66671	9.08688	8.57043
HF01483	turquoise	9.88665	9.80028	11.2476	15.8836	13.2617	16.5584	15.2731	13.0849	12.8551	13.191	6.89364	6.83516	14.8163	12.6068	13.7407	14.9094	14.5254	13.1531
HF01484	brown	17.2735	23.9192	18.7164	25.1507	30.1153	39.3621	33.5872	35.532	17.824	20.4787	8.64969	9.66142	14.1036	7.81128	27.5838	28.0437	27.6563	23.67
HF01485	brown	35.2674	31.1107	21.5224	28.4558	34.72	44.607	15.7416	28.3265	21.1953	23.46	15.7262	18.6617	21.0755	12.863	21.2663	17.6941	16.1239	22.5065
HF01486	turquoise	4.87028	4.48259	4.66961	5.72255	5.2198	7.48812	5.00454	4.55006	6.39456	7.29632	4.91705	5.89349	4.86073	6.30314	6.11344	6.23558	5.20707	6.39223
HF01487	turquoise	4.41707	3.09829	7.812	9.19125	15.1868	13.8361	10.5249	9.99108	14.911	14.9629	8.09497	5.94182	6.98784	11.4459	11.4706	12.7544	14.0139	17.8486
HF01488	turquoise	2.90518	9.51924	9.13947	11.0136	5.41331	3.51944	11.9652	10.7917	15.0516	14.7081	5.60094	5.73962	4.02761	5.45905	8.39901	9.41376	11.5605	14.21
HF01502	turquoise	16.1632	16.4926	15.4526	22.1368	27.5173	22.5325	12.5027	16.214	27.615	26.6279	22.3201	21.2848	14.8099	19.5446	15.163	21.8383	15.0935	20.2226
HF01503	blue	14.696	11.572	8.89805	12.5132	12.3968	10.5539	16.1962	14.7358	12.5911	13.0217	8.06907	11.4882	12.6014	8.98089	14.8908	18.2067	13.9943	19.331
HF01506	turquoise	0.791697	1.54819	9.08684	12.2622	8.67122	6.97739	14.4933	12.0533	13.5804	14.0229	9.03055	6.60932	13.9941	13.8494	11.373	9.94013	11.8385	16.2047
HF01515	brown	11.021	9.81033	6.40398	6.89282	7.91055	9.25385	9.44071	9.55726	7.23321	7.97291	3.85589	4.83247	9.04741	7.7162	8.93075	7.1479	7.75199	8.78092
HF01516	yellow	1.09225	6.71389	5.16097	5.95677	12.1747	7.17905	5.19549	5.39916	7.43203	8.90299	5.75961	3.31735	10.944	3.5333	4.35052	2.33739	3.30111	6.16862
HF01517	blue	46.8081	43.0168	14.2282	17.406	32.3562	25.4439	20.6909	18.2387	10.9128	10.9074	20.9131	14.416	20.5468	11.5602	32.4946	29.2746	17.941	15.8957
HF01520	turquoise	1.53823	0.843771	12.6274	16.7643	15.1815	18.6071	10.2562	9.21268	7.91383	8.10214	10.0507	11.2637	11.9423	13.1153	13.7856	14.2542	9.46886	9.94622
HF01521	blue	0.17294	0.290278	2.55732	4.18433	5.59131	4.9001	7.30715	5.99669	3.93628	4.63977	4.53834	3.48631	5.19085	8.54755	3.74002	3.14607	3.60788	2.51082
HF01526	turquoise	3.70119	2.39444	17.6197	23.6727	13.8223	11.6352	28.7093	23.3207	30.1046	33.2513	13.3789	12.2752	18.0511	16.0753	35.9467	34.808	22.8618	22.8284
HF01529	brown	2.73953	7.5787	5.46339	6.29576	7.60508	5.4525	5.80832	5.93081	4.79739	4.88558	8.40106	11.8123	17.5478	11.3537	5.39077	4.29158	5.48662	5.84825
HF01532	turquoise	3.77005	2.70517	7.81759	9.03609	8.21541	7.52386	7.18399	7.82725	10.2749	12.0753	7.44967	8.16366	10.3027	7.84708	6.21089	5.71602	7.46877	6.50792
HF01535	turquoise	77.4022	86.0887	67.0019	81.5987	54.5655	43.0736	59.3906	89.1829	57.4876	54.3954	25.7174	26.8895	85.1171	93.9968	55.8957	52.6666	45.9223	41.9593
HF01539	blue	2.58428	2.47594	42.3923	56.2457	46.4023	28.9607	28.6778	29.1053	49.8317	47.6323	32.1195	29.396	10.1168	30.8378	26.4115	29.203	25.3089	28.0607
HF01543	turquoise	55.8614	70.9452	45.9396	54.3083	54.3316	39.9516	53.2792	47.7561	74.3242	67.6461	75.6637	76.6678	87.1543	64.0439	53.0739	48.291	46.9293	44.9107
HF01545	brown	107.314	97.661	78.6761	109.032	95.5606	74.3922	107.319	94.7094	60.8201	63.4069	134.433	129.707	84.3184	81.9915	110.419	112.82	111.501	99.8851
HF01549	brown	13.8832	17.1335	8.61089	10.6876	8.86548	12.9799	7.28186	7.42662	5.11533	4.21161	12.9181	10.883	18.4148	10.259	7.9089	9.41965	6.38369	6.24198
HF01550	blue	28.7258	39.6049	8.53873	11.4081	14.1167	13.2318	15.6757	13.7043	12.3894	12.9902	11.3349	9.95676	10.36	9.77314	14.0966	15.1775	15.5922	14.6371
HF01553	blue	102.213	108.394	115.914	137.361	151.522	126.645	116.625	119.538	142.787	140.106	142.896	158.022	140.077	129.958	131.789	119.539	118.628	118.392
HF01558	brown	0.594866	0.911598	1.70466	2.16446	1.90709	1.78863	1.78008	2.06219	1.95281	2.50008	1.48851	0.636822	7.01147	4.65131	0.847631	1.80363	2.18093	1.65533
HF01559	turquoise	27.0573	23.7849	30.1203	40.8061	40.0919	37.3991	32.9774	27.9715	21.9623	22.3647	46.0381	39.3163	35.4506	36.0437	38.2838	43.6592	30.7541	29.4433
HF01560	blue	38.6101	33.7856	6.61884	8.34033	64.9161	26.1333	43.892	39.9487	60.7306	64.3087	7.68428	7.15215	23.4952	22.3905	40.8222	39.6562	53.4657	69.785
HF01563	turquoise	9.85176	8.4857	11.6952	14.5105	10.9542	9.88447	14.0436	12.4603	8.84438	8.55478	12.2785	13.6547	14.5392	8.74225	16.3287	14.3117	16.539	14.252
HF01565	turquoise	50.382	50.2066	137.77	185.636	193.845	155.07	90.7434	88.2502	72.6136	74.8599	252.368	236.273	159.141	172.488	194.212	212.512	101.629	102.686
HF01570	blue	14.7317	9.91974	4.88942	5.96715	10.7653	9.85977	8.80983	8.57485	17.0564	15.7526	4.45587	3.66721	9.71971	5.0907	9.92241	8.6709	12.5603	11.8279
HF01574	brown	3.20599	4.03352	5.48475	7.44712	9.44989	9.05134	5.85368	4.66299	6.04942	6.07207	8.70939	4.92116	9.25753	9.44916	5.83041	5.69205	7.08361	4.70811
HF01584	blue	21.8158	24.6816	28.0632	35.8796	35.0635	35.345	28.3867	31.8386	26.0183	28.3112	32.8624	32.6361	38.4625	37.0597	24.2383	25.4236	23.0685	22.456
HF01585	blue	6.1112	5.33241	1.09319	1.4723	2.86958	1.90868	1.84953	2.86923	0.438953	0.913874	0.811749	0.947437	4.88057	2.31091	1.35364	2.03707	0.866052	2.19546
HF01586	turquoise	2.90472	3.81995	3.64057	4.41814	5.25978	4.34575	5.22528	6.20364	8.79789	7.51287	7.06858	3.21874	8.35935	6.89367	5.79491	6.46169	5.99094	5.65163
HF01587	brown	6.43914	6.06965	11.3547	15.0849	10.197	6.6089	10.8967	12.1298	17.3259	19.0025	32.2949	25.1515	11.9121	19.115	8.52507	10.9806	21.6024	20.7703
HF01594	turquoise	9.08865	12.8978	11.7306	13.6713	12.8573	12.3301	14.2593	14.45	16.8044	16.3272	11.473	11.6236	11.7773	17.2725	11.031	14.6275	13.5259	12.795
HF01597	turquoise	4.51004	4.01595	3.75854	5.43363	6.27808	4.51503	8.8744	9.96121	15.1821	14.2427	3.71084	4.04063	6.63745	3.50863	9.0416	11.7618	8.78722	10.0764
HF01598	brown	4.42389	4.27887	9.61424	12.4403	3.43524	4.07419	6.56828	5.8148	5.16183	6.11641	21.1924	18.2933	25.9382	13.5616	20.0704	18.8829	11.4765	12.2149
HF01601	blue	18.5547	30.0119	17.5281	23.9473	23.4326	19.1343	28.8795	27.419	35.3626	34.1182	27.2805	18.0919	18.4999	19.6591	34.0553	27.8066	32.6177	35.736
HF01602	yellow	53.8364	63.9881	51.6799	66.3754	86.4901	139.386	51.1443	59.0624	69.5304	74.0362	36.8347	34.4944	68.7826	58.2684	57.474	52.7855	57.655	57.5389
HF01604	turquoise	4.78544	13.1197	22.4517	30.126	24.7643	32.8263	23.3898	21.9493	22.4798	26.0263	11.3325	12.2668	43.0029	20.8616	16.9877	18.6155	19.553	20.5138
HF01607	turquoise	3.70444	4.48052	6.09264	7.51397	6.27395	7.99372	3.8374	5.3181	12.5419	9.95702	6.34421	6.17814	9.28777	11.3405	2.52351	2.87381	2.71625	3.90867
HF01608	brown	6.27909	7.80623	2.32655	2.75718	3.56573	3.97874	11.1864	12.0234	11.7369	9.20916	45.1886	50.3352	69.3593	71.2832	19.4685	14.6111	21.6899	24.0438
HF01609	brown	193.311	154.752	166.717	203.915	150.327	106.014	207.065	198.333	264.813	245.004	326.202	305.295	264.242	315.423	190.572	181.786	218.56	237.342
HF01612	turquoise	0.983042	0.984136	10.0872	12.9334	12.4782	8.12431	16.4447	14.9392	25.5396	22.0715	6.63178	5.70799	4.66944	8.6864	15.5116	14.9443	19.3323	17.8671
HF01614	turquoise	2.65618	3.714	2.14103	2.97914	4.30682	3.88997	1.83589	2.17286	1.12089	1.98007	2.76307	2.83305	5.15523	0.923695	3.22691	3.32317	2.45781	1.58337
HF01616	turquoise	5.18103	3.45564	9.34419	12.5867	14.5094	10.7832	8.74199	8.19013	7.36325	8.31407	14.272	17.3959	12.3882	14.1237	9.65362	12.7996	9.76616	9.11239
HF01618	blue	32.9904	36.5476	9.16144	12.1351	14.6603	12.4047	27.1893	23.0742	28.1422	29.7431	14.1477	14.3465	13.5669	16.1088	35.7847	32.2396	72.8475	66.1687
HF01619	brown	5.04124	6.52564	14.4574	16.7748	17.4832	13.5666	18.6161	16.9593	21.2443	19.4043	29.0298	28.4104	31.1404	29.2564	17.455	20.0199	16.5916	15.9763
HF01620	brown	3.72352	5.76746	2.74075	4.0148	3.37073	4.07332	3.44071	2.26826	2.81525	2.2941	5.87105	2.95341	10.8014	6.45257	3.28636	2.66882	3.72159	2.40932
HF01625	turquoise	0.696241	2.0475	1.66732	2.00497	1.83983	1.28506	2.53945	1.74601	1.38362	1.5443	2.61928	2.33799	2.78329	0.524122	2.10758	2.62601	2.30848	2.8986
HF01627	turquoise	0.290872	1.19922	5.42292	4.98789	3.755	3.27133	3.92398	3.46196	5.25107	5.14515	7.28158	7.48764	4.55007	5.52319	6.10212	7.90137	5.20041	4.80535
HF01628	turquoise	2.74568	2.40403	9.92735	12.5947	6.78118	9.82512	10.4134	8.53219	6.7465	7.75989	11.5038	10.4681	16.4228	12.1328	11.768	11.286	10.3827	10.5595
HF01629	turquoise	22.914	25.0115	29.9152	35.4227	41.9661	34.291	38.8927	43.0332	77.4271	76.0673	25.3481	36.7246	24.5864	23.3066	29.5074	24.7648	36.5178	42.4843
HF01630	turquoise	0.117166	1.42525	5.39199	6.38124	3.8487	3.47283	7.54045	7.69695	11.2829	12.2477	0.786	0.700712	1.53702	2.86818	9.78515	7.60444	10.6895	10.1366
HF01632	brown	3.64839	1.56223	5.99946	7.04129	2.3489	2.72999	3.17027	3.46683	3.85516	5.6213	10.193	8.58468	2.63736	7.39236	1.21391	1.82552	3.89737	3.65512
HF01636	yellow	8.67468	12.4254	7.62009	10.0046	10.0374	14.0932	12.8534	10.3619	15.9322	17.8399	5.34372	3.72003	18.2445	8.8246	10.7738	11.5187	13.983	11.7203
HF01637	yellow	2.737	1.4564	1.04062	1.57125	1.47856	1.73011	2.48481	2.26349	1.3356	0.839156	3.70658	2.60152	1.68681	1.79968	1.39911	1.89643	2.90495	1.89766
HF01638	brown	200.403	189.401	103.023	141.348	192.378	140.629	138.142	129.144	102.22	95.6597	206.974	195.574	122.119	146.85	217.484	228.885	155.249	147.14
HF01639	brown	4.90867	6.26641	2.06416	2.16965	2.99854	2.87408	1.8979	2.32409	2.79995	1.9382	22.1265	23.879	20.6161	26.8347	3.31914	2.99942	6.32303	7.35045
HF01644	yellow	50.3005	54.6786	73.9914	97.2325	78.1256	93.3769	37.1656	41.504	76.9665	77.9279	24.2672	17.7077	39.989	30.5868	32.477	29.2442	22.6724	23.6673
HF01645	brown	15.3337	15.5506	5.22075	6.68055	8.08401	7.13909	6.03048	4.71678	4.39195	3.77872	12.592	12.5395	10.2156	8.29733	6.90411	8.4852	5.4795	6.40083
HF01647	blue	41.8886	37.3596	11.9467	16.6667	21.6193	12.8702	11.8538	11.8556	14.242	14.7778	22.3627	21.6146	12.5447	15.7497	23.1666	27.7324	11.7511	10.9963
HF01648	turquoise	12.3666	14.2236	47.6293	62.2433	47.7103	56.4389	69.8919	62.6873	89.9525	92.8415	31.5881	28.6587	58.4486	49.6148	61.81	51.6834	71.7826	75.0047
HF01649	yellow	5.56125	3.95193	14.5202	18.9228	18.2016	22.5645	17.9209	14.6177	15.2839	15.2431	11.2374	11.6301	23.6899	17.4966	13.3653	13.7391	14.3427	15.7131
HF01650	turquoise	3.48635	5.17941	4.82017	5.86253	6.1048	7.07818	10.477	10.8021	35.1539	32.5669	8.62316	7.47255	33.61	27.8623	23.6465	24.1358	13.5129	14.3142
HF01656	blue	20.2202	20.2098	3.75109	5.4046	11.0383	19.9034	8.72612	6.245	4.4966	9.40249	5.72613	8.92696	6.79831	8.95957	3.24112	1.71122	5.1222	4.52104
HF01657	blue	156.884	147.554	10.659	18.1767	54.3795	89.1414	21.0594	30.5322	61.2448	64.0786	39.2121	36.0517	79.8348	56.2535	8.87821	6.1498	10.5624	14.0955
HF01659	turquoise	1.65684	3.20307	9.67232	13.4035	10.581	13.8361	10.5853	7.72665	7.09653	7.65745	9.69742	10.3775	14.3242	15.5882	10.3344	11.0855	9.01928	7.53331
HF01665	turquoise	0.775369	0.9092	1.3958	2.04021	1.61333	0.844914	1.05521	1.42821	1.42943	1.47756	0.526087	1.1519	1.21731	2.32806	1.35649	1.73223	1.46837	1.74417
HF01666	turquoise	14.0726	19.3924	22.309	27.0936	28.7976	24.1453	25.8261	18.8444	13.2322	14.8007	33.5671	29.4491	24.4467	30.728	27.8643	36.4436	22.7209	26.8895
HF01669	blue	8.13031	14.0042	6.84699	8.93494	7.40218	6.71483	8.34749	8.84285	9.65002	10.5219	6.0274	7.22849	11.4746	5.68962	6.94565	7.7698	9.41648	6.62897
HF01682	yellow	0.440044	0.542158	16.3561	2.24914	1.27673	8.54795	0.938332	0.904658	1.32624	1.59291	0.264717	0.273586	3.7244	0.314372	0.712551	0.19736	0.398338	0.512499
HF01692	brown	3.46676	2.35447	7.72294	9.97626	10.2516	5.78429	5.37709	4.61382	8.18797	7.7216	14.2047	13.415	9.12939	16.0901	6.40581	6.07541	5.80656	7.97676
HF01695	yellow	60.9965	63.4927	493.239	606.766	359.359	487.863	230.511	182.717	124.689	130.475	263.691	268.008	239.924	233.555	120.377	112.428	179.604	207.907
HF01701	blue	95.7445	105.008	17.6047	22.8951	18.114	15.8269	32.9872	24.713	12.2584	13.8224	31.0258	28.6996	32.9148	39.8596	28.3358	27.6244	56.016	51.7026
HF01704	blue	10.7021	14.7909	39.3151	48.5047	44.2816	44.9074	49.1211	45.4007	47.3712	47.7107	49.4683	44.8327	39.0994	34.5183	53.32	51.137	49.0423	50.3737
HF01705	turquoise	1.39715	2.09117	2.38107	2.42315	1.91779	2.24895	3.26904	3.24709	4.54166	4.76781	2.13689	2.21484	1.51274	2.58531	2.34314	2.50132	3.06001	3.15973
HF01706	blue	24.1697	25.617	19.7646	22.5943	14.2216	10.2003	29.6301	27.6004	28.7696	28.7193	25.3069	25.4274	15.702	24.9232	27.8821	25.9464	41.1106	36.8376
HF01708	blue	21.1015	16.9101	5.68629	7.80062	7.36584	6.9712	16.9769	17.1782	8.71739	8.78543	7.68027	8.47117	3.57733	6.97609	13.25	12.5544	45.7502	42.77
HF01709	turquoise	4.96468	6.28571	8.61633	11.2231	8.4207	10.1041	10.5322	8.8568	8.49713	9.62456	4.41744	4.69698	8.00636	6.49499	11.6697	10.643	10.3008	9.38543
HF01710	blue	5.66293	20.5061	3.05532	3.30906	5.00039	7.01717	5.4612	6.49798	10.3447	8.9956	4.21934	2.44084	16.532	3.68815	6.11838	7.50104	8.51102	10.7147
HF01712	turquoise	3.78691	1.8345	8.06877	10.0039	6.98748	6.77096	10.8557	8.64109	15.2227	16.902	7.51356	5.493	9.58718	9.66658	12.038	11.6586	13.4426	13.3776
HF01717	brown	2.44737	5.60287	3.64509	4.84488	3.17693	5.69163	3.07385	2.94161	5.0148	4.56203	1.6705	3.3446	2.03929	8.38907	2.45558	3.48741	4.36113	2.97065
HF01718	turquoise	36.908	38.4849	27.5351	40.6712	34.1823	39.3936	35.511	31.9999	26.3515	28.211	37.0482	37.2803	39.342	38.4913	34.6511	34.7153	34.0852	33.1774
HF01719	yellow	40.702	38.9449	83.5579	114.418	94.5528	122.691	84.958	71.6794	88.4326	93.3486	57.942	55.5864	105.153	68.7971	88.912	81.881	68.5848	64.6049
HF01721	turquoise	1.61958	0.312624	6.12524	7.38271	8.02082	6.83717	5.62073	6.44919	9.06189	10.0532	2.37446	1.32723	2.73331	7.00193	8.11383	8.10311	6.34468	6.10294
HF01723	yellow	16.179	14.4985	19.3476	27.3035	22.4621	22.5891	21.335	18.8119	18.5737	21.908	13.0463	16.8072	29.1865	21.5139	18.0647	19.1629	15.9925	14.5553
HF01724	blue	3.28735	3.35756	5.87776	7.86874	6.40665	7.37456	7.47661	6.1074	7.25439	7.751	5.06845	4.92542	7.68459	5.6206	5.32546	6.72072	4.93469	4.44804
HF01725	blue	9.81003	10.2257	6.74954	9.19078	7.39078	6.0262	11.0957	8.55253	8.37797	9.58997	5.10816	4.61069	4.59671	8.58938	9.88837	8.86572	9.49217	9.51046
HF01728	blue	9.54504	10.0371	4.36686	4.57973	4.44996	3.55531	23.412	18.8486	14.4278	16.4295	4.58116	4.23172	7.94561	3.95056	14.6411	13.4719	32.7787	34.1611
HF01730	brown	5.10305	6.07034	5.43269	7.01203	7.32955	4.96203	7.1413	6.40123	5.10328	5.06312	4.99842	7.53975	2.62155	7.40624	7.98646	5.03724	5.67659	7.48276
HF01731	blue	19.1951	18.3472	7.89454	9.9539	11.5828	9.01428	8.23407	6.48512	6.83139	5.4493	11.8146	11.507	14.0785	13.9647	5.98967	8.43078	7.33374	6.38314
HF01732	blue	1.81594	2.04937	10.2603	12.0272	9.77473	10.4648	12.7791	13.3239	14.6881	11.6086	7.0113	9.16954	14.5197	20.7201	14.0487	14.2902	8.9199	10.0849
HF01733	blue	5.85233	8.48215	4.42866	5.75807	5.27541	4.81608	7.3393	5.74566	4.81704	4.4433	5.74996	4.45034	3.9645	5.30999	7.83671	6.80432	7.47207	7.33781
HF01735	brown	17.4561	22.6596	13.2989	17.5773	17.8545	15.5782	15.3246	14.2819	16.4755	17.2185	20.1015	15.4796	12.5408	18.8058	21.3769	22.1275	21.3973	20.1118
HF01736	brown	3.96368	3.37598	4.31334	6.3627	5.19159	5.64588	4.88454	4.12732	2.5763	3.29781	13.1318	9.19321	11.1549	7.02492	5.45974	4.54303	4.58392	4.70493
HF01737	blue	2.99517	5.06222	3.48018	4.537	3.86252	4.29339	3.20044	3.10512	2.95906	3.51694	2.53631	2.90989	6.31609	3.25223	4.66103	4.977	5.42394	6.17692
HF01739	brown	94.184	98.4531	62.465	78.0288	71.7618	70.2102	75.5928	95.1161	81.9402	73.8094	126.082	107.875	124.314	156.705	102.204	123.282	63.6794	60.0458
HF01748	turquoise	4.26408	1.8309	2.62167	3.35893	3.44703	4.64309	3.17195	3.79185	2.55237	2.87697	1.48952	2.54718	6.67069	4.25721	4.29343	3.96162	5.19424	4.03188
HF01749	turquoise	9.14937	12.4778	9.07689	13.9804	11.3856	11.0928	12.2482	9.90017	9.92776	9.33608	14.7702	10.2094	17.3922	13.3602	12.4258	13.9739	15.1169	14.0679
HF01752	turquoise	2.86401	2.80634	4.28116	5.89388	2.86097	4.31481	2.08598	1.42984	1.73598	1.62715	0.642459	1.57885	3.20164	2.35277	5.68238	5.6467	2.39887	1.78097
HF01758	brown	8.49654	11.6604	57.8088	74.3082	22.3024	31.1965	24.7548	28.7607	11.7795	11.6512	52.4515	46.6245	72.7165	70.7504	55.0298	53.865	33.572	30.1769
HF01759	turquoise	7.6989	9.53323	9.50175	14.9839	11.7112	13.538	13.0619	11.9988	9.41707	9.38796	12.3222	9.60692	6.64208	12.4848	15.5963	13.2603	14.3361	13.5532
HF01763	brown	431.792	456.441	328.032	431.263	518.798	421.539	387.67	376.89	360.875	361.52	601.331	575.717	460.044	398.023	457.577	494.195	362.658	349.344
HF01764	turquoise	6.42615	4.77563	12.0302	13.7979	16.3831	12.3259	14.7054	13.8897	12.0972	12.464	13.9722	12.4586	14.3478	8.6009	19.152	21.0537	12.1092	12.7351
HF01768	yellow	15.229	9.8431	16.2551	21.2917	26.2903	31.5658	11.8576	12.2651	8.79448	10.5764	20.6132	20.5211	15.3842	10.3778	13.9256	12.0022	9.58478	13.0142
HF01771	turquoise	0.517124	1.47538	3.51119	6.53768	2.83394	1.33618	4.86289	5.36097	5.94535	5.58571	3.23995	5.86071	9.48097	6.34973	6.86481	6.38672	5.27906	4.07635
HF01774	turquoise	2.83069	2.75034	7.96537	8.82763	8.95164	8.67978	7.68146	6.06991	7.90745	6.67954	8.83944	9.70345	7.83493	4.98414	10.6408	9.4564	9.92947	9.56793
HF01780	turquoise	98.4369	98.957	83.1362	101.581	141.327	136.357	66.4334	74.8954	120.192	115.778	94.6954	92.8377	104.759	104.935	62.0627	63.1621	54.538	58.9185
HF01782	blue	14.7167	15.3434	7.28322	9.43825	8.0311	11.188	15.0051	13.5358	13.5544	11.6546	12.3146	11.1348	11.4585	16.7318	11.5258	12.3278	13.2016	11.5655
HF01786	brown	25.3795	24.4896	61.5096	71.9113	140.924	44.3315	13.1502	18.1177	4.89981	5.15758	1535.68	1538.3	276.297	369.531	63.3021	107.416	22.484	29.8398
HF01788	brown	39.8317	48.9046	57.3187	69.6101	68.9562	58.4992	71.4492	66.011	100.318	102.528	97.4028	95.756	73.8383	68.5104	59.13	53.0711	68.3884	63.0813
HF01792	turquoise	31.4808	34.7446	63.6293	81.9367	81.5473	56.5744	77.2723	74.8378	58.1208	60.9514	116.727	119.105	91.8514	108.138	120.057	118.746	96.9294	96.9778
HF01793	blue	25.903	23.7787	20.1773	26.7751	21.461	24.0398	25.6047	23.3477	21.3588	22.7404	20.4833	17.2827	22.2258	17.4269	28.4185	33.4661	32.5155	32.5984
HF01794	blue	1.39527	0.998386	5.26967	7.07266	6.46244	6.39859	5.04995	5.57884	0.576451	0.976499	6.98704	5.3786	8.32796	6.35101	6.09485	6.28	4.12079	3.96528
HF01798	turquoise	26.0571	15.7294	45.0395	54.7651	60.6099	55.1885	34.6106	31.8369	21.8424	22.3463	67.8472	57.9757	81.4946	84.1393	82.9022	88.4	63.2858	66.9743
HF01803	turquoise	4.30218	5.57879	14.4459	20.0912	15.953	12.3439	21.8337	19.4352	16.5255	17.1992	25.7404	28.5274	24.5714	23.1214	25.1375	26.0972	29.2268	30.615
HF01807	turquoise	1.6984	0.820048	2.10843	2.61139	3.40845	3.18292	3.12766	2.19352	2.31752	2.25418	2.13438	1.11373	2.74781	2.6339	2.41884	3.45963	3.33625	3.67648
HF01808	blue	33.2892	37.849	23.4353	26.5152	37.2204	36.708	32.0148	29.65	34.6809	33.0038	27.7397	24.7545	29.6897	32.3699	31.1869	30.4859	34.3072	44.2717
HF01809	blue	99.0466	91.127	31.2893	41.9044	47.0556	44.9245	46.0255	65.2467	46.6988	47.538	74.5857	64.5059	61.5689	55.1269	59.5653	54.1056	51.9243	65.3781
HF01810	turquoise	14.8126	19.6409	17.949	25.7218	29.5727	31.6831	29.3418	24.1826	20.7314	21.7731	31.435	29.0748	25.7579	21.5938	29.5034	28.6556	37.3874	37.6852
HF01811	blue	9.72224	9.84563	6.43614	8.82993	7.73539	4.8123	21.1044	21.7997	28.4868	26.2848	6.5793	9.86055	13.009	13.0346	22.1523	24.6256	34.1346	38.335
HF01815	brown	1.84804	0.506399	3.15772	4.34476	4.05565	3.61944	2.01442	1.30503	1.58191	1.32965	10.6158	12.3161	11.6549	11.4746	3.79131	4.54967	3.10669	1.79665
HF01816	brown	13.0946	11.5348	23.5612	32.619	25.9691	21.9797	25.2167	25.3422	31.5712	32.7363	37.2677	38.3061	37.0382	36.071	26.4627	31.925	26.3431	29.008
HF01817	turquoise	0.324881	0.363063	0.155912	0.143684	5.69265	3.83573	10.7019	7.83322	2.03047	2.95629	0.526906	0.479872	0.806285	1.62564	6.35452	5.8132	11.671	15.7898
HF01818	blue	11.8561	9.23264	2.2761	2.97138	3.84965	2.73192	12.0853	10.1287	8.97324	9.9326	5.61149	6.18825	3.73156	3.19248	8.75514	8.50865	19.161	17.8918
HF01819	blue	30.1362	14.5941	115.647	140.149	111.419	63.0776	71.27	71.1278	152.561	150.669	72.6125	101.674	103.418	176.649	64.4564	66.7171	63.7166	70.2208
HF01820	brown	6.97831	4.94285	7.03169	8.11834	9.28627	5.12347	5.82979	8.02956	7.6486	7.72421	12.2455	11.7366	7.49093	12.3102	7.80297	10.0088	3.57701	5.20986
HF01821	turquoise	1.0156	1.40602	1.11035	1.46358	1.5748	1.11654	1.55775	1.23555	0.949779	0.883103	0.437827	0.730736	0.344203	1.03998	1.31965	1.95565	2.02938	1.15151
HF01822	turquoise	7.70349	4.69289	19.3489	27.2201	20.3086	25.9989	28.6863	25.9009	24.979	29.3423	7.11647	8.58718	31.0991	20.231	30.056	24.4019	30.2311	26.9358
HF01824	brown	77.73	75.8789	54.8571	65.8052	60.029	66.2795	57.7786	50.229	47.6455	47.2069	92.1671	96.1495	87.0043	114.332	51.2541	52.4892	36.3034	34.7759
HF01825	turquoise	2.91698	3.21103	3.77564	5.43313	5.63978	6.95796	5.40747	5.85164	5.61938	5.9296	3.73691	3.40472	4.259	1.76365	6.02352	6.89678	7.22286	7.50126
HF01827	brown	22.7883	18.3287	23.6472	31.3079	24.8812	29.0369	32.2276	28.3857	19.3458	18.6864	44.2332	36.395	50.0905	50.3795	38.1378	36.1981	29.3966	32.3968
HF01833	turquoise	5.69215	3.12397	12.7709	16.961	21.2944	18.5265	16.3354	17.4409	23.9273	27.7821	9.92409	10.7681	8.6084	10.2573	15.5974	15.9362	17.2939	16.0161
HF01842	brown	0.516235	5.47143	1.21682	1.14918	1.78676	2.20683	2.08121	1.57838	1.17359	1.46243	2.73444	1.55629	5.66785	1.05431	0.582266	0.923826	1.37865	0.571033
HF01843	brown	17.1831	27.1953	5.80446	9.58002	11.1601	15.6786	8.44866	9.56558	7.64363	6.5473	8.16073	6.51542	26.0357	11.3664	9.98078	9.60076	7.64356	7.78659
HF01844	brown	7.77992	25.8713	4.19286	7.73953	8.82945	11.7386	6.35865	8.44824	5.52406	7.78087	5.09005	6.93713	24.6901	2.49239	7.98713	7.15777	9.27477	8.99243
HF01846	brown	3.64378	4.8411	24.3211	31.7777	25.2454	17.2513	28.0248	28.1884	45.1549	39.1188	34.7368	33.3953	50.711	45.7713	28.3176	24.8565	25.3942	27.3446
HF01847	brown	13.7326	10.533	5.92501	7.97438	8.86822	11.7219	7.71696	13.9082	11.0253	11.0851	5.92206	4.37201	7.94277	13.6079	7.84192	7.70303	7.53178	6.74615
HF01848	turquoise	2.09772	1.94794	3.25154	5.11875	4.35391	3.7187	3.29007	3.13044	2.93993	2.93448	4.49653	4.7943	4.26881	3.48437	4.07025	4.31745	3.37045	3.31378
HF01849	brown	54.5998	55.0645	25.8624	34.5806	42.7918	35.9584	31.6312	29.0942	24.9985	25.7574	57.6574	52.6778	40.7639	40.5545	43.841	49.3867	33.2047	33.1382
HF01853	brown	1.03089	3.1163	0.571045	0.727406	0.523426	1.43873	0.42237	0.200756	0.331082	0.740785	3.66575	5.23707	5.72607	3.2695	0.346962	0.510114	0.454192	1.10219
HF01854	brown	4.14618	4.29586	4.09665	6.10771	6.81647	8.97983	3.90386	3.44342	2.79935	3.41621	15.2668	12.8635	10.7002	10.8326	5.88392	4.69274	4.9791	4.09459
HF01855	blue	25.9637	28.035	17.1344	22.2478	22.8186	18.9194	20.8867	22.4435	31.93	34.2943	12.1121	15.6688	19.5567	18.8519	20.1562	20.9979	21.5233	23.0254
HF01861	blue	12.9435	12.1667	43.0071	60.1043	44.42	47.1659	51.0232	40.4095	45.9844	46.4044	45.0754	48.0147	27.8348	42.3631	53.9409	53.7085	43.9667	44.8029
HF01862	blue	10.9897	18.4232	5.51121	6.76834	7.0381	5.94552	9.55789	11.3748	6.69864	7.19302	7.69338	8.36407	7.4507	8.79553	8.3606	7.83998	6.62989	7.50866
HF01863	blue	8.84182	9.40055	8.53634	11.7697	8.19755	8.15963	10.6679	9.76889	8.80885	9.12577	8.25263	5.47377	10.2391	9.8549	10.3317	10.64	10.7357	10.3747
HF01865	green	40.8615	39.1508	16.2929	18.4719	61.655	53.5424	13.9775	1253.58	10.3279	10.2672	39.576	39.5455	84.376	99.6634	8.24166	10.5147	10.6335	7.75861
HF01866	brown	9.63712	7.29301	10.3787	11.9006	16.0051	12.5858	12.9148	11.2373	13.4032	11.2917	14.594	11.9344	11.3543	23.8387	15.073	14.8522	12.1941	12.4667
HF01872	blue	273.735	223.276	3.45177	2.45717	22.9173	46.5723	20.6361	58.6265	8.08238	9.52764	10.5403	9.057	20.3438	24.6255	7.06785	6.72698	21.0347	21.8814
HF01873	turquoise	14.5045	14.8961	16.7594	23.1713	15.7303	15.1678	18.3224	19.9378	24.4487	25.096	11.0102	14.4755	14.8439	13.6155	20.7554	20.9468	18.9235	18.3909
HF01881	turquoise	8.59535	16.2515	42.5671	56.4445	114.349	117.796	43.3988	37.3034	173.951	165.515	31.9482	35.027	112.303	122.535	109.695	102.204	83.7544	87.5579
HF01883	turquoise	1.26325	0.21251	0.377675	0.367512	1.33378	0.393511	2.46955	1.52994	5.54068	4.59155	0.732293	0.446341	1.41403	3.04933	1.26394	1.20744	1.96246	2.52853
HF01886	brown	1.78891	1.48222	2.54883	3.47115	0.697228	0.68595	5.21758	4.62795	2.18852	2.70075	4.36964	2.97513	3.18722	2.95845	2.2722	2.48661	4.2365	3.35814
HF01887	turquoise	18.4811	16.8269	20.4178	26.1321	33.3621	23.1362	92.7728	87.7499	103.357	88.8602	10.9168	10.2884	8.37804	19.8953	39.1996	36.8413	46.9228	49.1558
HF01889	brown	66.7991	45.2164	35.9603	50.1761	47.212	28.8133	35.8904	29.9422	34.6437	29.5236	42.9881	44.7128	35.0778	52.9371	45.4855	47.0668	45.9854	43.3233
HF01890	blue	10.4915	20.6872	30.2217	36.9879	34.4795	38.8907	35.2322	30.8122	43.2406	42.0599	28.1589	31.3318	22.5938	37.5034	32.3869	31.6311	33.7135	34.669
HF01891	turquoise	55.6859	43.7949	42.3039	55.0093	64.958	62.9324	61.6177	54.4722	73.7532	71.4982	46.5947	49.6162	60.1284	43.0641	66.0509	69.1171	77.6247	79.4807
HF01892	blue	116.503	114.402	38.6957	48.4354	66.852	57.9691	66.0623	52.0551	68.0165	62.0384	67.3004	65.5167	61.2816	64.2384	70.6667	74.8825	103.204	115.238
HF01893	blue	143.449	151.251	32.9813	41.8016	30.5981	45.6007	104.748	81.3788	19.7721	23.1142	15.1438	15.8574	46.3627	48.1736	21.8409	24.7863	37.66	27.8028
HF01896	yellow	1.52206	0.740632	1.88939	2.45109	5.21723	6.1498	2.74513	3.28994	2.50409	2.62895	2.80271	1.93455	2.56805	3.57949	2.73645	4.34517	1.25048	1.84915
HF01897	turquoise	15.8587	7.98219	48.9629	64.6994	43.0688	45.314	42.9341	34.8699	28.4417	33.631	30.2768	22.819	40.5786	37.2178	41.8229	48.2985	35.7871	35.6056
HF01898	blue	18.3047	15.0107	41.0518	50.4569	39.3165	48.3828	31.1374	27.3741	26.4332	25.4785	39.8971	40.4813	40.9363	47.739	35.9432	32.1846	33.9338	32.1651
HF01902	turquoise	3.96304	2.97079	2.70652	4.61651	10.5663	9.11642	11.0945	12.3902	21.2234	20.9628	8.97339	7.2998	9.43124	3.55205	9.21983	9.677	12.595	9.1267
HF01905	turquoise	1.44008	0.901954	25.463	33.2531	29.3589	27.2253	20.4071	17.0247	2.81212	3.97183	51.8915	47.6533	38.3716	32.2677	26.5243	23.436	27.602	27.1976
HF01906	turquoise	11.4181	4.96555	4.24456	5.68919	9.41155	7.32764	6.71054	5.31951	12.2253	13.2704	7.76462	4.9511	11.6922	12.5934	4.89584	3.83554	6.13321	7.84133
HF01910	brown	45.3061	47.2838	39.0883	49.1818	42.9982	52.2665	35.277	39.191	46.0468	44.5294	26.2569	28.3796	74.085	62.6324	31.642	33.153	23.005	28.8486
HF01911	blue	24.4565	28.7217	28.6156	36.6288	39.0141	33.1107	36.0491	32.0512	23.3665	22.9985	36.2584	36.4268	37.1218	35.5702	36.5144	32.0183	25.9683	25.9142
HF01912	blue	3.39656	2.60907	2.33345	2.6667	3.14977	2.02539	10.2642	8.79658	1.19164	1.76774	0.565437	2.96252	1.37758	1.78693	3.41437	2.04935	4.40638	5.52092
HF01917	yellow	32.9894	41.4633	29.9612	37.3321	216.198	182.554	14.4718	35.509	8.22263	7.87542	29.0263	29.9103	113.049	132.274	25.451	24.1721	14.9429	18.0247
HF01923	turquoise	3.13389	6.75457	10.9609	14.2753	14.0776	13.7755	24.6265	21.8272	4.43419	5.54113	25.5369	30.4603	16.5956	16.6836	22.2704	20.8897	17.6924	19.3958
HF01924	turquoise	2.28217	3.42965	4.40458	6.95263	6.75154	4.78777	6.12857	5.70435	6.25746	6.97638	2.24587	5.86635	3.99245	10.0604	8.70607	9.30379	8.40574	12.1634
HF01927	brown	0.113794	1.24971	0.601011	0.726877	0.920122	1.03547	1.28646	0.835576	0.420042	1.05843	2.04666	0.982233	4.07648	1.8029	0.966022	1.5355	1.12416	0.827848
HF01930	blue	45.2146	50.9996	79.8405	106.168	81.9762	100.077	97.9687	91.3671	88.7054	94.9911	85.8836	94.9751	101.184	91.6924	100.421	97.0596	95.2884	96.0397
HF01932	turquoise	353.509	300.33	336.181	394.893	416.287	306.42	450.243	390.529	396.345	390.062	612.372	580.929	504.361	501.758	568.958	585.632	522.441	540.076
HF01936	blue	4.70502	1.18294	0.474939	0.89961	0.423525	0.194005	1.27206	1.57425	0.353729	0.172701	1.29725	2.96753	0.465757	1.3465	1.56712	0.63609	1.29361	0.733017
HF01939	yellow	29.1545	23.0594	22.949	29.2803	24.71	24.5659	29.7964	31.9739	28.3684	31.3858	32.8453	27.042	21.2198	31.9272	28.0696	31.8717	31.285	32.758
HF01940	turquoise	1.02923	1.07234	2.82749	3.56012	4.05726	2.55571	7.29917	5.2833	2.63754	1.74375	1.63596	1.01179	2.95392	3.71821	6.88324	5.77442	7.6011	8.99393
HF01945	brown	20.7824	21.8243	16.1639	20.8593	16.2072	16.8539	23.8878	20.1968	20.6752	22.6062	25.3788	22.0352	36.2784	29.6151	21.4551	22.4131	21.6772	22.2323
HF01950	turquoise	2.71669	1.3608	8.83052	11.0213	8.96962	11.2888	13.725	12.1276	9.8072	10.1448	8.19964	6.703	8.40273	8.9623	15.2693	14.9721	15.1225	14.4783
HF01951	turquoise	93.0809	101.718	58.7814	69.5596	92.9357	70.3442	70.4177	70.3261	62.0418	67.8557	90.6206	97.4712	77.2121	88.9952	70.7718	69.961	53.2919	55.4892
HF01953	brown	46.7634	48.895	18.3993	24.3475	25.9766	26.2309	27.1068	26.5012	17.099	18.2087	58.5408	54.3141	49.8665	45.3474	32.6329	33.2792	35.8759	32.6491
HF01960	turquoise	0.033703	0.152802	4.41685	5.65784	3.18328	2.89095	7.73399	5.90665	4.22519	3.37197	5.25598	4.75503	4.02724	2.9787	6.72015	7.78974	6.62421	5.7189
HF01970	turquoise	63.2374	76.7093	16.2831	18.6827	42.0342	57.9278	22.2338	32.1772	8.03371	7.47856	65.0842	74.3555	37.6367	60.6426	18.6651	15.466	11.2429	10.5323
HF01973	turquoise	15.0198	11.2018	16.4104	21.0926	20.1397	21.8164	25.4242	23.6138	19.9767	22.9015	19.8868	15.1163	21.754	19.2425	24.3219	22.535	24.7838	27.0203
HF01974	turquoise	7.20669	9.76801	11.793	13.5794	15.2505	13.1659	13.4896	11.5865	13.2569	15.1101	11.8428	14.0697	10.3366	11.6008	15.4752	17.4807	14.4541	12.8742
HF01989	turquoise	4.11768	8.1146	7.60386	10.4695	8.54759	11.3882	10.3095	7.36463	8.23853	8.48983	7.52445	7.08906	9.99603	8.94065	9.67862	10.386	9.552	9.29122
HF01990	blue	26.1188	28.1647	99.2996	133.568	135.085	95.14	105.597	99.4934	118.172	115.477	80.9421	74.9909	56.4143	102.021	95.1445	98.6544	105.213	107.491
HF01991	turquoise	152.383	163.163	78.2278	102.449	202.673	191.635	95.9036	91.2815	48.9477	52.5612	166.625	152.119	137.121	156.088	98.5685	97.0291	59.7496	69.8995
HF02000	turquoise	37.8946	40.0917	24.6109	32.1166	30.001	20.5753	31.3753	26.7288	26.9018	27.7534	46.6123	37.0741	30.0351	29.2044	30.3565	34.2357	29.322	31.8656
HF02002	brown	2.08265	4.11152	5.39334	5.09863	5.37174	3.54162	5.59354	4.43893	3.35426	4.77013	7.43767	5.48322	2.05812	7.33587	3.0367	2.52508	3.4321	3.79358
HF02006	brown	6.37795	0.741631	3.01707	5.01366	5.94533	2.04524	4.07161	2.45523	2.26988	3.18046	38.7857	42.3548	17.5085	26.1675	7.24175	4.42911	6.43663	4.83594
HF02007	turquoise	68.1374	69.9408	46.4832	61.2171	73.2375	49.7078	54.232	54.7048	53.8764	50.7618	57.1352	58.8905	45.801	61.6966	49.6067	56.4283	42.5942	45.7702
HF02009	brown	89.9029	93.4526	73.1658	92.7269	129.203	80.7109	89.2785	86.1435	80.0749	78.0497	117.239	127.548	92.9574	100.333	100.203	105.884	79.6543	79.5506
HF02011	turquoise	19.211	19.5803	32.2473	45.3229	42.4938	39.9946	42.0806	40.113	37.0129	38.7849	33.8094	35.7784	29.2145	36.2703	46.0086	47.0317	44.2866	42.2975
HF02012	blue	9.089	9.33055	7.0412	8.07819	5.92141	7.28674	9.78134	9.04793	11.8562	10.0574	8.8117	6.3595	11.1018	11.2716	9.90849	9.41099	15.0741	14.4455
HF02014	brown	8.12782	8.59919	6.32524	8.37638	8.85529	5.03673	6.53498	5.66423	4.06421	4.29731	11.5475	12.5144	8.00769	11.0129	4.69831	6.79738	6.07015	5.0691
HF02018	turquoise	4.49064	3.75505	8.506	10.5544	9.49012	7.7588	11.8922	9.58058	13.0916	11.8851	5.4827	8.31498	10.7231	4.32557	14.0078	13.16	16.3479	16.0352
HF02025	blue	56.2736	61.4332	11.3098	13.6314	49.8381	47.9053	12.9202	19.1719	5.9781	5.61731	13.5519	15.2104	12.1384	11.5538	19.7988	16.8544	14.9164	12.1394
HF02030	turquoise	0.744623	0.523257	3.62409	4.88409	3.17237	3.85834	4.80221	4.13798	4.18147	3.55703	4.15657	3.75751	3.67064	5.31069	5.71027	6.11533	5.02118	4.55612
HF02037	brown	17.5253	15.5289	35.4887	46.1078	43.1438	48.12	24.1301	23.5585	31.5836	33.0679	37.601	36.519	83.7363	72.2544	28.0107	32.5032	23.1421	23.0592
HF02038	turquoise	2.58335	1.82797	5.54181	8.68152	6.31207	5.24885	9.16925	9.1578	6.72001	7.05671	4.84921	5.70036	4.43402	6.59973	6.48524	8.06034	7.49237	8.44814
HF02039	brown	8.69124	11.3917	16.7453	18.5181	8.75621	4.75156	3.44819	2.7678	0.259788	0.276837	129.842	113.102	3.42287	1.64626	4.7003	6.80036	9.59369	10.1209
HF02040	brown	2.95379	6.9896	4.91375	6.8663	6.3634	5.67705	5.96631	5.31742	4.7515	6.14307	5.81058	4.52459	8.13954	7.03303	4.20596	4.72689	6.59479	4.67825
HF02042	turquoise	3.20106	2.5123	2.45467	3.15172	3.0637	2.98297	3.62947	3.25915	3.34745	3.03659	1.90278	1.69467	3.27578	4.12452	3.61056	3.95944	3.56837	3.12577
HF02043	turquoise	0.198452	0.516753	0.799463	1.39603	1.3561	0.952659	0.814526	0.972702	0.736529	0.635001	0.697844	0.617964	1.27748	1.17972	1.00801	1.10934	0.594218	0.773806
HF02046	blue	118.468	96.6922	22.1465	28.6501	44.6761	30.5878	35.7826	39.8246	31.4123	30.8764	57.3311	54.409	32.4371	48.6083	34.9753	40.0012	33.553	35.0939
HF02047	turquoise	6.73627	5.05572	6.2007	7.891	7.97724	8.40654	5.73735	5.9789	4.05501	5.38316	7.26666	7.56515	6.96144	8.03855	7.83883	8.19625	6.64723	7.4719
HF02048	turquoise	20.3982	20.3492	23.4534	29.8434	30.8081	17.8307	22.292	24.9061	41.1331	35.7044	26.0919	25.6301	17.8658	33.6409	18.7151	20.4768	17.8086	22.1242
HF02051	brown	19.9222	27.9633	14.438	19.6168	18.5246	23.0544	20.9526	21.2448	13.779	14.5967	18.4591	19.2462	34.6286	19.5541	20.9512	20.4154	28.6255	24.3233
HF02052	blue	36.0662	32.3183	6.47687	9.26273	8.50547	6.55826	29.0563	34.5215	5.72666	6.46795	18.6098	18.8641	12.0999	15.3772	9.79999	10.1585	31.3961	27.9479
HF02054	turquoise	0.998525	1.84953	5.49026	7.8567	4.28539	5.46948	6.70107	5.52703	5.10001	5.26616	4.46049	6.07793	9.55513	11.3895	8.61707	7.194	8.95651	6.75398
HF02057	brown	1.37523	3.99064	11.8207	17.1582	9.90595	12.2812	8.33709	7.08939	4.73567	6.16119	32.2504	27.2228	40.7358	22.3998	13.7987	13.865	9.22166	9.12444
HF02063	yellow	1.95313	4.63401	4.26807	5.55011	4.24583	8.36791	4.00545	2.82963	4.91968	7.38219	1.97749	2.40625	5.94768	3.28514	2.78185	3.63376	3.24464	2.8527
HF02064	turquoise	2.01548	8.84771	5.34531	6.40694	6.11049	9.03072	2.81282	3.91811	6.80818	7.5315	6.44167	4.74137	6.32154	3.99169	3.08991	3.98732	2.85595	3.22797
HF02067	turquoise	32.5227	38.5843	60.6922	74.0944	91.7068	53.6541	52.7251	57.2438	82.5884	82.7115	53.7371	67.8485	22.9902	47.437	53.7076	56.2091	50.2335	49.5907
HF02068	turquoise	16.2243	16.6642	7.87847	9.93501	6.01408	7.81386	13.5201	12.2645	6.80461	7.29952	14.7836	17.4991	17.656	15.2182	10.2245	10.4875	12.4351	12.266
HF02070	blue	3.68417	7.45758	14.2767	19.9734	19.1771	15.7627	12.8967	9.85122	13.5681	14.2015	16.2503	16.1872	14.2217	8.99302	17.0113	15.3335	13.5046	12.4567
HF02071	turquoise	2.36522	0.596601	8.86685	13.4504	11.1209	10.4656	13.5288	11.1376	14.0492	16.1869	8.86926	8.09777	9.7527	9.82954	14.4571	16.4423	17.9398	16.1077
HF02072	grey	16.8441	12.5524	10.3607	11.5209	13.2775	10.6269	11.763	11.7864	9.93307	10.1725	9.55899	13.6366	8.65134	23.9985	16.0829	15.2992	13.0238	10.1179
HF02076	turquoise	10.5937	13.4757	14.157	19.8217	19.5713	22.3561	19.8698	18.4062	15.483	16.7796	10.1405	10.6728	16.8074	11.1877	18.854	20.6153	18.3499	18.4851
HF02087	turquoise	47.8647	37.9226	40.9031	56.3403	74.9336	63.2977	46.1834	43.9548	70.7767	72.9511	34.5247	29.9054	29.5256	42.9605	53.1574	48.2742	41.1894	34.7701
HF02088	turquoise	3.11379	3.79254	38.6237	48.9577	30.924	30.7074	39.0878	28.9221	35.6977	33.9649	46.6536	48.4733	29.924	31.1685	58.8925	67.5768	77.1093	66.79
HF02090	turquoise	3.28805	1.11031	15.2205	18.9364	15.0253	14.4903	12.7466	12.0993	16.4794	18.3396	7.20751	8.58055	7.52939	6.7995	13.4279	11.8988	16.8435	16.2227
HF02093	brown	25.9112	34.6374	11.0996	12.9649	34.686	35.4694	9.77284	16.1509	12.6165	12.2529	53.1364	50.4662	33.3053	45.0116	13.4194	14.1769	15.656	18.4922
HF02094	blue	139.674	115.9	5.45015	6.53268	27.4135	33.8196	14.6885	53.3221	6.44349	6.86947	8.626	8.69908	25.3554	13.7636	8.25409	8.02881	7.11739	11.1754
HF02097	brown	35.0908	38.9399	63.7858	68.8333	64.2437	59.7959	63.4976	61.5557	89.3916	89.0723	67.9345	95.9968	99.4395	111.939	59.5154	60.3482	52.0011	68.6981
HF02098	turquoise	4.84558	5.44863	6.45683	8.96358	5.03496	3.10432	8.78572	10.1187	11.9236	12.4727	7.72642	8.31461	2.53212	6.05608	13.4507	11.9237	12.1644	10.8089
HF02100	turquoise	3.05511	2.84345	11.6382	16.1991	18.0737	14.3459	26.2561	24.1936	35.4514	35.3069	15.7931	17.294	4.14727	6.44732	25.6853	22.3941	27.9792	28.4334
HF02102	turquoise	2.44684	0.751999	2.72744	3.5249	4.36813	4.57536	4.28941	3.54757	5.77971	6.3835	3.29324	1.88737	3.82056	1.63581	5.29163	7.65365	4.65909	5.18071
HF02105	turquoise	6.77401	3.95078	8.42295	11.4735	11.1796	11.6044	9.99313	8.30116	7.47907	6.37108	9.09242	7.98286	10.1655	10.7395	7.6721	9.45042	9.23998	7.24547
HF02114	turquoise	13.5999	15.485	16.5323	24.4192	21.1562	15.5847	14.8189	15.6096	28.8985	25.1543	18.4872	14.6396	9.93055	20.1989	20.0039	18.9166	23.1107	25.8973
HF02120	brown	7.46792	6.31069	25.1225	32.1745	17.9014	13.0449	21.0364	20.1827	33.2082	27.4257	50.7129	56.4033	34.5503	59.54	24.885	21.6895	13.7156	14.188
HF02121	turquoise	10.939	10.7467	15.996	20.5191	25.7089	22.7282	24.1254	22.9318	15.6173	17.8832	21.7041	19.9468	13.0116	15.8179	25.6151	23.0684	25.0165	23.1493
HF02122	turquoise	4.26952	3.53799	5.68335	7.13194	6.9686	7.86675	6.82114	5.4497	5.8699	6.54059	5.62187	4.62501	4.63718	2.55909	10.4019	11.0088	8.60135	7.38451
HF02123	blue	30.6204	26.2078	67.5452	82.4809	67.4407	55.2204	86.1787	78.737	77.8393	80.5679	78.6504	90.9998	86.3819	56.4866	81.6368	74.2364	80.1566	83.163
HF02124	turquoise	0.623495	0.480935	11.9766	14.6968	4.40832	5.41953	14.6451	10.3067	15.1462	18.2174	3.8364	3.66943	5.18888	3.72985	8.72523	7.69309	10.9113	10.866
HF02127	brown	112.999	88.7379	98.1559	117.411	137.433	78.366	103.459	91.999	137.873	114.623	126.772	130.783	128.45	178.385	97.5011	98.1409	81.1477	106.813
HF02129	blue	154.595	119.649	266.041	315.773	330.495	228	176.33	187.296	281.927	276.598	290.649	288.343	330.523	312.855	173.044	179.97	112.094	157.519
HF02130	turquoise	8.86769	11.6186	10.4568	12.2369	13.0697	9.84661	11.9838	12.4124	16.935	16.8718	8.77084	8.30733	13.1484	18.8928	13.7635	12.1654	16.3782	14.4299
HF02135	turquoise	3.25752	4.95174	3.06577	4.49591	2.74234	3.08581	3.06845	2.53642	1.83363	2.15037	3.90416	3.3403	3.00872	3.9245	3.14639	3.5248	2.07387	1.74597
HF02138	blue	8.50937	7.35336	11.8383	15.7568	13.4308	9.13626	33.4703	28.2797	27.9509	29.2355	10.6879	11.3011	11.7943	13.95	33.5193	33.7656	53.5026	52.9165
HF02141	blue	25.0513	17.8301	13.0356	17.0816	12.9894	12.6143	27.152	26.8244	26.0599	28.2626	16.6691	19.0089	20.403	27.2608	22.3253	23.3268	36.7387	30.6225
HF02153	blue	30.6155	30.1862	13.9304	18.5162	16.8604	14.0347	17.1767	15.9909	16.6407	16.0128	16.8094	18.2979	20.2199	19.2169	18.1404	18.0534	14.8504	14.5965
HF02155	turquoise	11.4954	13.7233	12.4529	16.1341	17.8936	11.257	14.4085	13.8954	15.8525	14.9733	15.6475	13.5935	11.4706	9.32988	17.5547	17.2195	14.3073	14.2174
HF02157	blue	510.856	471.688	10.7205	11.9356	26.5768	32.621	68.8148	90.1677	55.9789	55.7014	37.4281	29.8226	17.5171	27.7072	46.266	40.9401	141.594	137.162
HF02158	brown	3.40836	5.33045	3.66381	5.19171	4.685	5.26097	4.25975	4.73382	6.10236	7.12287	2.59097	2.92678	5.24394	5.06278	3.30488	3.33514	4.99447	4.57231
HF02159	blue	8.51415	6.47766	17.4852	22.4964	7.76367	9.92411	13.4331	11.9488	17.0129	16.3081	10.584	13.5867	14.523	14.3265	16.681	14.8276	18.2535	20.1221
HF02161	turquoise	1.37312	1.78822	6.35438	8.38252	6.47758	4.06986	13.2097	11.3064	28.9461	29.3971	5.30775	4.32965	10.0814	12.8808	10.3165	11.9845	12.2575	17.2315
HF02163	brown	2.82518	2.41552	10.1628	12.396	10.7795	6.00148	5.53138	5.82233	7.66781	5.81362	33.1311	29.347	24.1176	39.2532	12.7776	17.8792	10.9729	11.2416
HF02167	brown	20.8564	28.4548	15.852	22.7957	20.9144	21.594	17.9104	20.7043	21.1515	22.3193	35.6119	25.1195	24.6084	26.0006	18.3057	19.0845	20.4468	25.0786
HF02170	blue	22.6161	25.3618	13.2048	14.4253	16.7433	15.4228	30.9824	30.4619	19.1177	17.2948	27.9089	22.9967	12.541	18.8967	27.3395	26.7872	34.973	39.5659
HF02172	blue	0.445402	1.19291	14.064	17.4159	14.5823	8.9857	7.27359	5.42786	10.6832	9.75404	14.9873	17.3281	8.03518	10.9224	12.4892	13.9206	6.39503	7.42513
HF02174	turquoise	11.9194	15.5442	12.8176	16.1456	16.1613	16.0907	13.1631	12.6711	11.1385	11.2924	11.5716	13.5122	16.7107	11.1698	18.5494	19.4049	17.4517	13.0408
HF02175	turquoise	19.846	18.9426	15.2826	18.4856	17.794	12.9077	16.9212	14.5718	8.83577	10.2807	16.4415	13.331	11.7166	10.355	10.8236	11.3246	11.1558	15.2404
HF02177	blue	98.6382	96.7421	4.96666	7.0245	7.08166	5.2032	42.1397	30.8462	33.6704	31.6745	3.37654	5.91521	6.18123	1.91348	18.7371	17.8265	81.2737	75.0618
HF02186	turquoise	0.140039	0.467635	5.70052	7.90703	3.77521	3.03607	5.86783	5.87942	1.88619	2.44455	6.07068	5.67511	3.32595	2.25032	9.56877	9.2827	5.87803	5.34298
HF02187	turquoise	6.26697	4.02569	5.95588	8.50376	7.16577	9.21993	8.32962	7.03466	6.33951	6.87803	8.13743	7.35243	10.2059	7.44782	10.6603	9.28822	8.25573	6.76904
HF02193	turquoise	5.97757	7.54019	13.2219	16.9135	17.5417	14.752	15.554	13.6181	8.87498	10.3402	17.7359	12.1114	8.74191	12.3941	15.0168	18.0719	12.4543	14.8199
HF02195	blue	98.0852	103.281	38.0592	52.9069	56.4497	78.6874	43.9453	35.8432	47.007	47.0378	75.9095	77.6374	25.3471	27.6731	53.6202	48.8423	71.6256	67.4832
HF02196	brown	22.8667	22.9766	12.8402	17.4056	15.4883	20.2191	13.0562	14.0199	16.1664	14.8328	18.5428	19.1936	22.8525	22.4687	16.1321	16.0727	15.5724	12.5165
HF02200	turquoise	4.55127	2.60833	20.6288	29.1004	18.3634	21.094	29.7536	23.2339	20.4622	20.5986	21.9581	24.283	25.4596	17.8152	28.9062	26.5666	39.0428	35.0355
HF02201	yellow	14.8265	25.0326	20.1204	27.6374	24.2314	38.003	23.0228	27.2034	22.1341	26.6764	18.2404	17.9348	27.9933	31.8039	25.9143	19.6869	24.7085	21.7768
HF02202	brown	2.32845	3.95084	3.83932	4.06719	3.94709	6.90584	4.54626	4.65407	5.90655	7.49502	5.05994	5.33105	9.62973	7.35249	4.74673	4.54443	4.5079	3.94642
HF02203	turquoise	1.83058	1.57517	3.11152	3.87114	3.36833	3.49995	3.63961	3.67912	5.34929	4.82888	2.86007	2.84123	5.006	4.84814	3.58565	3.38202	3.01197	3.73808
HF02204	blue	266.563	217.119	208.43	272.71	321.009	198.506	200.254	203.035	276.866	263.959	298.645	334.535	198.858	267.926	202.762	206.041	136.845	182.851
HF02205	blue	2.90307	3.38013	1.49774	1.73016	1.98094	2.55357	2.42148	2.45538	1.03785	1.8404	1.69988	1.22726	1.9257	1.39707	3.60372	2.67519	3.92064	3.56337
HF02207	blue	26.5847	27.5881	12.818	17.3692	14.4275	16.7229	16.8742	16.6455	8.28375	8.89445	18.3556	16.9854	22.3481	18.5055	14.4279	13.423	14.7784	12.181
HF02210	turquoise	2.27245	0.867752	20.8099	26.9699	27.4244	23.5282	34.1043	28.6298	62.9731	66.2879	16.5864	18.2288	20.3729	19.2623	50.9324	51.6114	39.2891	37.2747
HF02214	brown	3.90657	4.67166	4.83055	5.42185	12.0559	11.2046	7.49942	9.331	4.10957	3.60956	13.4263	16.3051	5.55554	11.3907	7.17988	8.16907	5.88732	5.7089
HF02216	brown	2.31908	2.914	5.98514	7.57684	5.38593	5.91911	5.40858	4.26991	3.85462	4.62137	9.71865	5.81277	8.38828	16.5169	6.50805	7.69411	4.78209	5.66794
HF02217	turquoise	0.597572	0.380534	1.32241	1.98209	1.74241	1.89382	2.0435	1.47871	1.96715	1.96953	0.340857	0.76001	2.0495	0.817625	1.91977	1.60431	1.79638	1.39065
HF02218	turquoise	20.5137	22.6232	24.173	34.5392	28.2262	28.6809	34.2989	28.9682	26.4918	28.3152	29.5271	30.1252	35.965	32.6101	42.4187	38.3103	40.2557	41.0602
HF02219	turquoise	18.1198	22.8139	27.3545	36.0624	33.4941	34.0265	38.4716	34.1732	33.2787	33.5151	34.684	32.7688	33.7551	32.6959	40.8907	42.9302	44.0182	41.2718
HF02220	brown	38.1461	38.1071	18.7413	24.7063	32.0443	37.7361	30.028	36.5462	27.5699	30.3017	19.1168	17.3407	23.2965	23.3735	33.5457	33.7514	36.551	33.6488
HF02224	turquoise	0.707825	1.54835	2.29596	3.43346	3.23891	3.41528	2.23408	2.09679	2.09004	1.73162	1.77347	1.65402	1.10422	2.33955	3.46865	2.53349	3.56979	2.80298
HF02226	turquoise	22.8282	20.4795	18.9729	26.9507	27.1514	20.7206	24.1957	24.4953	17.1841	17.9924	26.2707	20.6066	14.3057	18.8595	22.3531	29.2059	21.6623	23.029
HF02228	brown	71.1224	56.7488	59.2445	68.4193	114.825	53.7736	66.6671	60.9057	71.8545	74.0613	111.141	136.539	50.1832	107.039	99.648	108.536	67.5514	63.5891
HF02229	turquoise	9.88696	9.44713	16.0911	20.7967	17.101	17.9226	20.9228	18.8819	17.5571	18.5941	12.6984	8.5159	15.7679	15.5043	23.0532	21.8285	22.3762	21.1925
HF02232	turquoise	11.3364	9.32516	8.9665	11.524	10.7758	13.1186	8.86851	7.87197	7.1218	6.28498	10.986	7.17653	5.40294	6.78689	14.5672	10.6196	10.4631	10.515
HF02236	turquoise	14.6288	15.2156	20.0958	28.4726	21.097	24.8089	33.7693	28.9232	19.2971	21.4371	14.6749	12.7981	17.1346	17.3945	33.5884	32.5104	36.2268	29.8976
HF02237	turquoise	9.34106	11.934	35.3997	42.8596	34.1669	25.9294	42.3839	40.3789	71.0001	70.8339	24.0551	26.5851	32.3283	23.2422	44.5263	46.2792	49.414	52.672
HF02244	turquoise	0.966209	1.37639	2.06255	2.62523	6.19948	5.94902	23.9513	20.953	11.1781	10.503	6.92195	9.36691	13.2114	14.9828	14.937	13.5117	16.1283	16.1286
HF02256	turquoise	15.0862	19.644	37.8602	46.9704	44.0988	41.1544	44.8923	39.3158	51.9362	51.9791	34.6442	40.9069	37.9249	31.5797	54.5143	56.3658	54.0513	49.4578
HF02257	turquoise	4.23634	3.0532	7.80367	11.1015	9.1292	11.2993	7.69102	7.77889	6.89011	7.12151	3.5292	8.83941	11.5412	8.89569	9.81988	12.6582	9.49466	11.3941
HF02263	turquoise	3.51488	3.1166	9.04063	11.1447	9.88951	10.9111	7.03682	6.67256	7.61354	8.79364	4.93429	5.21955	5.34531	8.03919	8.09714	8.02287	6.30381	5.811
HF02265	turquoise	6.85541	4.12951	7.00766	8.99968	7.44986	5.41709	9.85309	9.87934	9.31498	8.62721	5.07642	6.1529	8.17899	4.71734	8.77108	6.39683	7.31248	7.86489
HF02266	brown	3.16539	3.68109	9.78974	10.6837	10.3484	7.00337	10.5102	9.52208	13.1134	13.757	14.337	12.0876	10.1191	14.8724	16.4946	13.8636	15.7961	15.9027
HF02267	yellow	22.3599	25.6905	35.6253	48.3445	37.0007	77.9662	28.6451	25.6996	51.7273	60.6164	20.3145	23.9852	39.3249	29.8183	23.5858	25.1685	20.5305	22.7189
HF02277	blue	6.05578	1.71169	2.64973	2.6327	0.935785	1.05778	30.3523	30.2123	13.2562	16.327	3.04108	3.70921	6.58563	2.25471	14.7025	13.2178	30.6291	43.6998
HF02281	turquoise	4.25627	3.05275	6.37871	7.98598	8.38871	9.42286	8.18086	9.31822	5.11598	5.86174	1.741	2.77444	3.09178	0.554155	12.8741	16.265	11.7625	8.31071
HF02282	brown	20.9554	29.0444	15.1043	20.8831	22.5473	27.5556	17.5383	17.071	13.6453	13.533	23.219	21.0774	20.1736	16.0934	27.4506	29.8444	20.4541	18.1498
HF02284	turquoise	6.17255	6.8822	8.76175	10.4368	9.80774	7.76939	8.68454	7.2444	14.8458	13.0914	7.62936	9.32457	9.12575	9.32938	8.96264	10.8065	10.0984	9.1865
HF02285	yellow	9.7537	11.5254	10.2559	11.2212	15.977	26.1319	17.3205	14.5355	18.0247	21.433	17.6097	16.3864	14.1203	10.1085	9.31625	12.9909	11.508	10.0198
HF02286	turquoise	1.59812	3.29054	5.05689	5.71434	5.955	8.43091	5.98841	4.28688	6.35717	6.2891	2.59162	2.21501	5.23536	4.0335	5.97345	4.60435	3.99758	4.48691
HF02287	turquoise	3.87436	5.01566	14.5955	19.0186	12.3097	12.3033	21.5146	18.6516	14.8356	14.5484	14.1334	11.3475	17.2775	18.54	23.1915	21.1412	18.4829	16.9967
HF02289	turquoise	4.71019	4.20596	7.80962	9.21368	6.91018	6.66743	9.36565	10.4595	5.16914	5.25339	11.0777	9.28363	9.1379	7.10755	10.5891	10.7583	8.11837	7.54477
HF02290	turquoise	3.3535	4.97638	17.196	20.4589	20.4535	20.7345	24.0256	21.0903	30.7847	29.7572	11.0495	8.49264	16.5769	17.7854	20.7388	21.6778	25.3578	22.5607
HF02291	blue	104.573	113.501	21.2638	27.109	43.0019	38.6543	59.3904	50.6403	79.1694	81.8531	24.3958	22.8018	36.5583	28.4603	70.1128	64.7672	124.716	119.213
HF02292	blue	11.9979	9.86384	16.1764	23.7079	26.7648	21.0183	20.4404	21.8958	25.8632	26.6302	19.0502	25.9228	36.1917	29.0237	24.1311	18.2442	19.9885	14.7054
HF02301	turquoise	28.0628	28.0727	48.2032	56.699	52.3596	47.5658	52.2165	48.5162	36.8512	39.2316	70.1611	64.4734	77.8057	67.4797	57.6008	63.8161	51.6938	57.941
HF02303	turquoise	5.64054	5.41963	6.52318	8.65595	7.5565	5.8082	10.4141	9.39146	11.1222	10.6504	7.37419	6.9884	7.57118	5.32583	10.896	11.7646	10.7466	9.33017
HF02306	turquoise	7.05758	6.54525	7.33375	9.49072	8.31603	5.69997	10.3385	10.3545	11.7459	10.759	8.06233	8.73442	7.30922	6.68764	11.9912	11.47	12.0916	10.3192
HF02309	yellow	18.8207	19.6529	24.9413	34.211	28.6614	35.6266	31.2456	25.6037	26.8892	29.0394	15.6225	16.6091	36.2637	35.6796	27.9493	25.6884	20.3404	18.9257
HF02317	brown	30.5942	25.6392	18.5923	26.6451	28.5632	22.7822	28.3688	24.1484	26.5726	30.1403	31.205	24.8218	14.6208	18.4253	24.1254	24.5878	25.9536	25.6641
HF02318	brown	65.9507	63.8354	50.6196	65.4835	72.4754	56.8077	58.9748	46.3401	41.8055	48.5239	133.646	134.492	110.884	99.3164	73.4791	73.1699	61.7637	57.4469
HF02319	brown	25.7138	23.5323	15.4377	18.5553	19.5935	19.7492	20.5287	20.6404	25.6348	25.813	10.1414	15.9507	8.6143	15.814	17.8191	19.2898	22.6046	23.3675
HF02324	turquoise	1.14705	1.34414	2.30682	2.59391	2.00887	1.72802	1.93711	1.65946	1.42921	2.02505	2.85044	2.74077	1.71199	2.06273	2.42654	3.26646	2.77516	2.31825
HF02328	turquoise	13.727	12.7313	11.6523	17.0572	16.4539	18.2626	18.8755	16.4246	14.9314	18.379	16.6073	11.4964	15.115	14.5346	18.3499	17.133	15.4283	17.7523
HF02331	turquoise	4.34878	4.24281	13.5926	17.6291	15.1285	16.8502	14.1864	13.2556	13.1007	13.5794	25.9484	27.4621	20.6626	21.3186	21.5646	19.5339	20.0721	17.3153
HF02335	turquoise	4.86004	3.92693	5.4522	7.14589	5.1246	7.88519	5.57137	4.82307	5.43927	6.1766	4.25453	3.50111	4.20228	5.44176	5.68087	6.41281	4.34605	5.08623
HF02342	brown	18.0744	17.3215	8.77727	11.8533	11.0813	16.3723	13.372	13.7582	9.34607	10.5864	10.3773	10.5245	18.7994	10.6181	12.7409	13.77	10.4727	11.6723
HF02352	turquoise	21.3021	25.4254	4.68032	6.6345	29.6018	24.1195	42.7196	31.8328	88.8052	84.8352	17.197	16.8965	21.2356	18.0851	41.2327	37.922	73.8851	74.0254
HF02363	blue	68.9955	67.6471	32.6531	44.7501	43.3163	43.8571	43.7595	52.7343	77.5266	75.8137	30.9235	31.0945	36.4912	35.4667	46.4663	45.6058	55.7125	52.3876
HF02377	yellow	22.908	24.3263	16.716	24.6988	25.272	36.3617	20.4787	12.698	36.1699	37.5614	10.435	12.4398	33.0309	13.0035	21.6171	21.1658	16.0742	18.769
HF02378	turquoise	2.18909	1.24923	2.37449	2.7999	3.33925	2.85925	4.17607	4.26068	8.41224	9.99399	3.48925	2.714	4.08248	3.06449	4.0373	3.05193	2.02308	1.40169
HF02381	turquoise	3.43186	6.39225	4.96665	7.76662	6.79051	7.35319	7.62528	7.42024	6.7212	8.47715	5.62965	5.08259	8.58075	10.0185	7.09343	7.71295	7.64185	6.97706
HF02388	turquoise	10.026	13.6526	12.6892	17.2794	15.7946	17.5374	20.5072	16.0014	19.4053	21.4736	12.272	14.5567	16.3513	20.6486	20.3989	20.6502	21.1205	22.0181
HF02389	turquoise	3.39921	1.94219	7.71531	9.91876	11.9493	11.3601	15.3239	14.2954	18.3297	23.3626	6.66848	8.72998	4.35553	6.25012	15.0392	12.5215	15.7136	14.9778
HF02390	blue	6.36032	8.0759	7.13164	9.39994	7.09703	6.37118	11.4043	9.03962	11.5842	10.6387	5.37739	5.62987	5.6116	7.08284	10.9757	12.6068	13.628	13.6421
HF02393	turquoise	2.47499	4.40603	16.4549	23.435	15.4703	15.6139	15.4767	14.2764	14.9789	13.3876	17.2444	11.4947	19.6071	22.336	19.0211	20.3792	15.1573	15.3783
HF02396	turquoise	0.047446	0.917105	3.50233	4.75021	3.99505	5.08659	5.45722	4.79391	3.86151	3.87436	1.42563	2.62838	2.55187	0.216439	6.07991	6.20965	5.44058	4.74948
HF02397	blue	2.50872	0.481893	5.62805	10.185	8.15012	9.27191	8.32182	6.19539	9.54548	9.18074	9.26054	8.9073	7.57304	6.83244	5.22523	6.1854	5.36277	8.63641
HF02400	blue	49.3496	61.013	19.8541	28.8371	25.7371	22.8228	40.1956	40.6565	44.0455	44.5547	19.536	19.0106	34.8008	36.9202	32.9067	34.8213	45.5837	46.2295
HF02406	brown	2.36326	1.35462	10.8947	13.6323	7.19052	5.23459	12.3438	10.0749	3.84911	4.46709	26.3017	26.7789	55.7723	46.3831	17.9568	19.5256	15.4654	14.7172
HF02414	blue	30.2516	31.5988	21.6745	23.875	28.8542	25.796	33.6894	34.3768	28.3833	30.12	32.7196	26.9557	24.0312	31.4388	32.4989	36.0021	38.1812	38.0678
HF02416	brown	7.93643	10.2441	15.0197	20.8988	16.6297	26.1756	12.3238	11.1714	12.0774	12.189	16.5618	20.9263	26.0702	27.0805	14.0948	14.4904	12.7889	9.35428
HF02420	blue	33.6519	23.314	3.71742	5.45597	10.1694	9.59418	19.9819	22.0927	9.89899	11.9364	8.2351	4.8594	13.6891	19.0553	14.4492	12.7077	24.0457	22.9011
HF02421	brown	15.4786	20.2634	16.6005	22.1117	27.5003	28.0769	22.0567	21.9791	25.2955	27.1274	13.1035	9.1952	16.0557	12.009	22.9583	18.3918	23.6495	25.3721
HF02431	turquoise	6.84995	7.09975	14.811	20.3622	13.9938	15.6686	18.5221	15.9846	14.6964	16.2409	9.83341	11.7964	16.1041	10.1008	20.8974	22.0618	18.8441	18.7438
HF02433	turquoise	3.51811	3.44904	3.72763	4.4181	3.61164	3.79413	3.53904	3.07293	3.33012	4.01171	2.31921	4.65265	4.15843	4.34008	4.53481	5.59159	3.69504	4.51229
HF02434	turquoise	14.7499	18.858	29.211	38.9662	28.5427	33.9567	30.8654	27.8789	23.9569	24.658	33.575	32.9893	33.3949	25.2827	36.7288	36.1436	29.6633	29.4109
HF02435	turquoise	3.90011	1.63318	5.77389	7.76399	7.68914	9.26159	7.26242	6.38985	5.76465	6.06277	5.22929	5.62328	5.01586	5.44191	10.5854	8.94285	7.56957	6.72297
HF02437	turquoise	15.9422	17.7399	19.4317	25.3947	25.1625	24.5451	33.0609	31.5228	30.1619	31.6005	13.2089	15.069	23.6681	24.4707	31.6672	26.4656	33.9927	35.1559
HF02438	turquoise	10.4151	9.58576	17.4229	25.3534	22.4486	31.3981	16.4788	17.0859	20.7751	23.6267	12.2832	14.5667	17.1026	21.8215	16.1213	16.4108	19.8932	17.67
HF02464	turquoise	2.54149	3.2446	2.87543	3.6645	3.16458	3.97493	4.47913	3.43919	4.5701	4.52113	3.4236	3.33206	3.86861	4.8294	5.39062	6.22276	5.86057	5.39427
HF02467	blue	1.89371	2.23672	4.40977	5.58432	4.20533	5.65623	5.175	3.85431	4.7702	5.71245	5.59726	3.8856	4.84773	5.19357	5.09537	5.26858	4.86585	4.01326
HF02469	brown	28.2493	23.2625	15.9195	22.4183	20.8375	20.4523	20.1411	19.6103	23.1104	24.5733	10.3037	11.8048	21.2378	19.7622	25.9683	21.7159	26.0722	21.0446
HF02473	brown	5.93198	4.87695	5.62931	6.68832	9.66883	8.46105	6.57236	6.31414	4.97228	5.43832	2.26825	1.95955	5.84915	9.08863	5.93989	3.69792	6.50804	5.09184
HF02478	blue	29.9648	42.787	11.2459	16.1799	16.3306	21.7726	20.6972	18.8672	21.2304	23.7479	18.3215	15.9132	12.4086	14.9122	31.5293	28.6311	32.4629	32.4279
HF02479	blue	35.111	31.9393	3.77988	4.23041	6.65228	9.22625	7.5974	6.08578	7.51595	8.37492	19.909	14.0016	13.4453	10.374	8.78981	9.27906	10.4955	12.5692
HF02483	turquoise	2.02232	1.25356	3.66353	4.30353	3.37629	3.96447	3.43975	2.98038	3.72585	3.06978	1.69573	1.64657	2.95248	1.20949	2.44909	3.21856	5.1013	4.17728
HF02488	yellow	14.1181	50.9528	441.204	47.0104	32.0422	242.535	24.0332	33.5504	39.2304	46.7609	16.6504	15.1273	173.179	23.0155	17.1395	15.3564	20.3628	23.6435
HF02489	yellow	0.659227	1.45121	20.0076	2.80968	1.99753	11.3625	1.0922	1.4401	3.32876	3.1728	0.752743	0.554323	7.62601	0.910669	0.600555	0.667909	0.745789	0.85947
HF02490	yellow	7.7808	16.2484	850.108	30.3403	26.3021	44.2434	13.6267	7.2104	27.6667	26.3592	5.99687	5.75997	65.7957	17.4125	9.26057	8.23957	8.03325	9.8405
HF02502	turquoise	2.70011	3.66831	4.77445	5.9724	4.63752	5.41606	5.79357	4.67633	4.88309	5.44869	3.79442	4.29593	7.46206	6.63069	7.23029	6.22145	5.66831	6.34388
HF02504	turquoise	0.719516	0.555994	3.83625	4.77345	4.10657	4.87469	4.71166	3.52907	1.69512	2.41358	3.65652	4.34769	5.14824	4.42399	5.45842	6.08462	4.50711	3.62424
HF02514	blue	4.8795	4.41465	5.99775	7.42776	7.86329	10.0433	8.12092	8.20135	3.02229	3.52258	8.36075	7.7493	9.83048	7.47484	7.09044	7.13694	5.01361	5.2419
HF02524	turquoise	0.46127	0.81751	3.1849	4.38998	4.61783	2.03273	5.02871	4.06238	4.37907	4.43847	1.36899	2.13068	1.23577	5.17298	3.12741	2.25494	4.5848	3.14994
HF02532	turquoise	1.55411	2.03526	7.18794	7.90605	7.79952	10.7085	8.18001	5.76979	10.8652	12.3063	3.8146	4.56752	11.454	5.11739	8.3124	8.81232	8.34377	11.205
HF02537	blue	11.7658	16.9845	3.96249	5.67558	5.54755	5.00845	7.7409	6.05207	4.13087	4.39162	7.68045	6.55674	4.87063	6.07557	8.17769	7.71188	7.01201	7.68525
HF02540	brown	6.96752	3.51549	9.98761	13.3924	11.0196	15.6897	14.6168	13.8513	14	15.1587	10.5876	11.802	27.2651	16.4456	12.7129	14.2364	11.6278	12.6132
HF02544	brown	6.50643	6.9267	6.62356	8.23135	8.27691	5.18492	9.2989	8.23846	7.34392	7.05859	4.96652	3.59959	4.60017	5.37396	6.80305	6.33844	5.80437	6.48524
HF02545	turquoise	4.44807	8.72322	13.8859	18.351	12.1118	6.6203	16.016	14.6353	12.6934	11.0459	6.01495	4.63213	9.02894	19.6049	12.3263	13.1731	11.8781	14.5072
HF02546	yellow	2.31566	4.12664	4.92873	6.16074	4.97331	6.20901	4.49014	3.26248	6.38722	7.21073	4.92892	2.25996	9.1443	4.72586	5.34207	5.12544	4.96048	4.40671
HF02547	yellow	1.92294	6.79431	5.79739	10.1301	8.37772	14.0768	5.99801	6.56188	10.4008	10.0483	8.56329	7.38861	12.6707	11.6726	5.74345	5.68449	3.72901	5.83431
HF02549	turquoise	2.39918	2.11993	19.0444	28.0082	17.686	18.2059	28.2773	23.1409	27.5623	26.9756	9.13403	6.93941	17.7539	15.8305	22.3481	18.9164	25.999	25.2786
HF02551	blue	0.909876	2.73657	20.3296	25.1168	22.0836	13.7357	19.1546	22.3802	21.3773	21.9852	23.7135	29.7355	27.6349	31.096	17.5472	26.8141	14.6597	16.6262
HF02554	turquoise	23.2408	23.9919	18.6168	22.081	34.7995	23.918	20.7836	17.4838	23.9876	21.2596	22.2977	13.337	18.8863	29.5364	21.4623	20.8191	17.7266	13.6452
HF02559	turquoise	17.0146	13.2173	12.3509	18.2095	17.9877	19.6995	16.5343	16.0814	15.3934	15.4133	16.4583	12.0614	9.91682	11.2637	19.0133	21.8681	16.9243	14.4935
HF02561	turquoise	5.65697	9.40481	11.7605	14.6132	15.7887	15.4075	18.1784	14.4767	8.51154	10.0052	13.3445	10.3511	6.74908	13.6226	24.4895	23.6407	23.6039	17.9057
HF02563	blue	3.40364	4.99631	3.06155	4.84245	3.03316	3.68974	3.56023	3.94313	3.9155	3.22065	3.93918	4.43172	5.95878	4.97084	4.16434	4.56041	6.18664	6.56418
HF02565	turquoise	6.39044	7.12034	16.6025	22.6236	17.8058	15.1139	22.4236	17.9167	30.2306	31.7329	9.70367	9.99631	15.5516	15.6752	16.4674	16.5679	24.3872	23.0075
HF02567	turquoise	1.90539	2.9711	11.6533	14.7774	14.2656	16.1205	7.82495	6.66374	8.98158	8.50357	19.3814	20.7197	19.4165	19.9228	15.7437	15.0402	10.0491	7.80464
HF02568	yellow	22.76	16.3383	34.4185	43.1504	42.4896	28.6487	14.5488	16.7098	42.4489	32.2113	12.3181	10.8586	11.9135	13.7066	12.6091	10.6586	14.6812	14.3756
HF02571	brown	198.547	176.354	37.5075	51.368	58.9949	50.6064	59.205	46.6491	31.0929	32.6151	139.111	121.767	71.3702	76.3566	49.6645	54.4119	36.3863	33.3533
HF02572	turquoise	6.31895	10.2945	9.49995	11.2892	11.8877	11.2796	9.2281	7.96193	9.829	8.62509	11.585	9.86706	10.5163	11.781	9.6571	10.6729	10.323	9.20489
HF02574	brown	56.5334	52.7211	45.9966	60.6437	48.2635	64.1243	31.4126	28.8333	17.3451	19.7472	123.602	107.116	102.383	115.642	28.8701	34.5879	26.0938	26.7481
HF02575	turquoise	0.910619	2.54862	13.3636	16.5555	11.2966	10.8083	10.1944	7.38321	8.59157	9.16842	7.16556	6.73696	14.7883	11.1243	14.9221	15.3762	10.3435	11.0281
HF02576	turquoise	2.10105	2.17017	4.10808	6.1112	18.7567	21.3511	21.7426	16.9129	8.26462	8.75926	4.24502	4.22104	7.926	5.6266	11.0923	10.5226	14.7596	19.5467
HF02578	turquoise	2.2063	2.07599	9.18934	12.4637	12.288	11.6215	12.9013	11.1578	10.3865	10.0275	5.6837	5.51732	13.2102	9.58317	11.632	11.6644	17.0697	15.3532
HF02582	blue	3.13318	1.51467	4.96816	5.91714	4.624	5.62195	4.98624	4.84574	5.73546	6.06773	4.65757	4.9459	6.61998	7.22009	6.26641	5.49517	5.85893	5.98607
HF02587	blue	22.3199	29.4091	62.6185	83.8848	69.4473	77.6488	75.7387	67.6944	53.8747	61.9021	71.4493	75.5124	72.6897	71.7087	79.619	73.8578	68.1753	69.267
HF02588	turquoise	3.09254	7.12243	6.7387	8.89708	9.74527	9.77514	7.55983	7.48825	6.6448	6.97432	8.71761	8.58993	10.1837	7.89167	10.659	9.76287	6.97782	5.40819
HF02589	turquoise	5.16561	4.22713	4.74363	6.9222	5.62843	5.83651	6.69297	6.03153	4.62754	5.59686	4.357	6.3599	2.96047	7.38411	6.4784	7.45692	6.50831	6.16282
HF02590	blue	2.88342	6.48806	33.9917	44.302	34.0324	22.9552	38.0048	39.561	43.8586	41.8949	36.9273	32.7553	32.4452	52.9826	25.4369	27.2115	33.6158	36.695
HF02591	turquoise	3.76233	1.72911	5.51475	7.5794	4.23287	2.65313	7.43918	7.33	5.34663	4.714	9.75323	11.3863	7.43968	7.14885	7.65617	6.69609	8.98587	10.7445
HF02598	brown	14.9113	17.7503	16.3041	18.1513	14.4137	13.539	32.2648	33.0096	26.2231	27.4245	1.16795	1.1854	6.59211	8.50747	16.606	17.268	27.6722	27.1768
HF02599	blue	311.43	290.089	152.176	203.259	222.451	185.512	173.281	229.218	219.146	233.682	240.053	229.671	170.755	170.735	203.055	227.502	174.777	187.875
HF02601	turquoise	8.11487	10.5562	9.833	13.6865	10.8117	12.8262	14.0913	12.6774	11.367	12.0511	7.48193	6.72851	14.3322	8.33563	14.2174	15.7894	16.7666	18.1041
HF02606	turquoise	0.690473	3.48983	4.77178	7.64721	3.82253	5.77818	4.35722	4.3526	7.26305	7.16965	1.31851	2.08707	1.67662	2.46197	5.38692	5.05537	4.74289	3.40961
HF02611	brown	99.1099	99.2247	37.2593	48.6866	49.6036	34.9527	47.7461	42.01	33.6412	34.836	70.3064	65.7859	39.5199	50.0616	82.8685	89.9933	53.452	54.6224
HF02612	turquoise	5.95661	10.5859	5.63805	7.66827	9.12981	9.40801	7.29469	6.16941	5.69196	5.65946	5.60336	7.01365	5.41107	5.19557	10.9566	11.5085	8.48801	8.1919
HF02613	yellow	57.0092	61.2886	44.7503	56.7095	57.0799	44.3638	63.1951	58.2238	61.9713	61.0472	54.9799	48.8326	62.5211	56.5882	61.9018	62.0904	62.7515	57.3435
HF02616	yellow	34.4872	31.7021	43.9003	53.0455	60.0702	45.4562	40.8113	40.2515	50.078	48.1792	35.8651	41.4507	52.186	38.3844	31.5394	38.5992	29.223	44.1843
HF02617	blue	12.8932	9.78655	126.04	153.796	93.3648	61.5338	113.028	87.1053	102.785	103.755	104.94	99.998	105.16	124.589	111.289	110.792	139.154	149.556
HF02618	blue	1.92931	2.57886	28.9504	41.5744	26.215	26.6296	32.4619	30.7685	28.7829	29.6718	25.3029	20.1131	29.4123	24.9718	27.1813	25.6498	33.7491	29.4443
HF02619	blue	4.02021	8.06871	3.44953	4.04598	3.69063	3.60621	4.67826	4.86241	3.21299	3.44341	5.47035	3.73087	5.00742	4.13131	4.53876	5.14183	5.27779	6.17809
HF02620	brown	3.26775	4.76571	3.67568	4.7774	6.65164	3.3892	2.64568	2.49471	2.66868	2.1482	6.26342	7.6708	3.31904	4.42865	4.41404	3.33423	3.94024	3.33966
HF02621	brown	11.9469	10.7931	10.1608	11.441	11.9195	10.8117	13.7418	15.3101	12.5739	13.2143	13.5594	11.3607	14.7375	14.6819	14.0655	11.2357	14.3905	14.5732
HF02622	blue	44.8742	37.6378	2.88129	3.48493	6.04417	6.63875	20.234	19.2044	7.30487	6.25633	2.4966	4.46265	5.44866	5.57067	10.5213	9.74598	18.8942	17.0263
HF02623	brown	7.76894	9.76193	7.33799	9.48835	9.07084	7.29887	7.62926	7.38146	6.69718	6.63197	10.0287	8.74296	9.49805	7.71727	9.44628	8.57087	7.432	6.61637
HF02624	blue	3.19657	4.51029	14.0855	17.602	14.7068	14.8767	18.9268	17.4467	22.085	22.9908	15.527	17.3757	18.289	13.8384	17.6962	18.2557	23.9162	21.6835
HF02625	blue	27.3972	33.102	85.785	111.038	106.103	96.9547	71.5191	61.4582	97.5108	97.3707	67.8574	75.8398	86.2954	107.623	80.8828	86.284	70.2887	61.5989
HF02626	blue	1.07694	2.27875	5.95281	8.14927	7.27034	9.63136	6.50646	5.21539	8.02029	8.0115	6.48609	6.31203	6.29114	8.63723	6.21867	6.42418	6.78018	6.21191
HF02646	brown	19.7064	14.9058	61.3256	78.5279	68.4322	44.2763	47.9822	38.1244	48.3581	43.6728	79.0118	100.364	131.031	165.859	72.3797	64.8407	28.1857	35.8354
HF02653	turquoise	11.1547	9.67869	20.3569	26.8848	18.5563	16.2695	21.6083	19.2434	30.3952	25.8056	18.2362	14.8874	13.981	20.8167	23.0318	21.335	19.2522	19.6313
HF02654	blue	0.662287	0.921989	3.44544	5.46016	6.27356	3.65712	5.20993	3.99136	5.08972	4.16143	5.16312	4.45153	1.58567	1.74535	5.3339	6.18535	4.73165	3.86135
HF02655	turquoise	14.3756	12.1787	16.7231	21.4614	21.2898	20.2473	23.9473	21.4696	15.3302	16.5151	19.8403	22.2107	14.2018	12.2758	23.3641	25.3246	19.8165	21.9139
HF02656	brown	11.6177	5.3218	15.5602	22.0016	17.9099	13.4628	15.1742	14.7057	23.7761	20.821	27.642	24.2252	27.384	33.5157	21.2724	16.1723	18.019	15.5613
HF02657	turquoise	14.5882	21.5591	7.30851	7.07178	9.60135	12.0516	8.84197	8.34012	4.66471	5.05709	12.9219	20.0726	11.2589	9.52994	12.349	10.3218	13.8639	9.86093
HF02658	brown	22.4697	25.4036	36.8123	50.2559	48.607	71.8089	2.19108	3.41602	0.882681	0.903467	203.701	200.192	223.884	217.369	16.4597	14.5558	11.0719	12.2161
HF02660	turquoise	27.8443	23.9661	27.8581	35.3734	38.9437	31.8622	35.107	29.3089	64.8403	60.8013	41.4101	42.4366	46.2797	35.6701	43.1906	45.9874	49.3608	46.3391
HF02664	blue	205.769	186.594	100.256	140.812	199.886	139.871	249.108	221.593	370.053	368.333	86.8939	86.0422	61.28	53.4089	390.714	365.581	562.418	588.946
HF02665	blue	18.2287	23.3952	29.6778	35.7919	34.074	31.4502	42.0768	42.072	39.0059	36.987	36.4309	40.5973	37.1573	38.2239	37.9309	31.3574	38.082	40.9008
HF02667	blue	3.83001	5.45468	11.7737	12.6304	17.0723	9.02683	8.67848	7.42733	15.7058	15.4291	11.264	11.3474	10.4058	14.3571	11.5065	8.83342	8.08178	6.7026
HF02668	blue	20.7804	11.5161	33.6704	39.3993	38.8303	35.1993	35.8541	33.8929	30.8325	34.9741	40.9512	41.9593	24.6744	40.6697	34.0046	41.3675	30.9911	33.0731
HF02669	turquoise	2.10691	1.34672	4.65929	4.85171	4.32247	4.74306	5.31553	4.43809	3.92701	4.42886	1.75702	1.69892	3.06494	1.25196	4.45232	5.70754	6.86203	5.43684
HF02673	grey	1.79628	8.00798	6.07927	6.98629	6.93349	8.28227	4.30963	4.26107	5.83929	5.18815	10.046	5.38404	3.25105	5.39955	5.6895	5.91741	4.82558	5.29817
HF02674	turquoise	16.4864	15.6981	24.702	29.2359	24.2207	23.8255	21.2231	23.5082	44.5204	47.1335	17.5345	15.0064	21.8126	20.9304	21.0009	25.1062	21.8807	20.77
HF02675	turquoise	50.8103	52.8319	66.579	86.6844	68.8062	69.8382	55.2149	60.393	118.602	128.66	53.6203	56.4454	80.126	73.4611	59.193	66.5605	54.5587	46.9136
HF02676	turquoise	0.677009	0.346167	4.76815	6.53413	4.53684	5.0383	5.33515	7.77257	7.92197	7.79059	1.70582	0.910414	5.17798	5.46334	6.35021	3.7082	5.49693	4.41061
HF02677	brown	1.12012	2.58707	1.48997	2.58076	5.55459	2.15535	5.02487	4.1848	3.05346	4.14115	5.98745	2.27827	7.14387	9.66835	3.53568	3.16165	4.22127	7.05251
HF02685	turquoise	5.05812	7.10525	14.1583	19.7078	15.1712	18.6144	15.348	14.9481	21.846	22.7814	14.2871	11.1793	15.3435	18.353	14.4	14.0324	16.6897	12.7454
HF02688	blue	11.1443	14.0713	1.89417	2.2465	1.81779	2.1188	45.7544	34.8594	24.1305	19.7596	3.68105	1.77585	0.211304	0.046082	27.9561	25.8607	59.7909	66.9006
HF02690	blue	2.80727	5.00058	6.89097	8.86114	8.91525	8.32801	7.06571	7.51069	7.03367	8.80295	7.20322	14.9261	3.61031	13.1832	8.92169	9.95715	9.52616	8.8524
HF02693	turquoise	29.3342	37.8626	23.1229	29.3742	32.5411	24.5853	34.0246	35.5509	65.6951	69.458	27.2654	30.8619	28.6972	19.617	34.3525	36.2687	33.7072	38.1513
HF02694	blue	10.1025	9.94613	4.00119	6.49049	4.38039	4.87451	6.51375	5.13714	2.72654	2.58482	2.21982	2.62013	3.43875	5.24353	7.21623	6.96192	15.0155	18.347
HF02695	brown	112.146	84.4976	50.3399	65.3962	71.9655	62.5199	46.2207	46.28	33.7808	37.792	164.029	175.346	111.853	100.862	66.6148	68.516	47.4873	53.6073
HF02696	turquoise	1.2824	1.21131	2.18147	2.75499	2.0275	2.00816	2.89597	2.44889	1.87864	2.15926	2.27162	1.73859	1.31079	1.49609	2.92712	3.62918	3.3255	2.21847
HF02699	turquoise	1.46401	0.490035	0.776093	0.961689	2.04506	1.64039	4.71869	4.08391	15.7319	16.4818	0.269791	0.268763	1.80991	0.971488	11.4004	11.3712	14.5679	13.7468
HF02702	blue	19.4611	23.6476	1.88348	4.09368	2.51086	2.87395	31.0848	28.723	25.0907	22.7039	18.8354	17.032	17.5645	10.4831	27.2433	28.8731	37.6446	43.7334
HF02703	turquoise	0.960024	1.59476	4.72827	6.44954	4.82498	4.58159	6.30598	5.6356	3.27854	4.13864	4.34239	3.4415	4.32671	4.46272	9.50811	9.50933	6.14118	5.42311
HF02707	brown	1.09208	2.29396	2.32613	2.69987	2.49129	2.41806	3.17211	2.70861	3.19612	3.40211	4.22189	3.65646	3.67022	6.05647	2.67785	2.26114	1.82881	2.83658
HF02708	blue	11.5058	13.3012	5.73289	7.16645	7.54945	6.49028	4.83732	4.50332	5.11234	4.60329	5.25036	7.43781	8.18088	10.2104	7.24707	7.37203	5.7891	6.4593
HF02709	turquoise	3.57298	3.28737	4.22187	6.08424	4.54989	5.91782	4.81057	5.20296	4.42289	4.87142	4.1591	2.88609	3.1661	3.95588	6.93023	6.02862	4.93698	4.80721
HF02712	turquoise	13.9941	17.4261	16.6678	22.1527	21.1417	26.2651	27.2877	26.065	22.7118	22.8719	21.158	18.5678	23.2256	18.5773	27.7572	29.158	25.9913	23.7551
HF02713	blue	174.391	149.261	41.946	53.3281	71.1936	52.5335	80.4691	100.071	73.8922	67.9996	79.0711	82.5856	108.848	121.326	83.3833	81.6234	137.725	141.021
HF02714	brown	10.4413	6.55883	512.505	593.8	520.143	263.507	355.876	290.185	493.661	484.512	559.155	613.641	756.379	1075.09	530.945	521.242	418.773	473.191
HF02717	brown	13.3143	18.2623	16.4477	23.6414	16.3053	22.4613	22.6409	20.9001	17.1202	18.5421	17.6538	20.0454	22.8578	20.2655	16.7927	15.5399	17.4395	19.8886
HF02718	turquoise	7.34255	8.46852	38.9222	52.0683	45.6028	41.5499	44.5186	40.3249	32.2671	34.6487	47.4635	48.1004	46.6865	39.5421	57.163	58.0252	48.8869	46.2951
HF02719	turquoise	51.4906	51.6548	62.5242	74.104	68.5922	56.4733	53.3042	52.5969	95.7656	83.8385	50.7248	61.1055	59.0733	67.9224	29.3307	35.3451	34.8548	44.5199
HF02720	brown	106.539	96.4859	65.346	79.6034	77.3176	57.1837	77.5076	66.7591	68.9903	72.7896	179.443	181.922	85.066	81.7183	100.72	106.418	91.3506	94.2504
HF02724	brown	1.62169	3.277	12.672	16.1231	11.1947	12.7696	18.0858	14.171	18.7993	20.7762	13.3792	14.0917	26.5861	21.559	17.1528	16.9811	14.7979	13.5816
HF02729	brown	10.7204	11.002	7.81893	11.1887	10.1568	11.2795	11.2496	10.0197	8.51211	8.52606	18.2297	19.6744	17.7036	18.1164	13.8404	16.5894	10.6976	10.0631
HF02734	turquoise	1.33632	0.187173	1.92807	2.83488	4.44637	4.72344	3.57191	3.29227	6.68822	6.80651	2.84846	1.98922	1.65196	1.39865	4.52562	5.07167	8.71989	8.4149
HF02735	turquoise	42.384	40.2301	15.4886	22.098	45.0407	56.8532	10.6651	13.1758	4.65439	6.23617	28.3532	29.4642	42.7337	32.3485	23.88	22.4983	13.3341	13.852
HF02736	yellow	13.9782	14.3485	7.25416	9.01899	37.0972	36.3115	8.62275	7.91721	16.3866	17.3433	3.60212	3.87817	21.5548	18.7605	26.4162	24.0629	20.5134	20.803
HF02738	blue	106.326	89.3243	17.5734	23.7069	43.654	26.4552	122.325	111.006	273.717	267.028	33.8287	38.1703	18.7421	16.0646	210.084	188.094	229.39	229.987
HF02740	blue	1.00942	0.924963	9.32347	13.5443	9.1373	11.7159	10.2485	8.64111	11.0507	11.173	9.46566	6.20308	12.0096	9.54821	13.3586	13.1048	9.48273	9.5198
HF02750	brown	436.62	429.394	253.32	306.205	339.977	222.493	268.661	239.365	271.381	261.615	595.578	572.541	428.267	552.064	375.748	435.48	290.028	297.062
HF02751	turquoise	4.8142	2.66714	4.16435	4.53733	4.55989	3.74616	7.7122	6.29986	6.87892	7.77922	2.49234	3.29131	4.92927	2.47802	7.4126	6.29803	7.62615	6.53166
HF02752	turquoise	11.7782	15.8339	20.9763	25.1236	30.2198	18.3181	32.8244	29.7827	58.7538	57.6399	26.025	34.7965	56.4651	52.6707	33.1573	30.4556	39.4531	43.8781
HF02753	brown	36.0482	34.919	13.746	15.8424	25.1736	11.2112	19.403	18.9968	20.2482	18.8098	29.5937	42.2934	34.8784	30.8015	20.8207	20.9107	24.4722	27.5334
HF02754	brown	86.5402	104.426	19.9424	23.5257	40.4637	22.7737	27.3741	24.7505	23.4636	22.3748	72.318	67.6186	30.6758	26.6759	21.0174	21.6429	30.8386	35.5191
HF02755	blue	1109.89	1006.01	288.267	345.235	461.533	373.053	390.839	829.422	324.228	254.384	440.868	423.957	611.372	771.645	406.019	341.2	466.561	546.792
HF02756	brown	21.7358	28.9933	12.9759	18.5154	21.1409	14.7699	15.1443	17.7623	14.3105	16.665	26.0412	25.6541	21.8844	24.9062	17.4148	18.4575	14.0375	18.0348
HF02757	turquoise	0.248073	0.646336	2.38769	2.83197	1.90676	2.28506	3.01216	3.21011	1.64492	1.43708	1.63406	2.78791	1.73859	2.7636	2.95344	2.75258	4.34526	2.99785
HF02759	brown	474.027	464.745	300.164	365.422	427.384	316.163	382.96	370.82	297.177	291.491	621.394	604.176	417.919	473.326	471.215	524.615	390.748	365.264
HF02760	turquoise	2.42237	1.86251	5.33327	7.28748	6.08202	6.53631	6.38452	5.35984	4.23668	4.53861	4.20852	4.59099	5.6325	5.11936	8.45802	9.76647	7.39238	6.10316
HF02761	yellow	43.5988	53.2603	35.2767	46.3521	63.0905	72.9948	32.5081	27.0996	40.9786	45.3436	32.3818	29.4199	62.7236	43.0621	48.4466	40.9198	36.6955	37.4943
HF02762	blue	472.297	444.675	58.4884	79.2451	366.246	407.785	65.33	55.2802	140.87	128.654	85.5	73.1149	87.2064	106.54	91.8156	84.1436	82.9437	81.6964
HF02763	blue	35.7035	47.8539	16.7861	22.2089	17.2567	13.9372	22.0555	22.2514	10.5346	10.7077	17.9629	13.9405	15.8601	16.3217	20.6203	19.6711	22.7061	22.6019
HF02764	brown	125.961	136.513	109.108	136.836	171.728	122.423	131.64	138.477	92.9114	95.6846	158.41	189.926	120.035	160.434	121.662	143.463	103.033	115.877
HF02765	turquoise	9.66729	3.29181	16.5897	22.2622	16.644	13.2032	15.3371	15.3289	29.251	28.7705	12.9458	9.75617	8.82079	15.6515	10.2068	12.2521	11.5803	10.3547
HF02767	blue	141.196	127.84	32.9929	41.9243	42.4013	40.6386	49.1184	42.6049	47.4013	48.6954	73.8604	81.3224	69.3685	61.618	47.5737	50.6386	65.6826	64.5239
HF02770	blue	16.0933	12.8606	5.98591	7.78217	10.6868	10.454	8.05533	8.54625	6.44091	7.63954	7.60834	14.292	11.4422	12.793	11.319	11.0392	8.59711	8.92878
HF02771	blue	12.8631	4.50991	11.3907	17.4233	20.1724	10.1265	12.6886	12.7648	16.7218	16.9024	14.5058	11.6317	22.0246	14.8667	10.9377	19.0344	12.8201	13.0341
HF02772	turquoise	1.77876	1.57431	2.02611	2.27687	2.63276	1.1383	2.35501	3.0769	4.2432	3.60282	2.65515	2.8284	0.685369	1.21867	3.7183	3.60077	2.93178	3.22999
HF02773	turquoise	5.92651	7.18793	8.61361	12.5333	8.99639	9.01502	15.0059	12.5912	14.1814	15.4436	7.8679	8.28935	12.6857	8.42449	17.4345	18.2269	19.9295	19.0554
HF02774	brown	48.946	60.481	37.7694	51.4444	51.4483	48.8092	50.3272	51.195	48.0334	47.9413	57.3466	58.3882	60.4226	65.9469	60.9947	61.5886	48.8104	51.432
HF02775	brown	195.701	153.754	226.725	284.378	184.684	114.315	172.814	159.825	359.427	309.076	411.112	419.613	374.505	479.597	186.674	196.952	145.919	161.688
HF02776	brown	14.8425	17.7162	20.4741	23.9198	13.4732	16.6099	14.092	16.953	19.3515	19.3951	33.7815	35.669	25.109	20.7969	15.3263	16.5984	14.1407	14.2465
HF02777	yellow	16.1857	19.6734	9.50815	12.9658	41.689	41.4901	23.1746	20.4921	20.5719	21.0045	14.1002	12.2402	24.8832	21.1136	25.3901	25.4144	25.3142	25.7417
HF02778	brown	7.01091	13.486	13.0407	20.1359	18.4628	5.75214	14.7547	13.4343	23.2572	24.134	15.2766	21.7949	14.1788	21.4446	17.1884	17.3345	14.3283	22.04
HF02779	blue	14.9608	30.6244	3.69186	10.8498	10.9932	5.03436	15.2205	17.4056	10.824	11.0107	17.8906	4.50271	7.88011	15.842	14.23	15.4045	11.1587	15.8084
HF02780	brown	24.6161	17.7986	18.7128	25.2974	19.9617	18.3871	20.6704	17.5521	32.092	25.9505	33.2519	25.0613	22.1475	24.587	30.2256	30.0187	33.2774	25.4472
HF02781	turquoise	43.8998	53.6491	29.3014	35.9558	40.4527	27.162	29.5596	35.3227	32.1286	31.8386	40.1027	47.5377	26.1718	33.8946	28.7489	31.2988	34.8137	23.5917
HF02782	blue	22.159	25.9547	17.4259	23.5458	18.1878	22.2006	18.6232	19.5677	14.3742	14.6426	14.9	15.6643	20.7239	15.4148	23.6015	21.4866	22.4387	19.7523
HF02783	brown	11.8047	11.8782	11.7816	14.3611	15.2664	12.6063	9.33168	8.25228	8.82596	9.10642	17.9372	16.5554	7.5749	9.6591	13.2665	13.5591	8.83313	8.62599
HF02784	turquoise	21.3555	13.3208	6.81918	6.77299	8.56486	6.77154	5.17056	6.2458	4.27775	4.87023	22.9643	14.6131	8.30904	9.49005	9.06388	8.18256	10.912	9.91159
HF02788	brown	10.8839	6.93672	5.47032	7.3745	7.53276	4.90496	7.4069	8.35547	9.48222	9.85959	4.1759	7.23613	4.21594	3.27094	8.27607	7.08166	7.43121	10.0642
HF02790	turquoise	5.67442	6.21314	5.11877	6.44907	6.75754	7.38335	7.4488	7.24702	8.65112	9.00065	6.45987	6.16498	8.8877	8.07663	6.13419	7.0951	6.68597	6.7193
HF02792	brown	0.317787	3.20059	4.67146	6.27417	5.40171	7.24676	6.09119	5.19019	4.71257	4.29122	6.89942	8.88545	8.58147	9.75337	7.08066	7.72516	3.10688	5.18488
HF02795	turquoise	11.3065	7.3949	24.7922	28.2402	23.2328	19.5294	24.2996	22.0398	22.7291	25.0782	39.5003	38.5947	29.7486	40.7644	31.279	32.0851	29.9187	28.3471
HF02796	blue	4.54216	5.36545	3.70837	5.3814	4.70071	4.2874	6.15409	5.36811	5.39556	5.0722	3.90597	3.74531	3.57061	4.66115	6.19244	5.98772	9.12538	7.97065
HF02797	yellow	12.9941	9.05608	12.4916	18.4499	14.9463	20.8002	13.6336	13.8008	11.6595	11.566	15.5634	14.1673	21.6994	13.7863	12.3435	13.6146	11.8742	10.6483
HF02809	brown	65.9247	62.3292	185.067	227.657	259.782	242.079	225.742	233.339	65.7074	67.105	350.453	376.277	375.85	443.651	139.59	139.03	82.7585	93.774
HF02811	turquoise	7.07013	6.4767	10.5576	12.5814	10.6501	8.98866	10.7256	10.3073	16.9352	16.6157	7.74373	7.96229	17.8747	12.7072	8.9984	12.8689	9.9208	9.09469
HF02814	brown	18.2466	18.9779	37.7766	45.5832	31.5459	17.5633	55.2847	44.362	78.7451	77.6735	69.8349	64.5581	59.3279	69.6331	64.7007	63.8308	63.6541	68.8454
HF02815	turquoise	14.1497	18.3431	16.1124	22.145	19.0444	20.6765	25.3418	25.1868	19.3514	19.951	19.2955	16.9412	19.6764	16.0961	21.9231	23.184	24.8311	25.4651
HF02816	turquoise	2.42998	1.4736	4.0118	5.21787	3.71802	4.23162	6.41156	4.55243	3.806	3.98278	1.41151	1.05241	2.04356	2.03248	6.70022	6.59257	6.15203	5.24177
HF02817	turquoise	20.4909	22.2765	11.562	14.1011	51.6108	46.4628	31.9364	81.1508	60.0979	62.7097	9.16041	10.846	18.8622	14.2214	17.4469	17.6386	17.0993	17.3537
HF02823	brown	3.21725	1.63262	4.7299	5.52985	4.00379	4.48655	4.70517	4.36244	3.13405	3.6946	10.2452	9.49974	6.17698	7.11518	5.78465	6.55162	5.46631	4.75105
HF02824	brown	11.6679	7.82411	6.15493	8.21721	7.48391	9.89266	6.1961	5.53069	4.86785	5.32034	17.9855	16.5204	17.9497	15.7071	11.9591	10.7067	11.8308	9.44953
HF02835	turquoise	0.303236	0.050645	0.646824	1.00799	0.585619	0.6093	1.57413	1.00619	0.528104	0.940041	0.206589	0.371323	1.48829	0.687711	1.5684	2.0729	1.90245	1.56426
HF02837	turquoise	0.959763	1.87408	5.92511	7.17877	4.25702	2.4133	11.249	11.1922	12.4809	13.3393	4.45731	5.72507	2.87994	2.80952	12.6087	11.7725	14.8584	16.2779
HF02839	turquoise	44.5885	41.8795	26.3282	36.3018	37.7472	31.5098	25.6048	28.3796	22.1412	26.3575	43.9859	40.8632	19.6338	33.0087	30.5027	32.6407	24.9166	22.8234
HF02842	blue	18.0859	27.064	9.65914	13.9409	16.4107	16.1099	12.6389	12.8624	13.6541	16.3365	11.7631	11.6735	13.2412	11.2781	15.1304	14.7995	11.7138	11.6747
HF02843	brown	4.86375	4.2252	3.01285	4.08509	13.5081	7.16497	2.36363	1.91171	3.16339	4.39671	15.7988	20.1754	3.30539	7.21793	5.28496	4.62309	2.52019	2.77992
HF02847	blue	9.40505	7.82597	15.1491	20.9807	18.9168	17.0871	20.1521	16.3108	15.8618	15.9575	18.8528	22.8081	15.8973	26.8697	18.2803	22.0461	21.9418	20.6807
HF02848	blue	1.23	1.1614	0.743514	1.01042	0.549754	0.797926	0.950223	0.886449	0.652509	0.686714	0.472343	0.444585	0.818647	0.903551	0.349859	2.03887	0.996762	2.18897
HF02851	yellow	6.40735	4.72784	5.4188	8.17421	15.1075	7.79686	9.35159	8.90723	12.5786	11.9134	5.24558	6.6083	6.74152	7.55617	4.55269	4.08319	5.70777	5.22058
HF02853	blue	8.16399	3.63541	5.36463	8.53134	7.28596	6.80948	6.07538	5.08689	6.53405	6.29334	5.49267	5.03534	5.13008	3.09163	5.03035	3.29132	2.14589	2.80732
HF02857	turquoise	1.42667	2.18357	2.2966	3.31861	1.92543	2.97354	2.84488	5.02387	1.86232	1.99612	3.71228	3.54912	4.75115	2.01285	3.35594	4.71801	2.07044	2.30456
HF02858	blue	2.36873	2.21908	0.915517	1.43331	0.655331	0.720394	1.06376	1.16179	2.76774	2.19584	0.759252	0.907371	1.99675	2.2356	1.31383	1.44983	3.34265	2.9228
HF02859	brown	4.19059	7.72087	4.7557	6.84396	4.44994	3.79548	3.89459	3.71034	4.78438	2.97465	6.09345	7.95794	7.25235	9.51679	4.19373	4.59218	4.59569	4.27074
HF02860	brown	31.1979	18.9522	24.4016	31.7356	32.4888	33.5886	29.1802	28.2151	38.4168	36.1696	38.0747	40.6868	50.9422	38.9979	34.8868	34.3713	31.2807	35.5078
HF02861	turquoise	7.96159	7.74309	12.5807	17.5044	15.2002	15.4691	15.2445	19.9587	15.26	19.6352	9.5118	9.70215	14.457	14.1503	11.6753	13.4787	10.6963	13.9641
HF02862	turquoise	1.63279	4.46618	4.30992	5.72043	4.90186	6.52283	9.71071	9.95079	7.28641	7.88936	7.04657	3.74229	7.85449	2.90824	8.57986	9.48935	10.852	9.71611
HF02863	turquoise	0.236247	0.031166	1.09616	1.48192	0.969099	0.284718	1.61455	1.81216	0.801035	1.21353	2.68474	3.54253	2.34293	2.40879	2.82073	1.4519	2.72263	2.95154
HF02864	blue	35.0848	41.3482	2.48604	4.03322	3.0109	2.43713	10.9011	11.3785	4.67116	5.06581	5.18703	5.28368	8.70299	8.04464	6.80287	2.68008	8.2595	7.929
HF02869	blue	7.03834	6.84517	16.1344	20.2326	14.8255	11.596	18.0181	15.703	18.0341	15.0188	17.0881	21.2528	12.2549	14.5475	15.2101	16.9833	16.5068	14.8779
HF02870	blue	6.87151	10.3075	4.49238	6.27313	6.86361	4.93657	4.39394	3.66881	4.74421	4.42308	6.92411	4.2231	2.72977	3.74544	5.80051	6.70221	3.62351	4.54986
HF02871	turquoise	13.0955	10.1273	13.0539	17.9229	15.8744	17.5485	18.9952	18.5831	21.5545	22.2942	12.5116	9.59346	15.7327	14.7266	22.2455	22.4703	25.6094	26.5153
HF02874	turquoise	40.8108	34.3767	56.5821	68.8349	86.2967	40.7868	72.6264	62.8581	166.515	170.332	34.6662	42.0579	43.8145	31.774	85.4399	96.6959	58.9621	50.7152
HF02875	blue	0.645898	2.27407	35.0986	51.693	41.5034	15.9193	52.4596	51.9621	41.5536	49.0236	33.0487	41.1119	40.2497	87.3313	54.1971	56.3255	58.3635	53.2304
HF02878	blue	18.1853	10.227	1.69418	2.543	2.27782	1.08639	2.68397	2.53599	3.45429	3.09337	4.88625	3.12584	3.23774	4.68473	1.91664	2.15456	1.87407	2.26157
HF02881	turquoise	21.9107	21.5745	11.8594	15.7669	26.4471	39.2092	3.16607	3.9174	49.9538	42.1777	1.13286	1.84186	13.7743	5.01813	4.31428	4.66482	1.74077	2.23988
HF02883	blue	37.7846	32.0352	50.8776	59.0138	35.1348	20.8231	27.5164	24.2659	11.4254	10.5141	35.6956	38.6141	45.9464	42.6623	28.0061	31.3652	15.1424	12.6902
HF02884	blue	3.41902	4.55042	1.81393	2.46699	3.86371	3.46503	2.09642	1.57773	2.07299	2.11065	1.89562	2.44666	3.38762	2.39972	2.05291	4.36144	2.42632	2.35921
HF02885	blue	1.60749	3.4241	10.6225	11.5156	11.5728	10.8409	11.7867	10.6668	7.72613	8.62739	10.8719	10.0063	4.84005	10.965	12.4436	11.3649	8.28628	7.80097
HF02887	yellow	83.1347	66.5187	56.3228	69.7477	148.562	192.591	45.2865	51.7725	62.7642	60.3436	65.0423	65.5378	90.1253	79.2513	76.7586	70.5329	47.509	55.125
HF02888	turquoise	11.6735	11.0877	20.0489	26.6378	22.7	34.8787	18.3489	25.093	15.9188	18.1401	10.6887	9.9486	21.2442	15.3569	20.6293	18.4833	15.8087	14.3767
HF02889	brown	3.03877	2.00635	1.25591	2.95277	5.07794	9.2269	3.06093	7.15954	2.28618	2.24824	1.63333	3.11121	8.77432	6.5431	4.64395	4.33432	4.62793	3.1126
HF02890	blue	1.85946	2.87881	0.70624	0.699917	1.75255	2.26968	1.04682	1.80685	0.928812	0.931163	0.354695	0.615315	1.61496	1.09499	0.532537	0.503286	1.21239	0.830346
HF02894	turquoise	1.08997	0.464555	0.647898	0.74314	1.58755	1.28622	0.926872	0.854859	2.10376	1.55052	0.321053	1.08586	0.835827	0.416808	1.5404	1.19026	1.17909	0.958185
HF02899	blue	4.17756	8.57187	2.83857	3.04946	4.29247	5.14353	3.39898	4.37007	6.2964	9.15732	1.98839	4.83626	4.82139	3.74616	4.06381	4.99827	5.58864	4.13419
HF02900	turquoise	2.32592	2.26236	3.20784	4.21574	3.01947	4.36903	4.87801	3.93862	2.97862	3.32875	2.9829	3.00301	3.21086	3.12906	5.8027	5.18647	5.55937	5.35099
HF02903	turquoise	4.27198	4.5313	5.35212	7.11348	6.72058	7.46295	4.66054	5.50327	5.30429	5.53606	8.18748	7.52765	6.9013	6.30791	7.04649	6.8165	4.63959	4.17574
HF02907	blue	5.60557	8.47518	3.99018	4.83487	4.88508	2.99255	5.55692	5.71077	2.57902	2.24266	6.99097	3.6495	5.80035	5.2735	5.18716	4.41989	5.66042	4.37677
HF02908	blue	9.84315	6.73301	2.91284	2.86847	4.88933	4.22766	6.96857	6.45681	2.92458	3.40767	0.398775	0.517355	1.41947	0.597764	5.15578	4.6985	9.18502	9.32854
HF02911	yellow	8.48744	11.3021	6.41019	8.42803	8.23656	6.64476	9.54921	7.62739	9.72751	10.6457	7.92767	9.34409	9.27214	12.7519	11.1312	11.7582	9.10873	9.7604
HF02914	blue	1.72885	4.9258	7.62667	11.7404	9.78904	9.28583	10.6696	8.36056	7.70498	8.10722	12.5988	11.0837	8.70638	14.0774	9.35523	10.8604	10.7159	10.3972
HF02916	turquoise	11.5707	12.0987	20.0893	26.1707	28.7228	22.0593	28.2744	25.9454	17.3686	18.6849	38.3693	33.123	34.0343	21.9381	39.429	43.3992	32.5492	32.6972
HF02917	brown	1.01685	1.01445	0.871639	1.43495	1.03857	1.89306	1.27194	1.43271	3.02108	4.48863	9.26457	10.0122	5.80126	5.87543	2.01462	1.60144	1.72059	1.35729
HF02918	brown	11.2036	4.78518	11.8979	13.9585	11.8052	9.25498	10.9973	10.9317	27.6427	28.0683	29.9654	26.369	23.8739	34.4593	18.7925	21.7068	12.6509	10.4976
HF02919	blue	48.3089	52.6857	6.18241	9.48593	11.3822	11.572	13.8461	15.566	9.89485	7.71857	16.7752	20.2322	7.46159	12.4732	16.277	16.6702	17.7481	16.2937
HF02920	blue	7.08793	8.81262	1.87915	2.66154	2.37425	1.24264	3.95727	3.86409	3.66234	3.51721	5.43145	6.48467	3.66402	1.47282	6.41209	8.20073	8.77041	8.28049
HF02922	turquoise	2.18927	2.04252	3.39539	4.354	4.61733	4.61233	4.27058	3.829	3.15787	3.51375	4.33011	3.19481	3.59425	3.03456	4.30907	4.68842	4.45739	4.05579
HF02924	blue	27.7665	16.2608	42.729	54.179	39.0623	17.467	149.337	140.799	76.942	70.9522	6.18309	5.23096	7.70057	18.8854	35.3151	35.5608	128.693	138.113
HF02926	blue	14.618	15.822	13.0793	17.5751	15.6079	15.9348	19.8352	18.5489	16.8641	17.6962	12.6402	12.1575	13.2634	13.18	18.6218	17.2017	20.4103	19.4302
HF02928	blue	39.1499	49.4032	17.4517	22.5008	17.7489	18.6368	35.2379	34.607	33.7519	34.4196	20.4799	16.8929	24.8527	20.0415	33.4453	33.2306	50.4058	51.6619
HF02929	blue	0.240892	0.269516	1.64575	3.27249	1.69761	1.08905	2.64148	1.88161	2.0227	1.99653	2.18488	2.41141	1.48239	1.38048	1.03109	1.67108	1.21841	1.66661
HF02930	brown	0.985809	1.57277	1.55025	1.72989	1.29039	0.957072	1.85653	1.30212	1.97455	2.30429	1.73603	1.10176	4.90075	0.75093	1.04414	1.22126	2.45226	1.99485
HF02931	brown	3.80759	2.40322	2.06291	1.91899	1.01268	0.515361	2.37296	1.9452	2.27139	3.20372	25.6351	25.8612	19.9321	41.9662	11.9417	9.82342	3.4227	1.53357
HF02934	turquoise	1.57125	2.72935	2.20579	3.45987	6.23158	6.32365	4.5526	6.79701	2.11805	2.4465	3.74525	3.54873	4.13849	2.37394	7.87079	5.84282	4.65358	5.46007
HF02937	blue	10.786	14.535	5.10589	7.79561	10.637	15.1187	8.66679	8.47487	4.81967	3.96301	9.60611	8.77629	11.0571	8.74493	9.20197	9.53315	7.11163	7.00143
HF02938	blue	21.6936	12.1921	14.873	19.4798	24.3674	14.3726	15.8953	17.5824	24.7821	26.635	15.8833	24.2351	21.9021	24.9208	11.7821	11.8296	6.652	10.7761
HF02939	brown	3.55417	4.63943	3.33255	4.14688	5.48881	4.89298	6.33458	7.19931	3.55559	5.43057	4.27372	6.44336	9.607	7.34301	6.25615	4.08054	4.98171	5.18175
HF02940	turquoise	7.80985	8.13001	10.0419	13.3494	21.8143	18.0704	20.2576	17.5606	23.9098	24.4585	6.58165	5.46111	16.4034	17.6795	16.06	14.8036	17.917	22.4836
HF02941	grey	4.56934	4.18741	3.10291	4.87031	4.61707	4.22193	4.91459	4.76927	3.93103	4.81554	4.30021	3.76918	4.11549	2.88748	4.18455	4.9809	3.46333	4.8223
HF02942	blue	0.295188	0.471322	3.25722	4.14638	2.7104	4.04767	3.44935	2.94022	3.10904	3.27642	2.76604	3.4021	4.02985	4.96851	5.08065	3.29051	2.6608	2.60262
HF02943	grey	7.4204	6.08485	4.98199	6.81635	6.90453	7.87239	6.45124	5.48322	6.0012	6.20964	4.82938	5.95052	7.44992	8.10287	7.65134	7.81089	5.80109	7.52883
HF02944	blue	15.0116	20.711	8.67997	11.0944	11.5724	11.0896	14.9434	14.2282	12.0445	12.4596	9.58478	8.48883	8.97724	14.068	13.7522	13.2475	11.2843	13.8807
HF02958	turquoise	4.3105	11.4559	17.5487	23.7312	22.219	25.4425	16.8505	12.92	12.6539	12.7148	40.4665	37.9648	30.4082	26.6651	24.4328	29.7529	18.8624	17.9267
HF02959	turquoise	0.228565	0.127211	1.05261	1.29536	0.958929	1.40856	1.16093	1.52698	0.931848	0.774979	1.31727	1.28228	0.659413	0.322588	2.14452	1.23342	1.38595	1.94332
HF02960	turquoise	4.36142	1.74514	5.42749	7.107	13.2174	7.9016	7.71352	6.48727	6.11512	6.8317	5.38983	8.28871	8.61614	4.00305	9.9838	10.7822	7.20794	8.44984
HF02962	turquoise	16.2402	23.0029	26.6426	35.0681	26.5329	24.2322	23.7211	27.9444	35.3166	36.8038	26.7668	30.6367	24.4069	25.3541	24.8919	27.2878	26.3495	25.5589
HF02963	blue	42.6306	41.8359	16.0583	20.0567	21.0686	13.6377	21.428	19.5692	21.4224	20.7157	19.807	19.5305	20.5748	32.2403	20.2333	18.0696	19.2606	23.0297
HF02964	turquoise	12.1631	13.1105	13.8081	17.2879	15.0802	14.6179	12.3962	12.0066	12.9028	12.3004	21.0129	17.1717	14.8906	17.9737	16.2786	16.6541	15.2674	13.2821
HF02965	turquoise	15.9701	16.7677	13.1613	16.2302	14.5888	9.59018	14.4826	13.3527	12.9056	11.6081	14.2215	15.5303	13.6988	21.9366	11.3699	10.9577	11.8807	10.8401
HF02966	turquoise	183.766	196.101	118.339	141.47	196.351	143.569	151.791	143.387	105.915	108.073	198.027	216.399	151.417	154.551	146.897	157.157	107.296	105.064
HF02968	yellow	9.68088	9.84812	6.66964	8.63388	8.68169	7.47622	9.65151	9.64995	8.88225	8.84543	10.4951	9.74277	6.68999	9.16557	11.428	11.7217	8.96316	9.59305
HF02972	turquoise	10.2673	11.7789	18.3676	25.342	15.7265	16.6412	26.0161	22.4601	27.5226	28.3448	10.3694	6.01924	18.7085	19.2992	20.6773	20.8246	26.2555	26.9806
HF02973	brown	71.8613	89.1193	145.469	190.557	141.076	223.54	151.616	134.982	224.22	228.014	168.724	165.388	310.159	279.846	214.301	204.288	143.643	131.341
HF02974	brown	1.87247	1.3754	1.63212	2.33031	2.34494	2.29915	2.22731	2.51697	1.90583	2.3339	2.02603	0.792834	8.30701	2.67926	2.09955	1.94913	0.877647	1.54114
HF02975	blue	6.29218	6.09789	4.33784	5.56733	6.94623	4.74005	6.8587	6.73661	5.36434	5.21848	5.05113	3.84694	1.90035	8.02399	6.71761	7.44747	6.1365	8.19237
HF02977	turquoise	8.97745	19.514	18.2214	22.8349	22.8246	17.0868	18.8989	19.7374	14.5408	19.568	30.289	25.5764	17.1549	21.3229	22.6507	21.421	16.0677	14.5567
HF02986	turquoise	15.2429	14.4295	5.09299	8.90222	9.03817	8.59029	5.97043	7.57456	7.17839	6.07038	10.3493	17.8769	9.20367	14.848	5.39185	5.94345	6.67091	6.78481
HF02987	turquoise	10.57	10.6469	14.3911	16.7119	18.5472	16.7775	19.8716	18.6969	26.5971	22.0876	17.6176	20.9644	17.5755	15.544	18.6816	22.9456	20.8747	20.5082
HF02990	brown	14.9648	14.5843	11.6589	15.622	11.9073	11.1017	22.0202	17.7106	10.48	10.1572	6.43516	7.01769	12.2729	10.1922	14.5663	13.2713	13.0149	10.9238
HF02991	brown	18.6807	20.2121	15.6079	22.928	28.1547	47.4512	66.2387	42.5801	46.2219	44.0232	41.6316	42.4044	87.049	76.87	38.7345	36.2923	36.5021	42.006
HF02993	turquoise	2.72622	1.96905	5.08515	6.85906	6.08156	6.5775	6.73786	6.98819	9.37954	9.92057	3.20063	3.07736	7.10239	6.13744	7.63774	6.85948	8.49694	8.94426
HF02994	brown	1.48543	1.59186	1.29433	0.723823	1.00599	0.863362	0.731777	0.981849	0.90939	1.11478	0.471477	0.834811	1.42684	7.36658	1.12422	1.35236	0.647189	1.69018
HF03003	grey	1.94509	2.5077	2.25519	2.282	3.02326	2.62476	1.77783	2.15229	2.18141	2.63386	2.82345	1.88204	2.53742	3.72188	4.07421	3.12107	2.49428	1.42597
HF03013	brown	6.49517	5.75368	4.74432	6.53196	5.3998	6.91038	7.29365	7.77264	7.01152	6.98931	13.5932	7.538	10.2107	12.68	9.29664	9.54461	6.88632	8.87637
HF03014	turquoise	2.1453	1.52681	2.67684	3.14547	3.29366	3.62958	4.7965	3.92708	3.01969	3.14711	1.69245	2.63222	3.23305	3.34647	4.44334	4.5799	4.12194	4.52098
HF03015	brown	11.3259	13.8233	6.10248	7.22639	4.19718	4.79509	26.9927	30.1362	9.77065	9.68927	15.7098	17.019	36.8406	39.7952	16.6151	20.0751	11.2615	12.3263
HF03016	turquoise	1.54125	2.59915	6.8687	10.2112	8.68147	5.32585	8.94147	9.43807	65.9123	61.8253	10.9032	14.1174	12.8397	12.3226	17.6747	17.7526	10.4756	13.2458
HF03017	turquoise	2.11052	2.3359	5.11783	8.08866	6.59637	7.96044	4.66247	4.71494	8.08442	8.9935	3.97239	3.04458	4.06363	4.38001	3.86799	6.20673	5.59859	6.23673
HF03019	blue	2.57661	3.49255	3.02449	4.32678	2.87369	2.97963	5.55138	4.69201	6.33222	6.75483	1.45721	1.32677	1.90584	1.46461	6.11523	5.96835	8.03141	7.5798
HF03020	blue	37.7932	36.2686	2.09771	2.94934	5.33495	5.20415	11.3316	8.88235	4.95503	5.34849	4.23573	4.10147	2.47513	3.53911	6.64332	7.56583	13.3774	12.7202
HF03021	brown	4.14609	4.86935	2.30294	2.64476	4.16589	2.62919	5.06098	4.1516	6.16974	5.35819	0.873978	1.66119	3.57115	0.606876	3.77005	3.06865	3.93295	3.56379
HF03023	turquoise	8.11006	9.26616	15.7806	21.7763	20.0605	25.5665	24.8014	21.2035	25.5531	26.7676	16.179	19.6378	18.148	19.3286	28.2005	25.9069	24.0684	25.0772
HF03027	blue	23.8831	36.9163	3.49634	4.80314	9.125	8.79663	8.13787	11.8875	13.3228	14.2477	5.86693	5.67364	11.2928	4.68452	6.43194	7.80461	7.15137	6.05967
HF03033	yellow	132.995	110.701	77.5332	98.3961	85.77	53.2669	135.964	128.442	123.322	119.652	131.994	134.32	91.1548	137.801	106.332	115.186	135.605	138.902
HF03034	brown	11.9388	8.63546	6.31814	8.97517	7.40037	5.46956	24.8604	25.7314	44.1292	38.1068	29.8427	33.9359	21.9957	24.8395	19.1308	16.2339	52.2127	50.5744
HF03035	yellow	9.4886	7.62433	7.56421	8.89758	10.8814	14.0765	9.80772	7.4327	8.8497	9.29928	7.59445	10.3685	11.6311	9.19025	11.107	11.1415	10.793	10.3699
HF03040	blue	1.58175	0.738455	2.83702	3.67658	3.35161	3.3534	2.32994	1.9004	2.80321	2.36088	4.0914	2.53885	2.28538	1.7524	2.57212	3.37904	3.11677	1.80934
HF03051	blue	45.866	45.9314	17.3017	24.3011	14.942	13.4464	30.5174	29.2502	24.0328	23.9019	25.2958	23.7126	12.466	11.8704	31.1349	31.1526	78.4527	66.4962
HF03053	brown	71.9003	55.4535	112.831	152.617	113.22	87.2825	124.295	105.462	160.412	153.95	170.908	194.102	105.625	126.906	124.327	135.756	151.829	160.524
HF03054	brown	40.9315	29.5068	57.766	76.0937	52.355	48.1863	56.3042	49.509	80.3606	81.7012	83.9894	105.671	68.1574	81.1761	55.0481	63.5509	73.0864	82.5955
HF03057	turquoise	0.669796	1.48696	1.70213	2.20963	1.85745	3.07832	1.6707	1.33921	1.74095	1.69143	1.53132	1.204	3.55723	1.74047	2.28372	2.76899	2.30016	2.14503
HF03062	turquoise	3.87258	1.59411	7.31513	9.49293	9.51951	9.95504	9.35192	8.30309	7.52975	9.01096	4.32622	4.70529	5.60559	5.84876	11.6081	11.5056	10.0915	9.49798
HF03064	turquoise	15.1515	9.46343	16.3014	19.0442	24.1386	16.1499	24.0394	22.0357	18.8014	17.4915	26.3921	36.8194	24.1869	23.7701	17.9899	26.0954	20.0937	21.5955
HF03069	turquoise	12.9937	16.7599	19.9782	25.5876	23.2472	23.4496	22.9453	23.1409	18.9138	20.4556	25.0397	25.0496	26.523	25.8304	25.8015	27.5101	26.4401	28.2752
HF03070	turquoise	23.5126	30.8545	35.303	44.874	49.7594	43.0741	42.1952	38.9237	30.2572	32.0074	33.8689	36.376	33.8136	31.1803	49.0828	48.4432	42.1216	43.0453
HF03072	brown	13.8333	13.004	8.57319	12.4447	10.6206	12.8452	16.2143	16.892	11.5952	12.2261	7.37367	5.84546	19.3186	11.9226	13.1378	13.5884	14.2564	12.9955
HF03073	blue	3.49179	0.346593	3.45461	5.11648	2.17774	4.78583	1.71491	2.59877	0.901159	0.791003	2.83925	1.35032	2.87235	5.84838	3.07512	3.05401	1.09997	0.731694
HF03074	green	3722.2	3387.05	154.331	187.617	1012.2	1474.36	151.933	9091.34	328.12	299.177	638.433	648.877	1225.14	1665.17	188.526	186.061	1094.3	1096.38
HF03076	turquoise	1.32758	1.44633	7.32593	9.86765	9.40949	9.43448	12.511	11.7242	9.04007	10.9478	6.58619	7.29722	3.17764	5.02934	9.31756	14.3179	14.3984	14.0857
HF03077	blue	11.0283	16.5584	6.89287	9.83668	9.53203	7.99041	10.1	10.3714	10.8912	9.19913	10.4465	10.0056	9.838	9.04707	11.3932	12.7353	11.271	12.4313
HF03079	blue	13.8458	12.7368	4.4226	5.58235	6.3617	9.26669	11.6221	13.5411	4.0484	4.41694	5.24616	5.83473	5.62322	9.61613	6.65207	4.9924	8.36732	7.63459
HF03085	blue	28.9889	23.0068	14.6444	20.4105	17.4521	15.4035	27.2588	23.7746	24.7247	25.1315	21.6728	19.1818	24.8003	17.1631	34.483	37.3741	40.7167	38.7928
HF03110	turquoise	0.689744	1.15604	1.98861	2.43158	2.23467	1.13433	2.4883	3.01796	2.51913	2.59346	1.7414	2.1867	1.01151	2.46711	2.37283	3.20275	2.52915	2.34291
HF03111	brown	1.20264	1.96058	9.4448	11.224	9.51925	7.46928	5.69882	5.67305	10.159	9.67967	18.1453	17.1866	21.9575	19.6257	10.342	9.62101	10.6808	16.3926
HF03118	turquoise	15.7033	11.8594	17.8067	22.2889	16.1196	14.0949	24.3723	22.0296	29.8848	31.2271	16.2174	18.7156	18.9977	24.4477	23.6108	26.4852	26.6051	24.5203
HF03120	blue	56.1268	63.5687	8.29614	11.1798	8.96891	7.45404	27.8751	22.6059	9.09284	13.0766	9.44614	6.6319	8.99003	12.4967	25.4024	20.9761	49.8555	46.6511
HF03130	yellow	25.4653	28.5529	32.1541	41.8664	44.4888	56.8739	22.24	22.3547	13.7551	13.5044	28.4009	30.2524	36.0878	37.7299	26.408	23.1221	12.4738	13.6161
HF03132	turquoise	10.4098	9.01839	22.2163	30.4052	22.6757	25.9471	27.4674	24.1826	33.3046	31.7208	21.7019	18.5564	31.1295	28.1719	27.6548	29.1168	29.1613	30.3451
HF03133	turquoise	1.26541	0.341892	1.51382	1.79726	1.39754	2.2376	2.17442	1.46527	1.04969	1.02358	1.20599	1.70958	2.00762	1.97616	1.96366	1.78912	1.41453	1.04591
HF03134	brown	18.6147	13.5799	12.5901	15.6533	14.1523	16.0348	17.1111	17.0209	16.3778	13.9564	12.3325	24.1689	29.2585	28.2679	11.1014	15.1664	15.5722	19.8037
HF03135	blue	3.4128	4.11852	21.8426	27.011	20.2902	19.1284	23.8533	21.0266	29.0788	28.8988	28.0339	24.812	21.9421	20.6639	26.9971	26.162	26.8976	25.0403
HF03136	blue	104.349	94.7443	33.3464	40.6494	48.5121	36.0805	59.3489	56.9996	51.453	49.1277	60.6356	67.5517	54.4772	55.1941	77.6955	79.4627	82.0874	74.0854
HF03137	blue	11.016	13.867	2.86319	3.39212	3.14834	2.17954	9.81547	6.01633	5.71446	6.80234	9.33261	8.46656	9.51099	3.67348	8.09929	6.18199	14.2446	10.904
HF03139	yellow	2.22118	3.34459	3.9962	4.49599	4.46715	5.05976	3.08065	1.24818	5.0717	3.81972	1.39819	2.17942	6.85794	3.16367	3.36526	3.00952	3.15107	1.84368
HF03141	turquoise	5.933	6.56294	17.164	20.6004	18.4006	11.387	31.6129	26.8513	17.8774	19.2517	46.3823	32.5192	20.5463	18.4538	28.3237	34.1577	33.6265	43.8789
HF03142	brown	2.07733	2.1023	2.20382	1.88741	2.11631	2.65598	1.81332	1.54635	2.68277	1.79943	2.92083	1.54588	7.56369	0.900501	1.27844	2.16536	2.16124	1.78262
HF03150	turquoise	5.23538	4.33197	4.85755	6.26344	5.74211	6.17	5.13026	4.47611	4.45921	5.61525	4.21682	4.53266	3.37214	4.50907	7.11698	8.40568	6.64733	5.65018
HF03156	blue	72.4663	58.2198	34.8231	44.0282	39.0965	34.254	52.6184	41.5489	54.6703	53.7861	39.5797	46.411	38.5053	53.4455	59.2398	53.0837	69.6808	69.0928
HF03157	blue	3.01047	2.02986	1.47172	1.851	2.01989	0.934093	1.0651	1.13301	0.7087	1.06336	0.820569	0.218272	1.08949	1.32851	0.813295	0.784065	1.20119	0.665051
HF03158	brown	15.8953	15.5898	8.70145	11.7931	10.921	8.2424	10.4815	12.3727	12.4768	11.8136	8.95552	12.436	17.7289	16.5493	8.63224	10.6526	7.78016	10.6896
HF03159	turquoise	0.151949	0.375174	3.00143	3.82239	3.49785	2.56778	4.10647	3.06621	3.27049	3.76123	2.50303	3.90487	3.36759	3.28374	5.45709	5.26171	4.23151	5.09377
HF03161	turquoise	1.28471	1.60816	3.5151	5.15547	4.77267	3.97996	4.7559	4.04964	5.41594	5.78387	5.04006	4.39345	4.65956	2.95388	6.91039	6.17879	5.77088	6.50186
HF03163	brown	8.36925	5.92981	31.1598	40.7559	17.0105	12.3061	40.3505	34.7956	53.0555	59.6442	74.2079	66.719	72.5028	93.1342	58.1014	58.5013	56.5755	61.8292
HF03165	turquoise	8.99367	4.32386	5.70673	7.51703	7.9732	6.80142	4.74189	5.30214	4.81111	3.49029	5.54101	6.55615	5.32991	4.34553	6.38685	7.37065	5.23569	5.18114
HF03166	brown	9.33647	9.13646	3.33168	4.89219	7.69716	8.65466	7.25357	11.8262	2.0567	2.13204	45.3961	51.2214	9.74261	15.8948	13.7951	14.8666	2.24659	1.89231
HF03167	brown	3.18969	2.05524	1.01843	1.47656	3.67686	3.77348	2.35203	7.17578	0.996353	0.475337	12.2305	11.0308	5.86132	5.42417	10.6834	11.0875	1.71314	0.95963
HF03170	blue	85.8314	92.6484	18.7007	21.9781	21.4716	16.8958	31.1126	26.0224	17.7362	17.9889	27.0878	35.0056	15.349	14.4029	42.0989	44.7499	46.2243	41.2291
HF03171	turquoise	7.64334	5.02379	7.80443	10.663	7.89734	9.65558	8.56106	10.5753	9.50095	9.28138	6.13373	6.85786	7.02567	7.97088	10.652	11.1945	9.85263	10.1426
HF03174	blue	189.854	193.15	108.668	147.186	136.437	141.544	171.778	161.339	157.085	164.149	162.931	140.237	146.163	187.368	159.416	152.096	192.399	181.472
HF03175	turquoise	2.39667	1.9807	3.07607	4.14445	5.06854	3.28542	7.86063	5.86128	10.5362	8.74955	1.99351	2.02579	2.48687	0.950756	12.1629	11.8825	9.92064	11.1607
HF03176	brown	12.9325	8.19151	3.96121	5.79861	5.70876	5.68805	6.96435	7.47631	4.91488	7.46782	10.7525	9.70423	8.46005	4.1763	7.77679	7.8363	9.89603	9.96717
HF03177	turquoise	3.22461	3.52428	7.77819	10.4052	8.96208	10.461	9.66012	8.18989	7.69812	7.82754	7.05867	6.72743	10.943	8.8881	12.0576	12.6998	11.0723	8.89063
HF03178	brown	16.035	10.4328	94.6031	114.65	82.7698	72.1092	102.63	94.1028	145.231	141.148	129.517	122.56	118.785	113.556	104.572	100.039	102.158	105.3
HF03179	blue	19.5583	25.8597	1.51101	2.32243	5.09419	6.08092	4.97369	7.19923	4.18835	4.80131	2.63698	4.27838	4.60539	6.18828	6.62888	8.73776	9.45835	9.44881
HF03181	brown	124.8	111.244	118.333	153.932	148.183	152.786	117.078	102.946	126.446	128.672	149.059	144.644	165.366	161.171	124.29	127.971	108.004	110.678
HF03182	brown	24.9939	23.3082	18.0538	21.82	20.0952	11.2129	22.9979	21.5561	23.0416	21.6823	23.2105	22.9885	10.9794	14.6349	22.7464	23.9266	20.8351	21.0891
HF03183	blue	56.6633	51.6261	24.419	33.7224	50.863	43.0016	31.1621	31.685	26.0634	26.6642	45.9394	45.9553	30.3422	32.3176	39.2208	40.411	32.0519	29.558
HF03184	grey	10.4595	14.3853	9.44312	11.2959	10.2609	9.24011	13.2609	12.0699	13.3725	11.8835	8.91647	8.07545	14.602	13.0211	12.6687	10.8083	8.30472	9.49895
HF03196	blue	41.7744	42.5322	22.2638	28.5926	27.9757	26.278	32.2239	26.2635	68.879	61.633	24.6973	26.8547	17.0701	17.2314	47.8332	41.2894	86.6631	83.18
HF03204	blue	34.8198	40.4828	63.485	78.9981	65.9949	91.7075	44.2001	90.0632	24.2198	26.5652	87.0703	89.8607	70.9147	69.4929	65.3537	58.1703	35.2446	35.9675
HF03205	turquoise	5.58622	9.66845	8.55	11.8371	9.95144	11.4408	9.59637	10.1199	13.6097	14.3879	5.96188	6.06289	9.97914	6.14863	11.6619	8.88626	8.2596	8.07018
HF03206	turquoise	24.289	21.9598	17.1796	19.0172	21.9398	14.3392	25.4035	23.6777	44.6731	47.0239	16.0764	21.7117	19.3047	31.5556	22.0758	26.0648	27.679	22.53
HF03207	brown	18.1077	17.1375	13.0928	17.9439	14.4619	14.711	20.8251	24.6528	16.748	19.4126	14.9762	15.2695	27.4778	24.1065	17.0127	14.9872	17.2667	18.6402
HF03208	brown	31.2643	29.4716	60.4029	73.719	61.6108	52.0434	82.704	74.8884	74.5537	65.5931	79.7656	89.2224	113.274	133.82	58.2275	57.9271	57.0446	51.2726
HF03210	brown	11.3321	2.69223	5.1063	6.31489	9.13394	7.26106	7.42362	7.9171	5.14077	6.58264	8.36825	10.5194	10.6089	12.8946	7.6962	7.77816	7.7748	7.26157
HF03211	brown	78.7215	108.884	83.9029	112.329	90.8265	80.6101	98.6623	111.512	113.452	119.245	89.9964	154.553	136.413	165.848	80.8255	80.5684	68.3176	83.1306
HF03212	turquoise	10.9149	8.94467	11.3464	14.6319	14.594	12.8631	16.994	15.3098	14.5669	16.6786	10.1465	8.90787	15.6777	16.276	15.6666	18.6673	17.6966	15.8155
HF03213	brown	1.67159	1.81704	2.45515	2.2804	3.93759	3.64197	2.74186	1.93784	1.94775	2.15988	6.86602	3.24018	3.21974	3.84751	2.98023	2.27519	3.31192	1.77024
HF03216	brown	0.683235	1.35066	10.4687	14.3925	11.4862	10.5251	6.14536	6.59107	4.84912	4.94101	12.9069	12.452	11.7482	24.4397	12.1479	12.2941	6.49959	6.95171
HF03219	turquoise	10.8716	8.28622	17.0518	22.5511	22.1588	21.6039	23.1184	22.9327	31.1751	32.0497	21.7164	20.7461	22.7941	19.3511	21.7642	26.7349	24.363	25.5843
HF03222	yellow	64.6451	44.998	50.0101	69.389	74.748	47.4116	72.7284	67.716	66.8823	78.181	70.6852	79.5004	52.7587	78.6968	87.3312	78.5792	74.3537	70.384
HF03225	brown	4.70883	2.19352	1.74401	2.44856	2.75095	2.4632	1.50673	3.04761	2.54849	3.30855	5.27127	4.61956	5.09493	1.98262	2.08537	4.0311	1.49927	2.43466
HF03230	turquoise	2.72691	2.34113	4.19373	5.41739	5.07597	3.68957	4.94858	5.06474	5.63129	5.23007	7.44273	6.14516	4.78047	4.30819	7.38199	8.26029	4.85879	4.19759
HF03234	grey	14.8029	20.1286	14.5924	22.1473	15.0046	13.5855	16.177	13.6786	14.7267	13.1573	11.7765	9.99614	19.7144	15.9097	17.9741	16.2028	11.3224	12.9004
HF03235	green	0.290071	1.72897	0.79574	1.03883	1.14568	1.58392	1.67077	2.12148	0.839716	0.56069	0.819176	1.11642	0.024477	0.456919	0.55774	0.678927	0.667807	0.661367
HF03236	brown	1.31143	1.57329	0.366606	0.716276	1.50537	1.35326	1.234	2.05914	1.4705	1.51329	0.740515	0.555913	1.96438	1.51611	0.716461	0.927247	1.2615	1.30139
HF03237	yellow	2.58261	2.50072	4.95947	6.5924	5.63143	9.11364	4.50837	3.83193	3.93007	3.85305	2.8972	3.6397	5.51475	6.50548	4.36429	4.75255	2.98837	2.46265
HF03248	brown	25.0616	21.2128	36.294	48.4228	32.7209	35.2675	42.4285	35.5188	24.6043	25.8541	86.1535	84.8931	56.8737	59.2067	45.3921	44.8773	48.8312	48.7703
HF03250	blue	30.6201	25.8381	34.7999	43.9547	44.9473	30.7605	166.46	130.782	132.988	127.5	5.36048	5.61673	33.8505	42.6521	65.8603	68.2942	154.117	198.227
HF03252	blue	5.45644	1.61014	13.8677	20.4346	7.50697	7.29721	13.7488	13.6794	13.0681	18.7835	13.3775	13.8104	20.2695	13.9453	8.70931	9.42634	12.1807	12.944
HF03253	blue	7.08683	7.10685	10.0151	12.9982	7.71417	12.6336	9.00665	7.88413	6.62997	8.97252	12.3004	8.86452	9.82575	9.87426	10.2634	7.07619	7.39962	5.95683
HF03254	blue	5.79096	7.24159	14.3012	18.1983	19.4238	15.2045	15.4028	14.0291	17.2735	21.0891	16.5006	16.1023	10.4726	14.6426	12.5041	17.3918	11.6929	15.1728
HF03255	turquoise	7.17984	6.22657	8.39846	10.7585	9.50734	11.8437	12.7929	12.0005	19.474	18.3157	6.08133	6.12778	9.21694	13.7204	16.432	12.6301	15.5267	17.0519
HF03257	blue	2.33717	9.02029	15.0376	19.1936	25.0723	27.8639	18.0469	18.1413	12.959	12.5478	12.8808	15.8549	22.562	30.213	19.7461	14.4807	9.83543	12.1807
HF03260	turquoise	19.3503	22.5364	35.5581	45.8202	42.712	40.075	82.9863	77.4037	77.8742	82.5913	42.6498	42.5728	53.9244	64.8122	72.0144	74.17	101.005	98.551
HF03264	turquoise	2.12691	4.8967	2.64026	2.951	2.3801	2.52895	3.10815	3.38097	1.40557	1.63267	2.76301	1.33724	3.95178	4.79198	2.46196	3.09679	2.72688	2.45076
HF03266	turquoise	3.12664	2.52047	13.2123	20.0424	14.5577	14.5939	21.6142	19.2753	31.7602	32.3973	17.0754	13.2505	7.58398	15.0692	23.8851	22.0289	27.7799	26.8439
HF03267	turquoise	9.86965	8.25287	13.6248	17.5812	19.6807	14.6201	17.1754	14.6766	13.9426	16.276	11.395	14.5342	12.539	15.9035	18.4473	18.9494	17.2369	17.7389
HF03268	blue	0.248578	1.26006	12.1982	17.5483	9.18833	7.88652	15.6769	10.4439	10.6408	10.3936	20.8601	17.8233	4.77091	9.83419	12.8671	12.8919	16.506	19.8444
HF03270	blue	20.3602	19.9116	64.5651	88.7387	59.3866	65.1281	57.804	53.1422	66.3527	68.9764	50.6819	47.4732	57.3844	52.1997	56.316	52.1688	51.926	47.0364
HF03271	turquoise	3.63772	3.23888	4.8861	5.01523	6.29723	4.48277	9.97907	7.0193	12.3037	9.60477	5.57534	4.89241	5.18295	8.38015	5.51981	8.25206	5.83094	8.22175
HF03277	blue	110.824	116.968	62.7873	85.6048	56.3144	61.4929	62.7904	58.101	62.2753	56.5087	53.4553	53.8819	71.4675	73.0688	67.0804	65.0162	71.3609	74.4017
HF03278	blue	49.7501	45.1655	22.3926	25.5573	19.4984	25.6192	21.0037	20.1927	20.204	20.8334	17.2188	15.6664	25.1706	35.9315	18.7345	18.6343	32.3883	29.6968
HF03279	turquoise	2.97228	3.44384	5.08018	8.08771	6.07266	6.50936	5.12673	5.4771	3.79849	3.70258	7.75628	5.58781	8.87121	6.11096	6.08182	6.10403	6.82061	6.28136
HF03280	turquoise	0.213299	0.037214	5.28181	7.2055	4.67503	4.33079	9.83462	9.08581	11.9047	11.5965	3.8474	3.35647	4.62179	5.28841	10.0013	8.41649	11.7436	12.7973
HF03281	turquoise	2.28574	2.58366	3.53819	5.20238	4.60709	5.50132	6.06159	6.39657	6.53227	7.05129	2.61195	4.03774	2.2533	3.90271	6.50647	7.19264	6.07244	6.96316
HF03283	brown	21.6276	4.49943	7.28225	9.88844	9.55171	8.00749	6.6867	3.36642	6.01129	3.73893	5.34185	9.35664	16.4331	10.9147	5.83527	5.95026	3.71395	6.02628
HF03285	blue	7.1873	8.21405	17.0829	21.1255	16.2834	16.5447	19.2818	19.4027	16.4573	17.3991	17.4492	15.6432	20.1017	20.4405	20.6695	19.0464	16.6083	19.723
HF03294	turquoise	10.1477	9.01669	6.57355	8.83058	9.79048	9.36404	8.12019	7.65364	6.17687	6.25727	9.38987	7.03344	6.18145	5.9751	10.8874	8.72143	7.97503	8.81686
HF03295	turquoise	5.11475	3.14873	10.5407	13.3257	11.7384	12.1743	10.8938	11.8605	14.3533	14.6435	8.30008	9.8937	8.45262	5.79153	12.69	14.8718	12.5468	14.2845
HF03296	blue	36.4624	21.3713	1.81756	2.15346	7.49401	12.3622	1.70775	2.62456	0.604341	1.09287	5.40862	1.79693	9.08105	5.79838	1.13771	2.07081	1.73255	2.35602
HF03297	brown	13.6514	11.3212	62.6405	81.112	48.8533	45.1334	54.0312	49.8217	31.1069	35.9016	142.821	122.834	82.6832	127.126	65.3715	75.1725	45.3277	52.6088
HF03298	green	15.9903	13.604	8.9397	11.6611	10.1882	16.6171	7.59518	85.4547	3.20271	3.67798	14.6617	15.4436	21.0379	13.4639	10.2887	9.21983	6.51616	6.44788
HF03301	turquoise	6.05481	4.29502	11.7611	16.1018	10.4726	9.0114	10.683	9.5068	12.8107	13.4869	8.1389	5.90114	10.5568	9.96514	6.18969	7.23994	7.63588	8.28006
HF03303	turquoise	1.43786	0.654381	10.8778	13.9181	8.82436	7.59177	15.3976	14.0963	16.1537	16.8518	10.651	10.2058	12.2782	14.6243	19.0664	17.5662	18.4118	16.8415
HF03309	turquoise	5.28127	7.84688	11.9987	12.7193	14.4679	10.2867	8.96486	8.97739	8.9462	9.05036	7.58263	6.02423	8.20048	9.24925	8.89799	8.23328	7.45247	7.00243
HF03314	yellow	2.56501	4.74937	10.5999	13.7261	12.9797	19.4228	8.59611	9.12725	10.4014	13.8228	5.58694	10.554	16.4598	14.5622	12.5336	12.6966	10.6835	8.32256
HF03317	brown	0.926487	1.01454	1.48844	2.12259	6.0058	4.40107	1.66212	3.27289	1.19322	1.90933	3.7388	6.41813	7.63295	7.61196	6.97402	4.846	2.31912	0.23113
HF03318	brown	27.5675	18.1559	17.988	20.5263	24.0547	22.448	21.1932	18.1746	17.1741	18.2243	28.0441	25.9092	18.9313	18.3856	26.8593	22.6585	19.5499	21.2184
HF03320	blue	6.99891	7.26276	54.4372	68.6789	45.3532	34.375	36.7882	31.5783	70.3414	70.206	45.5405	46.8231	72.7015	76.6738	54.8038	63.2976	36.376	34.1693
HF03324	turquoise	0.299547	0.266615	2.06597	2.69354	2.76799	2.56644	9.11722	7.52293	14.2225	15.4884	2.81044	2.36149	7.65544	5.58181	10.2932	10.0137	11.7684	10.1555
HF03328	blue	213.606	201.844	25.1992	32.4599	88.5889	108.06	49.9897	101.803	4.58462	3.55208	10.692	8.24962	41.4728	30.1261	28.6559	22.3911	108.868	106.21
HF03329	turquoise	3.00148	4.14267	5.41054	6.31885	1.13104	0.812026	7.42381	4.87994	8.21942	10.1124	0.991531	3.67817	1.12422	4.03741	2.89129	2.86585	8.51382	9.87275
HF03331	turquoise	9.52145	18.3522	57.5223	73.2163	38.5083	35.9621	44.8135	37.1014	83.4889	83.3443	61.6383	59.2228	83.1571	84.3191	46.1799	47.5349	38.0139	36.6965
HF03344	brown	1.61417	1.67888	1.11488	1.24021	1.40908	1.79553	1.31051	2.38245	1.41475	1.13393	1.58711	1.58884	5.18832	3.02249	1.40419	1.25708	1.34033	1.79993
HF03345	turquoise	0.769521	0.021113	0.876601	1.13064	1.00214	0.704939	1.01787	1.0024	0.331713	0.927428	0.173222	0.249339	1.08283	1.41962	0.9039	0.973098	0.903516	0.648765
HF03353	turquoise	0.75423	0.617251	3.55457	4.16338	2.75743	3.27948	2.76923	1.9793	2.01256	2.75527	7.98763	3.31007	3.8422	5.63159	3.2228	3.94103	4.79351	3.58202
HF03357	turquoise	5.08361	5.23445	23.2623	31.3428	52.422	54.4527	52.2274	43.8042	19.6027	21.2082	25.7773	25.8636	20.1382	17.8991	37.2249	34.6125	29.2662	27.043
HF03359	turquoise	0.571223	0.723582	2.90337	4.08833	3.16873	3.31202	5.49233	5.72719	1.69103	2.09932	1.68753	1.88221	4.02179	2.72571	4.79218	3.75469	5.11116	4.41653
HF03361	blue	0.654228	0.696967	4.78334	6.76242	4.73666	4.75283	8.21068	6.38294	1.88095	2.06763	3.33855	3.24056	3.54961	4.98667	4.48284	4.3965	3.86775	3.85848
HF03364	turquoise	3.20036	2.17302	26.8435	36.9758	29.7076	34.7416	43.2496	32.8685	11.4389	13.7551	21.2222	22.8686	31.3416	28.5921	31.5126	30.089	18.6583	16.8811
HF03367	turquoise	4.02274	5.37279	7.74357	10.8394	9.04597	9.68017	12.6253	10.6506	9.24131	9.13203	5.51293	5.85779	4.80665	6.70156	9.14607	9.81965	9.51279	10.9776
HF03378	blue	19.2585	27.436	9.58161	12.4997	12.2947	10.4576	14.9061	13.1625	7.16258	7.68222	15.7131	14.3249	12.4833	14.8753	13.5387	12.4872	14.1992	13.0132
HF03379	turquoise	14.4942	14.1881	10.7733	17.0163	14.6285	16.1078	18.7595	16.2892	19.5338	20.0885	10.9384	12.5991	20.5776	17.7697	15.966	16.3345	17.042	18.9836
HF03380	turquoise	12.9573	16.2343	27.1441	34.8175	20.8351	18.9885	25.6669	22.7159	26.4709	24.3844	33.8033	30.5764	23.1487	30.0024	29.511	30.2944	27.8018	26.4463
HF03384	turquoise	3.42244	2.63802	10.1654	13.0758	10.516	8.20771	15.968	14.6302	12.9198	14.5182	7.94034	8.23146	6.88722	7.59535	18.094	17.5769	14.7539	17.4656
HF03387	blue	23.3016	22.9232	112.099	148.255	160.908	139.398	186.319	171.494	162.973	161.946	135.142	134.402	143.609	165.486	149.028	140.919	156.895	156.662
HF03389	brown	2.47245	4.90847	6.18079	6.64466	6.80976	6.18288	6.99466	4.70849	5.81726	6.77541	3.53945	3.79863	3.21761	7.02482	4.8274	4.67195	4.49652	4.30385
HF03390	brown	28.8422	27.48	27.0803	34.2891	43.1031	38.0686	32.6734	31.2905	28.1238	25.8464	71.3966	72.8742	34.5157	44.1765	37.729	41.4903	32.7453	33.407
HF03392	turquoise	1.64064	1.70053	8.08503	11.5902	8.62261	10.9822	8.59462	6.16756	6.57333	7.38111	9.94162	6.77193	10.1352	10.459	10.1689	12.1614	6.42019	7.67975
HF03393	brown	270.484	305.538	223.145	283.32	330.963	195.343	304.33	284.224	193.836	200.973	518.873	506.913	285.496	320.964	388.152	397.113	294.804	301.743
HF03398	blue	113.669	131.818	3.13976	3.26561	8.74555	6.2393	10.4561	10.9194	29.7134	25.9095	9.43221	7.88262	3.69156	8.67522	12.4781	12.1484	31.5845	27.2484
HF03399	blue	26.114	23.041	5.57172	8.51636	9.08737	9.05107	14.8402	12.5092	21.3479	22.3094	16.3688	18.4982	12.9343	8.53295	25.177	23.639	26.0019	24.0186
HF03402	turquoise	0.723577	1.18056	84.3449	113.362	470.235	202.657	319.171	374.089	1547.84	1284.1	112.863	116.677	105.548	131.165	379.822	356.956	304.27	324.12
HF03403	turquoise	5.5917	6.9279	6.91969	8.88494	6.96934	8.54792	11.3763	10.8146	9.61613	8.71166	7.28208	7.05731	7.38044	7.85603	8.13186	8.9984	8.97634	9.31964
HF03404	brown	3.55164	3.89598	15.0121	19.7583	9.8598	10.0102	4.25193	3.76042	1.36979	1.49306	23.4945	22.382	20.7242	15.1962	8.75895	9.50235	2.70155	2.69946
HF03418	turquoise	4.37682	7.60225	6.63399	8.21338	5.93374	7.3205	8.74956	8.15374	6.64897	7.7513	4.57456	4.28382	9.94823	5.32159	7.52939	7.58746	10.0345	10.9176
HF03419	blue	13.4033	21.0294	4.51326	6.13611	10.5752	8.6834	4.90752	6.1702	3.80879	3.28251	10.9321	10.2945	7.86603	7.78249	4.58036	4.20791	3.52251	4.42738
HF03424	brown	33.9667	39.1516	26.6278	39.9556	45.0286	37.555	29.9812	34.6165	42.8009	48.3851	20.8353	22.7402	57.743	44.3019	30.9418	29.7698	33.7014	30.1567
HF03425	turquoise	0.826738	1.5992	5.6248	7.5407	6.21962	5.50046	5.13707	6.40538	3.5888	5.0009	6.80476	6.06725	6.4238	7.40451	8.94862	10.676	7.68957	7.05934
HF03431	yellow	32.968	48.3903	41.0871	57.5806	51.748	51.2151	51.1257	51.9154	56.5239	57.5488	47.5932	40.4774	42.8947	45.2602	37.2395	50.4988	41.7063	45.5015
HF03432	blue	20.6449	15.8264	33.8179	44.3898	48.9214	27.5189	41.8847	41.1262	36.975	32.6292	51.0161	48.2162	31.5086	42.2775	30.2533	30.8507	28.9672	30.6763
HF03433	brown	2.68539	5.09032	8.26799	11.6247	8.19826	10.1997	9.14098	8.14339	13.1454	13.6965	13.0015	9.54684	25.3678	15.0271	10.6672	12.4551	11.673	10.2132
HF03435	turquoise	1.3445	1.29001	2.3049	3.41243	2.02444	2.81942	3.35747	2.33166	2.19634	2.60018	1.04221	0.708151	1.0591	1.53157	2.87819	3.31311	3.46033	3.37301
HF03440	turquoise	1.84289	2.02173	33.4308	41.5556	35.9316	25.8036	54.0722	50.0016	39.414	42.7455	29.9566	27.258	39.3225	41.2967	58.512	56.7828	49.7117	52.2316
HF03441	turquoise	0.273391	0.954656	7.26006	10.0289	11.0187	9.48998	5.39048	7.10512	3.5015	3.76026	10.0894	10.0189	9.4133	8.78726	11.8932	13.3798	6.80481	6.97192
HF03442	blue	0.755453	1.89711	27.6279	31.4668	25.1476	18.7056	31.4493	25.7129	45.18	43.4332	19.4163	17.2659	29.6758	45.2128	22.5124	19.9978	23.8397	30.0124
HF03443	brown	26.9986	22.1033	15.8372	23.1387	25.8495	22.8302	20.2346	18.1015	17.4663	20.0042	33.8827	28.917	18.3361	18.3167	31.3683	33.2595	24.1909	24.7749
HF03444	brown	16.2425	8.57045	15.4782	16.1935	15.8358	22.9236	17.6545	16.3122	10.9516	12.6613	27.5933	23.1471	13.0646	22.9383	14.1009	17.3363	15.2482	14.3733
HF03448	turquoise	11.412	14.7974	18.6021	27.8243	19.6927	17.3534	24.9559	24.1354	30.8108	32.1044	6.36036	13.1972	17.0537	18.0066	22.637	24.7115	33.4936	30.8715
HF03450	turquoise	3.23558	3.14984	3.61579	4.90346	3.73972	3.162	6.56571	5.70679	4.88334	5.16244	6.91551	5.60947	5.55543	6.00381	8.33553	9.60465	8.56955	8.4538
HF03451	brown	249.078	246.406	142.594	186.225	201.47	168.261	199.368	175.208	148.788	146.529	393.502	360.906	255.735	249.637	250.943	234.324	226.397	218.795
HF03452	blue	201.14	150.688	32.5544	44.0379	63.1706	37.892	75.4369	70.0005	86.5249	82.6501	51.1102	58.6325	40.9124	56.5677	70.69	87.1963	98.264	108.075
HF03453	blue	380.392	351.338	27.2725	30.1852	40.4037	28.2482	52.9486	34.4765	38.683	34.5179	53.3012	53.4726	7.15734	15.5885	50.4894	49.0688	75.1791	70.4226
HF03456	brown	16.2498	14.1863	14.7289	19.0375	17.7401	13.1678	23.3498	20.3101	26.2312	25.6614	26.0779	27.1072	30.5875	40.0793	18.7623	17.8426	17.8763	18.1939
HF03458	brown	19.6673	16.5152	16.7206	22.261	18.8809	15.9782	21.4286	18.8184	15.7133	17.408	25.9021	24.5971	19.6837	17.7585	22.7701	26.067	19.068	18.6325
HF03459	turquoise	7.84966	7.57954	8.67931	12.3177	9.94788	11.9081	9.12948	11.3625	10.9647	13.4982	2.92123	8.93173	12.0598	3.50626	10.9723	10.2182	10.4163	7.79591
HF03460	blue	3.75928	1.99067	4.62959	4.87652	5.49123	4.086	3.69854	2.46019	4.14794	3.66153	3.00858	4.96678	1.75481	4.18048	3.75436	3.70617	3.22763	2.59558
HF03461	turquoise	29.8084	28.4855	57.3352	70.2859	62.1314	43.1545	62.8117	58.9751	59.9881	62.7637	49.9415	42.3392	54.983	59.725	61.3972	62.6318	85.4715	82.4608
HF03462	blue	27.7155	26.9648	13.1926	17.6829	13.7413	12.6935	21.4715	21.3912	32.6383	33.7131	12.7023	12.6078	19.0188	19.1944	21.8543	20.9812	24.4532	25.568
HF03463	brown	7.73134	15.7438	20.3341	22.565	23.5961	18.3221	20.4339	19.1158	12.7926	14.2122	29.6074	35.3305	26.0413	31.3364	21.7075	20.1514	17.6702	20.364
HF03467	turquoise	1.62249	3.56968	6.68116	10.0508	8.16401	10.2368	11.0269	9.60287	6.95534	3.91427	3.37106	1.43225	3.89017	4.49198	16.2006	11.6316	10.9018	14.3463
HF03470	brown	5.65154	4.17114	3.61004	4.63952	5.56454	4.30428	4.91946	4.61519	6.24125	6.87408	3.01014	2.84529	12.3193	7.09974	5.66721	6.95416	6.02229	3.89239
HF03474	blue	21.6257	23.3038	10.2126	14.2945	12.6297	17.1031	13.14	11.5943	9.92158	10.8884	9.39353	11.0335	18.2788	16.3869	12.7753	14.2799	13.4424	12.7245
HF03477	yellow	1.71935	1.38187	6.11545	8.40063	8.65053	10.8491	5.765	5.13054	0.696875	0.672291	2.99938	3.32144	7.1186	5.23296	3.55378	2.57073	2.59318	2.99245
HF03478	blue	91.1257	74.0567	422.107	540.13	347.811	317.844	368.854	308.07	479.055	474.877	420.416	419.384	327.438	329.326	396.939	374.571	407.451	439.612
HF03483	turquoise	7.05301	10.7925	11.3731	15.5532	14.8755	13.2838	13.4966	9.39569	13.8225	12.0549	10.4177	8.80536	12.9138	11.0352	13.6516	15.2167	12.1722	12.3721
HF03484	yellow	9.92076	9.9729	8.5369	11.8627	10.2636	12.7352	10.7514	10.5367	14.8714	18.1198	6.48728	6.91332	19.3618	13.4505	11.1833	11.6773	12.5991	13.2198
HF03487	brown	1.9362	2.46809	2.48962	5.32679	3.6702	4.29332	2.07519	1.60412	4.69534	3.47612	4.84713	1.52918	6.76923	4.12514	1.92795	4.99406	1.58544	2.70667
HF03489	turquoise	19.2791	19.1081	0.456217	0.365333	0.643774	0.780584	2.95363	1.77205	2.56374	3.063	34.5093	30.7139	0.623443	1.19358	2.17715	1.68633	3.27421	3.48833
HF03491	blue	150.51	171.998	12.0084	17.3331	14.3848	17.7901	55.6983	44.2553	54.8736	52.7313	15.9292	13.99	4.97521	15.8441	33.1003	34.5148	118.875	122.393
HF03492	blue	73.2093	76.3806	7.62973	9.94787	9.35738	9.37993	39.7944	28.8251	45.1704	43.6149	5.74878	6.041	2.78346	2.10295	28.6825	24.9007	101.819	97.6946
HF03495	turquoise	7.54111	8.35056	1.78757	2.0836	2.92755	2.53343	4.07769	4.46256	4.1139	4.23965	8.95579	8.7148	2.06402	3.06371	3.10617	2.94948	3.48723	4.71508
HF03496	green	1.16358	2.63109	1.44159	1.95512	1.50634	2.28209	3.37532	27.126	0.304187	0.918545	3.23	1.95694	2.70264	2.60956	3.15523	2.57767	1.80891	2.01422
HF03498	turquoise	2.78025	4.12264	15.9427	22.806	22.8892	20.5833	27.7847	24.466	34.1609	35.0675	6.3113	7.52168	19.5228	16.3143	35.8111	32.6763	38.745	36.9529
HF03502	yellow	10.2952	16.9361	43.7131	59.9773	61.7563	80.4203	41.4828	42.9697	36.8705	40.3418	20.7208	33.3748	46.9753	49.4918	38.6305	31.1292	42.7682	42.988
HF03505	blue	7.3601	10.807	3.76495	5.31429	4.32801	4.68766	12.4897	8.40329	6.71976	7.38864	6.40283	9.18153	9.75789	7.21724	7.32235	6.35656	10.0096	7.57046
HF03507	turquoise	0.130054	1.60783	5.52834	6.93631	26.8259	18.095	13.3758	11.3178	28.7268	18.8533	3.27824	5.39521	14.1106	10.0293	11.822	12.7255	9.83166	14.8117
HF03508	brown	0.417722	0.595824	0.547649	0.784343	2.01659	1.22651	0.558168	0.540035	0.375916	0.989341	0.958701	1.47471	0.916909	2.10374	0.304945	0.575945	0.903987	0.218846
HF03509	brown	5.97041	7.31912	5.87516	8.5474	12.0238	7.32865	6.94078	6.51808	5.00807	6.89386	9.78548	9.48243	7.80343	12.1412	8.0949	9.35108	7.11372	9.30444
HF03512	turquoise	26.2352	20.7508	17.35	23.8015	19.272	21.8452	22.844	23.246	26.5493	27.4976	28.0955	23.7861	20.7353	21.3136	20.9254	14.1522	16.4122	19.1352
HF03514	brown	19.5202	22.8508	13.3298	19.4101	16.5377	14.3974	14.7301	15.6963	19.5399	18.3585	14.5131	14.437	17.9768	30.0488	17.7351	15.5118	16.5766	15.7492
HF03515	brown	51.4886	65.8782	61.6101	72.0668	76.845	78.3213	63.6393	67.6429	81.1629	87.1741	122.984	123.871	124.956	122.682	71.9351	75.4006	54.7852	72.0011
HF03516	brown	70.1614	77.477	66.3175	82.8268	100.615	72.2287	92.886	106.631	171.874	160.623	97.3705	108.826	203.457	197.647	69.5601	66.078	60.949	76.6174
HF03518	blue	11.874	8.8451	23.7733	31.6134	31.3877	27.4008	23.8352	20.6429	26.7518	26.5121	31.9954	29.1267	29.3226	29.465	24.4443	26.1779	18.965	21.2417
HF03519	blue	50.0631	46.7457	5.50031	8.79042	4.7379	6.24609	50.671	43.8293	41.8022	45.8049	3.54422	4.61559	5.35196	5.47073	20.5834	21.3353	99.2575	100.655
HF03521	turquoise	3.48531	1.10945	7.4342	11.8047	10.9834	11.3938	8.55835	7.80422	3.29785	2.87876	7.00938	11.7011	5.12944	3.32755	6.22726	10.0162	8.70213	5.65506
HF03524	brown	4.56401	2.0002	3.2248	4.04105	3.23598	3.98354	3.08767	3.44722	4.55155	5.40134	2.36606	2.22243	6.77014	4.41049	2.28865	4.54754	2.20458	2.18062
HF03525	blue	4.2989	3.56312	2.98652	3.05265	3.71517	4.05384	3.80645	2.6862	7.22688	6.49261	4.99002	2.81422	2.02849	1.76797	3.70158	4.32817	6.53748	6.7889
HF03528	blue	5.90784	2.08803	12.4752	16.0711	16.0614	9.96958	10.6499	8.53702	5.34124	5.96358	14.0731	9.92513	6.44365	5.40143	12.589	8.83429	11.1826	9.25594
HF03534	yellow	0.696782	1.13891	1.66722	1.69169	1.33548	1.98821	1.1783	1.26911	1.96297	2.21346	0.531917	1.68319	1.4902	0.987096	0.716836	1.11032	1.31508	0.70012
HF03535	turquoise	66.997	64.211	75.5869	106.898	103.151	122.113	96.2868	100.512	111.175	109.967	60.6291	63.5946	101.885	111.184	99.1836	88.3759	93.5413	90.7665
HF03536	turquoise	2.87504	3.75133	6.43575	7.99718	9.53979	7.60867	12.883	10.9625	10.189	10.1993	8.92316	5.21915	4.04451	5.70204	10.934	9.11579	12.4241	10.2527
HF03537	blue	24.6954	15.5094	4.94119	4.80377	5.58354	5.22446	2.78061	20.4032	0.664281	0.280793	0.953273	2.71617	7.70582	7.85625	3.87614	5.06438	0.597373	0.643671
HF03538	turquoise	6.56426	4.98463	7.68013	10.1004	8.92005	9.84732	11.1178	8.82393	8.48233	8.62156	8.10252	5.53667	4.86558	6.82465	10.5126	12.1873	9.16965	10.8001
HF03542	blue	0.485935	2.17657	0.222809	0.193281	0.313684	0.341539	0.749899	0.942117	0.271767	0.327721	0.611667	0.588842	1.22678	1.63951	0.228283	1.01284	0.437609	0.590914
HF03548	turquoise	147.891	169.775	177.24	220.065	140.963	129.082	197.472	195.55	247.418	234.285	148.278	141.289	146.317	179.597	200.027	185.122	174.496	190.921
HF03554	blue	2.69893	1.73886	4.57967	4.56107	5.76456	6.17392	4.53885	3.08991	1.83423	2.81355	3.41089	3.78972	4.40321	7.69775	2.63716	2.82652	1.22543	1.45484
HF03561	brown	2.75667	5.40428	50.9523	60.814	71.7875	70.1747	65.8481	60.0373	26.5014	28.0035	59.6258	53.3533	84.4961	82.1661	51.2395	39.9041	31.647	31.5478
HF03562	blue	7.09702	7.16703	24.6236	30.4125	27.4915	24.2218	28.3463	27.7593	36.1616	34.2131	18.3876	22.5598	24.5537	23.2	24.7398	26.4799	23.0948	24.6767
HF03564	grey	1.81427	0.497177	1.29145	2.1798	2.17884	1.15751	2.11046	1.36246	1.84734	2.28752	1.86061	0.884567	0.148345	3.21454	2.83946	1.70211	1.93134	1.40489
HF03565	brown	63.3781	64.5884	65.3541	79.4494	62.7262	54.8542	76.0412	80.7286	96.8714	100.651	109.615	92.7202	57.999	90.401	66.9009	72.8159	63.2786	63.6391
HF03566	blue	4.85558	6.3582	16.2735	21.3339	17.6235	20.4303	16.3185	23.1509	23.7332	21.4833	24.6151	21.4966	18.4935	21.6649	15.8807	15.9088	19.3445	17.8325
HF03569	turquoise	7.9655	9.73897	6.69889	8.65113	6.75849	8.20375	6.75783	8.4704	13.2792	10.1987	8.48226	9.85163	10.7933	11.6537	7.36778	8.01492	7.46129	7.11267
HF03571	blue	345.523	317.935	34.7758	44.7712	37.6572	39.683	167.234	140.503	77.2715	68.0121	139.931	133.797	47.641	58.4219	68.2951	67.6294	198.327	228.077
HF03572	blue	1.18943	3.51594	4.59518	5.56301	6.87756	4.29769	3.10821	3.55099	5.31142	5.47006	3.13434	5.25293	3.46716	2.4875	5.74454	5.54156	1.39735	2.85723
HF03578	turquoise	4.3695	7.02111	10.7275	14.0487	13.9986	13.4386	15.8179	12.4995	9.06213	10.0597	10.3063	10.3121	11.3577	10.2942	16.33	18.0054	14.3755	13.3389
HF03579	turquoise	1.18503	0.732844	4.28225	6.15526	4.57686	3.75543	6.6872	5.62859	7.42887	6.4582	4.55806	4.15318	4.81631	1.37985	6.3908	7.31741	7.81543	6.85893
HF03580	blue	8.32828	8.53294	6.1415	7.93545	8.55507	7.59409	9.47491	9.15997	8.00226	7.30232	11.4839	7.69083	10.2388	6.66847	10.255	11.9606	15.9274	11.4831
HF03582	blue	29.8468	22.8234	14.3234	20.4683	17.9546	11.2007	20.4144	16.9102	15.0194	15.3294	17.0296	18.1736	18.0257	12.4039	14.3866	13.2256	12.5654	16.4254
HF03583	turquoise	5.01986	7.68274	13.033	18.0838	15.2446	17.5898	15.1216	13.2991	11.9542	13.4932	11.4404	10.2648	16.0709	17.8164	15.062	19.8316	16.7689	15.3477
HF03584	blue	14.3989	15.5966	4.55402	6.20007	6.93325	8.57312	6.07054	7.94415	4.47096	3.88496	5.53543	8.40148	3.96624	6.81989	7.71345	6.5018	4.73822	6.05985
HF03585	brown	13.4797	18.1915	8.8158	11.9034	19.3297	30.3851	12.3998	20.9623	9.06303	8.34973	15.6817	12.1107	41.4629	24.3919	13.5751	11.4332	9.00413	8.6669
HF03587	brown	0.709388	4.34908	2.62547	2.70834	2.56336	4.32736	1.23497	1.55994	1.80469	2.07698	0.973076	1.48414	0.602767	0.799732	1.61508	0.829275	1.35723	1.26373
HF03594	turquoise	2.6757	4.72446	4.54121	6.49299	6.07786	6.78842	6.66431	4.43019	6.21981	6.38202	3.03819	3.11994	4.94637	4.06151	5.16083	6.43493	6.23732	4.70696
HF03595	turquoise	3.76562	3.17338	11.6265	16.1807	17.5785	13.5907	12.1792	10.2236	14.1201	14.6329	4.83132	5.20197	6.24945	3.29513	12.4043	14.564	10.9186	9.22131
HF03598	turquoise	12.5256	7.1813	8.27132	11.5909	17.6176	14.1157	21.1419	19.0859	14.8415	16.0139	14.2365	14.2846	10.543	8.13946	19.0037	17.2001	24.5444	20.7281
HF03604	turquoise	12.4379	14.976	17.2977	23.9942	22.9828	24.2671	22.8331	24.1554	20.7469	22.2893	17.2627	19.065	15.4493	15.8904	24.7524	26.2804	26.3921	22.2195
HF03605	blue	21.888	24.3577	8.92721	9.05229	9.26354	6.31975	25.8778	22.4736	15.4494	17.1554	20.2895	17.8284	16.2436	17.1829	27.8629	25.3484	45.4445	41.2133
HF03606	blue	14.5857	13.974	10.1193	12.5179	10.3782	11.4522	12.9723	19.9431	9.99296	10.7949	11.799	14.586	13.1267	16.8632	15.463	13.7991	15.2507	18.0017
HF03608	brown	15.1339	10.1474	15.7201	18.354	19.6171	12.2844	18.2437	17.7359	22.7312	22.3456	24.0684	18.9786	24.5648	22.085	15.0587	13.8614	18.3295	15.257
HF03609	brown	11.6709	10.1247	9.02213	14.628	5.13805	1.93375	2.98912	2.78511	2.38563	1.77588	24.5752	18.4443	7.14365	7.82015	11.198	17.1959	4.0233	2.09746
HF03610	turquoise	591.488	569.396	446.067	562.534	481.373	448.686	408.45	420.302	769.737	738.886	549.51	550.872	671.67	792.573	443.469	420.313	376.428	397.252
HF03613	brown	37.0504	23.2618	39.8066	55.6362	46.6197	35.4843	47.0604	47.652	42.7361	40.2692	96.2359	80.7943	73.6494	77.8691	56.5876	52.6399	64.3587	61.8153
HF03616	brown	2.10092	5.11409	13.6206	15.883	15.0723	15.5983	12.5504	11.9052	9.31582	12.2603	4.36352	8.40751	0.89867	5.62626	6.65082	8.98476	5.6416	3.85534
HF03617	blue	0.845218	0.224111	3.60528	4.26524	6.95087	5.75588	6.0492	6.01872	5.91836	8.38751	6.88082	6.78477	4.18736	11.4377	9.43906	8.53738	9.08294	8.95179
HF03620	brown	1.90994	2.51438	2.01485	2.34259	2.43238	1.51667	1.86936	2.0496	2.42561	2.82405	1.81747	2.66731	1.45001	1.17779	1.62437	1.6236	2.28577	1.82598
HF03625	brown	5.86425	6.08939	8.99754	14.1549	11.9627	10.0426	13.0053	13.1398	17.4624	16.8218	12.2205	14.7517	17.6972	14.3278	12.2621	12.7379	11.763	12.972
HF03626	turquoise	4.55044	4.18029	5.28754	6.98401	5.69937	6.21352	8.00785	6.49427	10.832	11.7882	7.18266	6.32545	6.38183	6.22628	9.67446	9.28126	9.96896	9.70324
HF03627	turquoise	4.09499	3.79836	8.3377	11.7015	8.65212	9.8591	12.2292	13.5467	8.10076	9.34258	6.03375	5.24992	10.99	9.40383	9.1248	10.2867	10.3852	9.9405
HF03631	blue	9.47461	8.81049	4.58558	6.69861	7.7598	6.73301	3.69374	3.28595	4.53112	4.38635	5.21667	4.51667	2.5007	3.45396	4.69846	4.77429	4.35968	4.50195
HF03632	turquoise	48.7359	41.6494	78.5516	99.7512	89.5994	75.52	87.288	81.9572	125.883	130.209	59.582	61.4526	71.8143	65.5678	70.0889	73.1348	75.3473	77.9991
HF03633	turquoise	0.375108	1.02715	3.4022	5.812	5.15222	4.67266	11.2212	10.2905	25.0626	26.1674	3.90977	4.52288	6.06135	2.79689	13.1251	9.05555	20.1981	19.7583
HF03636	blue	31.7817	34.3576	4.18486	5.46011	5.96396	7.27224	6.77896	7.12752	4.3674	4.68318	7.67414	6.60325	8.05497	8.11399	7.60174	6.55752	6.32222	6.37341
HF03637	brown	20.7767	15.8889	18.4471	23.5969	23.7922	25.6382	17.8872	14.7026	21.6324	16.4091	30.1725	18.1436	33.6593	27.2003	25.021	19.3509	21.0451	19.796
HF03638	brown	88.1996	86.2564	64.474	82.3952	74.2306	45.8146	74.1591	78.1222	113.341	103.624	75.3719	87.7471	108.171	108.268	74.8477	75.9315	73.493	82.3375
HF03641	blue	1.39721	3.0834	7.16898	8.84851	11.3108	12.1431	7.2519	6.79625	6.34675	6.8642	8.06213	8.2888	8.64422	9.60934	7.28907	9.1523	5.53489	6.62974
HF03643	blue	240.818	245.475	2.98923	4.05638	4.44926	4.37764	23.6368	26.5038	11.6172	12.1324	5.15007	6.26571	7.56947	8.62279	22.1719	16.8593	57.2667	53.5836
HF03645	blue	31.4779	34.1621	4.49472	5.76305	10.0225	8.26582	3.08678	3.37845	1.29168	0.595444	10.9696	9.51885	2.37764	4.2933	4.68714	6.12707	2.01955	2.60836
HF03647	brown	38.2298	36.3572	17.7851	21.6289	32.7082	27.1523	21.5425	21.2775	23.2575	23.1647	33.0846	32.0859	14.7199	22.7389	31.7415	33.851	26.6632	16.9729
HF03649	brown	6.41727	5.66055	14.696	17.847	14.4499	13.962	15.4218	13.8979	12.9031	12.7453	20.1648	22.8549	21.3299	24.1914	18.0862	17.9337	16.0479	15.2956
HF03650	brown	45.0044	30.4205	62.2205	85.6697	57.394	52.068	63.4033	64.7388	70.2412	75.0952	96.0392	87.5088	96.9278	105.002	79.1048	66.2799	69.792	68.7405
HF03652	turquoise	7.3925	10.9039	35.8671	43.5431	47.8743	34.6237	27.8683	23.9232	27.5873	24.0053	62.9163	74.3027	47.1341	36.9286	52.9537	50.4117	36.0985	42.085
HF03657	blue	4.22621	12.9197	10.7584	13.5689	14.9165	15.3777	12.7329	13.429	14.3909	16.5327	13.3147	20.3036	16.355	16.7014	13.1316	9.20406	12.6559	11.2265
HF03659	blue	7.86887	4.39334	3.17416	4.06874	4.28005	3.59095	3.65955	3.87526	4.0874	3.93084	3.63698	4.42696	2.91775	6.13479	3.70996	3.82614	3.48394	4.21242
HF03661	brown	33.4051	21.6088	41.8349	54.187	43.2017	61.4419	43.5496	48.0072	39.1798	39.1048	97.4998	125.963	138.407	103.263	40.9774	45.4477	27.9317	26.4018
HF03662	blue	6.86876	7.99178	6.02836	9.09618	8.98964	7.25382	7.81257	7.55368	5.32252	6.54253	7.09856	9.08616	10.3519	8.07794	5.59716	8.00015	4.74667	5.05239
HF03663	brown	2.59895	2.1679	1.11265	2.0872	5.63256	5.28397	1.84305	1.67287	3.84107	4.08433	0.420853	1.44271	1.69126	0.912142	3.48519	3.77222	1.22803	1.84354
HF03664	blue	111.178	100.023	19.4667	26.51	74.592	89.5185	28.4982	41.2882	39.6947	38.3378	26.9744	28.5313	35.3485	43.0784	31.478	28.8071	25.3171	25.6838
HF03665	yellow	6.47229	7.24514	6.91396	10.3031	8.5828	15.1978	8.02617	8.28978	12.5118	13.9179	4.19327	6.04559	11.8799	11.3911	6.62377	6.75111	5.88537	6.60684
HF03666	blue	70.5921	77.8147	1.28209	1.71687	19.5679	26.0961	2.63396	62.1346	3.85741	3.6691	2.32492	1.08611	4.82568	8.40977	2.22301	1.91215	2.93083	3.08008
HF03678	blue	50.0776	43.0385	7.32112	11.2823	9.15556	5.60831	110.538	98.2535	149.854	130.779	20.4802	20.6625	2.44287	9.68437	87.2361	81.7793	103.458	106.741
HF03689	turquoise	9.67233	14.2031	1.16254	1.21693	4.48255	2.38953	19.388	20.3664	51.1633	43.6134	7.08476	3.79622	7.69342	5.97598	13.6243	12.307	12.9185	10.9756
HF03690	blue	49.0242	47.6556	27.2872	32.5722	37.0587	23.8733	37.2728	30.4183	40.9998	34.6732	38.5597	38.4671	20.1541	44.8325	37.1848	40.0879	34.4683	39.7824
HF03694	turquoise	12.43	13.8586	22.3668	28.7792	23.2002	25.506	35.2351	30.894	21.7529	22.4106	18.4537	18.4743	20.0891	14.8897	37.1719	33.917	39.1292	36.8983
HF03695	turquoise	5.46872	3.64208	4.0228	5.31454	5.40205	5.55501	4.54273	4.1426	5.86054	4.70655	2.03448	2.48917	3.24529	5.30951	6.06671	5.19922	7.59115	6.44402
HF03697	turquoise	0.730549	1.71479	0.553647	1.30494	4.34002	2.56838	24.3145	23.0259	62.9034	50.1777	0.17817	0.512197	2.2914	0.816739	30.1264	29.8396	39.5623	39.9139
HF03699	turquoise	2.98261	0.684809	18.4662	22.4151	24.0515	24.2353	31.8073	25.6576	64.3475	61.4558	11.6693	8.95896	19.4198	27.1441	20.2912	20.6938	38.3868	38.7553
HF03702	turquoise	2.41284	4.42299	4.95496	6.14454	5.72216	5.076	6.15788	5.10953	4.76293	5.55584	2.41378	3.33535	4.27999	3.93291	6.78019	5.73339	6.17011	5.58467
HF03703	blue	8.19563	13.0548	5.58604	6.85304	6.14057	7.23785	7.07373	5.76403	5.45545	6.68584	4.36625	7.4293	7.68406	7.19372	4.75727	4.44135	5.1185	5.74648
HF03711	brown	0.59913	1.73441	3.05907	4.21915	2.96146	2.90968	4.87892	3.3803	3.56386	3.67625	4.51702	3.57102	5.7244	6.3795	4.55169	4.80999	5.69638	4.35765
HF03713	blue	46.5007	38.2469	39.8184	54.5687	60.4075	58.5543	42.0825	42.4442	52.2183	50.5815	54.9599	44.9517	36.4596	48.3008	43.5817	41.5031	32.6366	37.571
HF03714	turquoise	4.40661	3.55071	43.4318	55.0297	32.664	31.8447	47.5873	40.329	31.9414	33.7843	85.433	73.8466	77.8231	68.4052	51.4743	55.282	46.5945	54.1333
HF03715	turquoise	120.272	126.282	4.93617	6.02363	8.99076	8.57644	11.7167	11.3588	2.47052	1.67323	165.828	151.265	32.7045	53.7856	4.17253	5.13856	17.3792	17.0651
HF03716	blue	54.6626	47.8934	34.0326	39.0248	35.202	37.5374	43.1386	43.0178	44.4479	42.9087	35.7027	33.0223	37.8458	45.3989	46.5607	46.7833	46.2772	44.5902
HF03721	yellow	5.80705	3.32531	20.7066	27.1843	15.6487	15.0832	8.81507	9.42641	10.6322	11.0011	7.64301	10.7119	14.082	14.3616	5.35121	8.87939	3.91828	4.44514
HF03722	blue	0.996331	0.68003	11.2004	17.5928	9.08484	9.30768	9.60487	10.7744	6.28918	8.5269	8.09666	4.92436	14.24	8.68247	6.45754	5.54406	5.60537	6.00757
HF03728	turquoise	1.19656	0.889705	1.70163	2.28028	1.88477	1.88333	2.39141	1.87809	3.34795	4.23522	4.60011	3.31908	2.70723	0.905271	8.0858	7.13209	5.99621	3.47968
HF03734	blue	39.7925	45.1198	20.5651	26.3398	28.5073	24.5964	23.4343	22.5375	35.0119	42.2263	26.748	26.5464	42.0657	32.4103	23.6486	22.9881	27.2746	22.328
HF03735	turquoise	2.52841	5.5206	2.85806	3.28678	4.24653	4.9729	3.03133	2.58635	2.74518	2.78175	1.49159	1.24055	4.50757	0.446539	1.78574	2.3165	2.64637	2.93751
HF03736	brown	19.3925	14.7655	16.5883	21.1081	17.4977	9.20836	33.2732	27.0141	34.1417	35.3143	38.3221	40.8548	14.3594	33.735	36.0734	40.9788	42.8545	44.5623
HF03737	turquoise	6.77682	7.58017	9.94618	13.5353	11.5308	16.8666	14.8378	13.491	10.7049	11.8109	10.519	9.54461	13.2592	7.53651	16.7219	14.5337	16.93	13.9575
HF03739	turquoise	4.70057	4.49034	10.0291	12.3125	10.9344	10.164	12.0563	10.1479	10.0445	10.8424	6.87063	7.33705	9.31809	7.8606	15.0454	15.8346	16.1807	14.2104
HF03744	blue	199.462	180.41	18.4769	24.1628	58.5964	56.688	54.0207	63.117	4.28956	3.72314	10.9607	16.0571	33.2821	31.8912	14.9999	15.1541	92.6467	102.367
HF03749	yellow	2.46664	4.91534	1.44707	1.49896	5.77243	6.42375	4.84753	3.72195	3.03805	2.60582	3.77201	2.99202	3.99777	3.16274	2.86167	3.45657	5.65285	5.92007
HF03755	turquoise	0.701574	1.03623	2.7329	3.70702	3.72714	2.92766	6.57164	4.5189	6.42517	6.67433	1.55994	1.43472	2.8403	3.20785	7.64273	7.44608	9.43217	9.37933
HF03757	turquoise	13.5528	10.4363	35.3446	47.8286	44.8101	26.434	86.3555	84.225	229.552	205.301	40.7767	48.0329	26.48	27.6702	71.6299	70.091	119.54	124.655
HF03759	turquoise	5.19731	4.11432	20.7526	26.7592	16.3561	12.5526	20.3406	16.5972	15.0102	14.2923	36.3964	35.1991	40.3954	37.3919	37.8422	40.2925	31.0891	28.2039
HF03760	brown	14.7101	11.4033	12.9679	14.6056	13.6211	12.679	13.9807	12.3212	12.0408	13.5545	18.9727	15.2894	14.1807	8.33795	16.2628	18.7048	11.274	13.8632
HF03761	brown	120.475	109.846	439.846	551.253	687.328	728.087	401.018	635.868	340.044	307.332	1032.94	1025.83	972.401	1028.48	691.2	628.051	292.337	317.238
HF03762	blue	10.5326	13.1785	3.78706	6.49039	5.8754	3.81082	8.45051	8.61336	5.77036	6.02201	4.22895	4.43061	1.58435	4.16511	10.8825	14.0256	12.0783	8.29115
HF03763	turquoise	8.26117	6.74351	17.4967	23.0323	19.9986	16.4202	22.8099	25.2765	26.1691	25.8175	20.8885	23.301	31.0477	20.1748	20.0075	17.591	30.5604	30.0932
HF03764	blue	4.58769	1.2569	9.8776	11.5248	8.61537	13.7047	8.51977	7.10532	11.0278	15.4545	9.35817	10.6315	12.8541	15.8366	11.3341	7.87944	7.11969	6.89225
HF03765	grey	4.7576	9.96916	5.77719	6.58481	7.56309	8.67707	6.95244	6.24656	8.75928	7.38769	5.41004	6.63872	9.26517	5.45027	5.65464	6.62221	6.43405	7.70146
HF03766	turquoise	1.05197	2.20404	8.03373	12.2712	10.165	13.7608	8.90819	8.53295	8.61759	11.8289	5.8974	4.42717	11.4677	10.6336	9.83641	10.451	10.8202	9.62611
HF03767	brown	10.7511	7.35544	5.1972	6.54934	7.44278	6.09442	4.46765	4.86009	4.10083	5.29291	13.6313	10.4658	8.43263	7.87096	6.97666	6.63575	6.12322	7.24079
HF03769	turquoise	10.8161	12.0462	17.3434	23.5153	21.7608	27.5216	22.5653	20.7109	22.5747	23.01	11.0978	10.0775	19.924	9.30856	25.8572	24.4814	28.7535	26.3345
HF03772	turquoise	68.6185	59.3526	75.6156	96.156	79.0912	70.4731	84.4786	71.7904	60.9217	64.7832	54.613	55.2712	60.3267	62.4973	96.5345	98.8051	71.5077	73.7445
HF03773	turquoise	2.0863	2.70652	45.9946	62.9174	48.868	52.5524	32.4937	28.0626	25.5093	28.3072	32.7903	24.3396	77.7742	59.6961	42.9176	41.2093	48.4878	48.7792
HF03775	brown	0.401817	6.92257	2.50147	3.58338	3.9967	3.54111	2.63552	2.24887	3.8266	3.71304	1.57382	2.81344	1.72604	7.21833	3.12613	4.67143	2.18194	2.6685
HF03778	blue	2.23366	0.928833	15.1268	21.5942	11.9384	12.5389	17.0073	14.9647	5.81172	6.27116	10.0598	9.13065	10.8831	8.99238	12.1843	9.50683	13.8106	17.2857
HF03779	blue	50.4889	64.8908	38.6996	42.3457	46.4469	30.4574	44.9377	41.1727	46.2785	44.3206	44.8802	42.9379	36.417	50.572	40.3033	43.5764	41.9853	35.5397
HF03780	blue	2.84153	3.08669	7.40057	10.3842	8.83544	8.58735	5.56954	4.76207	9.55794	8.65684	13.568	8.96942	2.66418	9.04956	6.78656	6.59108	5.19219	6.2644
HF03785	brown	2.04691	3.00276	1.14676	2.11537	2.59369	1.97727	2.00389	1.5923	1.93901	2.44346	1.42664	0.875207	1.42462	0.853516	2.57804	2.35178	1.85577	1.44461
HF03786	brown	6.7017	7.83101	10.2974	11.3742	10.4419	8.63623	12.6917	10.3459	11.2243	12.9202	12.9499	16.8412	13.8427	20.8148	12.7244	14.5649	12.7326	12.7486
HF03788	brown	23.4758	18.5106	51.1262	65.2239	62.2835	55.9834	48.8064	49.2082	49.4374	50.9252	84.5888	89.2672	95.0524	99.2514	66.6053	68.2319	54.3821	55.5803
HF03789	green	22.6081	21.046	6.57264	8.98475	27.1276	49.156	12.7623	47.599	7.49766	8.22548	9.83475	12.3522	20.3882	32.0962	18.1664	17.4622	10.8817	11.3998
HF03791	blue	11.5607	8.17005	11.924	15.4751	13.9173	11.9569	10.6264	10.0302	9.91197	10.9865	8.60692	11.8279	9.93335	8.84443	8.86929	7.33053	5.95486	7.78246
HF03792	turquoise	0.555142	0.73952	12.4894	20.2328	27.5943	22.355	22.7234	16.6025	10.0737	9.6465	3.81456	5.74298	18.9926	17.5615	22.1052	21.5118	14.5266	17.1814
HF03794	brown	2.46712	2.16272	1.183	2.63183	1.96948	2.92596	1.54149	2.11024	1.21961	2.0046	1.89277	1.50134	5.41834	4.85048	1.81262	1.33453	1.04679	0.484112
HF03806	turquoise	0.095502	0.05256	12.6445	16.4902	9.45329	10.3644	18.4023	14.5279	13.6168	13.8828	8.27355	9.19408	16.9443	13.2116	19.7197	17.4421	20.0669	17.8418
HF03807	turquoise	2.43416	2.28198	7.76152	10.0609	10.6019	10.5603	16.7606	13.1757	11.1101	12.4573	6.81533	6.70418	5.36258	6.96133	13.2291	13.4092	8.49383	9.13424
HF03808	turquoise	8.54436	6.29098	12.4256	15.4167	13.9234	15.0935	12.656	11.7352	13.8004	12.2485	15.4121	15.22	14.7352	11.5202	16.0965	17.2329	23.48	24.8551
HF03811	blue	4577.55	3718.2	10259.4	11631	4662.72	3501.98	2895.33	2883.87	1893.49	1704.45	6093.85	6794.44	6615.52	9001.37	4054.26	3923.72	878.842	891.23
HF03812	brown	11.4456	12.3395	10.5642	12.3764	17.5228	15.6259	10.5325	10.3776	8.88798	6.53972	18.7861	21.8015	11.2935	15.6348	10.2951	10.2968	8.82148	8.92461
HF03813	blue	0.383951	5.51456	0.410227	0.405122	0.264569	0.223892	0.785471	0.637279	0.637009	0.680665	3.80008	0.65143	0.800762	0.543182	0.162426	0.2112	0.523795	0.520749
HF03817	blue	17.7375	22.0355	9.18192	10.4408	12.8159	10.4805	15.2561	11.9646	17.5201	15.5476	16.3394	11.819	7.29375	13.7548	15.1715	13.8643	16.1027	21.417
HF03818	blue	1253.5	1147.19	59.7256	76.1493	30.3026	41.5091	53.7939	54.4287	6.97624	5.26063	444.487	420.713	301.089	287.585	77.0533	92.0188	32.1346	29.4954
HF03819	turquoise	1.89381	3.16662	10.1566	14.0812	9.98364	11.0892	8.90802	6.74901	4.76582	5.18624	9.96304	8.77421	13.0223	10.6144	12.6669	13.444	9.67097	9.44267
HF03820	blue	17.202	13.4502	6.14818	7.93468	6.90249	9.71341	9.29184	8.77564	7.27115	7.489	4.82816	4.6046	7.83296	4.63615	7.09103	5.48767	15.0518	10.1582
HF03822	blue	144.613	137.917	68.4082	91.3205	73.7616	62.7046	107.251	87.3896	86.6572	82.138	71.9725	60.824	78.0406	60.3079	92.6382	85.5007	117.494	117.331
HF03824	turquoise	1.46998	0.636907	7.37317	11.4774	9.96209	10.3116	7.08537	6.84141	17.9889	17.4569	4.71015	5.41842	8.97967	10.1029	5.99779	7.0899	6.01632	8.50323
HF03825	brown	3.15125	6.20185	5.24573	6.8943	1.35126	2.8857	5.09971	2.59125	3.44563	4.45818	14.9885	12.703	19.9627	16.6666	5.28909	5.35969	6.16941	6.17031
HF03829	turquoise	9.70678	17.322	12.1339	17.6918	15.9833	26.6736	19.5734	21.2116	9.45112	11.3489	12.5037	9.84768	25.6257	18.7144	27.1642	21.4615	19.4506	15.3749
HF03833	yellow	21.1621	20.5123	35.1586	45.7473	73.8108	70.0651	46.3655	46.3305	36.1148	34.6449	21.3435	22.3925	47.8035	55.2827	53.5726	46.9208	33.4415	34.9554
HF03834	blue	16.0594	19.0354	40.7128	53.6206	51.6408	57.9021	44.0223	38.6899	39.8953	38.8939	48.1858	45.5475	45.0205	46.1201	42.2266	42.7223	41.2763	40.1248
HF03835	blue	5.18707	4.55227	9.27203	14.2785	15.5997	13.5967	14.517	12.8688	14.0479	15.0136	10.5325	9.72038	10.8544	8.42602	15.6991	14.6553	10.5278	11.5021
HF03836	blue	76.6158	69.2025	20.3947	25.4903	26.3273	26.4613	18.49	27.0538	11.7942	11.5446	41.9326	40.0977	17.8092	20.0261	14.912	15.7026	21.0882	20.5391
HF03837	turquoise	15.4908	16.0498	19.8969	25.1239	22.5345	25.1862	23.9452	20.2503	17.0081	16.2632	15.6273	15.8672	20.5616	14.1427	22.2513	23.543	27.3369	24.0641
HF03845	blue	13.1845	24.489	38.4635	51.5172	55.6118	54.468	61.0902	56.7992	62.3534	64.7476	47.7806	42.4818	60.5692	40.8786	60.4057	64.48	43.3323	50.5585
HF03846	turquoise	4.77606	3.53624	9.33255	13.5037	20.7762	19.9097	23.1416	20.3146	17.438	17.2624	10.7299	11.1067	6.436	8.70592	17.8367	14.8812	15.9839	13.0516
HF03851	turquoise	142.793	153.839	106.029	136.032	131.382	141.221	183.115	165.573	166.27	173.994	114.221	114.021	143.122	178.206	178.638	161.666	199.706	200.688
HF03854	turquoise	3.34011	1.71935	13.0691	16.6672	24.8663	19.6998	27.8846	23.3559	18.7454	20.4029	4.75515	5.22569	10.6941	10.7642	19.9103	16.3859	25.3048	24.7292
HF03855	turquoise	6.602	6.02402	7.19616	9.93349	8.69283	10.4943	10.5986	10.2258	9.88601	10.7339	6.19392	6.69478	10.0826	8.56077	10.5904	9.99793	11.761	10.6352
HF03856	blue	0.636372	2.50468	5.29269	7.00768	6.21877	5.66849	5.59661	3.87215	4.51141	4.2087	4.76529	5.18044	7.11447	5.10042	5.51796	6.38689	3.66556	4.88945
HF03857	blue	12.9512	23.1879	12.0547	14.6841	12.307	12.0948	12.0985	9.30932	11.3853	13.4712	12.8122	11.8335	6.15435	13.7171	9.87515	10.1927	11.1043	10.8434
HF03860	turquoise	0.997327	1.05598	0.609893	1.41112	1.31896	0.653104	1.20744	0.863794	0.905523	0.781588	0.250469	0.51786	0.636842	0.672856	1.49643	2.57197	1.11217	0.636911
HF03862	brown	2.21122	3.29274	22.2578	25.0053	27.5785	22.6886	17.9876	16.6473	17.6713	19.5583	35.3605	34.9064	40.8484	46.5906	26.618	28.9416	21.0414	19.6908
HF03880	yellow	61.0231	52.8697	43.0786	55.3179	87.132	192.003	12.8726	120.776	3.64943	3.26678	48.9566	55.8063	59.3801	55.2418	42.0463	35.5594	15.5946	17.5828
HF03881	turquoise	17.5679	10.3595	30.4615	39.996	50.2612	42.1094	34.5393	34.9469	31.0294	34.9852	61.1236	58.0341	57.8903	44.2909	42.8815	39.0036	43.382	35.5753
HF03882	brown	91.2892	96.0498	52.467	65.7578	85.2054	53.4955	74.2714	67.0936	71.2449	70.5052	109.499	101.311	87.0953	90.2569	81.7331	85.2567	72.3899	87.831
HF03886	brown	2.67099	0.739587	3.05015	3.12729	3.2503	2.80369	3.07535	3.68612	2.64855	2.79483	4.47417	3.62478	10.5109	8.96242	4.64374	4.21335	4.81472	3.81963
HF03887	turquoise	0.77889	0.801621	3.96082	5.21481	5.27145	6.31024	4.45301	3.25041	3.08901	3.57058	3.27029	1.96339	4.18471	2.36714	4.02162	4.83415	4.38639	3.74298
HF03888	turquoise	2.53256	1.26844	2.23222	3.11587	2.58323	2.69051	2.89296	2.66544	2.43533	2.26097	2.32165	2.28076	2.01597	3.15224	3.38491	3.83035	4.51936	3.93685
HF03895	yellow	6.83571	7.30732	10.7159	11.8872	18.0736	15.8874	10.4217	10.5008	10.4026	8.41593	15.277	14.4135	10.7712	11.6844	11.9645	9.60254	9.69072	10.8955
HF03896	yellow	14.2391	14.3926	9.28873	14.9045	17.9367	17.1952	13.8793	16.8084	16.9359	16.4254	12.6324	15.2557	19.6156	11.153	15.0202	14.5127	14.4121	13.6101
HF03897	blue	165.465	189.03	208.719	254.418	255.162	227.152	166.208	196.827	174.812	184.13	293.017	267.166	360.136	307.054	115.641	109.823	125.522	133.918
HF03900	brown	26.2396	29.4666	43.7989	52.2801	51.2785	40.2736	58.888	53.223	44.0553	40.6136	74.8821	67.383	71.8986	77.847	43.3568	45.5532	41.8287	42.6713
HF03901	blue	11.2645	9.78646	8.9	11.4168	8.78468	8.95184	13.0168	9.9014	8.64193	10.0599	8.73886	9.5003	13.3334	12.507	9.21982	11.6973	13.8624	13.7746
HF03902	blue	81.5844	68.8889	46.252	52.8731	54.0649	36.9987	52.9148	52.1477	69.8438	77.2308	57.2339	48.6459	55.2702	51.3916	63.0738	60.7269	73.3963	74.4881
HF03904	turquoise	7.37193	6.5601	8.4818	10.9365	7.85348	10.7194	8.33908	7.81323	13.0335	14.2658	5.5301	3.91141	8.37737	5.10117	9.7055	9.63312	10.3609	7.94632
HF03911	blue	179.387	183.008	7.58956	9.99555	9.47587	9.54607	38.3559	29.7436	14.8196	15.365	30.2443	32.3107	11.269	10.1828	28.4739	27.8478	140.491	127.783
HF03916	turquoise	1.02004	0.657154	1.24132	1.74706	3.15617	1.99708	3.14099	2.80884	2.84184	2.44257	3.25696	2.93856	1.88566	2.49786	3.55916	4.11692	3.9357	4.19301
HF03917	turquoise	3.39507	4.95355	11.5608	15.5532	13.0844	17.421	10.2952	10.6921	7.89594	8.43085	10.0656	13.0831	15.2832	13.1442	11.7447	11.1394	8.63702	9.16478
HF03918	blue	180.023	184.319	20.3909	27.709	51.6639	57.5436	80.524	83.7335	54.0355	52.8818	128.309	118.275	37.4853	64.4924	74.3373	67.9308	118.777	146.122
HF03919	turquoise	19.985	16.2759	14.5664	20.7389	16.5692	20.5578	16.1748	16.6022	18.3647	23.1265	9.03342	10.0046	25.7492	16.0887	23.6791	20.256	16.6163	14.6701
HF03921	brown	9.33092	7.67754	9.44689	12.3622	12.4979	12.7887	12.2735	10.2612	13.7425	14.9941	18.3867	22.8123	21.8949	15.3376	12.169	13.3517	9.72272	9.97419
HF03931	blue	13.099	16.7382	8.8013	10.7786	10.8897	14.715	14.8636	13.9809	9.3882	11.3436	11.5236	5.37151	13.1459	12.1352	14.4839	14.7417	14.9983	15.3293
HF03934	blue	62.3853	69.1624	8.23377	11.3883	13.4876	11.5767	46.2983	41.4195	63.7819	59.8112	16.3252	27.2216	9.94697	9.208	40.6549	39.8752	74.2909	85.1074
HF03935	turquoise	5.74245	8.33281	17.7928	24.2146	15.6785	18.0156	21.9156	36.1583	18.1938	18.1769	22.0068	20.1977	16.2967	25.909	31.3767	29.5473	31.7836	30.012
HF03936	turquoise	9.90814	8.60532	10.4671	15.6379	12.4444	16.7607	14.9928	12.2306	9.97429	10.7485	9.16525	8.12534	6.74171	8.60068	17.1928	15.6011	15.2579	15.5234
HF03937	green	3.6191	4.10955	3.71981	6.029	9.5536	12.3758	4.44024	11.157	2.81293	3.1683	5.11038	4.85075	8.56668	5.69384	4.4668	3.44613	3.55421	4.89413
HF03939	brown	39.2842	34.7209	44.3178	59.2502	58.7044	72.7448	67.1083	60.4952	56.6228	53.0775	76.4772	81.8819	87.6926	64.0769	61.1503	56.1785	54.1768	58.2141
HF03941	brown	259.872	275.904	128.205	172.239	180.697	115.508	198.824	198.061	169.356	162.293	354.283	320.823	257.497	281.029	213.709	220.72	219.599	241.203
HF03942	turquoise	2.15453	2.23962	3.84537	5.34645	5.13793	6.00948	5.29567	4.06516	5.56293	5.40114	3.25712	2.58488	4.63631	4.92378	5.21701	5.46988	5.9771	6.11891
HF03943	turquoise	5.31341	3.32453	8.42492	11.7962	13.2674	12.2093	10.4587	11.5931	7.18359	9.55693	12.8316	17.3471	17.257	12.397	13.6485	16.7968	15.6911	13.4936
HF03946	turquoise	15.702	18.9176	34.4637	45.4613	39.3542	37.8137	45.5182	39.4658	46.615	48.9992	27.0722	30.0802	24.0911	31.1293	44.7988	44.9002	45.6968	42.7796
HF03948	turquoise	4.41979	4.52765	8.26464	10.5681	7.09029	9.40557	11.9881	9.3151	6.19508	7.09947	12.4374	12.8428	13.502	9.24789	13.6879	13.0532	12.0262	11.0894
HF03950	turquoise	10.9487	11.4646	14.0467	18.4427	22.1294	22.9373	20.2479	16.8628	22.7688	23.6276	10.3518	11.217	12.2779	8.36141	15.9995	17.0708	19.3337	18.8616
HF03952	turquoise	6.73482	6.65923	18.072	24.4526	25.0751	21.9028	20.6897	17.5511	25.6026	26.6112	11.7138	9.57529	20.963	16.0416	21.671	20.5016	16.1013	19.089
HF03954	yellow	1.43711	2.51157	10.8137	11.9436	19.1792	17.3573	5.75643	5.30111	6.46921	5.13432	2.79704	2.90711	11.0026	15.9793	13.6961	11.1144	3.84369	5.47408
HF03956	turquoise	9.69694	5.12697	14.244	20.2586	28.39	30.2906	38.4493	39.0515	48.9444	47.095	18.0923	25.8583	25.7514	24.6698	30.5184	29.8609	27.9453	29.6775
HF03961	turquoise	16.4192	18.4264	15.4812	20.6419	18.4042	21.6175	19.2339	19.311	19.1245	20.3872	27.8051	19.8347	29.0906	19.8261	25.3432	25.0444	20.4147	22.553
HF03963	yellow	54.818	54.3315	59.1805	79.1103	106.96	110.35	60.6204	69.9788	50.6135	54.7861	84.5697	81.8771	63.5444	50.661	56.8125	58.9048	43.7606	43.9108
HF03965	turquoise	5.38376	6.73611	10.1892	14.9736	13.1328	12.1829	20.3707	16.825	14.8881	14.7986	7.35067	7.12817	15.7196	7.2978	19.4929	19.0643	20.03	19.5072
HF03966	brown	12.4645	18.14	16.4677	19.7976	15.3304	14.8233	17.4742	15.0487	17.8821	16.3902	29.178	31.2792	15.5612	28.2955	17.4084	19.718	16.0948	15.5716
HF03967	blue	17.3774	23.6915	14.9225	19.7291	16.6884	19.207	21.444	18.8498	15.037	15.4654	10.5546	12.7532	8.6027	11.2747	21.95	21.4488	22.5957	19.5097
HF03970	turquoise	2.39319	3.44189	13.4317	17.3618	16.3952	11.8279	18.1769	17.7804	27.1383	27.2339	16.0685	12.8245	23.3482	21.6595	16.7804	18.4884	14.0531	15.691
HF03971	turquoise	9.18602	9.8738	12.7066	15.7286	15.8212	18.1124	17.9784	16.5875	21.3971	21.4612	12.5393	11.6897	18.0464	19.9285	21.9607	20.5787	22.7812	20.7053
HF03972	brown	0.668282	1.15383	2.77836	2.72361	2.70854	2.35007	2.37768	2.41498	2.46569	1.82899	3.73189	3.6569	1.21058	2.26726	2.05325	3.25566	2.20609	2.67332
HF03980	turquoise	8.01412	5.4347	4.43403	6.09369	6.06811	5.06052	5.62946	4.40566	10.6171	10.4225	5.18322	7.9382	4.66192	5.96718	6.94051	6.41748	7.005	6.41985
HF03981	blue	14.009	7.069	2.40503	3.82248	3.04957	3.38185	7.99251	7.83836	8.96157	7.70571	7.16221	6.32826	2.15839	8.20777	9.00989	8.06474	8.64145	9.3143
HF03984	brown	21.3187	22.5787	16.476	23.5805	21.1881	17.2187	15.4687	18.2013	15.4018	15.2298	21.1432	16.7761	40.3369	25.3593	10.1628	13.2552	15.4609	12.4224
HF03987	turquoise	2.22738	3.54322	13.1153	16.9452	22.0341	15.717	23.2424	22.3087	23.4329	23.2089	10.4012	11.7168	10.845	9.48455	15.0114	14.948	15.2622	16.3441
HF03988	turquoise	9.72676	17.9975	24.8543	31.3008	40.4264	38.0346	28.1369	21.2522	54.1312	60.1346	22.5651	14.5249	28.2008	23.952	23.5514	24.0102	20.836	24.061
HF03991	brown	15.4614	16.4102	10.9188	16.7544	12.5945	19.7385	14.0338	9.37973	11.7354	14.5387	10.3407	11.7967	22.7841	12.3206	17.9595	12.9039	15.7942	18.1791
HF03993	turquoise	2.73413	3.73383	5.06421	6.65422	5.75635	6.12091	7.38578	5.34917	5.63501	5.26797	5.33949	5.52836	8.68916	4.70867	7.95511	7.36862	8.28922	6.78543
HF03996	yellow	21.0899	20.1117	23.4796	27.1709	29.7549	29.1639	19.5886	21.1983	30.8001	26.1765	22.5946	14.8383	15.1058	19.9566	17.1861	22.5254	18.5276	19.7796
HF04001	turquoise	5.58156	7.83689	7.52562	9.3216	10.9543	10.6686	9.42443	9.60706	6.757	5.62254	6.16387	3.81989	7.73929	6.55525	11.9356	12.7128	8.7267	10.4117
HF04002	brown	47.748	52.7326	55.7412	73.5638	69.1195	66.3313	72.434	61.1315	69.1089	67.0766	79.3579	75.6877	97.7506	82.773	69.8321	68.8033	64.8611	72.7051
HF04003	brown	7.98046	7.91306	16.9449	22.4117	18.2358	21.1233	10.5553	13.5955	4.89813	5.49811	52.1783	50.0627	30.4357	35.4257	17.4768	19.878	12.3669	10.1925
HF04006	turquoise	4.03182	6.25999	14.4461	17.8071	14.7663	15.2128	11.1563	8.8626	7.2486	6.55619	20.3017	20.1977	19.3162	21.4716	18.2003	17.1874	10.0802	9.7074
HF04010	turquoise	2.01136	5.87045	9.78308	11.222	9.30698	9.58504	11.1728	9.77259	7.52264	8.89605	7.26552	6.71702	6.95549	8.88364	12.6029	12.6872	11.5281	11.9876
HF04012	turquoise	3.43334	2.85376	5.23302	7.16036	5.91539	7.23387	6.90142	5.3967	6.85913	6.84319	2.59409	2.24946	4.50977	3.21409	6.27634	6.81949	7.23526	6.04781
HF04013	turquoise	2.32938	3.58602	8.22889	9.91161	10.3173	10.4257	9.50499	7.52072	6.11463	5.59723	14.5317	15.0906	16.0129	13.331	12.7495	12.2489	7.89795	8.30055
HF04016	turquoise	3.37328	0.529601	4.6815	5.67284	5.23928	6.02871	4.60823	4.47982	4.84483	5.12272	2.28548	2.11461	3.5347	3.18863	6.65089	5.90064	5.53915	5.20791
HF04020	turquoise	5.83469	7.01433	10.1846	14.0404	13.911	13.4983	10.1885	10.28	10.5165	10.141	10.712	8.68815	9.11579	9.02646	14.4753	11.9285	11.9718	12.425
HF04023	brown	5.24387	7.12486	4.11123	7.07123	5.22775	6.96882	5.06184	5.45073	6.42203	7.65777	4.03048	5.61889	3.70062	4.12418	5.36166	6.87306	3.95844	4.88843
HF04024	grey	9.14516	6.72086	4.3511	5.33851	7.65772	6.5633	6.8999	6.09974	7.02406	7.80856	5.66867	5.44349	5.74731	6.83012	10.0904	8.89301	5.60072	5.30807
HF04027	brown	2.47254	3.42571	1.08539	1.44886	0.75279	1.28167	0.919722	0.685641	0.380293	0.294555	2.41925	1.57153	3.86091	1.35982	1.4167	1.99554	1.27245	0.698279
HF04029	turquoise	3.47442	4.45997	4.25353	5.62312	4.49101	4.83343	5.6103	4.7057	4.76863	5.23557	3.19189	2.55341	4.55056	2.90266	5.75213	6.47048	5.60081	6.09329
HF04032	turquoise	2.43853	2.20304	12.7562	16.6308	12.5676	10.7431	13.3976	11.0847	17.941	19.8026	2.40881	2.48944	5.71492	4.90642	14.7548	18.1249	17.3512	17.6019
HF04034	brown	2.67852	0.122085	0.947036	1.10411	0.194549	0.434551	0.455029	0.09159	0.229826	0.097694	9.59884	11.4879	5.11124	6.97523	0.878498	1.34598	0.265983	0.609226
HF04037	blue	3.12689	2.50318	8.43411	11.9503	11.3854	10.6931	11.8375	11.9283	12.896	13.5244	12.8547	8.75741	12.2056	12.8426	12.9813	13.5487	11.5303	12.3588
HF04039	turquoise	39.0076	37.3593	33.7527	43.0306	47.6855	29.8617	37.1214	34.794	49.5277	52.5661	39.158	34.7095	40.6362	35.0535	34.847	38.0571	36.0815	38.5347
HF04040	brown	0.566129	1.11636	6.69728	8.93798	9.24672	9.91192	8.70178	6.68804	8.20262	8.59931	9.77236	9.74818	15.5416	12.6183	5.89192	4.5948	5.27359	6.02309
HF04041	grey	6.79277	15.3225	8.6719	10.7279	11.522	11.4893	12.0583	10.1165	8.9889	8.63707	12.4798	10.6547	5.13017	8.62152	10.1939	13.6277	10.0065	9.22671
HF04044	turquoise	6.75165	5.37763	7.4856	9.09971	9.90248	6.76247	11.143	9.39944	11.5841	10.5594	4.5696	5.5663	3.4185	5.65403	9.97766	8.51701	6.41417	8.42333
HF04045	blue	18.7298	16.126	8.07836	10.0242	11.2648	10.1564	12.2665	10.6966	6.27289	5.53131	11.407	12.8273	8.03214	12.2097	12.5364	11.1835	17.5901	16.9027
HF04047	turquoise	11.8594	10.4697	10.6435	15.7295	19.8214	15.5059	18.2633	17.3681	18.2581	18.4186	19.325	17.7877	8.53685	18.4952	17.1368	22.0033	22.4731	21.4966
HF04057	brown	331.492	298.123	158.005	201.602	280.408	150.526	203.592	181.854	161.628	159.199	282.577	279.058	176.708	194.032	272.467	291.724	208.706	210.771
HF04058	brown	3.49273	1.1445	140.091	156.649	147.659	80.1413	78.7667	68.6401	96.9522	85.8042	135.493	145.218	136.971	256.107	109.212	135.121	59.6579	70.8222
HF04059	turquoise	11.0291	7.86416	19.4221	20.8525	35.9029	32.8573	20.3337	20.1185	10.6921	11.7696	20.3281	21.9568	28.9461	24.456	29.1104	32.1896	24.0179	20.395
HF04060	brown	4.87	2.39937	4.50462	6.04279	3.93307	3.24711	5.20144	4.61935	4.09739	4.29308	7.15554	6.05373	3.9247	7.01326	4.65817	6.45421	4.70524	2.92401
HF04063	blue	1.66471	1.9541	0.840867	0.940713	0.892576	0.719714	0.835397	0.453502	1.15012	0.896348	0.780739	1.05539	0.360156	0.727829	1.26181	1.39727	0.973385	1.10123
HF04065	turquoise	0.575332	1.74601	3.48154	4.75863	3.56186	4.92009	3.36247	2.28168	4.26103	3.78962	2.02786	1.49049	2.49283	2.61041	4.06126	3.1723	3.05249	2.59517
HF04066	brown	29.3771	33.0962	18.9786	22.4543	22.7084	19.4129	21.6495	23.1725	25.0655	24.7187	37.2844	40.4714	29.3273	34.4399	20.2193	23.0432	22.5526	25.0481
HF04067	brown	19.9267	25.045	13.4142	20.166	15.8374	16.2066	18.2616	19.1268	16.5104	14.302	34.2133	24.5354	35.4246	38.0128	18.1783	14.1439	15.9471	13.8766
HF04069	turquoise	1.84743	0.704459	2.62264	2.2665	1.46065	1.25522	4.23441	4.58645	2.45152	2.33051	1.82662	4.97628	3.36915	1.88492	4.17475	5.8401	5.52361	6.11754
HF04070	brown	41.3785	42.1999	42.1475	57.5007	49.299	39.2156	42.6636	44.0083	58.448	58.1175	64.4074	67.0951	58.425	63.6518	46.3585	40.3521	31.6171	36.7099
HF04072	brown	16.0147	22.3508	22.1974	30.008	26.6574	29.7825	31.7895	26.3926	27.2225	21.8334	52.5996	63.2377	60.1683	38.5407	19.6613	26.252	21.0586	18.9886
HF04073	blue	144.885	137.846	5.26674	7.55782	9.32159	5.72841	8.52368	8.60575	1.13653	1.07393	46.5683	52.2438	31.2873	24.7516	3.89364	6.27055	5.17497	6.87797
HF04074	blue	17.6761	16.1288	9.63729	12.2882	11.0518	13.8173	13.8886	11.7217	11.8146	14.7299	8.80162	8.10159	12.8346	13.8925	15.5117	15.3834	14.8971	14.2238
HF04077	brown	4.75454	3.16974	5.86417	7.25402	5.04869	5.77885	6.44483	5.53992	3.96805	3.37376	28.09	22.4755	19.0073	15.0477	5.42966	7.09639	5.14209	4.8049
HF04079	brown	60.7096	54.1594	28.9603	39.8761	57.803	45.8987	33.4616	28.6348	26.0222	26.9373	77.1792	73.6197	38.6248	48.817	44.05	51.9124	47.5624	49.63
HF04081	turquoise	1.2125	0.924702	3.55346	5.21436	5.31458	5.4902	3.85519	3.20802	3.03381	3.35313	3.73422	3.33702	4.41087	5.78303	3.97015	3.97809	3.41634	3.44379
HF04082	turquoise	0.551891	2.40025	3.72163	5.57528	4.61018	5.72798	3.7618	3.63851	2.75532	2.67559	2.6021	3.37682	2.54529	2.28011	5.68242	4.7036	2.75234	2.56111
HF04084	brown	21.0886	24.8096	23.9489	29.8959	22.3557	23.049	26.4803	24.1024	24.8094	25.0591	35.6476	27.3172	27.9172	35.3149	28.5235	28.8839	30.6926	31.618
HF04088	turquoise	11.4256	11.0733	13.579	15.1487	23.7728	18.9716	22.4316	22.8148	17.5571	21.993	14.9919	13.8073	11.5474	15.8851	19.1574	17.7135	17.7285	14.2487
HF04096	turquoise	0.538669	0.035145	0.500301	0.558223	0.458695	0.384938	0.654491	0.589959	0.465752	0.767078	0.454352	0.557738	0.30588	0.478171	0.883084	0.805258	0.124375	0.410992
HF04098	grey	5.43681	2.47588	2.17675	2.67891	2.48044	3.46461	2.92254	4.10647	3.36384	3.45807	3.58148	1.46877	4.45458	2.86112	3.25119	2.47985	2.67656	4.2386
HF04101	brown	2.26314	1.0267	1.51709	2.23994	1.75009	1.94124	2.8976	2.58233	3.10198	3.49761	0.830764	2.91028	6.80343	2.9093	2.91422	2.3928	3.45001	2.46487
HF04103	brown	3.73629	3.73345	6.92648	8.37794	8.20091	7.42868	4.8871	3.6375	3.73111	1.84806	10.4465	14.5851	5.9598	13.0653	7.12838	7.15548	5.71688	5.30167
HF04107	turquoise	1.80916	0.650586	19.4324	26.7847	22.274	12.3176	43.9479	37.3327	94.4343	92.1123	38.995	41.134	28.7325	31.1787	67.1117	68.0555	62.2857	62.2628
HF04109	turquoise	3.23441	5.1558	6.17405	8.21553	5.73042	7.25261	6.33939	5.22524	9.00549	9.00165	5.32152	5.32897	7.47208	4.94046	6.32454	6.92555	6.40724	6.10759
HF04114	brown	0.781756	0.337661	1.49429	2.03998	1.12727	1.45585	2.39549	1.59172	2.76811	2.73513	0.617815	0.563179	7.05941	1.82178	1.98825	1.88671	1.22394	1.80939
HF04123	brown	1.64295	1.56407	1.30487	1.66296	2.47483	2.35178	0.938882	0.591306	1.58249	1.33988	1.10748	1.28779	5.52325	0.651408	1.88983	1.75118	0.556283	0.323528
HF04141	turquoise	1.10959	2.07842	1.80059	3.13109	2.15277	2.29762	2.19387	1.70923	1.75356	1.86612	3.03401	1.94539	2.08037	3.10978	2.07792	1.88588	2.11264	1.60137
HF04151	yellow	11.0032	17.443	58.6375	80.186	53.4816	77.6174	28.2888	26.799	28.2872	31.79	22.1156	26.839	50.1154	33.986	21.8336	23.4252	21.8011	23.0145
HF04152	yellow	20.6931	20.8969	76.6382	97.877	55.6805	108.217	34.1581	29.1531	35.5975	42.4163	47.3881	48.0955	98.4487	63.9123	22.27	27.5256	26.8016	27.7085
HF04165	turquoise	4.48916	3.68161	8.4929	9.79875	8.9191	5.71501	9.39879	9.36258	11.0064	9.4073	4.47197	4.68207	3.66405	4.78573	7.3316	8.01381	7.1266	7.44428
HF04166	turquoise	4.55449	5.74923	14.5661	18.2692	11.0989	4.41251	14.6444	16.9786	10.5502	9.92805	6.38571	8.40085	18.7837	21.2182	16.9484	17.4276	18.1311	15.3574
HF04167	turquoise	8.87665	9.24374	30.1903	40.5952	29.76	33.7003	44.2953	36.5237	40.4641	40.7676	22.7234	18.5946	33.4305	33.2975	27.4208	28.4485	33.9725	35.6372
HF04169	turquoise	13.5996	12.2494	13.7112	16.6022	13.7839	9.70882	17.8129	15.2309	9.58042	10.6444	39.1653	46.8171	23.3045	33.6617	21.9508	21.2506	50.2069	48.9569
HF04170	turquoise	4.63577	1.91447	14.504	18.3235	16.0159	14.7712	16.6276	13.8809	18.3636	17.1577	28.8916	26.8684	18.6375	16.9331	17.6575	19.0008	23.9503	24.3755
HF04171	blue	1.18766	1.1097	32.1195	42.1772	24.8682	14.4467	46.4479	38.5136	48.6443	51.4779	55.3215	50.3514	34.2707	33.3022	42.6122	40.9323	37.2431	46.2124
HF04174	turquoise	13.6715	9.15722	12.898	15.5717	16.232	14.4458	12.8279	10.8885	23.4702	23.829	19.7069	21.5623	12.7401	17.291	14.7776	13.2568	13.332	13.5398
HF04175	brown	34.3511	25.8778	32.755	40.6517	43.618	28.0564	38.5361	31.6154	43.3588	45.0395	43.346	43.291	58.6822	38.8442	37.9804	40.1912	30.9162	36.9066
HF04176	yellow	3.71143	3.91557	5.61385	7.8224	5.80243	9.33512	5.06631	5.16507	8.49049	8.53062	5.29915	5.37295	11.189	8.36273	6.39314	4.42539	5.52577	4.38006
HF04178	brown	8.29874	9.44649	7.10796	9.02645	10.6497	9.2635	8.69224	7.55687	5.72872	7.68336	11.8854	7.66078	4.41265	12.3595	14.1944	11.5368	8.50961	8.69257
HF04179	brown	9.59707	8.97574	7.27292	9.35282	6.54538	5.85701	7.49087	7.64522	10.4386	10.3716	18.8912	23.221	11.0205	12.3041	9.55809	9.21139	9.79701	11.9425
HF04182	turquoise	0.920822	1.24321	0.157262	0.45727	0.170304	0.556023	0.177987	0.154925	0.136282	0.147138	1.43727	0.837437	0.140541	0.633367	0.163887	0.236166	0.202905	0.214318
HF04183	turquoise	11.1617	6.60087	14.0775	16.9485	16.8891	13.2113	16.324	10.9863	9.95021	11.5034	17.2019	17.2787	11.6076	15.3445	21.8683	25.6878	18.8185	15.837
HF04188	turquoise	2.57018	4.8591	6.81716	10.1139	7.0044	6.47544	8.66438	7.6895	4.70799	5.52332	3.99032	5.7289	5.54875	8.67112	7.89872	7.07224	8.75107	7.78522
HF04190	turquoise	4.2215	4.10672	15.007	20.9584	21.9761	22.0088	13.3149	12.7426	9.13358	10.262	30.7006	26.3941	30.5468	29.8615	26.4615	22.3942	18.6038	16.3887
HF04191	turquoise	23.1049	24.6088	22.7884	25.6375	25.4744	21.5934	30.0311	27.1372	21.6167	21.8632	19.9717	26.6997	29.1063	30.9806	31.1514	34.9863	30.74	34.3463
HF04204	blue	0.622275	3.58988	4.48579	5.31329	4.59002	4.56109	4.73866	4.58032	5.55291	5.12681	5.43372	6.39096	4.46073	6.12404	5.40653	5.96758	4.69172	4.95917
HF04207	blue	18.7745	22.833	6.86609	9.17092	12.2469	12.5897	7.52788	6.52976	2.48837	2.56911	13.1481	11.8036	6.89149	7.25179	8.06459	10.2895	5.70316	5.22103
HF04208	turquoise	6.35927	6.67161	9.82206	13.1685	12.2978	11.1776	10.5759	9.77139	9.59157	10.8433	3.91683	6.87122	13.4612	9.12801	11.0397	10.2794	8.73846	10.7185
HF04212	turquoise	1.05469	0.066599	2.75076	4.87363	4.48212	4.76757	2.50117	2.90349	3.27511	2.73394	2.70632	2.41045	5.2576	3.27065	3.72136	4.66067	3.39716	4.23526
HF04213	brown	36.3557	45.1484	21.5487	27.8697	29.0782	24.1371	16.2239	15.2895	11.7368	12.7787	46.5889	52.0602	30.4368	41.154	26.2976	24.0315	17.448	16.6031
HF04214	brown	0.865626	1.40209	0.678394	1.68916	0.870363	1.47709	0.486125	0.582691	0.512323	0.398991	2.40191	1.7994	1.74139	1.81584	0.677108	0.89003	0.649094	0.818271
HF04215	turquoise	14.3505	16.688	13.1647	18.4368	13.4446	16.3002	18.797	18.1034	16.8456	16.6839	16.5727	15.4506	28.3774	18.0607	22.2075	24.0189	19.2102	18.5268
HF04218	blue	8.73684	18.4877	4.08014	4.24235	2.74416	1.64152	5.99286	5.38492	3.55406	4.02062	2.05157	4.2388	3.95434	8.15212	4.74525	4.10107	4.29097	4.00841
HF04220	turquoise	0.80898	2.65669	6.98497	10.0652	7.15187	4.90357	18.1069	15.8982	9.66761	10.2402	6.82617	6.65395	5.22152	4.4893	17.3605	16.3738	25.9701	22.327
HF04221	brown	57.7	57.0795	54.8406	73.2324	44.192	39.2417	68.3002	66.29	66.7357	72.4156	70.0005	81.0459	81.7919	84.5184	71.7548	67.2322	65.3812	68.7531
HF04224	blue	20.7456	27.3964	22.4161	29.6315	39.2034	31.495	27.1555	29.0749	24.3492	20.8885	28.7928	30.2661	24.2119	30.4939	23.8736	31.155	22.9251	23.1188
HF04225	turquoise	7.62872	5.57822	15.2416	18.8167	21.0017	16.0456	17.3611	11.2902	20.3036	21.9803	23.9968	37.284	12.6581	15.7686	20.3216	18.3916	20.4068	13.1158
HF04226	brown	432.107	380.346	295.594	365.363	425.356	253.379	333.563	309.659	308.487	314.471	638.003	583.182	416.42	467.215	396.107	413.482	302.805	302.375
HF04227	turquoise	9.09525	6.99766	9.20322	11.7791	9.87063	10.3845	12.4297	10.4433	17.6332	17.4618	6.49087	6.11769	9.79199	8.13807	12.4002	10.9303	14.7436	15.5645
HF04228	blue	91.0796	94.5368	1.90793	3.29632	18.5778	13.7733	6.16788	9.03536	18.5046	21.5274	11.1121	11.9323	14.1772	10.3821	9.08799	7.99075	13.1542	18.8377
HF04230	turquoise	7.30072	4.72154	13.7318	14.8615	13.994	13.7742	22.6778	22.5997	26.8976	31.3903	8.88587	9.54158	11.9889	8.63178	34.577	27.7806	48.7234	47.413
HF04234	brown	10.8636	6.51105	5.41975	6.92096	6.04271	7.63171	6.67491	6.78228	7.43191	7.44992	10.4265	11.1335	6.63332	14.3179	7.78493	7.50743	7.64915	7.37358
HF04235	yellow	5.15123	4.78854	7.32401	11.1865	10.444	10.0406	7.35422	5.75349	6.53352	5.70587	5.84961	9.09666	9.61643	5.26629	7.13284	5.94894	8.31062	7.73674
HF04239	turquoise	15.9923	17.1817	21.6689	28.9311	19.9598	22.8344	21.1846	20.3475	18.7814	17.9554	21.9507	21.301	25.1147	23.7736	24.1784	19.5889	24.9957	23.6721
HF04244	turquoise	16.5606	15.3625	39.0804	50.8	101.684	95.4017	56.9083	69.0308	27.22	21.4786	85.4379	94.8454	81.4582	112.267	75.0737	69.3852	77.8579	88.1067
HF04246	blue	59.3261	76.2512	36.3234	47.8277	49.0173	55.1552	39.7411	40.0908	46.4184	51.9214	26.8123	29.8393	39.8556	56.6468	35.0644	35.935	31.4807	33.1737
HF04247	turquoise	4.27599	2.95574	11.2389	13.8459	15.7527	10.7223	13.7389	14.0111	12.8361	11.6723	19.8055	18.9143	17.341	12.7388	21.1234	18.1023	18.123	15.5911
HF04248	blue	8.10874	9.79258	18.8923	25.3749	22.1245	24.8907	22.5969	19.0079	19.8167	21.8262	19.052	16.8057	33.6291	18.7176	23.7636	27.2559	28.2918	24.7679
HF04249	turquoise	43.8023	50.7046	43.5562	55.8657	46.7575	43.7492	67.1949	71.0741	77.9504	84.7633	40.5747	35.0416	32.6592	60.4122	62.4756	57.8655	64.2583	71.4004
HF04252	blue	33.5455	33.1858	41.0149	58.3254	57.991	42.6286	46.7462	51.7278	50.8232	55.7041	37.9846	49.6701	47.5478	53.7309	40.6722	34.6251	30.2451	33.9421
HF04253	turquoise	6.67085	5.80101	16.3775	21.3753	17.8684	18.3373	16.3814	13.4996	22.8183	26.5717	12.9696	10.624	16.2845	19.3807	18.1535	18.304	16.9276	18.263
HF04257	blue	3.93034	4.62719	3.6056	4.88128	3.52704	4.24748	6.00416	4.66159	5.74692	4.76688	2.76102	2.81706	5.27857	3.52142	6.2538	5.52945	5.99158	6.17124
HF04260	turquoise	4.59709	4.25314	26.8103	36.1465	29.3897	26.8573	53.248	48.8062	55.0837	56.5943	31.5834	25.6865	40.1608	26.9149	55.8963	48.8697	50.7104	49.9525
HF04263	brown	32.0057	35.2805	15.1767	19.8506	24.5878	21.0296	16.2233	12.8158	14.7773	17.6551	19.1974	23.5459	15.1369	23.2315	29.7763	30.7966	19.7525	19.3367
HF04264	blue	2.97958	4.08481	25.4827	30.2022	23.9052	23.396	27.7581	22.3017	39.7175	37.7414	25.849	19.5153	29.5587	24.7744	29.1085	26.1174	32.5169	30.7611
HF04265	yellow	22.2626	13.5561	39.1185	57.8129	44.3112	44.5248	35.5485	32.0665	39.6059	40.7228	29.43	31.565	58.4058	30.4873	30.8781	37.9369	30.9174	30.5035
HF04268	brown	8.16719	16.025	14.2411	16.4339	17.2013	17.3961	15.8837	13.6863	13.7818	12.9051	10.6796	16.9926	23.9307	15.678	16.3691	13.0016	14.1567	11.1598
HF04269	turquoise	11.4459	14.7516	10.2622	12.2214	11.8958	12.7721	16.3622	15.2767	14.6661	16.4932	12.1217	11.4296	12.1251	11.9402	17.6854	16.5519	16.6246	13.6224
HF04270	brown	106.101	108.201	71.839	91.2896	106.644	81.3009	101.517	90.3052	81.8156	79.584	168.236	178.963	113.52	121.229	111.516	116.858	105.851	103.927
HF04271	brown	66.9496	59.7114	40.4494	52.8927	62.5701	25.3939	44.3592	43.498	80.845	72.1817	90.7395	79.4991	83.5726	115.413	77.4505	72.5174	67.2395	78.3328
HF04274	turquoise	1.87629	2.60078	9.31522	12.3453	10.5873	6.84547	29.7183	20.8634	18.3744	19.3052	13.9442	14.707	5.38281	9.18704	38.5077	32.8576	42.2427	41.4228
HF04275	turquoise	20.4473	14.0717	41.256	42.0776	37.656	28.6411	39.0734	32.4607	52.7338	49.3053	39.6877	43.6579	49.7418	49.4363	29.5497	31.1322	27.5393	33.7895
HF04277	blue	5.77669	2.66166	89.0342	92.3249	47.5557	30.2455	46.969	29.8055	22.1201	35.1116	35.8438	46.7837	35.1743	54.9162	37.608	33.5017	72.5707	79.3039
HF04278	brown	24.8543	20.6997	26.5529	33.166	20.8141	25.6222	23.0902	21.2733	12.5637	13.951	25.2247	26.8432	33.5285	38.62	29.2744	25.9977	18.5169	19.3533
HF04280	blue	20.7421	18.3004	34.7099	44.9204	57.3577	41.802	32.767	29.413	38.4903	38.7739	19.0161	29.2503	40.5756	47.3127	28.0804	29.4768	16.765	23.2794
HF04281	brown	42.8792	36.7294	48.8366	58.0999	38.4434	28.8474	33.747	31.9081	44.1439	42.2764	108.966	114.086	102.248	93.8964	54.5246	55.4766	50.216	47.8731
HF04283	blue	39.3559	38.2814	15.6728	19.1017	22.1711	21.7734	25.5966	27.7558	26.4584	29.0897	22.7155	22.3037	28.408	21.166	27.7876	25.2568	35.5772	33.1211
HF04289	brown	3.24165	3.34623	5.87716	7.8889	5.16495	4.76891	4.15985	3.92958	3.40841	4.67047	2.94691	3.73774	8.70245	9.90156	5.07345	4.14302	8.06345	6.28643
HF04291	turquoise	13.3719	13.3082	40.341	52.8983	57.0568	53.5583	43.2057	40.1776	40.9149	44.9594	18.2201	17.1579	30.3823	28.0127	40.4366	43.1167	40.2758	45.2238
HF04293	brown	9.97545	9.34656	21.9877	30.6264	23.9899	18.7985	22.3597	18.6588	29.2812	28.5258	30.6586	29.7151	21.2214	37.1824	22.0389	26.0806	25.7822	21.5013
HF04297	turquoise	2.51761	5.22399	8.67638	11.1927	9.67907	11.9472	12.3307	9.9727	12.4226	13.8841	6.32473	6.06986	11.087	11.4169	14.9316	13.4005	17.5699	15.1163
HF04298	turquoise	1.48367	2.35314	4.48764	6.23521	6.94244	7.90778	4.58045	4.04724	4.83038	5.5486	5.50847	4.39903	4.98991	3.52002	7.13492	9.35514	6.13502	6.13798
HF04300	yellow	22.8306	28.2229	31.4394	43.4344	78.8397	158.844	35.1118	30.4693	9.93113	12.5123	22.1629	22.4773	24.3726	31.76	22.0045	22.0681	21.3428	23.1646
HF04301	brown	78.5256	84.4366	124.17	158.471	108.95	96.2294	157.586	134.384	172.666	178.38	197.89	191.463	141.178	142.32	145.846	153.124	184.627	187.547
HF04302	blue	12.3111	11.1343	0.954853	1.90923	1.28672	0.513381	6.15885	5.95312	3.49409	3.37133	0.543417	0.874349	0.810202	1.76284	5.5816	4.21763	9.92671	11.85
HF04305	turquoise	15.1807	12.4054	17.7228	22.4981	23.8123	24.7188	24.3231	21.3595	22.3775	24.5132	17.1681	18.1119	16.8111	20.0399	25.0471	25.414	24.1868	23.1841
HF04307	blue	15.6938	15.1557	7.70536	10.4551	10.5505	9.23032	8.77891	7.26452	7.15434	7.65473	7.01926	7.61921	6.24239	5.82333	12.2681	10.5966	8.67283	7.69303
HF04308	grey	9.98161	16.1214	8.77235	12.0373	10.7072	14.7795	12.6574	18.313	12.5324	15.4686	11.3312	10.8087	18.8034	13.0752	13.7257	13.1979	13.9915	13.3131
HF04310	brown	14.0818	17.9002	9.99801	13.4708	18.6776	13.4775	9.90116	9.73721	8.4552	8.93461	33.486	31.6565	12.7356	14.986	9.82503	13.2177	9.72269	11.2242
HF04311	blue	44.6761	49.064	81.9674	98.1828	120.022	129.156	64.7572	58.1315	8.77291	7.17667	106.592	103.059	112.44	130.77	42.8415	43.1673	30.5774	35.8069
HF04312	blue	6.64166	8.70504	7.74873	10.3764	7.89504	8.26985	11.4605	9.61922	10.4067	10.8707	3.93946	5.16774	10.1136	8.32477	12.522	11.4299	12.4868	10.0258
HF04313	turquoise	203.985	216.058	261.341	354.142	259.172	281.209	314.493	288.6	433.127	411.595	186.645	237.515	289.515	294.772	210.517	211.526	216.169	242.813
HF04314	brown	12.0201	12.8858	8.21887	10.6812	7.42895	10.8326	8.67484	8.40494	8.16591	7.29329	10.9477	11.5112	21.5873	14.647	8.01401	9.49799	9.18621	9.05349
HF04315	brown	6.48595	5.83649	38.2218	49.1445	22.4169	15.2391	16.1155	13.6346	7.96837	5.96135	24.7485	27.7439	72.0512	89.065	13.6656	17.1039	6.85191	7.8824
HF04319	brown	16.9253	21.2899	16.1346	23.4329	22.381	21.6274	21.0874	19.1174	20.6305	23.6083	16.6198	18.2972	21.925	31.648	22.0306	22.3288	20.3659	17.8619
HF04321	brown	15.6557	15.8293	13.1673	16.7704	17.4581	21.4942	14.6902	15.0972	20.618	23.4564	28.4466	19.3268	16.1446	33.1434	13.8474	15.4782	16.7182	16.091
HF04322	brown	65.5465	41.1723	22.0341	29.1508	19.5661	14.0028	39.298	46.9649	44.7913	40.7355	38.8384	54.9608	56.7668	44.4497	50.4201	57.2494	44.9986	42.2664
HF04323	blue	34.7629	42.8423	15.6071	21.192	21.9438	25.6105	32.2704	40.8903	15.811	16.9895	28.1786	24.9818	34.0456	27.5248	35.5697	29.5178	35.2491	33.8721
HF04324	yellow	5.65759	7.05156	5.54509	6.41045	7.29584	9.44389	7.68807	6.51516	7.08629	7.64205	4.58254	4.90587	5.43765	8.18873	8.46941	6.05802	6.88342	6.55037
HF04326	turquoise	119.262	107.869	137.951	179.392	199.468	166.03	130.922	120.368	173.032	166.707	218.616	210.477	130.286	163.218	168.85	164.014	127.707	133.706
HF04330	turquoise	1.90768	1.13539	4.77462	6.05683	6.75301	3.49594	9.02547	8.46048	8.62063	8.08281	5.61399	5.67181	5.08472	6.64898	10.5998	9.42783	10.5795	10.0445
HF04334	brown	3.48285	1.8222	2.94274	3.74343	3.06434	2.48018	4.2474	4.20794	2.31326	2.22254	3.94615	3.68742	2.83761	5.70067	4.17913	3.23845	3.48125	3.54232
HF04335	turquoise	1.53353	0.513772	4.32117	5.82341	5.31006	5.30709	7.9367	5.75152	4.65993	5.02634	0.908787	0.987019	2.19489	2.81916	7.26886	7.29093	9.05138	7.42997
HF04338	turquoise	2.81702	7.09253	10.1491	14.2179	10.3717	12.2844	16.3504	16.769	20.0783	19.5956	12.2589	12.9698	18.0567	10.356	17.0499	16.1411	16.9964	18.4387
HF04340	turquoise	0.551266	0.484342	1.632	2.01074	2.27364	2.32122	2.12306	1.50531	1.09164	1.31736	1.85211	1.81483	1.04771	0.708335	2.93082	3.24312	2.49865	2.15273
HF04342	turquoise	50.4624	41.4466	33.7333	42.4935	25.7975	14.2439	54.4818	59.5799	88.2847	75.066	43.3325	46.0271	16.5097	57.6555	52.2721	49.5578	56.8962	62.9827
HF04344	turquoise	4.50151	3.78731	7.79999	9.93125	7.54162	7.20244	8.36447	7.12352	6.87381	7.98092	6.77458	5.12331	6.65181	5.85114	9.18873	9.80818	7.82855	7.69576
HF04347	blue	1.46513	4.05748	7.5111	6.46884	6.0424	8.20125	12.1897	11.886	3.86814	3.86331	7.01756	8.1328	5.94714	6.37456	3.07925	5.59901	10.3564	13.1234
HF04349	brown	5.34159	8.30438	7.54788	9.23481	7.7409	9.57577	5.17456	5.45672	8.20799	8.19455	11.6155	12.1272	15.8439	18.6176	7.67179	10.5487	6.36857	8.70053
HF04350	turquoise	48.2725	35.0217	47.1696	60.8638	43.5487	41.4779	54.615	47.5041	44.0246	45.9828	65.6173	58.6723	56.7552	48.216	57.4449	61.7044	81.5751	78.379
HF04351	turquoise	1.17568	1.05479	1.87457	3.06897	2.90251	2.35873	2.35726	2.61834	2.2337	2.49845	3.47272	2.36176	2.97114	2.24587	2.9641	3.90991	2.4241	1.62042
HF04353	brown	34.7196	31.0432	13.7595	17.5122	16.3187	14.063	18.3083	21.7594	16.3812	18.3613	28.9984	25.8652	10.2865	25.2093	17.2053	18.4474	14.9379	19.3149
HF04354	brown	0.314905	2.15997	0.919013	2.04324	1.48062	1.39208	1.16	0.610576	1.34948	1.04222	1.43041	1.00633	3.59765	4.39211	1.13405	0.899813	0.329974	0.487141
HF04367	turquoise	7.14621	5.57422	25.6186	35.1637	21.5154	34.7135	26.3941	19.5918	88.347	87.5928	7.61082	9.54252	28.0196	21.2374	17.2837	16.122	13.5572	18.8284
HF04370	turquoise	2.38227	2.31596	21.4373	25.899	20.7623	18.4888	28.6845	28.0601	34.2681	33.4358	12.5816	13.0572	15.5476	12.0254	27.6479	23.3705	26.8233	31.6496
HF04372	brown	4.83273	5.50623	5.35745	6.72641	6.29039	6.12205	7.3524	7.55464	10.5024	10.9188	11.1681	9.03618	12.8043	11.513	7.5881	9.81847	10.1401	11.4346
HF04373	blue	249.996	237.026	39.1223	58.7279	50.8896	51.7356	199.258	165.747	96.7086	92.313	84.0039	96.013	34.0097	45.3336	80.6813	88.529	170.025	208.969
HF04375	turquoise	61.8682	53.835	29.2812	33.4838	30.8749	18.5875	34.3693	35.3435	64.7161	54.9755	57.1265	59.4584	16.5355	49.9271	28.8864	30.1115	36.1631	37.0103
HF04384	turquoise	4.04317	2.52718	7.13642	9.70981	7.38501	7.07439	12.5328	11.4077	9.24588	9.89551	4.17181	3.81112	7.9987	6.99071	12.0595	10.6473	12.2726	11.8679
HF04389	yellow	6.22175	8.66121	18.8886	27.3585	17.8398	35.4471	18.481	14.821	30.2931	29.9704	4.06065	2.72148	13.5143	15.7257	11.8065	11.134	14.1049	13.3041
HF04393	brown	24.5082	13.0008	23.3932	28.7222	49.1196	42.3707	14.1389	14.6298	15.949	15.7506	58.624	50.5344	50.6752	41.1226	24.0038	25.8394	14.7943	16.3876
HF04400	blue	18.2059	11.7624	7.77584	9.28897	10.8769	5.71787	8.29355	9.03799	7.87313	6.29778	6.76328	8.79442	6.70429	7.95672	5.39848	5.90047	6.03664	5.5155
HF04401	turquoise	0.555792	1.62375	1.83306	2.39215	1.96245	2.87931	2.32704	2.74341	2.22311	1.96371	1.29642	1.486	3.97853	0.446023	1.88956	1.81627	2.01033	1.50888
HF04402	blue	21.0997	24.7211	9.36543	9.94	18.1334	25.0579	6.84549	8.66567	10.569	11.8707	5.48722	7.00747	11.4531	19.8258	8.20446	8.03138	5.70348	6.90757
HF04404	blue	8.58729	11.9451	11.0567	13.1405	12.3842	10.8995	11.1124	9.91094	9.00856	9.98157	11.3032	11.373	12.4586	10.7627	9.26095	10.4405	9.91453	11.065
HF04406	brown	50.4277	43.4868	47.4444	59.2335	76.6894	60.4725	35.5353	37.9879	36.3177	34.5206	87.4364	89.3435	45.4891	49.6201	56.9452	49.3273	34.8128	37.7755
HF04409	blue	214.37	206.665	86.2547	112.912	141.815	123.479	108.315	100.109	105.661	101.267	144.516	146.242	99.4675	102.438	115.248	122.396	119.015	121.618
HF04410	brown	11.6233	11.0985	7.94969	10.3189	9.43238	10.4005	14.8821	14.1642	15.7352	17.1739	16.1942	17.7365	12.7549	15.4691	16.1413	13.5296	16.3589	16.166
HF04416	blue	26.1485	23.8967	12.7625	15.9976	17.8023	19.2915	14.1857	32.6734	10.3734	12.1554	19.5614	15.9521	23.5487	20.9443	16.3265	19.5013	12.6791	12.8588
HF04417	turquoise	8.23459	6.25972	8.95302	12.9944	11.1594	12.2582	12.1195	11.4609	9.51942	10.3161	12.6353	10.8515	11.857	11.8605	14.9559	14.9757	13.9536	13.1416
HF04418	blue	22.994	26.9026	7.18222	8.0185	7.24669	5.57347	17.6546	20.4442	11.2875	13.1065	13.3833	15.2901	17.0922	19.5336	21.6807	15.9313	28.9466	29.3666
HF04420	turquoise	7.69339	7.95493	6.88125	10.294	9.20087	10.0247	9.93728	9.4334	11.6973	10.8402	7.72426	5.79075	11.648	10.2277	12.9953	12.4187	10.8907	11.7155
HF04421	blue	4.68781	6.36589	3.56482	5.08832	4.3252	3.36116	3.79015	3.13728	4.48977	4.82282	4.11025	4.52433	5.90453	4.94046	3.83154	3.7384	4.10544	5.00502
HF04422	brown	148.364	127.319	270.52	337.489	271.375	197.909	129.138	107.983	114.396	110.758	673.277	678.883	345.093	432.886	272.245	294.869	156.074	170.359
HF04423	turquoise	168.033	171.59	116.486	153.661	137.557	124.397	140.961	156.175	214.583	206.992	137.536	149.834	182.845	165.561	134.157	138.28	133.342	143.454
HF04425	turquoise	30.564	21.2745	24.1848	35.0732	29.4082	35.9709	33.714	30.7099	27.3089	27.6772	51.6662	41.948	25.7262	35.9667	37.144	36.2094	41.5075	37.7814
HF04427	blue	21.5492	20.4118	34.9618	35.0981	40.2747	40.0218	29.4962	32.8369	28.0112	34.4993	31.2157	42.4777	33.2047	42.593	15.6	18.2313	12.6784	16.8573
HF04432	turquoise	39.9871	32.5481	22.0909	27.5525	20.9518	16.4062	26.7256	31.6819	14.8102	15.4383	38.3692	35.8312	30.2809	41.009	22.826	22.9461	27.6343	26.5497
HF04433	brown	0.505494	1.95894	3.07852	3.35584	2.11205	1.17257	1.7299	1.46533	1.48702	0.178692	3.48207	4.63629	5.10223	3.12147	1.4412	1.93878	1.22353	0.819427
HF04434	turquoise	2.83515	2.28049	6.40686	8.67087	7.1308	9.56298	9.18093	8.23382	8.0736	7.61496	5.47274	6.10326	7.06353	5.73733	11.1607	9.9756	11.0408	9.31453
HF04435	turquoise	16.3156	13.859	10.3239	15.1782	16.8129	16.7075	17.8568	17.5872	20.9794	23.1621	19.1354	14.704	17.3391	16.7058	15.9529	17.6369	14.6293	19.3535
HF04436	turquoise	4.44688	5.35397	4.90507	7.60511	5.25789	6.41502	6.77074	7.00397	6.69168	7.31306	5.88502	4.85081	9.48993	8.61244	8.04584	7.95463	6.68854	6.33224
HF04438	blue	9.5314	8.29031	14.9799	18.4198	18.4743	22.7451	19.2465	23.3113	17.9438	20.0457	16.6035	15.6595	24.4697	18.8564	18.0935	19.8569	16.628	15.2017
HF04445	blue	100.308	96.7602	61.9519	85.2491	94.7932	77.0616	93.5465	93.9225	111.942	111.795	81.9341	83.5085	80.8335	100.118	94.1102	93.0533	97.7022	106.671
HF04446	turquoise	2.15922	2.10234	38.3199	52.6438	34.4276	27.727	51.2177	43.6857	52.5454	52.9262	30.6513	30.1917	30.1383	39.5169	51.3544	52.7549	52.5244	50.7214
HF04448	turquoise	1.10594	1.31193	3.09857	4.08878	2.7861	3.25443	5.83977	6.35963	9.8763	9.97926	4.19818	2.76765	8.37489	3.34279	7.73912	8.01471	10.2821	10.3036
HF04453	blue	7.83764	9.95117	16.7215	24.3372	23.8922	16.2217	18.9446	16.1296	23.1524	20.6127	22.517	23.9652	18.9409	24.4316	23.4751	17.4552	26.5943	24.1028
HF04454	blue	39.0416	41.626	5.4188	7.12123	10.2512	12.6356	8.27689	15.3052	10.4838	11.5059	12.0678	10.019	9.54309	6.98364	14.9862	16.7809	28.102	26.3225
HF04456	turquoise	48.0674	40.3328	24.306	32.7862	29.7477	21.8144	26.1091	33.8923	36.9315	35.2639	44.7096	48.4735	33.1394	45.0225	25.6288	29.7923	34.5533	32.9972
HF04461	blue	65.2559	52.3171	17.5149	22.5912	45.3086	21.8544	37.2612	49.4282	54.0048	48.476	16.8583	22.3625	17.7699	26.1877	27.7103	27.6303	34.354	39.4426
HF04462	turquoise	5.06661	4.74887	11.2664	13.4192	12.9626	10.4593	12.5377	10.8524	19.889	19.326	7.88462	7.40076	10.1254	10.4662	15.8505	17.2869	20.2262	23.5403
HF04463	blue	74.4571	73.1308	2.89675	4.69948	4.27798	3.56192	18.097	21.8139	10.315	10.0164	5.80096	4.01182	2.89615	2.50422	10.287	8.77801	20.9565	21.3098
HF04469	blue	11.8004	7.57689	18.4856	27.6041	35.8065	32.1147	22.5393	27.5427	34.4804	37.5758	25.2647	27.5318	31.8508	20.2348	29.2328	38.6834	19.6687	20.3715
HF04471	brown	15.6768	14.2076	9.33655	11.4181	15.7594	19.5092	11.4725	11.4106	7.38792	7.60011	11.0593	15.9123	28.1074	15.3184	10.9551	11.1591	10.3563	9.97982
HF04472	brown	76.0593	83.2345	67.6502	87.1024	59.1685	46.5407	55.0187	46.9834	66.4564	64.1816	141.784	156.411	80.9308	100.406	79.9141	70.7582	59.8663	60.0095
HF04474	turquoise	3.19756	1.83032	13.6729	15.6313	15.0517	12.7378	10.9878	9.14284	8.88812	9.49775	12.8238	16.3935	16.9323	10.3362	15.2688	16.3645	7.41033	11.2868
HF04476	brown	2.50187	4.19693	2.88346	3.53613	3.45612	4.37817	2.73235	3.53754	2.28058	2.77	3.42566	2.19599	1.80669	0.235247	2.43325	3.32104	2.80787	3.54472
HF04479	brown	85.3699	60.5326	32.58	47.9803	46.8854	35.1481	49.6424	54.0831	50.9297	50.5528	98.2896	83.2483	89.6153	84.4901	58.8463	50.7946	61.4652	62.299
HF04481	blue	10.0648	12.944	5.56901	7.49554	6.93299	5.89438	6.90032	7.12514	8.5058	7.33006	6.22746	7.54498	7.56454	6.83836	7.12202	8.04962	9.48422	8.10623
HF04485	blue	43.8774	40.897	8.05113	10.544	26.2463	19.8563	104.443	94.0841	147.006	127.644	20.1481	16.6593	6.84563	16.852	73.5147	84.2317	82.0995	111.251
HF04486	brown	9.80941	5.90351	14.8726	19.5162	19.2651	17.1774	14.9135	14.4184	20.3258	22.0327	12.1668	14.2879	28.8758	33.5298	11.673	14.7303	11.0018	11.3986
HF04488	blue	3.78924	7.02812	0.608807	0.92397	0.946617	0.959326	4.17035	3.57775	0.820471	0.61877	2.13607	1.58542	0.668311	1.94343	2.0028	1.91183	4.07759	4.83246
HF04496	turquoise	41.3908	32.3722	50.9075	67.2468	64.9841	41.1177	77.5047	70.2414	69.9129	63.3065	71.9501	75.6142	42.0355	55.8172	65.9651	68.6303	71.6223	79.0267
HF04498	blue	4.74353	4.94179	10.7604	13.2375	11.4132	12.2218	10.6871	9.90579	11.9983	12.2302	10.0759	7.22268	13.3119	11.5947	9.886	11.0202	7.99489	8.31897
HF04500	turquoise	4.11515	3.91626	8.91756	11.6808	9.72997	11.0738	10.7504	9.05607	9.85803	10.653	7.31699	8.7374	8.63701	7.7587	13.6969	13.3959	13.4661	13.2326
HF04507	turquoise	2.20434	1.72822	10.8243	15.4918	15.5599	11.0052	18.2265	15.2584	19.5154	19.6831	7.07003	7.05147	13.467	12.9915	20.8512	17.412	21.3837	18.6719
HF04511	green	0.475736	1.08122	1.27816	2.42877	1.36752	1.17875	2.91154	20.2713	1.2922	0.941994	3.20293	1.66096	3.35791	3.61543	2.05412	1.83336	2.49053	2.43205
HF04517	turquoise	0.766139	0.97993	3.05258	3.3902	1.44633	3.38259	2.39958	2.37481	0.815651	1.60686	0.660913	0.361114	1.86936	0.738152	1.95193	2.90851	1.03741	1.44947
HF04518	blue	2.21907	0.432802	12.0615	14.3279	6.43978	8.26873	7.40279	9.41258	3.91264	6.93729	8.01323	4.5046	9.43741	6.15018	9.44319	6.18034	4.67044	5.22596
HF04519	yellow	2.75968	1.40375	9.99305	12.358	6.18981	9.887	7.04124	9.2575	2.99911	3.56185	6.60107	6.46434	16.1814	10.2786	4.24798	3.87383	4.67734	4.2085
HF04522	turquoise	1.23199	1.16411	4.45043	5.92634	4.05511	3.95459	11.0343	9.11927	11.0214	10.8732	2.11103	2.68328	8.8884	4.16215	11.89	10.0759	13.958	12.4361
HF04525	blue	139.384	142.635	5.18136	6.66739	27.4995	21.3537	21.5785	69.549	11.6586	12.1985	21.9159	17.9889	25.4446	25.8362	15.1779	15.6454	18.2481	20.1428
HF04526	blue	58.0009	50.9509	19.0433	23.4729	20.776	20.8691	31.3633	32.5664	23.0965	24.2956	28.9785	30.6858	38.6407	26.4381	33.6007	30.5782	39.9515	36.2691
HF04527	brown	31.6252	9.49886	11.6145	12.9093	18.113	10.3889	19.4725	16.8036	20.8587	19.6532	13.3476	20.0716	28.8539	36.7274	16.0441	19.0238	16.8198	24.3524
HF04528	turquoise	1.53541	3.83627	6.99927	10.9961	5.5814	4.02495	8.03459	7.88002	10.3799	10.4422	5.68474	3.75634	6.69209	7.03273	9.60351	8.26432	10.7074	11.613
HF04529	brown	6.29395	5.68751	5.42143	7.11123	5.83094	4.754	6.25114	6.21846	4.74447	5.34453	8.63087	5.13196	10.2549	11.0607	3.73594	3.72379	3.91296	4.61472
HF04530	turquoise	4.82517	7.15145	8.19725	11.7429	12.763	13.211	9.51198	8.44366	8.72527	8.72342	13.0343	12.337	11.5089	9.67145	8.79258	10.5299	8.80828	8.96638
HF04532	turquoise	2.4322	0.66135	2.70783	3.31399	3.15143	2.72447	3.24901	3.70395	3.91843	3.56519	2.26327	2.30553	0.542262	2.12896	4.61158	4.19626	4.83981	3.79115
HF04535	turquoise	2.50217	4.01039	4.1639	5.51787	3.5623	2.83763	9.85743	8.43136	11.0304	13.1661	12.5866	14.7035	3.23139	6.8629	28.4962	27.1933	22.6234	19.1132
HF04537	turquoise	2.9843	5.32755	6.33477	8.51669	10.1464	9.09873	7.8579	7.68992	15.7393	11.3262	5.15388	9.95332	7.93676	8.9633	7.39159	6.41827	5.04765	6.90962
HF04538	blue	50.9256	57.4018	4.76654	6.86724	3.25983	3.38429	5.5216	4.40205	1.4837	1.55689	9.64933	5.2224	2.37604	5.05051	5.42481	5.44516	7.02401	7.81856
HF04539	brown	25.2669	20.7366	14.2174	19.4869	24.1737	18.656	16.8989	16.1779	13.132	11.9308	40.0827	49.9718	23.0626	49.33	33.6028	29.4137	14.6788	18.1803
HF04540	turquoise	7.06341	11.2349	5.14926	7.47626	7.45658	10.6381	5.91699	4.02979	8.67491	7.80176	4.9122	4.30805	9.52695	6.2644	3.77425	5.50583	3.32329	3.46177
HF04544	turquoise	3.5392	3.14737	7.31208	10.3587	7.44138	8.17573	12.1328	9.60336	9.69154	10.7012	8.23899	7.58561	4.55248	7.92047	12.868	13.4781	15.3982	13.6154
HF04545	blue	9.5977	5.07927	0.173309	0.386609	0.243773	0.107056	3.91121	4.24117	0.204539	0.244022	1.47023	1.30156	4.73575	4.60104	1.79548	1.8756	8.55952	5.62361
HF04547	blue	1.10651	1.28479	4.05099	5.90226	5.28201	4.16795	4.4363	4.23952	4.61244	4.82167	4.5256	3.90744	4.38626	6.31104	3.56108	4.07393	4.31469	3.94136
HF04549	blue	3.49809	5.43079	21.9635	29.86	16.4107	18.4857	19.9688	16.3848	17.9588	18.4281	18.468	19.6658	26.3826	19.9239	23.3847	22.9686	19.2275	22.3045
HF04550	turquoise	7.70301	9.12478	4.69621	6.62122	9.99628	6.7551	7.20256	5.33262	12.3019	13.0547	6.80031	5.65567	1.42147	5.9933	11.7905	9.61862	6.75094	7.5445
HF04555	yellow	1.95216	3.6243	7.16474	9.80195	10.609	14.7581	6.33589	8.63367	9.81634	9.96886	3.96437	3.22876	8.11738	4.5869	4.4347	5.8121	6.30153	6.19663
HF04559	blue	35.3573	40.9281	27.2373	39.4363	33.4939	48.0875	29.9559	23.9208	28.82	30.6653	27.8244	26.641	34.6006	31.0797	39.4272	37.8506	31.0636	30.826
HF04560	turquoise	3.11531	4.1732	8.727	12.1296	9.1776	11.6075	9.85993	6.93906	9.65783	11.3318	1.55334	0.922979	9.75408	2.77414	15.492	10.5367	9.68163	10.5688
HF04565	turquoise	6.12741	5.76589	6.24399	8.17098	5.87702	7.23971	11.2723	11.8216	6.39882	6.60621	5.4571	6.68351	8.34647	10.9319	8.13396	8.0739	11.4623	9.5403
HF04566	blue	37.624	52.5628	26.4767	35.6667	36.8256	38.1857	41.3543	41.1859	33.0567	31.5192	33.9738	40.5138	30.2777	35.9464	43.8767	41.0949	43.8226	35.3686
HF04568	brown	34.7885	35.0131	23.5996	31.4704	38.1818	45.7406	28.1279	29.0243	30.2021	32.2183	17.1038	10.8944	22.494	25.4234	31.2353	35.7098	32.0347	31.9262
HF04571	brown	38.6701	42.2767	21.2562	28.0429	31.6342	24.6356	23.9474	31.2026	54.0917	53.7093	95.7236	92.6045	30.5733	35.3771	28.4541	26.2227	25.2623	28.6231
HF04572	blue	77.1361	90.9809	5.15251	6.07171	12.1407	17.5373	5.2596	37.8109	4.608	4.50041	8.15175	9.74566	9.28139	11.0765	6.85649	5.33389	5.63316	5.79112
HF04577	brown	3.50016	4.08532	5.53201	7.3519	4.65254	7.61782	7.97474	6.62209	3.32805	3.48779	13.8166	14.1734	13.099	16.8101	11.2959	10.7858	7.03273	8.811
HF04578	brown	4.01298	1.92804	0.501809	0.412114	0.30474	0.43649	0.709423	0.827014	1.02488	0.868137	6.11655	7.35757	6.30275	5.93317	0.564974	1.2791	1.01583	1.10059
HF04590	blue	0.512858	0.647039	4.74245	5.49124	5.23974	4.89103	10.4148	9.20408	7.79981	8.51218	5.20011	7.03668	2.39772	3.54584	5.23302	4.83629	4.65798	5.13704
HF04598	green	5.96345	4.11853	6.83066	7.34453	8.80365	8.83374	6.4493	12.0374	5.59178	6.1342	7.14007	7.72797	12.4829	7.88732	5.91908	6.9725	6.68055	8.04173
HF04599	turquoise	2.22647	4.74069	5.45706	8.18555	6.75275	6.17901	7.3648	6.91101	9.34179	10.9574	4.14426	5.6982	6.04329	10.5719	6.47372	6.25719	7.29715	7.92307
HF04601	turquoise	21.2524	23.4032	13.6047	18.2101	19.4381	19.0077	14.2593	11.9392	13.7497	12.8414	24.111	18.6738	16.6019	16.8616	16.3288	15.8824	16.5732	15.2882
HF04603	brown	7.22656	7.56938	7.3045	10.122	8.6858	9.36214	6.55768	6.83517	6.53961	6.40033	14.8906	16.0861	10.9551	16.8254	9.35369	8.90714	6.50925	7.18246
HF04607	brown	39.7386	40.2971	7.90922	10.5179	8.14154	6.88093	14.6323	17.3637	14.867	15.0937	28.4193	25.8445	33.3873	30.7732	24.5164	23.5807	21.7501	19.8714
HF04608	blue	9.94605	4.7898	7.45555	10.4636	9.55016	5.32461	32.3046	29.9467	17.8414	16.8512	5.5885	5.56468	5.35387	14.0796	15.2598	13.3415	33.1647	32.0215
HF04609	turquoise	5.76006	4.10024	22.2469	24.5579	27.012	21.6297	16.1921	21.1153	15.0366	11.7614	34.8031	30.7448	7.69854	20.4763	31.2972	32.4942	14.55	13.1946
HF04611	brown	4.25736	4.16822	6.47375	9.47419	6.8	7.27124	10.861	9.32118	10.9925	11.4208	12.7893	11.7537	19.9893	20.7129	10.5127	10.595	14.3827	12.9993
HF04616	turquoise	2.5546	1.91199	4.07165	5.81204	4.55325	7.27051	4.30805	4.05301	5.19386	5.9542	2.84968	2.76451	8.88388	4.94071	6.92697	4.3648	5.40055	4.76503
HF04617	brown	6.43601	15.3758	16.876	22.2897	21.0611	33.844	15.1658	34.3413	2.95488	2.55068	70.5544	68.2671	27.5182	36.3522	11.8466	10.667	16.2571	20.8419
HF04620	turquoise	14.2671	8.87721	43.9637	57.5592	56.1676	41.0013	27.6492	24.275	12.0675	14.5221	79.6234	67.7513	56.4119	50.2938	31.1311	27.5597	43.0407	45.1825
HF04621	brown	3.15508	0.913373	2.92082	3.3129	3.23515	2.55493	1.6111	2.61631	2.34198	2.45606	4.35969	5.20608	5.65264	7.74277	2.30748	3.38127	2.85102	3.7102
HF04622	turquoise	2.24823	2.05604	7.53757	9.98783	7.73532	6.95514	7.68701	5.6519	3.58994	4.36243	4.28641	6.03737	7.51788	5.78148	6.27417	6.54099	6.50944	5.94576
HF04623	brown	2.1552	5.1996	7.07795	9.15802	7.49541	9.96977	7.14179	11.4777	9.52136	8.93989	3.77043	4.1785	4.78615	8.27323	6.44339	5.87933	6.04113	6.78731
HF04624	blue	198.847	204.262	18.0874	23.8036	41.271	47.2435	64.0755	76.1862	49.0132	55.6023	19.6434	18.0409	30.8691	36.4794	51.3209	50.9845	97.3472	99.9815
HF04625	brown	8.24541	8.22927	6.82069	8.38928	9.97653	9.24577	8.74343	8.14662	6.61397	7.6155	8.77231	8.19549	5.30975	5.98791	9.13588	7.92314	9.64133	8.79034
HF04628	turquoise	1.96666	1.51595	3.76101	4.23844	2.72985	3.16405	9.70142	7.16524	8.68447	9.91626	2.21871	1.73449	2.24058	4.31468	10.2402	9.34395	13.9098	12.5195
HF04634	turquoise	4.62824	5.48569	6.98959	9.04832	7.33914	8.97101	9.89864	7.79412	8.1675	8.75939	4.57316	4.17212	5.75378	5.13645	11.2682	11.1796	10.687	9.77389
HF04636	brown	3.40769	4.16254	1.86816	1.87011	1.76696	1.65278	2.61297	2.19227	1.47098	1.05147	1.24784	1.90769	4.38855	1.17627	2.65328	1.00226	1.57778	1.94058
HF04637	brown	6.68825	7.43792	4.31339	4.55244	8.66247	5.51557	5.53113	2.84828	3.95824	2.97797	5.91273	7.0854	0.685354	4.88983	3.93395	8.22691	3.78845	7.01365
HF04639	brown	2151.34	1711.51	11084.1	12198.8	12111.6	5403.35	8216.88	6603.39	8094.06	7497.47	17733.9	18552.7	11574	16308	9351.64	9127.73	7001.63	7869.4
HF04645	turquoise	2.52311	4.33118	3.15073	5.17184	5.14367	5.97802	4.97478	4.26883	6.14151	6.80805	5.81943	5.44521	3.45295	5.1083	7.31709	6.43485	5.12504	4.22112
HF04646	brown	26.1276	28.9459	26.9871	33.6384	34.4942	31.2311	43.284	39.4351	45.6203	48.1276	59.9855	55.7616	43.1163	52.0066	52.8846	47.8159	57.5234	55.9972
HF04651	turquoise	31.1412	18.2246	42.2032	54.7429	54.3804	49.0241	44.7703	43.0609	101.504	108.342	26.4873	20.2662	28.336	30.205	46.4898	51.1826	40.3094	41.3867
HF04652	brown	309.918	295.116	298.691	361.164	512.598	286.337	364.701	350.048	288.466	302.432	415.809	475.611	335.687	424.8	336.001	372.522	258.969	268.323
HF04654	turquoise	2.86794	2.00995	1.97301	3.0459	4.42747	3.18319	6.73941	6.34847	11.299	10.8107	4.24598	5.26182	2.64269	0.466994	6.80186	5.4238	7.89576	7.18767
HF04655	turquoise	1.51475	0.810937	3.9111	4.26427	8.43029	8.03981	5.37284	3.06841	19.0203	17.2499	5.00254	5.69355	5.91897	7.56552	6.61445	7.56254	7.35515	8.03324
HF04657	turquoise	47.0394	34.3536	41.2498	54.7313	52.5317	61.1271	39.4065	39.9514	40.5265	40.8684	27.4525	30.3164	39.2151	41.4417	41.271	46.1887	39.7814	44.7036
HF04658	blue	3538.65	3070.5	173.745	229.725	282.49	141.595	483.537	410.568	144.612	134.299	772.816	773.89	485.699	658.811	600.095	604.757	834.028	837.703
HF04662	turquoise	14.4398	8.76434	67.1978	85.9704	76.4167	26.2427	65.8318	86.561	123.7	100.348	60.1154	62.0285	72.6249	74.7878	37.2986	38.2427	35.77	41.0903
HF04665	blue	72.1978	74.2473	31.1609	38.8511	41.9309	30.6489	61.162	57.8737	70.4895	71.7428	31.4737	30.6827	31.5202	31.2034	52.3238	55.2608	56.1579	58.7578
HF04667	turquoise	2.51002	2.52534	5.03821	5.87537	7.03762	6.24545	5.94611	5.13345	8.32833	8.70824	3.04914	3.63851	6.2059	6.26263	5.41179	5.72225	5.94335	6.16376
HF04668	turquoise	1.42898	1.57645	4.94622	6.28342	6.82168	6.08119	3.96927	3.38422	2.76575	2.61274	7.01703	6.33114	4.59538	5.30454	5.87394	7.21121	4.57459	3.48317
HF04669	brown	348.888	371.693	239.332	293.155	304.584	247.389	308.669	308.451	301.959	315.321	387.92	378.964	404.6	476.459	396.568	378.695	401.402	441.525
HF04672	yellow	5.8416	3.90122	4.61915	5.39057	3.59819	3.19359	4.78125	4.12375	3.12061	3.27238	4.06393	5.94664	2.82682	3.30707	4.73036	5.854	4.86012	3.79757
HF04673	turquoise	23.3567	26.2272	21.2014	26.3629	35.2096	21.7353	22.9822	22.9669	33.9413	32.1308	14.9031	22.5534	28.7227	22.6532	26.1445	24.8807	21.5137	23.1736
HF04674	blue	17.9935	20.125	11.5684	13.8461	14.9474	15.0884	11.4361	11.4203	11.7077	11.3207	9.93061	11.9254	10.287	15.9113	11.88	15.9238	10.4274	12.1123
HF04676	brown	64.7618	82.2543	63.8231	80.2238	79.0033	64.8168	95.5132	102.02	91.5326	91.8019	72.4553	77.0848	115.493	114.697	80.6933	78.945	95.3025	101.957
HF04678	turquoise	33.8223	29.4045	68.0476	87.431	88.0124	63.9838	85.319	92.0528	201.863	185.184	94.9397	93.2427	80.7332	108.511	105.249	93.7408	107.528	111.861
HF04681	green	49.9853	41.7092	22.908	29.3615	35.9494	23.3406	36.8887	105.3	37.8961	34.1481	58.2836	56.0928	32.9704	33.596	40.7816	44.2096	60.0953	55.7244
HF04682	brown	141.723	138.251	80.9691	93.546	96.4923	86.3859	133.277	121.28	101.881	104.658	180.908	182.838	173.34	188.071	116.242	110.777	113.502	126.862
HF04683	turquoise	6.25938	5.53021	10.4567	13.0382	11.5603	10.2227	13.4475	12.6465	10.5647	12.6862	6.07517	9.31434	12.4509	9.20485	10.8597	14.3748	12.8034	13.4736
HF04687	turquoise	1.15568	1.04278	4.14124	6.03572	2.86524	2.74889	8.50994	6.03365	3.32604	3.48969	3.15755	3.63707	2.49335	2.62368	7.70735	8.26773	7.86481	7.85121
HF04688	blue	82.5602	75.1177	29.4643	35.43	61.6983	53.6038	38.0553	40.4736	31.3049	30.3298	36.879	26.0672	32.3464	31.8882	36.8984	33.9922	30.4427	27.9141
HF04689	brown	37.908	25.1533	18.93	20.8052	34.2558	26.1897	22.9409	23.9115	15.5466	20.3144	14.4258	15.4825	16.6094	10.7057	26.6346	26.0529	19.346	21.0007
HF04694	blue	33.7283	35.0075	18.677	24.9575	23.8638	22.2049	23.3422	23.1125	24.8564	28.4371	20.437	23.2666	26.3421	19.3642	22.5816	25.9658	33.0532	27.8622
HF04696	brown	27.4958	15.0047	8.41386	12.2178	13.9269	13.0153	13.8445	11.5082	14.0304	12.0759	20.6971	19.2235	17.0589	14.5992	15.6338	17.7946	13.5523	17.8576
HF04699	yellow	5.28453	1.79054	4.99683	5.07369	6.22433	8.29213	3.7047	4.12743	5.85714	5.86339	5.34383	4.29848	8.95602	6.64621	5.62486	4.69858	3.29792	4.45467
HF04700	grey	9.37548	2.10034	3.10099	5.47627	4.39562	7.51737	2.89889	3.0161	6.59463	6.01684	2.69863	4.80646	0.988011	4.87321	4.42454	3.12179	1.5049	2.8815
HF04709	turquoise	0.123256	0.382076	1.66781	2.47341	1.99657	1.95364	2.92483	2.7577	4.4626	5.22212	0.944914	0.817125	1.04478	0.620937	2.69097	2.5204	3.8855	3.96224
HF04717	turquoise	5.90082	12.8024	8.76974	11.505	13.1182	12.5722	15.5949	12.4955	25.3549	24.0713	10.0604	10.2098	18.2735	9.33064	19.2295	16.3304	26.1243	25.0696
HF04719	blue	4.62451	7.0568	0.336932	0.462076	0.866419	0.707092	4.80316	3.84334	4.13964	4.29376	0.406821	0.618208	1.93309	0.362206	2.45405	2.25369	6.92319	8.56873
HF04720	brown	24.7929	25.9411	16.1807	19.0564	17.2508	20.2807	22.265	17.8147	14.4457	14.0602	31.6659	28.924	21.3111	26.0463	22.5401	28.3905	31.5373	33.7494
HF04722	blue	35.4248	49.2748	18.5098	25.1931	21.5589	17.916	41.0278	36.0117	13.4697	14.0409	27.6417	30.4587	27.6254	29.6015	28.4791	30.3322	54.2528	55.1129
HF04723	yellow	2.75231	4.22951	0.976529	1.08475	6.04318	6.0866	2.04463	1.80383	0.77007	1.00273	1.3287	0.243334	1.72371	1.12166	2.35372	2.25237	2.95897	1.79739
HF04724	blue	8.11771	8.08363	2.96656	3.45608	3.14955	4.96582	3.52159	5.69088	1.69254	1.98555	3.40304	3.3679	4.82076	3.15747	3.27052	3.13746	3.3141	2.74465
HF04725	turquoise	84.0234	55.8874	52.8455	66.3455	62.4529	48.0463	76.5472	68.3035	106.619	93.9016	69.1219	81.9051	48.3364	56.7584	87.4211	89.6371	88.34	92.8858
HF04732	brown	29.6082	27.2566	21.6139	28.4159	30.3028	27.4388	26.9048	25.9216	26.7828	28.0581	17.6296	17.6857	24.1861	25.3343	26.8856	23.3365	25.411	25.16
HF04736	turquoise	8.92972	4.78637	1.73692	1.89003	2.42675	2.01685	2.63751	3.64202	1.60271	1.9503	8.57611	9.71603	2.96232	2.56762	1.28989	1.24507	1.94161	0.799736
HF04738	brown	3.02195	7.86479	4.31978	6.17262	3.61766	3.31816	2.50941	2.05429	1.92323	2.10961	13.193	15.7839	13.9638	25.3765	7.10593	5.92448	4.73578	2.5664
HF04743	brown	10.892	13.3927	10.1038	12.1662	11.6491	11.1719	10.0941	10.252	16.8193	14.4204	10.4121	8.23844	19.8812	9.40771	11.093	10.7486	9.44544	8.85668
HF04744	turquoise	0.567059	0.859166	1.21799	2.12324	1.47476	0.864819	1.32068	1.45022	0.89218	0.955624	3.00731	1.84748	0.790754	1.00249	1.83974	1.76835	1.70457	1.35423
HF04746	turquoise	0.289413	2.13979	4.05809	4.87785	5.20717	4.3309	2.9365	3.35411	8.07079	7.07109	3.39383	2.94642	6.771	6.6364	2.51291	3.11932	3.44331	3.09928
HF04747	brown	1.9278	1.27813	1.27263	1.77599	0.402274	0.606016	0.89496	1.22023	0.600903	0.992383	0.489835	1.15718	3.06347	1.70983	1.4775	1.90269	1.32609	1.56619
HF04748	turquoise	18.9449	21.0774	32.7417	46.9842	46.5918	41.726	46.7594	36.736	50.1535	50.3484	27.1473	17.6016	18.3918	14.0691	60.071	61.2964	64.7704	64.343
HF04750	blue	287.762	281.141	113.383	140.153	295.827	310.448	137.055	145.953	123.914	139.737	133.485	136.951	156.728	140.679	94.9145	97.4238	104.191	106.974
HF04751	turquoise	0.659952	0.466621	0.942816	1.38428	1.29492	1.19359	0.893675	0.816544	0.646929	0.871827	1.83952	1.02486	0.287175	1.08391	1.27839	1.13696	1.29868	1.2381
HF04754	turquoise	10.1958	10.8323	26.6096	36.2874	20.8289	23.7875	46.3281	39.7345	20.6909	19.6144	20.261	15.7935	16.8699	16.3832	22.6011	21.3334	34.6138	35.4021
HF04755	brown	8.00394	5.06827	12.1459	15.9037	15.6206	18.5111	12.5434	11.1862	13.4313	12.5649	18.5805	18.4375	24.9481	24.4886	13.1766	9.89279	13.8275	14.9964
HF04756	turquoise	10.3268	7.03944	31.9791	42.8737	44.0479	40.7909	35.5894	35.1913	36.6827	39.1883	28.6813	30.3529	58.019	41.0249	42.6255	38.553	40.824	43.881
HF04757	turquoise	15.7914	18.0446	53.6118	68.9261	52.6497	60.8964	72.4957	66.4893	64.6328	72.0227	24.9495	23.8664	53.5223	41.7978	59.5634	57.708	83.3027	84.0774
HF04758	brown	19.2524	21.7457	12.1308	16.9471	22.2989	12.8287	15.731	12.82	10.4268	10.495	20.1266	26.5999	17.2157	13.601	25.2697	26.678	18.208	15.9223
HF04762	turquoise	3.13872	4.20595	6.28429	8.8754	4.36345	5.71235	11.2014	8.50315	9.32746	10.2479	3.82269	4.25632	8.10554	6.00443	9.8082	8.50375	9.2222	8.64686
HF04763	yellow	7.8047	14.3119	14.3308	17.4168	18.3885	18.4054	8.73644	11.1764	19.0624	18.5566	2.51169	4.39545	21.3577	13.7429	8.03389	6.81847	7.68921	8.22056
HF04764	brown	5.13745	4.99982	10.4993	13.5269	9.98073	12.054	11.0384	9.14253	11.6271	10.5009	25.9426	30.6883	32.2715	43.9151	7.14701	9.58645	9.89506	7.7338
HF04765	brown	129.826	115.483	75.8461	103.919	121.769	83.4185	119.044	101.329	78.5167	84.2202	171.753	173.915	94.6999	115.445	181.217	189.607	128.593	130.237
HF04766	brown	1.06167	0.68947	4.47001	5.0775	5.4836	6.35861	6.12256	5.76273	5.11452	6.09327	4.56028	4.64776	15.1317	11.1023	5.97025	6.7634	5.67695	5.93325
HF04767	turquoise	1.23293	0.73893	3.74995	4.82159	4.64583	5.44273	6.10694	5.28243	5.13613	6.4135	2.64882	3.7303	3.50595	1.71016	8.52794	8.05157	10.0759	9.07127
HF04769	turquoise	1.04764	0.130111	1.1044	1.96527	0.863173	0.850606	1.47153	1.36786	0.936019	0.766541	1.99711	1.68252	2.06439	1.45849	2.11186	1.90512	2.36901	1.788
HF04772	brown	7.49308	8.63999	7.78998	10.0544	4.33194	5.52949	7.36083	6.54015	6.14035	6.62052	5.76474	6.40756	17.4126	15.2797	8.502	8.89729	5.29298	5.37963
HF04773	turquoise	9.72982	6.14269	12.4456	14.886	16.6258	13.6507	10.7528	12.2588	23.7227	21.1973	6.4762	7.87897	7.69573	4.75329	10.3585	10.9835	6.77449	11.8173
HF04774	turquoise	4.67146	4.74754	13.8614	19.3594	11.2075	13.545	14.6573	12.6837	7.00536	8.59852	15.1926	15.6401	15.427	16.6932	16.7752	15.2519	13.5166	13.2052
HF04775	blue	1.70336	2.74767	5.14328	6.60745	4.54843	5.13152	5.71399	5.20531	5.42282	4.99719	5.07557	3.91506	3.86916	6.55225	6.20172	4.88904	6.95266	5.85347
HF04776	turquoise	4.12383	3.77071	4.40909	6.39291	4.86048	5.0831	7.34429	6.87055	7.07133	6.82378	3.76809	3.01209	4.40938	2.85118	8.47176	7.7304	7.05668	6.87767
HF04777	turquoise	0.949478	0.488281	3.56755	4.41166	3.17217	2.21532	8.7235	6.51793	5.86071	4.32281	7.21263	6.05614	7.71554	5.30814	11.5943	9.3402	9.48403	8.78958
HF04778	brown	28.4085	29.5114	16.9536	21.41	23.0956	27.1494	22.9069	18.842	18.586	17.9718	17.6227	17.9993	38.7527	16.1537	24.09	27.5592	25.6384	24.4591
HF04779	turquoise	6.55902	6.42256	10.7454	15.1622	13.8547	10.7393	15.0189	12.2022	13.5554	15.5577	12.9628	14.0831	10.2745	11.1425	15.941	16.4204	16.04	17.752
HF04785	turquoise	26.0669	24.6179	13.7647	14.2968	24.4748	18.7297	14.3661	16.7951	27.5933	24.9937	15.2183	10.9903	15.928	18.808	13.5301	14.4803	13.0162	15.742
HF04786	turquoise	6.84692	9.37707	6.34808	7.89489	7.4699	6.58904	10.9216	10.6896	9.16646	8.50582	17.1387	11.6583	14.394	11.2617	15.1751	14.3468	17.5205	14.7378
HF04790	blue	8.32027	6.94024	8.89613	12.1626	12.0008	11.523	10.3343	9.43707	10.8038	10.6206	12.1426	11.9925	12.0023	5.60712	10.0197	12.666	9.69319	9.05252
HF04791	brown	27.5141	24.5023	22.8468	29.9105	29.1845	22.3468	26.5737	22.0244	11.273	13.9355	34.1815	35.9917	30.5033	41.9183	23.9774	30.5268	24.9946	28.0695
HF04799	brown	306.4	296.033	84.1296	102.725	84.2637	58.7995	118.606	121.265	113.874	117.907	236.963	234.208	121.136	166.708	133.232	128.622	192.093	179.029
HF04800	turquoise	131.303	130.725	78.3087	96.5081	102.982	65.9314	83.1642	92.1716	128.742	121.605	89.0841	110.95	66.0317	101.821	84.9394	93.7119	99.1943	96.0467
HF04801	turquoise	0.161502	0.015651	2.30044	2.67378	3.52966	3.84162	6.43556	6.09434	11.3041	9.61541	1.18366	1.5018	0.620301	1.03302	5.63426	4.49134	7.59531	6.35621
HF04807	blue	24.3946	35.9877	7.11411	10.7053	10.4912	15.1872	7.43968	14.3071	2.97872	2.62524	6.89864	10.1474	7.60456	10.7255	4.85998	5.33676	2.47794	2.9819
HF04810	blue	26.5415	23.7445	1.7819	1.90911	1.38616	2.11769	4.21636	12.9572	6.1729	5.09544	2.13797	2.46511	3.0715	3.42393	5.9522	4.91922	4.09317	3.30701
HF04811	blue	277.945	239.062	38.6038	48.8311	48.7857	32.9092	101.205	105.536	64.0962	61.2779	135.318	124.989	95.2829	129.961	89.4825	76.7018	105.027	114.911
HF04812	blue	678.885	561.164	309.915	394.615	359.167	227.68	367.806	373.558	254.592	252.4	438.383	418.712	262.208	362.547	326.559	305.342	391.447	418.058
HF04813	yellow	27.0128	21.0703	23.7928	32.8692	25.9671	34.3527	24.0798	23.6856	17.6079	18.6809	22.145	19.7386	31.3979	23.362	20.5122	21.508	25.2588	25.2982
HF04814	turquoise	28.619	21.3401	42.3801	52.9289	49.7783	40.7008	54.1813	51.398	60.8949	61.8812	49.7707	39.3408	30.6622	31.3717	61.1671	48.5578	59.7182	53.6011
HF04816	brown	4.04231	5.91857	5.3635	7.19405	1.4314	1.17014	5.25687	4.64181	0.472026	0.411885	16.058	12.6044	11.3626	7.83132	7.11632	9.6555	6.31862	6.09329
[truncated: 8,016 more rows]
