# Supplementary material for: Integrative Analyses of Metabolome and Transcriptome Reveal Scion–Stock Asymmetry Reduction and Shift of Sugar Metabolism During Graft Junction Formation in Malus Domestica (‘Hanfu’) Homograft
Source: Int J Mol Sci. 2025 May 30;26(11):5290. doi: 10.3390/ijms26115290 (PMC12155446; doi:10.3390/ijms26115290)
Supplement: Supplementary file 1 [file ijms-26-05290-s001.zip › tableS3 The information of the 2300 metabolites identified in 5 samples..xlsx]

## Sheet: Sheet1
MS2 name	mz	rt	type	Formula	HMDB	CAS	KEGG COMPOUND ID	Super.Class	Class	Sub.Class	0DAG1	0DAG2	0DAG3	Mean 0DAG	20DAG(scion)1	20DAG(scion)2	20DAG(scion)3	Mean 20DAG(scion)	40DAG(scion)1	40DAG(scion)2	40DAG(scion)3	Mean 40DAG(scion)	20DAG(stock)1	20DAG(stock)2	20DAG(stock)3	Mean 20DAG(stock)	40DAG(stock)1	40DAG(stock)2	40DAG(stock)3	Mean 40DAG(stock)	QC01	QC02	QC03	QC04	Mean QC
3beta-Hydroxy-5-cholestenoic acid (3-HCOA)	415.322	289.6	NEG	C27H44O3	HMDB0012453	6561-58-6	C17333	Terpenoids	Steroids	Cholestane steroids	0.143989	0.133468	0.140513	0.139323	0.0573365	0.0528865	0.0173233	0.0425154	0.010742	0.0118351	0.0162375	0.0129382	0.112783	0.0534342	0.0124367	0.0595513	0.00942103	0.0825365	0.0327643	0.0415739	0.0234392	0.0290223	0.0176516	0.027764	0.0244693
DEHP	391.284	319.5	POS	C24H38O4	HMDB0249243	117-81-7	C03690	Shikimates and Phenylpropanoids	Phenolic acids (C6-C1)	Shikimic acids and derivatives	2.1095	2.16572	2.12196	2.13239	2.38963	2.60603	1.92466	2.30677	1.80121	2.27546	1.96308	2.01325	2.17225	2.30141	1.97378	2.14915	2.31581	2.03947	2.24884	2.20137	2.41266	2.33706	2.23861	2.09965	2.272
Capric acid	171.139	268.8	NEG	C10H20O2	HMDB0000511	334-48-5	C01571	Fatty acids	Fatty Acids and Conjugates	Branched fatty acids	0.470056	0.465602	0.441042	0.4589	0.427336	0.417834	0.403978	0.416383	0.372824	0.392148	0.318036	0.361003	0.441771	0.369208	0.401631	0.404204	0.33907	0.40367	0.382648	0.375129	0.319319	0.318239	0.342346	0.33707	0.329243
ethyl octanoate	171.139	268.8	NEG	C10H20O2		106-32-1	C12292	Fatty acids	Fatty esters	Wax monoesters	0.470056	0.465602	0.441042	0.4589	0.427336	0.417834	0.403978	0.416383	0.372824	0.392148	0.318036	0.361003	0.441771	0.369208	0.401631	0.404204	0.33907	0.40367	0.382648	0.375129	0.319319	0.318239	0.342346	0.33707	0.329243
Hexadecanedioic acid	285.207	267.5	NEG	C16H30O4	HMDB0000672	505-54-4	C19615	Fatty acids	Fatty Acids and Conjugates	Dicarboxylic acids	0.0516651	0.0533759	0.0549535	0.0533315	0.0983374	0.105376	0.12391	0.109208	0.0899363	0.0385017	0.0710408	0.066493	0.0222497	0.0460805	0.0356545	0.0346616	0.0277564	0.0510638	0.0472703	0.0420302	0.100583	0.111169	0.105125	0.100883	0.10444
Difenoconazole	406.072	258	POS	C19H17Cl2N3O3	HMDB0251255	119446-68-3	C18459				5.90363e-06	5.86659e-06	5.87578e-06	5.882e-06	0.0116992	0.0205319	0.0243841	0.0188718	0.000117264	5.84309e-06	5.89798e-06	4.30016e-05	5.40688e-06	5.77418e-06	5.64452e-06	5.60853e-06	5.73547e-06	0.000212645	5.98527e-06	7.47885e-05	0.00328348	0.00380267	0.00290583	0.00327032	0.00331558
Tebuconazole	308.153	250.8	POS	C16H22ClN3O	HMDB0258762	80443-41-0	C18489				0.000242626	0.000120165	0.000408661	0.000257151	0.000372683	0.000358663	0.000684306	0.000471884	0.857992	0.00586832	0.00610113	0.289987	0.000781218	5.77418e-06	0.000800689	0.000529227	0.000226409	0.00112042	5.98527e-06	0.000450936	0.0613799	0.0627186	0.0599401	0.0586938	0.0606831
2-Methylheptanoic acid	143.108	246.2	NEG	C8H16O2				Fatty acids	Fatty Acids and Conjugates	Branched fatty acids	0.270498	0.278266	0.272255	0.273673	0.246952	0.223696	0.227611	0.232753	0.315298	0.228903	0.204361	0.249521	0.241126	0.244931	0.226617	0.237558	0.210457	0.212957	0.218346	0.21392	0.179851	0.182298	0.180883	0.189264	0.183074
1,3,8,9-tetrahydroxybenzofurano[3,2-c]chromen-6-one	299.02	209.1	NEG	C15H8O7		6468-55-9		Shikimates and Phenylpropanoids	Isoflavonoids	Coumestan	0.101991	0.0887466	0.159669	0.116802	0.0882957	0.17005	0.137191	0.131846	0.0561448	0.0311945	0.11737	0.0682364	0.167032	0.19779	0.108475	0.157766	0.0533788	0.0970897	0.146918	0.0991287	0.0553285	0.0565502	0.0516275	0.048974	0.05312
4-Hydroxycoumarin	163.039	201.1	POS	C9H6O3		1076-38-6	C20414	Shikimates and Phenylpropanoids	Coumarins	Simple coumarins	11.9829	11.8762	11.8907	11.9166	0.0336962	0.0502254	0.0474971	0.0438062	0.590796	0.304166	0.318962	0.404641	0.0297442	0.0271408	0.0247001	0.027195	0.0290437	0.0295178	0.0336238	0.0307284	0.493079	0.546013	0.500739	0.51652	0.514087
4,7-dihydroxychromen-2-one	179.034	187.5	POS	C9H6O4		1983-81-9		Shikimates and Phenylpropanoids	Coumarins	Simple coumarins	0.017258	0.0174972	0.0158313	0.0168622	0.0165731	0.0061131	0.00638759	0.00969127	0.0225858	0.00888035	0.0109186	0.0141283	0.000363853	0.00359404	0.0196459	0.00786794	0.00351491	0.00769165	0.00705027	0.00608561	0.0181854	0.0180517	0.0187376	0.0172699	0.0180611
Glutaric acid	131.035	44.4	NEG	C5H8O4	HMDB0000661	110-94-1	C00489	Fatty acids	Fatty Acids and Conjugates	Dicarboxylic acids	1.65882	1.65908	1.60191	1.63994	0.04969	0.0534811	0.0567956	0.0533222	0.0699388	0.092745	0.114662	0.0924484	0.0429879	0.106189	0.0435222	0.064233	0.0888378	0.176819	0.000730491	0.0887958	0.159337	0.160782	0.169462	0.216503	0.176521
Pyroglutamic acid	128.035	24.8	NEG	C5H7NO3	HMDB0000267	98-79-3	C01879	Amino acids and Peptides	Small peptides	Aminoacids	0.120431	0.124499	0.0974466	0.114126	0.1494	0.139276	0.179886	0.156187	0.147491	0.147851	0.201553	0.165632	0.0923716	0.0785253	0.0980259	0.0896409	0.069984	0.122908	0.124317	0.105736	0.124906	0.121269	0.120915	0.115215	0.120576
Valproic acid	143.108	246.2	NEG	C8H16O2	HMDB0001877	99-66-1	C07185	Fatty acids	Fatty Acids and Conjugates	Branched fatty acids	0.270498	0.278266	0.272255	0.273673	0.246952	0.223696	0.227611	0.232753	0.315298	0.228903	0.204361	0.249521	0.241126	0.244931	0.226617	0.237558	0.210457	0.212957	0.218346	0.21392	0.179851	0.182298	0.180883	0.189264	0.183074
Tris(2,4-di-tert-butylphenyl)phosphate	663.454	330.7	POS	C42H63O4P		31570-04-4		Shikimates and Phenylpropanoids	Flavonoids	Flavanones	0.130706	0.146367	0.157705	0.144926	0.195136	0.00811036	0.174772	0.126006	0.133031	0.194488	0.163452	0.163657	0.185088	0.189045	0.117843	0.163992	0.173585	0.177478	0.186682	0.179248	0.193149	0.16777	0.153105	0.172279	0.171576
[3-[ethoxy(hydroxy)phosphoryl]oxy-2-hydroxy-propyl] (9Z,12Z)-octadeca-9,12-dienoate	461.267	312.7	NEG	C23H43O7P				Fatty acids	Glycerophospholipids	Glycerophosphoethanolamines	0.0135667	0.0154368	0.014765	0.0145895	0.0351499	0.126562	0.145218	0.10231	0.0334664	0.00752131	0.0103691	0.0171189	0.0735665	0.0676725	0.0996181	0.0802857	0.00277482	0.00643408	0.0135076	0.00757216	0.0367625	0.0383191	0.0398843	0.0399412	0.0387268
Undecanoic acid	185.155	278.6	NEG	C11H22O2	HMDB0000947	112-37-8	C17715	Fatty acids	Fatty Acids and Conjugates	Branched fatty acids	0.24665	0.241315	0.244715	0.244227	0.192755	0.277335	0.298532	0.256207	0.227241	0.227272	0.17465	0.209721	0.226849	0.175701	0.268693	0.223748	0.217541	0.206223	0.181742	0.201835	0.135473	0.134058	0.134605	0.131194	0.133833
(E)-11-hydroxyoctadec-9-enoic acid	297.243	278.6	NEG	C18H34O3				Fatty acids	Octadecanoids	Other Octadecanoids	1.54	1.56394	1.47848	1.52747	0.877705	0.854024	1.46857	1.06677	1.49931	0.749546	1.37768	1.20885	0.749737	0.684016	1.49957	0.977774	0.848931	0.793615	0.798014	0.81352	0.974234	1.00077	0.972098	1.04502	0.998029
16-Hydroxypalmitic acid	271.228	271.3	NEG	C16H32O3	HMDB0006294	506-13-8	C18218	Fatty acids	Fatty Acids and Conjugates	Hydroxy fatty acids	0.0867995	0.0832828	0.0837242	0.0846022	0.0841695	0.0972784	0.109698	0.0970485	0.132127	0.0689203	0.107074	0.102707	0.0478172	0.0485419	0.065276	0.0538783	0.0602162	0.0627051	0.0641715	0.0623643	0.0987059	0.106425	0.106192	0.11134	0.105666
10,11-dihydroxy-9-(hydroxymethyl)-1,2,6a,6b,9,12a-hexamethyl-2,3,4,5,6,6a,7,8,8a,10,11,12,13,14b-tetradecahydro-1H-picene-4a-carboxylic acid	487.342	260	NEG	C30H48O5		464-92-6|76964-07-3		Terpenoids	Triterpenoids	Ursane and Taraxastane triterpenoids	14.1965	14.4761	14.1419	14.2715	26.1999	22.3479	25.8107	24.7862	20.8753	0.0689203	18.5407	18.9748	17.0388	19.0304	11.4549	15.8414	16.4547	21.7986	21.9578	20.0704	20.3107	20.9906	20.076	20.0954	20.3682
Pelargonic acid	157.123	258.4	NEG	C9H18O2	HMDB0000847	112-05-0	C01601	Fatty acids	Fatty Acids and Conjugates	Branched fatty acids	2.98764	3.03229	2.94642	2.98878	1.92408	2.28299	1.9951	2.06739	2.38549	3.14494	1.97196	2.5008	3.04608	2.24442	3.04923	2.77991	2.47642	1.94807	1.86532	2.0966	1.30348	1.38799	1.32809	1.36334	1.34573
(1R,2R,4aS,6aS,6bR,10R,11S,12R,12aR)-1,10,11,12-tetrahydroxy-1,2,6a,6b,9,9,12a-heptamethyl-2,3,4,5,6,6a,7,8,8a,10,11,12,13,14b-tetradecahydropicene-4a-carboxylic acid	503.337	250.6	NEG	C30H48O6		220880-87-5		Terpenoids	Triterpenoids	Ursane and Taraxastane triterpenoids	0.332835	0.316605	0.338658	0.329366	5.0965	3.02731	4.12852	4.08411	11.5038	5.59453	3.82604	6.97479	0.298499	1.77553	0.555848	0.876626	2.57354	2.90776	5.67716	3.71949	4.87896	5.07736	4.80835	4.90234	4.91675
4-(4-methoxyphenyl)butan-2-one	177.092	246.3	NEG	C11H14O2		104-20-1		Shikimates and Phenylpropanoids			0.0179961	0.0192542	0.0181876	0.0184793	0.0221395	0.0161598	0.0183284	0.0188759	0.0159201	0.0185337	0.0129273	0.0157937	0.0137533	0.0117032	0.0163164	0.0139243	0.0166197	0.0202171	0.0219425	0.0195931	0.019592	0.0221037	0.0206708	0.0211344	0.0208752
(1R,2R,4S,16R,17R,20S)-2-hydroxy-13,20-dimethoxy-4,7,17,22,22-pentamethyl-5,10,21,23-tetraoxahexacyclo[18.2.1.01,17.04,16.06,14.08,12]tricosa-6(14),7,12-trien-11-one	473.218	245.7	NEG	C26H34O8		81543-02-4		Terpenoids	Meroterpenoids	Tetraketide meroterpenoids	0.654132	0.660859	0.636219	0.650403	0.550394	0.532253	0.410692	0.49778	0.590888	0.700431	0.560127	0.617148	0.614362	0.468275	1.17539	0.752675	0.550838	0.403136	0.542272	0.498749	0.585645	0.6129	0.580826	0.610318	0.597422
(1R,2R,6R,9R)-2,11,11-trimethyl-3-oxo-tricyclo[4.3.2.01,5]undecane-9-carboxylic acid	249.15	245.1	NEG	C15H22O3				Terpenoids	Sesquiterpenoids	Quadrane sesquiterpenoids	0.00954162	0.00807637	0.0134902	0.0103694	0.0110716	0.0107463	0.0320395	0.0179524	0.0121886	0.00632377	0.00500868	0.00784035	0.00618303	0.0090892	0.00681167	0.0073613	0.0102308	0.00791896	0.00876752	0.00897243	0.00739345	0.0123485	0.00916796	0.00931048	0.0095551
ethyl 2,2-dimethyl-3-(2-methylprop-1-enyl)cyclopropanecarboxylate	195.139	244.5	NEG	C12H20O2		97-41-6		Terpenoids	Monoterpenoids	Acyclic monoterpenoids	0.475415	0.478345	0.464893	0.472884	0.345643	0.475166	0.566151	0.46232	0.383064	0.412092	0.334687	0.376614	0.405735	0.357006	0.439568	0.40077	0.365583	0.417804	0.360248	0.381211	0.199969	0.211835	0.208227	0.208237	0.207067
Pinocembrin	257.081	233.6	POS	C15H12O4	HMDB0030808	480-39-7	C09827	Shikimates and Phenylpropanoids	Flavonoids	Flavanones	5.90363e-06	5.86659e-06	9.82791e-05	3.66831e-05	5.76338e-06	5.92083e-06	5.96637e-06	5.88353e-06	0.000468227	0.000225213	5.89798e-06	0.000233113	8.14984e-05	0.00130329	5.64452e-06	0.000463477	0.00114127	0.000236899	0.000789861	0.000722676	0.00790997	0.00852976	0.00905152	0.00832176	0.00845325
2-Methylcaproic acid	129.092	232.5	NEG	C7H14O2				Fatty acids	Fatty Acids and Conjugates	Branched fatty acids	0.0678577	0.0687793	0.0669479	0.0678617	0.0572498	0.0553831	0.0564356	0.0563562	0.0618454	0.0541149	0.0438526	0.0532709	0.0560303	0.0612343	0.0519897	0.0564181	0.0519154	0.0510385	0.0489391	0.050631	0.0368694	0.0409956	0.0395553	0.039979	0.0393498
Isocaproic acid	115.076	214.5	NEG	C6H12O2	HMDB0000689	646-07-1	C21399	Fatty acids	Fatty Acids and Conjugates	Branched fatty acids	0.0758292	0.0854656	0.0704191	0.077238	0.135137	0.145575	0.100177	0.126963	0.370446	0.221747	0.339566	0.310586	0.0654231	0.085441	0.0678787	0.0729142	0.079656	0.139355	0.183888	0.1343	0.139785	0.156886	0.144919	0.149654	0.147811
Caproic acid	115.076	214.5	NEG	C6H12O2	HMDB0000535	142-62-1	C01585	Fatty acids	Fatty Acids and Conjugates	Branched fatty acids	0.0758292	0.0854656	0.0704191	0.077238	0.135137	0.145575	0.100177	0.126963	0.370446	0.221747	0.339566	0.310586	0.0654231	0.085441	0.0678787	0.0729142	0.079656	0.139355	0.183888	0.1343	0.139785	0.156886	0.144919	0.149654	0.147811
Scutellarein	287.055	206.8	POS	C15H10O6		529-53-3	C10184	Shikimates and Phenylpropanoids	Flavonoids	Flavones	0.103164	0.0985354	0.0980751	0.0999249	0.0445373	0.0451606	0.0410292	0.0435757	0.0282998	0.035426	0.0318915	0.0318724	0.0605503	0.0935741	0.0978677	0.0839974	0.0285908	0.0549232	0.044731	0.0427483	0.0564925	0.0542112	0.055833	0.0536923	0.0550572
Coumarin	147.044	196.1	POS	C9H6O2	HMDB0001218	91-64-5	C05851	Shikimates and Phenylpropanoids	Coumarins	Simple coumarins	0.0244561	0.0238707	0.0256087	0.0246452	0.0482024	0.162453	0.14706	0.119238	0.0174814	0.0529606	0.074737	0.048393	0.040034	0.0143147	0.0386984	0.0310157	0.0540374	0.0339172	0.0174507	0.0351351	0.0583272	0.0583653	0.061473	0.0555507	0.058429
5,7-dihydroxy-2-(4-hydroxyphenyl)-3-[(2S,3R,4S,5S)-3,4,5-trihydroxytetrahydropyran-2-yl]oxy-chromen-4-one	419.098	194.3	POS	C20H18O10		99882-10-7		Shikimates and Phenylpropanoids	Flavonoids	Flavonols	1.51796	1.53781	1.52898	1.52825	0.442342	0.523926	0.427561	0.46461	0.332214	0.662463	0.483838	0.492838	0.908284	1.14602	1.293	1.11577	0.314011	0.641286	0.719721	0.55834	0.377911	0.420767	0.390777	0.415374	0.401207
6-[(2R)-2,3-dihydroxy-3-methyl-butyl]-7-hydroxy-chromen-2-one	247.096	187.8	POS	C14H16O5		20516-23-8		Shikimates and Phenylpropanoids	Coumarins	Simple coumarins	0.00134775	0.000641747	0.00399899	0.00199616	0.0204431	0.0050646	0.0110328	0.0121801	0.377401	0.097753	0.110384	0.195179	0.00406691	0.0029351	0.00224146	0.00308116	0.268987	0.162128	0.353921	0.261679	0.0830164	0.0799959	0.0760082	0.0775503	0.0791427
5-Hydroxyvalproic acid	159.103	180.2	NEG	C8H16O3	HMDB0013898	53660-23-4	C16650	Fatty acids	Fatty Acids and Conjugates	Hydroxy fatty acids	0.0545933	0.0528582	0.0478555	0.051769	0.036432	0.02725	0.0320313	0.0319044	0.0554144	0.0252239	0.038223	0.0396204	0.0174103	0.0297489	0.0221184	0.0230925	0.0261792	0.0312022	0.0288932	0.0287582	0.0189093	0.016832	0.016322	0.0170402	0.0172758
Salicylic acid	137.024	175.5	NEG	C7H6O3	HMDB0001895	69-72-7	C00805	Shikimates and Phenylpropanoids	Phenolic acids (C6-C1)	Simple phenolic acids	0.0437967	0.0667475	0.0420393	0.0508612	0.0333105	0.0549351	0.0611129	0.0497861	0.186844	0.132297	0.0837387	0.134293	0.0457587	0.0584215	0.0345855	0.0462552	0.045164	0.034852	0.0477068	0.0425743	0.209467	0.219012	0.212875	0.213105	0.213615
5-Oxooctanoic acid	157.087	170.2	NEG	C8H14O3		3637-14-7		Fatty acids	Fatty Acids and Conjugates	Oxo fatty acids	0.0318408	0.0288215	0.0293414	0.0300012	0.0223353	0.0320671	0.0253797	0.026594	0.0195658	0.0753179	0.0261663	0.04035	0.0240308	0.0206163	0.0244463	0.0230311	0.0341932	0.0178733	0.0246407	0.0255691	0.0164707	0.0139203	0.0181779	0.0143754	0.015736
1-[2,4-dihydroxy-6-[(2S,3R,4S,5S,6R)-3,4,5-trihydroxy-6-(hydroxymethyl)tetrahydropyran-2-yl]oxy-phenyl]ethanone	329.088	168.7	NEG	C14H18O9		26089-54-3		Polyketides	Phloroglucinols	Acyl phloroglucinols	0.0439675	0.0414282	0.0424983	0.0426313	0.0444328	0.0551533	0.0560791	0.0518884	0.023955	0.0255664	0.0305037	0.026675	0.0756242	0.0681828	0.0282899	0.0573656	0.0351003	0.0571177	0.0539233	0.0487138	0.172107	0.177082	0.174112	0.185458	0.17719
Helicin	283.082	156.1	NEG	C13H16O7		618-65-5		Shikimates and Phenylpropanoids	Phenolic acids (C6-C1)	Simple phenolic acids	0.0148279	0.0131667	0.016545	0.0148465	0.389591	0.105254	0.169841	0.221562	0.263624	0.0807852	0.0862685	0.143559	0.00802706	0.0992411	0.00547368	0.0375806	0.04076	0.268296	0.148725	0.152594	0.759995	0.768289	0.758689	0.779598	0.766643
1-[2,3-dihydroxy-4-[(2S,3R,4S,5S,6R)-3,4,5-trihydroxy-6-(hydroxymethyl)tetrahydropyran-2-yl]oxy-phenyl]ethanone	329.088	154.4	NEG	C14H18O9		1631711-77-7		Polyketides	Phloroglucinols	Acyl phloroglucinols	0.428449	0.428576	0.402176	0.419734	0.630791	0.731321	0.796245	0.719452	0.236343	0.32131	0.401579	0.319744	0.550521	0.425993	0.341149	0.439221	0.298894	0.420805	0.52515	0.41495	0.64236	0.664807	0.67642	0.670138	0.663431
Caffeic acid	181.05	139.9	POS	C9H8O4	HMDB0003501	501-16-6	C01197	Shikimates and Phenylpropanoids	Phenylpropanoids (C6-C3)	Cinnamic acids and derivatives	0.00917785	0.0083422	0.00829315	0.0086044	0.0183723	0.0265937	0.036991	0.027319	0.0139286	0.0186785	0.0159738	0.0161936	0.00717202	0.0178465	0.00958746	0.0115353	0.0277276	0.0128326	0.0148285	0.0184629	0.0811433	0.0828659	0.0827079	0.0821231	0.08221
3-methoxy-4-[3,4,5-trihydroxy-6-(hydroxymethyl)tetrahydropyran-2-yl]oxy-benzoic acid	329.088	66.2	NEG	C14H18O9				Shikimates and Phenylpropanoids	Phenolic acids (C6-C1)	Simple phenolic acids	0.646653	0.655237	0.620851	0.640914	0.31257	0.233265	0.266612	0.270816	0.214449	0.183819	0.291867	0.230045	0.543781	0.553745	0.496937	0.531488	0.365199	0.360167	0.486341	0.403902	0.791564	0.776409	0.778139	0.785489	0.7829
2-Hydroxyethanesulfonic acid	124.991	32.7	NEG	C2H6O4S	HMDB0003903	107-36-8	C05123				0.0458639	0.0323544	0.0333255	0.0371813	0.0432218	0.0324604	0.0755445	0.0504089	0.0288566	0.024312	0.0482204	0.0337964	0.0955842	0.0200442	0.0838961	0.0665082	0.0177329	0.023298	0.0387355	0.0265888	0.0300376	0.0278314	0.0255386	0.0277005	0.027777
1-Methylpyrrolidine	86.0965	27.7	POS	C5H11N	HMDB0243946	120-94-5		Alkaloids	Lysine alkaloids	Piperidine alkaloids	0.0636899	0.0643862	0.0629467	0.0636743	0.078786	0.157152	0.143839	0.126592	0.0869517	0.116935	0.108798	0.104228	0.0588638	0.0525285	0.0696075	0.0603333	0.116855	0.141701	0.0906186	0.116392	0.134319	0.124635	0.123634	0.124986	0.126894
alpha-Ketoglutaric acid (alpha-KG)	145.014	27.2	NEG	C5H6O5	HMDB0000208	328-50-7	C00026	Fatty acids	Fatty Acids and Conjugates	Dicarboxylic acids	0.372616	0.363672	0.36284	0.366376	0.415493	0.205072	0.191892	0.270819	0.617773	0.549951	0.380369	0.516031	0.324959	0.40636	0.217033	0.316117	0.118868	0.189489	0.201716	0.170024	0.268344	0.283586	0.269675	0.274582	0.274047
Fumaric acid	115.004	26.8	NEG	C4H4O4	HMDB0000134	110-17-8	C00122	Fatty acids	Fatty Acids and Conjugates	Dicarboxylic acids	1.00823	1.01598	0.974029	0.99941	1.41256	1.48484	1.67684	1.52475	2.20517	2.26573	1.66763	2.04618	0.924018	0.838147	0.666881	0.809682	1.98678	3.91162	2.19756	2.69865	1.75169	1.85562	1.78006	1.79539	1.79569
Lactate	89.0244	24.9	NEG	C3H6O3	HMDB0144295	50-21-5	C01432	Fatty acids	Fatty Acids and Conjugates	Hydroxy fatty acids	1.02264	1.02992	0.975152	1.00924	1.40201	1.25428	1.65467	1.43699	1.80074	2.71425	3.22188	2.57895	1.17157	1.29908	1.51959	1.33008	0.918128	1.62545	1.53879	1.36079	1.7294	1.75692	1.85651	1.85777	1.80015
Caprylic acid	143.108	246.2	NEG	C8H16O2	HMDB0000482	124-07-2	C06423	Fatty acids	Fatty Acids and Conjugates	Branched fatty acids	0.270498	0.278266	0.272255	0.273673	0.246952	0.223696	0.227611	0.232753	0.315298	0.228903	0.204361	0.249521	0.241126	0.244931	0.226617	0.237558	0.210457	0.212957	0.218346	0.21392	0.179851	0.182298	0.180883	0.189264	0.183074
(1S,2R,4aS,6aS,6bR,9R,10S,11R,12aR,14bS)-10,11-dihydroxy-9-(hydroxymethyl)-1,2,6a,6b,9,12a-hexamethyl-2,3,4,5,6,6a,7,8,8a,10,11,12,13,14b-tetradecahydro-1H-picene-4a-carboxylic acid	487.342	260	NEG	C30H48O5				Terpenoids	Triterpenoids	Ursane and Taraxastane triterpenoids	14.1965	14.4761	14.1419	14.2715	26.1999	22.3479	25.8107	24.7862	20.8753	17.5083	18.5407	18.9748	17.0388	19.0304	11.4549	15.8414	16.4547	21.7986	21.9578	20.0704	20.3107	20.9906	20.076	20.0954	20.3682
(4aS,6aS,6bR,9R,10S,11R,12aR)-10,11-dihydroxy-9-(hydroxymethyl)-2,2,6a,6b,9,12a-hexamethyl-1,3,4,5,6,6a,7,8,8a,10,11,12,13,14b-tetradecahydropicene-4a-carboxylic acid	487.342	260	NEG	C30H48O5				Terpenoids	Triterpenoids	Oleanane triterpenoids	14.1965	14.4761	14.1419	14.2715	26.1999	22.3479	25.8107	24.7862	20.8753	17.5083	18.5407	18.9748	17.0388	19.0304	11.4549	15.8414	16.4547	21.7986	21.9578	20.0704	20.3107	20.9906	20.076	20.0954	20.3682
(4aR,5R,6aR,6aS,6bR,8aR,9R,10S,12aR,14bS)-5,10-dihydroxy-9-(hydroxymethyl)-2,2,6a,6b,9,12a-hexamethyl-1,3,4,5,6,6a,7,8,8a,10,11,12,13,14b-tetradecahydropicene-4a-carboxylic acid	487.342	260	NEG	C30H48O5		52936-64-8		Terpenoids	Triterpenoids	Oleanane triterpenoids	14.1965	14.4761	14.1419	14.2715	26.1999	22.3479	25.8107	24.7862	20.8753	17.5083	18.5407	18.9748	17.0388	19.0304	11.4549	15.8414	16.4547	21.7986	21.9578	20.0704	20.3107	20.9906	20.076	20.0954	20.3682
(1-Hydroxycyclohexyl)acetic acid	157.087	170.2	NEG	C8H14O3		14399-63-4		Amino acids and Peptides			0.0318408	0.0288215	0.0293414	0.0300012	0.0223353	0.0320671	0.0253797	0.026594	0.0195658	0.0753179	0.0261663	0.04035	0.0240308	0.0206163	0.0244463	0.0230311	0.0341932	0.0178733	0.0246407	0.0255691	0.0164707	0.0139203	0.0181779	0.0143754	0.015736
[3-[2,3-dihydroxypropoxy(hydroxy)phosphoryl]oxy-2-hydroxypropyl] 14-methylpentadecanoate	483.273	316.6	NEG	C22H45O9P				Fatty acids	Glycerophospholipids	Glycerophosphoglycerols	0.0976771	0.125202	0.109765	0.110881	0.136748	0.103418	0.101409	0.113858	0.215265	0.138283	0.0855956	0.146381	0.0953768	0.169201	0.120219	0.128266	0.0347724	0.0967565	0.138184	0.0899043	0.128317	0.159432	0.187315	0.206291	0.170339
13(S)-HODE	295.228	274.3	NEG	C18H32O3	HMDB0004667	29623-28-7	C14762	Fatty acids	Octadecanoids	Other Octadecanoids	1.60431	1.59428	1.56267	1.58709	0.974945	0.912376	0.836151	0.907824	1.66194	0.78576	0.801613	1.0831	1.06926	2.86138	1.27214	1.73426	1.8931	1.28959	1.81207	1.66492	1.20058	1.25264	1.22796	1.22598	1.22679
Cholest-4-en-26-oic acid, 7alpha-hydroxy-3-oxo	429.301	267.4	NEG	C27H42O4	HMDB0012458	115538-85-7	C17337	Terpenoids	Steroids	Cholestane steroids	0.0311009	0.0305102	0.0402428	0.0339513	0.0264442	0.0258702	0.0273171	0.0265438	0.0107925	0.0136294	0.0261897	0.0168706	0.0237286	0.0129088	0.0190063	0.0185479	0.000750904	0.0216695	0.023889	0.0154365	0.0135376	0.0145686	0.0123548	0.0126478	0.0132772
7-Hydroxy-3-oxo-cholest-4-en-26-oic acid	429.301	267.4	NEG	C27H42O4	HMDB0012458	115538-85-7&#13;&#10;&#13;&#10;&#13;&#10;	C17337	Terpenoids	Steroids	Cholestane steroids	0.0311009	0.0305102	0.0402428	0.0339513	0.0264442	0.0258702	0.0273171	0.0265438	0.0107925	0.0136294	0.0261897	0.0168706	0.0237286	0.0129088	0.0190063	0.0185479	0.000750904	0.0216695	0.023889	0.0154365	0.0135376	0.0145686	0.0123548	0.0126478	0.0132772
13(S)-HpOTrE	291.197	265.4	NEG	C18H30O4	HMDB0301803	67597-26-6	C04785	Fatty acids	Fatty Acids and Conjugates	Other Octadecanoids	1.10499	1.11372	1.05547	1.09139	7.55968	4.6198	3.56261	5.24736	2.65987	1.92759	2.16447	2.25064	1.13348	3.40572	0.853625	1.79761	2.94732	2.49559	2.42385	2.62225	2.0846	2.09309	2.07259	2.15288	2.10079
Lauric diethanolamide	288.253	263.9	POS	C16H33NO3	HMDB0032358	120-40-1		Fatty acids	Fatty amides	N-acyl ethanolamines (endocannabinoids)	0.0135559	0.0143283	0.0135913	0.0138252	0.0129369	0.0128803	0.0109469	0.0122547	0.00878959	0.0126431	0.0105257	0.0106528	0.011698	0.00958718	0.0104104	0.0105652	0.0109149	0.00951859	0.00739768	0.00927704	0.0130254	0.0148656	0.0123928	0.0140763	0.01359
1,11-dihydroxy-1,2,6a,6b,9,9,12a-heptamethyl-10-oxo-3,4,5,6,6a,7,8,8a,11,12,13,14b-dodecahydro-2H-picene-4a-carboxylic acid	485.327	263.7	NEG	C30H46O5		176983-21-4		Terpenoids	Triterpenoids	Ursane and Taraxastane triterpenoids	14.8741	14.565	14.2548	14.5646	14.441	13.1646	14.9349	14.1802	21.5375	14.9556	15.6312	17.3747	16.642	19.6431	18.6042	18.2964	15.6722	20.2654	21.2739	19.0705	14.3488	14.8156	14.2124	14.394	14.4427
(E)-2-(3,5-dihydroxy-4,4,10,13-tetramethyl-2,3,6,7,11,12,14,15,16,17-decahydro-1H-cyclopenta[a]phenanthren-17-yl)-6-hydroxy-5,6-dimethyl-hept-4-en-3-one	471.349	259.4	NEG	C30H48O4				Terpenoids	Triterpenoids	Lanostane, Tirucallane and Euphane triterpenoids	0.251927	0.267614	0.250688	0.256743	0.473742	0.512353	0.581531	0.522542	0.479801	0.258659	0.378908	0.372456	0.145017	0.213199	0.129198	0.162471	0.0850659	0.197599	0.299631	0.194099	0.262149	0.258949	0.259564	0.257236	0.259474
1-Deoxypebrolide	415.212	245.9	POS	C24H30O6				Terpenoids	Sesquiterpenoids	Secoeudesmane sesquiterpenoids	0.544588	0.527122	0.548335	0.540015	0.453236	0.442366	0.325036	0.40688	0.537547	0.558188	0.479603	0.525113	0.486731	0.404598	0.861109	0.584146	0.486975	0.368702	0.517857	0.457845	0.560867	0.532207	0.535564	0.564252	0.548223
8a-Hydroxy-4a,8-dimethyl-3,4,5,6,7,8-hexahydronaphthalene-2-carboxylic acid	223.134	232.6	NEG	C13H20O3				Terpenoids	Sesquiterpenoids	Eudesmane sesquiterpenoids	0.085883	0.0864023	0.078567	0.0836174	0.122891	0.102466	0.141758	0.122372	0.307568	0.0942096	0.120879	0.174219	0.0426338	0.0586515	0.0459373	0.0490742	0.684068	0.0671808	0.101128	0.284126	0.11634	0.117092	0.123172	0.119932	0.119134
Isosakuranetin	287.092	229.7	POS	C16H14O5		480-43-3	C05334	Shikimates and Phenylpropanoids	Flavonoids	Flavanones	0.00545076	0.00106612	0.00505044	0.00385577	0.00215313	0.00418608	0.00220256	0.00284726	0.00719024	0.00143709	0.00237627	0.00366787	0.00332043	0.00382597	0.0056534	0.0042666	0.00260394	0.00477915	0.00287374	0.00341895	0.0147869	0.0144221	0.0132694	0.0186637	0.0152855
Homoeriodictyol	301.072	208	NEG	C16H14O6	HMDB0253205	446-71-9	C09756	Shikimates and Phenylpropanoids	Flavonoids	Flavanones	0.0223058	0.0207214	0.0191574	0.0207282	0.0208568	0.0195127	0.022652	0.0210072	0.0122368	0.023249	0.0181717	0.0178859	0.00587076	0.0371315	0.0156128	0.0195383	0.00629836	0.01231	0.0338784	0.0174956	1.54179	1.61856	1.52896	1.63199	1.58032
Dimethyl phthalate	177.055	207.7	POS	C10H10O4	HMDB0251388	131-11-3	C11233	Shikimates and Phenylpropanoids	Phenolic acids (C6-C1)	Simple phenolic acids	0.0409929	0.0926232	0.0954553	0.0763571	0.0563955	0.189244	0.130648	0.125429	0.0982542	0.0913791	0.0838916	0.091175	0.0812109	0.0201359	0.0834938	0.0616135	0.0671474	0.0752106	0.111103	0.0844871	0.064594	0.0619705	0.094161	0.0603813	0.0702767
Piperonylic acid	165.019	197.3	NEG	C8H6O4	HMDB0032613	94-53-1		Shikimates and Phenylpropanoids	Phenolic acids (C6-C1)	Simple phenolic acids	0.0276498	0.0506499	0.0484421	0.0422473	0.0612593	0.0627727	0.0593692	0.0611337	0.0712678	0.0961303	0.05976	0.0757194	0.0656385	0.0598903	0.168696	0.098075	0.0667745	0.0389367	0.0391589	0.04829	0.0587054	0.058965	0.0391468	0.0588684	0.0539214
7,8-dimethoxychromen-2-one	207.065	194.6	POS	C11H10O4		2445-80-9		Shikimates and Phenylpropanoids	Coumarins	Simple coumarins	0.0951162	0.0431008	0.043376	0.060531	0.0302547	0.0221323	0.0194706	0.0239525	0.0199388	0.0151329	0.0184186	0.0178301	0.0857398	0.0385491	0.0409204	0.0550698	0.0791899	0.0344794	0.0479887	0.053886	0.0387187	0.0404141	0.0399998	0.0398485	0.0397453
7-hydroxy-2-(4-hydroxyphenyl)-5-[(2S,3R,4S,5S,6R)-3,4,5-trihydroxy-6-(hydroxymethyl)tetrahydropyran-2-yl]oxy-chroman-4-one	433.114	184.8	NEG	C21H22O10				Shikimates and Phenylpropanoids	Flavonoids	Flavanones	10.8059	12.5925	10.4174	11.2719	0.998427	0.465642	0.967577	0.810549	0.444308	0.725958	1.05442	0.741562	9.60984	7.6263	3.90966	7.0486	1.29878	0.981466	9.93833	4.07286	17.4678	17.6786	17.5371	17.1998	17.4708
Kaempferol 3-neohesperidoside	595.166	184.5	POS	C27H30O15	HMDB0302645	32602-81-6		Shikimates and Phenylpropanoids	Flavonoids	Flavonols	0.0139357	0.0130622	0.0120607	0.0130195	0.0173896	0.011016	0.0125687	0.0136581	0.00884488	0.00696792	0.0100755	0.00862942	0.00904407	0.024668	0.00841958	0.0140439	0.00531461	0.011074	0.00618967	0.00752608	0.0171971	0.0174338	0.0159629	0.0158879	0.0166204
Lonicerin	595.166	184.5	POS	C27H30O15	HMDB0005799	25694-72-8	C12630	Shikimates and Phenylpropanoids	Flavonoids	Flavones	0.0139357	0.0130622	0.0120607	0.0130195	0.0173896	0.011016	0.0125687	0.0136581	0.00884488	0.00696792	0.0100755	0.00862942	0.00904407	0.024668	0.00841958	0.0140439	0.00531461	0.011074	0.00618967	0.00752608	0.0171971	0.0174338	0.0159629	0.0158879	0.0166204
2-(3,4-dihydroxyphenyl)-5-hydroxy-7-[(2S,3R,4S,5S,6R)-3,4,5-trihydroxy-6-[[(2R,3R,4R,5R,6S)-3,4,5-trihydroxy-6-methyl-tetrahydropyran-2-yl]oxymethyl]tetrahydropyran-2-yl]oxy-chromen-4-one	595.166	184.5	POS	C27H30O15		20633-84-5		Shikimates and Phenylpropanoids	Flavonoids	Flavones	0.0139357	0.0130622	0.0120607	0.0130195	0.0173896	0.011016	0.0125687	0.0136581	0.00884488	0.00696792	0.0100755	0.00862942	0.00904407	0.024668	0.00841958	0.0140439	0.00531461	0.011074	0.00618967	0.00752608	0.0171971	0.0174338	0.0159629	0.0158879	0.0166204
4-(3,4-dihydroxyphenyl)-7-hydroxy-5-[(2S,3R,4S,5S,6R)-3,4,5-trihydroxy-6-(hydroxymethyl)tetrahydropyran-2-yl]oxy-chromen-2-one	449.108	175.8	POS	C21H20O11		116329-89-6		Shikimates and Phenylpropanoids	Coumarins	Simple coumarins	0.506746	0.497756	0.497197	0.500566	0.318916	0.474181	0.426525	0.406541	0.161395	0.214991	0.20203	0.192805	0.446602	0.405125	0.544343	0.465357	0.220873	0.507188	0.41828	0.382113	0.238007	0.242309	0.236582	0.237458	0.238589
(3,4-dihydroxyphenyl)-(2,4,6-trihydroxyphenyl)methanone	245.044	169.9	POS	C13H10O6		519-34-6	C09951	Polyketides	Phloroglucinols	Acyl phloroglucinols	0.224783	0.227746	0.228814	0.227114	0.534402	0.291367	0.47918	0.434983	0.474252	0.47941	0.490238	0.4813	0.0610972	0.247197	0.128533	0.145609	0.181998	0.372808	0.24669	0.267165	0.202369	0.210187	0.20795	0.208655	0.207291
3-hydroxybenzaldehyde	121.029	161.7	NEG	C7H6O2		100-83-4	C03067	Shikimates and Phenylpropanoids	Phenolic acids (C6-C1)	Shikimic acids and derivatives	0.167998	0.177997	0.150734	0.165576	0.184344	0.00639228	0.0050715	0.0652692	0.277364	0.128513	0.29202	0.232632	0.0796574	0.152459	0.0998423	0.110653	0.0696373	0.00292574	0.104475	0.0590126	0.312006	0.346171	0.330102	0.336999	0.33132
N-Acetylphenylalanine	206.082	161.4	NEG	C11H13NO3	HMDB0000512	2018-61-3	C03519	Amino acids and Peptides	Small peptides	Dipeptides	0.579414	0.580958	0.559129	0.573167	0.0792877	0.167204	0.165438	0.13731	0.0684309	0.0614166	0.0722477	0.0673651	0.510726	0.358593	0.375897	0.415072	0.109433	0.401438	0.311854	0.274242	0.255302	0.248912	0.27347	0.260409	0.259523
3,5-dimethoxy-4-[(2S,3R,4S,5S,6R)-3,4,5-trihydroxy-6-(hydroxymethyl)tetrahydropyran-2-yl]oxy-benzoic acid	359.098	104.7	NEG	C15H20O10		33228-65-8		Shikimates and Phenylpropanoids	Phenolic acids (C6-C1)	Simple phenolic acids	1.09515	0.836033	1.29553	1.07557	0.558052	0.630657	0.856187	0.681632	0.218729	0.225768	0.464464	0.302987	1.03763	0.149134	1.1569	0.781221	0.383437	0.8065	1.05209	0.747342	0.559864	0.488841	0.683519	0.65418	0.596601
(2S,3R,4S,5S,6R)-2-(4-hydroxy-3-methoxy-phenoxy)-6-(hydroxymethyl)tetrahydropyran-3,4,5-triol	301.093	43.3	NEG	C13H18O8		109194-60-7					0.282947	0.392774	0.375628	0.35045	0.06656	0.09899	0.110993	0.0921809	0.0126964	0.0123701	0.0239285	0.0163316	0.351211	0.546929	0.21238	0.370173	0.194025	0.0963179	0.19567	0.162004	0.180407	0.193678	0.146831	0.187691	0.177152
Norleucine	132.102	27.7	POS	C6H13NO2	HMDB0251526	104809-14-5	C01933	Fatty acids	Fatty Acids and Conjugates	Amino fatty acids	0.171528	0.170763	0.171191	0.171161	0.155962	0.380392	0.348971	0.295108	0.186748	0.279889	0.254596	0.240411	0.121993	0.108277	0.157418	0.129229	0.275566	0.362981	0.218086	0.285544	0.313485	0.307504	0.309754	0.28844	0.304796
Pyruvate	87.0087	25.5	NEG	C3H4O3	HMDB0000243	127-17-3	C00022	Fatty acids	Fatty Acids and Conjugates	Oxo fatty acids	0.361852	0.363982	0.349307	0.35838	0.831735	0.419466	0.458156	0.569786	0.720313	0.420393	0.511666	0.550791	0.361936	0.383098	0.363555	0.36953	0.373152	0.445019	0.482384	0.433518	0.508049	0.531401	0.50511	0.487772	0.508083
L-Arginine	175.119	24.3	POS	C6H14N4O2	HMDB0000517	74-79-3	C00062	Amino acids and Peptides	Small peptides	Aminoacids	2.76217	2.67619	2.60092	2.67976	1.07266	2.97289	1.7547	1.93341	0.0376958	0.0821974	0.056747	0.05888	0.651616	1.82844	1.73421	1.40476	0.446859	0.272034	0.514223	0.411039	1.90544	1.94491	2.00431	1.98587	1.96013
9-Oxooctadecanoic acid	297.243	278.6	NEG	C18H34O3	HMDB0030979	4114-74-3		Fatty acids	Fatty Acids and Conjugates	Other Octadecanoids	1.54	1.56394	1.47848	1.52747	0.877705	0.854024	1.46857	1.06677	1.49931	0.749546	1.37768	1.20885	0.749737	0.684016	1.49957	0.977774	0.848931	0.793615	0.798014	0.81352	0.974234	1.00077	0.972098	1.04502	0.998029
(4aS,6aS,6bR,9R,10R,11R,12aR)-10,11-dihydroxy-9-(hydroxymethyl)-2,2,6a,6b,9,12a-hexamethyl-1,3,4,5,6,6a,7,8,8a,10,11,12,13,14b-tetradecahydropicene-4a-carboxylic acid	487.342	260	NEG	C30H48O5		465-00-9		Terpenoids	Triterpenoids	Oleanane triterpenoids	14.1965	14.4761	14.1419	14.2715	26.1999	22.3479	25.8107	24.7862	20.8753	17.5083	18.5407	18.9748	17.0388	19.0304	11.4549	15.8414	16.4547	21.7986	21.9578	20.0704	20.3107	20.9906	20.076	20.0954	20.3682
(1S,2R,4aS,6aS,6bR,9R,10R,11R,12aR)-10,11-dihydroxy-9-(hydroxymethyl)-1,2,6a,6b,9,12a-hexamethyl-2,3,4,5,6,6a,7,8,8a,10,11,12,13,14b-tetradecahydro-1H-picene-4a-carboxylic acid	487.342	260	NEG	C30H48O5		464-92-6		Terpenoids	Triterpenoids	Ursane and Taraxastane triterpenoids	14.1965	14.4761	14.1419	14.2715	26.1999	22.3479	25.8107	24.7862	20.8753	17.5083	18.5407	18.9748	17.0388	19.0304	11.4549	15.8414	16.4547	21.7986	21.9578	20.0704	20.3107	20.9906	20.076	20.0954	20.3682
Bayogenin	487.342	260	NEG	C30H48O5		6989-24-8		Terpenoids	Triterpenoids	Oleanane triterpenoids	14.1965	14.4761	14.1419	14.2715	26.1999	22.3479	25.8107	24.7862	20.8753	17.5083	18.5407	18.9748	17.0388	19.0304	11.4549	15.8414	16.4547	21.7986	21.9578	20.0704	20.3107	20.9906	20.076	20.0954	20.3682
(4aS,6aS,6bR,8R,9R,10R,11R,12aR,14bS)-8,10,11-trihydroxy-9-(hydroxymethyl)-2,2,6a,6b,9,12a-hexamethyl-1,3,4,5,6,6a,7,8,8a,10,11,12,13,14b-tetradecahydropicene-4a-carboxylic acid	503.337	250.6	NEG	C30H48O6		564-13-6		Terpenoids	Triterpenoids	Oleanane triterpenoids	0.332835	0.316605	0.338658	0.329366	5.0965	3.02731	4.12852	4.08411	11.5038	5.59453	3.82604	6.97479	0.298499	1.77553	0.555848	0.876626	2.57354	2.90776	5.67716	3.71949	4.87896	5.07736	4.80835	4.90234	4.91675
7-[(2S,3R,4S,5S,6R)-4,5-dihydroxy-6-(hydroxymethyl)-3-[(2S,3R,4R,5R,6S)-3,4,5-trihydroxy-6-methyl-tetrahydropyran-2-yl]oxy-tetrahydropyran-2-yl]oxy-3,5-dihydroxy-2-(4-hydroxyphenyl)chromen-4-one	595.166	184.5	POS	C27H30O15		17353-03-6		Shikimates and Phenylpropanoids	Flavonoids	Flavonols	0.0139357	0.0130622	0.0120607	0.0130195	0.0173896	0.011016	0.0125687	0.0136581	0.00884488	0.00696792	0.0100755	0.00862942	0.00904407	0.024668	0.00841958	0.0140439	0.00531461	0.011074	0.00618967	0.00752608	0.0171971	0.0174338	0.0159629	0.0158879	0.0166204
3-[4,5-dihydroxy-6-(hydroxymethyl)-3-[(2S,3R,4R,5R,6S)-3,4,5-trihydroxy-6-methyl-tetrahydropyran-2-yl]oxy-tetrahydropyran-2-yl]oxy-5,7-dihydroxy-2-(4-hydroxyphenyl)chromen-4-one	595.166	184.5	POS	C27H30O15				Shikimates and Phenylpropanoids	Flavonoids	Flavonols	0.0139357	0.0130622	0.0120607	0.0130195	0.0173896	0.011016	0.0125687	0.0136581	0.00884488	0.00696792	0.0100755	0.00862942	0.00904407	0.024668	0.00841958	0.0140439	0.00531461	0.011074	0.00618967	0.00752608	0.0171971	0.0174338	0.0159629	0.0158879	0.0166204
Leucine	132.102	27.7	POS	C6H13NO2	HMDB0062203	61-90-5	C00123	Amino acids and Peptides	Small peptides	Aminoacids	0.171528	0.170763	0.171191	0.171161	0.155962	0.380392	0.348971	0.295108	0.186748	0.279889	0.254596	0.240411	0.121993	0.108277	0.157418	0.129229	0.275566	0.362981	0.218086	0.285544	0.313485	0.307504	0.309754	0.28844	0.304796
Myristoleic acid	225.186	292.1	NEG	C14H26O2		544-64-9	C08322	Fatty acids	Fatty Acids and Conjugates	Unsaturated fatty acids	0.0314098	0.0284827	0.0294987	0.0297971	0.044526	0.0378133	0.0477936	0.0433776	0.0433192	0.0431635	0.0621107	0.0495311	0.0289865	0.0197972	0.0478652	0.0322163	0.0227177	0.0951976	0.0561115	0.0580089	0.0419068	0.0416738	0.0424622	0.0411341	0.0417942
LPE(16:0)	454.293	290.4	POS	C21H44NO7P	HMDB0011503	53862-35-4		Fatty acids	Glycerophospholipids	Glycerophosphoethanolamines	0.00935736	0.00924574	0.00775757	0.00878689	0.0199015	0.0133045	0.0103364	0.0145141	0.0348972	0.0299152	0.0178785	0.0275637	0.0138272	0.0265007	0.0108208	0.0170495	0.0105247	0.0252192	0.0133004	0.0163481	0.0238704	0.0268644	0.0247357	0.0236929	0.0247909
12-Hydroxystearic acid	299.259	287.2	NEG	C18H36O3	HMDB0061706	106-14-9		Fatty acids	Octadecanoids	Other Octadecanoids	1.8398	1.84987	1.76836	1.81934	0.246277	0.558112	1.94448	0.916291	0.432114	0.318092	0.368108	0.372771	0.170696	0.0528848	1.64893	0.624172	0.180463	0.681183	0.14861	0.336752	0.476022	0.47044	0.472089	0.464898	0.470862
alpha-Linolenic acid	277.217	286.5	NEG	C18H30O2	HMDB0001388	463-40-1	C06427	Fatty acids	Fatty Acids and Conjugates	Unsaturated fatty acids	0.0261634	0.0215461	0.0222419	0.0233172	0.026177	0.0278272	0.0260976	0.0267006	0.0292831	0.0242413	0.023044	0.0255228	0.0253018	2.39338	0.00943899	0.809374	0.0310431	0.0263432	0.0262341	0.0278734	0.0251486	0.0247541	0.0271664	0.0256315	0.0256751
18α-Glycyrrhetinic acid	469.333	272.4	NEG	C30H46O4	HMDB0244828	1449-05-4		Terpenoids	Triterpenoids	Oleanane triterpenoids	0.596997	0.615214	0.594787	0.602332	0.937436	1.03534	1.0966	1.02313	6.91737	8.81782	4.36384	6.69968	0.293039	0.437568	0.383342	0.371317	0.205516	0.628203	0.376497	0.403405	1.93876	1.95002	1.86519	1.99723	1.9378
9-Oxo-10(E),12(E)-octadecadienoic acid	293.212	270.4	NEG	C18H30O3	HMDB0004669	54232-58-5	C14766	Fatty acids	Fatty Acids and Conjugates	Unsaturated fatty acids	3.10543	2.259	2.21128	2.52523	8.97691	3.90411	3.44696	5.44266	8.28446	3.97337	3.91028	5.38937	2.43046	4.50904	1.81391	2.9178	6.99384	4.30301	3.92289	5.07324	3.12782	3.33376	3.16888	3.22477	3.21381
(2E,4Z)-9-oxooctadeca-2,4-dienoic acid	293.212	270.4	NEG	C18H30O3				Fatty acids	Fatty Acids and Conjugates	Oxo fatty acids	3.10543	2.259	2.21128	2.52523	8.97691	3.90411	3.44696	5.44266	8.28446	3.97337	3.91028	5.38937	2.43046	4.50904	1.81391	2.9178	6.99384	4.30301	3.92289	5.07324	3.12782	3.33376	3.16888	3.22477	3.21381
Triphenylphosphate	327.078	256	POS	C18H15O4P	HMDB0259262	115-86-6	C14235	Shikimates and Phenylpropanoids			0.00895886	0.00837712	0.00840811	0.00858136	0.00615747	0.00751104	0.00766436	0.00711096	0.0105754	0.0127629	0.00848481	0.0106077	0.00748802	0.00678026	0.00802799	0.00743209	0.00825624	0.00643383	0.00580544	0.00683184	0.00754657	0.00814887	0.00860585	0.00888486	0.00829654
2,5-Di-tert-butylhydroquinone	221.155	246.8	NEG	C14H22O2	HMDB0245492	88-58-4		Shikimates and Phenylpropanoids			0.0831026	0.0838986	0.0781744	0.0817252	0.0803785	0.0765184	0.0805899	0.0791623	0.0801268	0.0772917	0.0744467	0.0772884	0.0784191	0.068347	0.0804593	0.0757418	0.084653	0.0751858	0.0859957	0.0819448	0.0529452	0.0554899	0.0542025	0.0547547	0.0543481
1,3-Dicyclohexylurea	225.196	240.8	POS	C13H24N2O	HMDB0244166	2387-23-7					0.153938	0.149197	0.157775	0.153637	0.140002	0.146982	0.151396	0.146127	0.143244	0.150068	0.147234	0.146849	0.144262	0.141095	0.15314	0.146165	0.146423	0.1441	0.144706	0.145076	0.155015	0.159311	0.152837	0.164081	0.157811
14-hydroxy-14-(hydroxymethyl)-5,9-dimethyl-tetracyclo[11.2.1.01,10.04,9]hexadecane-5-carboxylic acid	335.223	233.8	NEG	C20H32O4				Terpenoids	Diterpenoids	Kaurane and Phyllocladane diterpenoids	0.0108308	0.012449	0.0113711	0.0115503	0.074219	0.140514	0.155923	0.123552	0.00329933	0.00344294	0.00663006	0.00445744	0.0341467	0.024061	0.057414	0.0385406	0.00376643	0.0167925	0.0763176	0.0322922	0.0309796	0.0308201	0.030856	0.0299843	0.03066
5,7-dihydroxy-2-phenyl-chroman-4-one	255.066	233.7	NEG	C15H12O4		68745-38-0		Shikimates and Phenylpropanoids	Flavonoids	Flavanones	0.00496916	0.0044377	0.00481165	0.0047395	0.00568777	0.00524764	0.00848727	0.00647422	0.0364759	0.00528824	0.00797984	0.0165813	0.00305656	0.00670337	0.00654337	0.00543444	0.0139849	0.0115896	0.013559	0.0130445	0.458911	0.478986	0.478028	0.469535	0.471365
[(2S,3R,4S,5S,6R)-3,4,5-trihydroxy-6-[[(E)-3-phenylprop-2-enoyl]oxymethyl]tetrahydropyran-2-yl] 3,4,5-trihydroxybenzoate	445.113	205	POS	C22H22O11		115746-69-5		Shikimates and Phenylpropanoids	Phenolic acids (C6-C1)	Simple phenolic acids	0.000463294	0.000731245	0.000913452	0.000702664	0.00389538	0.00103401	0.00139311	0.0021075	0.0156491	0.00538584	0.00561976	0.00888491	5.40688e-06	0.00118339	0.00102616	0.000738319	0.00408805	0.0287337	0.00140888	0.0114102	0.0224391	0.0202503	0.0208493	0.0219138	0.0213631
p-Toluquinone	121.029	192.7	NEG	C7H6O2		553-97-9		Polyketides	Aromatic polyketides	Benzoquinones	0.153574	0.15753	0.151327	0.154144	1.23845	0.297329	0.381747	0.639176	3.03138	0.489236	0.527296	1.3493	0.145929	0.2427	0.160085	0.182905	0.179557	0.355695	0.320861	0.285371	2.59335	2.64585	2.56737	2.5923	2.59972
(2S)-2-(1-hydroxy-1-methyl-ethyl)-9-[(2S,3R,4S,5S,6R)-3,4,5-trihydroxy-6-(hydroxymethyl)tetrahydropyran-2-yl]oxy-2,3-dihydrofuro[3,2-g]chromen-7-one	423.13	171.5	NEG	C20H24O10		20320-81-4	C09309	Shikimates and Phenylpropanoids	Coumarins	Furocoumarins	0.0131379	0.0180621	0.00377169	0.0116572	0.0253051	0.0253374	0.0544596	0.0350341	0.139647	0.0333776	0.0491684	0.0740645	0.00360526	0.00395344	0.00962517	0.00572796	0.135225	0.357791	0.302414	0.265143	0.0560263	0.0542956	0.0552041	0.0543199	0.0549615
Acetylleucine	172.098	153.4	NEG	C8H15NO3	HMDB0011756	1188-21-2	C02710	Amino acids and Peptides	Small peptides	Dipeptides	0.0998167	0.0922234	0.0824982	0.0915128	0.0420952	0.0654291	0.070961	0.0594951	0.0437627	0.0348265	0.0615696	0.0467196	0.137535	0.162938	0.086732	0.129068	0.0626465	0.109999	0.174269	0.115638	0.152241	0.15981	0.162346	0.160958	0.158839
Phenylalanine	164.072	43.3	NEG	C9H11NO2	HMDB0000159	63-91-2	C00079	Amino acids and Peptides	Small peptides	Aminoacids	0.155119	0.147151	0.119959	0.140743	0.143182	0.364214	0.350826	0.286074	0.128668	0.150073	0.139474	0.139405	0.15166	0.0758867	0.180811	0.136119	0.188715	0.229095	0.119804	0.179205	0.233407	0.19319	0.26117	0.194502	0.220567
Guanosine	282.084	42.6	NEG	C10H13N5O5	HMDB0000133	118-00-3	C00387	Carbohydrates	Nucleosides	Purine nucleos(t)ides	0.18308	0.161813	0.169209	0.171367	0.0283976	0.0542162	0.0459228	0.0428455	0.0188994	0.0695848	0.039526	0.0426701	0.11494	0.0647577	0.0662716	0.0819897	0.100411	0.0720848	0.0776504	0.0833821	0.0639746	0.0585203	0.0630766	0.0646713	0.0625607
Nicotinamide	123.055	42	POS	C6H6N2O	HMDB0001406	98-92-0	C00153	Alkaloids	Nicotinic acid alkaloids	Pyridine alkaloids	0.0222908	0.0208586	0.0197723	0.0209739	0.0172895	0.0100464	0.0152359	0.0141906	0.0256746	0.0152119	0.0142109	0.0183658	0.0218563	0.0398622	0.0132503	0.0249896	0.0231089	0.0173227	0.0250385	0.0218234	0.0201845	0.0203022	0.019865	0.0197069	0.0200146
Uridine	243.062	31.2	NEG	C9H12N2O6	HMDB0000296	58-96-8	C00299	Carbohydrates	Nucleosides	Pyrimidine nucleos(t)ides	0.248656	0.241786	0.212037	0.23416	0.344569	0.312168	0.402493	0.353076	0.638623	0.252238	0.29631	0.395724	0.257628	0.201212	0.245648	0.234829	0.311042	0.283775	0.34776	0.314193	0.261616	0.195111	0.211078	0.196936	0.216185
Homocitric acid	205.035	28.2	NEG	C7H10O7	HMDB0003518	13052-73-8	C01251	Fatty acids	Fatty Acids and Conjugates	Dicarboxylic acids	0.228313	0.226676	0.221321	0.225437	0.267219	0.239795	0.268274	0.258429	0.282419	0.2207	0.239176	0.247432	0.204616	0.196773	0.17051	0.190633	0.219995	0.316477	0.389426	0.308633	0.265383	0.269473	0.267435	0.273454	0.268936
Citric acid	191.019	28.1	NEG	C6H8O7	HMDB0000094	77-92-9	C00158	Fatty acids	Fatty Acids and Conjugates	Hydroxy fatty acids	46.848	45.6667	44.5285	45.6811	43.2464	39.8747	40.7674	41.2961	45.1059	40.4946	21.5848	35.7285	45.925	67.7823	40.0906	51.266	27.0931	39.8786	19.2668	28.7462	43.9333	47.7558	45.6747	48.329	46.4232
Glyoxylic acid	72.9931	26.1	NEG	C2H2O3	HMDB0000119	298-12-4	C00048				0.000625312	0.128039	0.106641	0.078435	0.106472	0.129978	0.101226	0.112559	0.131356	0.128414	0.119993	0.126588	0.0898172	0.0954186	0.0679812	0.0844057	0.109898	0.179623	0.147404	0.145641	0.151952	0.13684	0.126781	0.136839	0.138103
L-Azetidine-2-carboxylic acid	84.0445	25.2	POS	C4H7NO2		2133-34-8	C08267	Amino acids and Peptides	Small peptides	Aminoacids	0.0835572	0.080249	0.0786283	0.0808115	0.0758561	0.0903978	0.0886788	0.0849776	0.0690115	0.086648	0.083001	0.0795535	0.0821171	0.0721708	0.0786921	0.07766	0.0605	0.0846515	0.0941605	0.0797707	0.0846937	0.082208	0.0813127	0.0809281	0.0822856
2-Aminoisobutyric acid	102.056	23.5	NEG	C4H9NO2	HMDB0001906	62-57-7	C03665	Amino acids and Peptides	Small peptides	Aminoacids	0.0590409	0.0566557	0.0536936	0.0564634	0.104632	0.0963064	0.120174	0.107037	0.0997082	0.0772895	0.11788	0.0982926	0.0710709	0.0591002	0.0821687	0.0707799	0.0866951	0.0625539	0.0827516	0.0773336	0.0762493	0.0849158	0.0882046	0.0807044	0.0825185
4-Ethyloctanoic acid	171.139	268.8	NEG	C10H20O2				Fatty acids	Fatty Acids and Conjugates	Branched fatty acids	0.470056	0.465602	0.441042	0.4589	0.427336	0.417834	0.403978	0.416383	0.372824	0.392148	0.318036	0.361003	0.441771	0.369208	0.401631	0.404204	0.33907	0.40367	0.382648	0.375129	0.319319	0.318239	0.342346	0.33707	0.329243
Euscaphic acid	487.342	260	NEG	C30H48O5	HMDB0036651	53155-25-2	C17890	Terpenoids	Triterpenoids	Ursane and Taraxastane triterpenoids	14.1965	14.4761	14.1419	14.2715	26.1999	22.3479	25.8107	24.7862	20.8753	17.5083	18.5407	18.9748	17.0388	19.0304	11.4549	15.8414	16.4547	21.7986	21.9578	20.0704	20.3107	20.9906	20.076	20.0954	20.3682
Brevicuspisaponin 2	503.337	250.6	NEG	C30H48O6		287716-32-9		Terpenoids	Triterpenoids	Ursane and Taraxastane triterpenoids	0.332835	0.316605	0.338658	0.329366	5.0965	3.02731	4.12852	4.08411	11.5038	5.59453	3.82604	6.97479	0.298499	1.77553	0.555848	0.876626	2.57354	2.90776	5.67716	3.71949	4.87896	5.07736	4.80835	4.90234	4.91675
Madecassic acid	503.337	250.6	NEG	C30H48O6		18449-41-7		Terpenoids	Triterpenoids	Ursane and Taraxastane triterpenoids	0.332835	0.316605	0.338658	0.329366	5.0965	3.02731	4.12852	4.08411	11.5038	5.59453	3.82604	6.97479	0.298499	1.77553	0.555848	0.876626	2.57354	2.90776	5.67716	3.71949	4.87896	5.07736	4.80835	4.90234	4.91675
Terminolic acid	503.337	250.6	NEG	C30H48O6		564-13-6		Terpenoids	Triterpenoids	Oleanane triterpenoids	0.332835	0.316605	0.338658	0.329366	5.0965	3.02731	4.12852	4.08411	11.5038	5.59453	3.82604	6.97479	0.298499	1.77553	0.555848	0.876626	2.57354	2.90776	5.67716	3.71949	4.87896	5.07736	4.80835	4.90234	4.91675
(3aS,5aS,5bR,9S,11aR,13aR)-9-hydroxy-1-isopropenyl-5b,8,8,11a-tetramethyl-1,2,3,4,5,6,7,7a,9,10,11,11b,12,13,13a,13b-hexadecahydrocyclopenta[a]chrysene-3a,5a-dicarboxylic acid	485.327	263.7	NEG	C30H46O5		245508		Terpenoids	Triterpenoids	Lupane triterpenoids	14.8741	14.565	14.2548	14.5646	14.441	13.1646	14.9349	14.1802	21.5375	14.9556	15.6312	17.3747	16.642	19.6431	18.6042	18.2964	15.6722	20.2654	21.2739	19.0705	14.3488	14.8156	14.2124	14.394	14.4427
Nicotiflorin	595.166	184.5	POS	C27H30O15	HMDB0302426	17650-84-9	C21833	Shikimates and Phenylpropanoids	Flavonoids	Flavonols	0.0139357	0.0130622	0.0120607	0.0130195	0.0173896	0.011016	0.0125687	0.0136581	0.00884488	0.00696792	0.0100755	0.00862942	0.00904407	0.024668	0.00841958	0.0140439	0.00531461	0.011074	0.00618967	0.00752608	0.0171971	0.0174338	0.0159629	0.0158879	0.0166204
5-hydroxy-2-(4-hydroxyphenyl)-3-[(2S,3R,4S,5S,6R)-3,4,5-trihydroxy-6-(hydroxymethyl)tetrahydropyran-2-yl]oxy-7-[(2S,3R,4R,5R,6S)-3,4,5-trihydroxy-6-methyl-tetrahydropyran-2-yl]oxy-chromen-4-one	595.166	184.5	POS	C27H30O15		2392-95-2		Shikimates and Phenylpropanoids	Flavonoids	Flavonols	0.0139357	0.0130622	0.0120607	0.0130195	0.0173896	0.011016	0.0125687	0.0136581	0.00884488	0.00696792	0.0100755	0.00862942	0.00904407	0.024668	0.00841958	0.0140439	0.00531461	0.011074	0.00618967	0.00752608	0.0171971	0.0174338	0.0159629	0.0158879	0.0166204
8-[4,5-dihydroxy-6-(hydroxymethyl)-3-[3,4,5-trihydroxy-6-(hydroxymethyl)tetrahydropyran-2-yl]oxy-tetrahydropyran-2-yl]-5,7-dihydroxy-2-(4-hydroxyphenyl)chromen-4-one	595.166	184.5	POS	C27H30O15				Shikimates and Phenylpropanoids	Flavonoids	Flavones	0.0139357	0.0130622	0.0120607	0.0130195	0.0173896	0.011016	0.0125687	0.0136581	0.00884488	0.00696792	0.0100755	0.00862942	0.00904407	0.024668	0.00841958	0.0140439	0.00531461	0.011074	0.00618967	0.00752608	0.0171971	0.0174338	0.0159629	0.0158879	0.0166204
gamma-Linolenic acid	277.217	286.5	NEG	C18H30O2	HMDB0003073	506-26-3	C06426	Fatty acids	Fatty Acids and Conjugates	Unsaturated fatty acids	0.0261634	0.0215461	0.0222419	0.0233172	0.026177	0.0278272	0.0260976	0.0267006	0.0292831	0.0242413	0.023044	0.0255228	0.0253018	2.39338	0.00943899	0.809374	0.0310431	0.0263432	0.0262341	0.0278734	0.0251486	0.0247541	0.0271664	0.0256315	0.0256751
(2S,4aS,6aS,6bR,10S,12aS,14bS)-10-hydroxy-2,4a,6a,6b,9,9,12a-heptamethyl-13-oxo-3,4,5,6,6a,7,8,8a,10,11,12,14b-dodecahydro-1H-picene-2-carboxylic acid	469.333	272.4	NEG	C30H46O4		1449-05-4		Terpenoids	Triterpenoids	Oleanane triterpenoids	0.596997	0.615214	0.594787	0.602332	0.937436	1.03534	1.0966	1.02313	6.91737	8.81782	4.36384	6.69968	0.293039	0.437568	0.383342	0.371317	0.205516	0.628203	0.376497	0.403405	1.93876	1.95002	1.86519	1.99723	1.9378
3-Aminobutanoic acid	102.056	23.5	NEG	C4H9NO2		541-48-0		Amino acids and Peptides	Small peptides	Aminoacids	0.0590409	0.0566557	0.0536936	0.0564634	0.104632	0.0963064	0.120174	0.107037	0.0997082	0.0772895	0.11788	0.0982926	0.0710709	0.0591002	0.0821687	0.0707799	0.0866951	0.0625539	0.0827516	0.0773336	0.0762493	0.0849158	0.0882046	0.0807044	0.0825185
LPA(18:0)	437.268	334.3	NEG	C21H43O7P	HMDB0007854	325465-92-7		Fatty acids	Glycerophospholipids	Glycerophosphates	0.0289323	0.0283425	0.0282489	0.0285079	0.140538	0.0548479	0.0693455	0.0882437	0.055969	0.0306226	0.0333593	0.0399836	0.023268	0.0684966	0.0259322	0.0392323	0.0281817	0.0369891	0.0399238	0.0350316	0.047071	0.0418867	0.0460783	0.049634	0.0461675
Phytanic acid	311.296	318.3	NEG	C20H40O2	HMDB0000801	14721-66-5	C01607	Fatty acids	Fatty Acids and Conjugates	Branched fatty acids	0.0448775	0.0015688	0.0526967	0.0330477	0.0588505	0.0641519	0.128427	0.0838099	0.0512516	0.0499161	0.103054	0.068074	0.0101878	0.0781882	0.0871535	0.0585098	0.0662437	0.139767	0.105167	0.103726	0.0663992	0.0871473	0.0861453	0.08067	0.0800905
NAE(16:0)	300.29	301.5	POS	C18H37NO2	HMDB0002100	544-31-0	C16512	Fatty acids	Fatty amides	N-acyl ethanolamines (endocannabinoids)	0.00342406	0.00303624	0.00330554	0.00325528	0.00170545	0.00177437	0.00236085	0.00194689	0.00196875	0.00144201	0.00140606	0.00160561	0.0016118	0.00171754	0.00301409	0.00211448	0.00142857	0.00108191	0.000733787	0.00108142	0.00198119	0.00191054	0.00180085	0.00110484	0.00169936
LPC(17:0/0:0)	510.356	296.3	POS	C25H52NO7P	HMDB0012108	50930-23-9		Fatty acids	Glycerophospholipids	Glycerophosphocholines	0.00545471	0.00594235	0.00443877	0.00527861	0.00658904	0.0132032	0.00658687	0.00879303	0.00505445	0.00369682	0.00326821	0.00400649	0.00660511	0.00519227	0.00378187	0.00519309	0.00162165	0.00502248	0.00277942	0.00314118	0.00649679	0.00714415	0.00539328	0.00603965	0.00626847
LPC(16:0)	496.34	288.4	POS	C24H50NO7P	HMDB0010382	17364-16-8		Fatty acids	Glycerophospholipids	Glycerophosphocholines	0.201147	0.20033	0.192789	0.198088	0.149551	0.336197	0.179922	0.22189	0.221971	0.301186	0.175446	0.232868	0.240873	0.245617	0.199794	0.228762	0.0948525	0.227889	0.156905	0.159882	0.25969	0.265915	0.254373	0.231167	0.252786
hexyl hexanoate	199.17	287.8	NEG	C12H24O2		6378-65-0		Fatty acids	Fatty esters	Wax monoesters	3.193	3.19647	3.17578	3.18842	3.52009	3.02859	3.37274	3.30714	3.00778	2.52504	2.45437	2.6624	2.81145	2.42493	3.03681	2.75773	2.05638	2.75468	2.56429	2.45845	2.76925	2.77333	2.76898	2.89035	2.80048
(1R,2R,5S,8R,12R,16R,17S,18S)-16-hydroxy-1,2,17-trimethyl-14-oxo-8,18-bis(prop-1-en-2-yl)-13-oxapentacyclo[10.8.1.02,10.05,9.017,21]henicosane-5-carboxylic acid	483.312	269.4	NEG	C30H44O5				Terpenoids	Triterpenoids	Lupane triterpenoids	0.168861	0.166466	0.159482	0.164937	0.411829	0.306293	0.315063	0.344395	1.90387	0.97906	1.11102	1.33132	0.321691	0.616253	0.265617	0.401187	0.573027	1.27648	1.87307	1.24086	0.597533	0.597925	0.582921	0.596287	0.593667
Butyl isobutyl phthalate	279.159	269.1	POS	C16H22O4		17851-53-5		Shikimates and Phenylpropanoids	Phenolic acids (C6-C1)	Shikimic acids and derivatives	0.14611	0.137441	0.139062	0.140871	0.106152	0.093863	0.0951399	0.0983849	0.141902	0.132371	0.159548	0.144607	0.0924199	0.0796039	0.091735	0.0879196	0.0799902	0.0846226	0.0867628	0.0837918	0.111112	0.12362	0.107505	0.116022	0.114565
14,16-dihydroxy-4-methyl-3-oxabicyclo[10.4.0]hexadeca-1(12),13,15-trien-2-one	277.145	265.4	NEG	C16H22O4				Polyketides	Macrolides	Zearalenones	0.00819184	0.00953777	0.0101553	0.00929497	0.0135119	0.0128102	0.013086	0.013136	0.0108347	0.012681	0.0113723	0.0116293	0.0109534	0.00747722	0.0105744	0.00966831	0.00760697	0.0121143	0.0111631	0.0102948	0.0109392	0.0124566	0.0140295	0.0139964	0.0128554
Sanguic acid	517.318	242.3	NEG	C30H46O7		821797-62-0		Terpenoids	Triterpenoids	Ursane and Taraxastane triterpenoids	0.320131	0.0965102	0.304297	0.240313	0.552096	0.373105	0.444959	0.45672	1.67349	0.365889	0.611985	0.883789	0.100087	0.366914	0.145956	0.204319	0.173564	0.554208	0.952905	0.560226	1.70498	1.78302	1.81655	1.79907	1.77591
Methyl 2-(3-oxo-2-(pent-2-en-1-yl)cyclopentyl)acetate	225.149	232.3	POS	C13H20O3	HMDB0253727	39924-52-2		Fatty acids	Octadecanoids	Jasmonic acids	0.00971347	0.00946342	0.00907165	0.00941618	0.0086589	0.01103	0.0100714	0.0099201	0.0104058	0.00852844	0.00893181	0.00928869	0.00792796	0.00779302	0.00824255	0.00798784	0.0150586	0.00777912	0.00847473	0.0104375	0.0107339	0.0102398	0.0111621	0.0104467	0.0106456
1,3,8-trihydroxy-6-(2-hydroxypropyl)anthracene-9,10-dione	313.072	231.2	NEG	C17H14O6		97995-25-0		Polyketides	Polycyclic aromatic polyketides	Anthraquinones and anthrones	0.0335238	0.0322872	0.0303238	0.0320449	0.0365428	0.0302095	0.0287342	0.0318288	0.0560304	0.111393	0.0572478	0.0748905	0.0271255	0.0287234	0.0453719	0.0337403	0.0470092	0.0324081	0.0225997	0.0340057	0.03853	0.033323	0.0344053	0.0359527	0.0355527
2',4',6'-Trihydroxyacetophenone	169.049	189.9	POS	C8H8O4	HMDB0029644	480-66-0	C21895	Polyketides	Phloroglucinols	Acyl phloroglucinols	0.507328	0.490659	0.507185	0.501724	0.13564	0.558297	0.371966	0.355301	0.148303	0.625575	0.417163	0.397014	0.601876	0.288296	0.578296	0.489489	0.596499	0.371947	0.353217	0.440554	0.384957	0.381677	0.384786	0.384758	0.384045
5,7-Dihydroxycoumarin	177.019	187.4	NEG	C9H6O4		2732-18-5		Shikimates and Phenylpropanoids	Coumarins	Simple coumarins	0.0931581	0.0922533	0.0984278	0.0946131	0.172314	0.0405197	0.0535513	0.0887951	0.184555	0.034753	0.0507619	0.0900231	0.0107205	0.0262755	0.0554166	0.0308042	0.0158386	0.0418421	0.0194867	0.0257225	0.159358	0.143063	0.141515	0.137426	0.14534
5-hydroxy-2-methyl-7-[(2S,3R,4S,5S,6R)-3,4,5-trihydroxy-6-(hydroxymethyl)tetrahydropyran-2-yl]oxy-chromen-4-one	355.103	176.4	POS	C16H18O9		58108-99-9		Polyketides	Chromanes	Chromones	0.006742	0.00732006	0.00765526	0.00723911	0.00785726	0.0342958	0.0172129	0.0197886	0.00989901	0.0213569	0.0120737	0.0144432	0.0134359	0.00935792	0.00891456	0.0105695	0.01558	0.0221391	0.0119342	0.0165511	0.0149588	0.0158394	0.0149547	0.0165882	0.0155853
(2S,3R,4S,5S,6R)-2-[4-[(E)-2-(3,5-dihydroxyphenyl)vinyl]phenoxy]-6-(hydroxymethyl)tetrahydropyran-3,4,5-triol	389.124	172.9	NEG	C20H22O8		38963-95-0		Shikimates and Phenylpropanoids	Stilbenoids	Monomeric stilbenes	0.0586422	0.0574427	0.0432215	0.0531021	0.0349792	0.0326402	0.0331775	0.033599	0.0790959	0.0348263	0.0295925	0.0478383	0.128237	0.0881749	0.0831239	0.0998453	0.080779	0.0854046	0.0963905	0.0875247	0.0657597	0.0678387	0.0641444	0.0679693	0.0664281
Flavanomarein	449.109	172.2	NEG	C21H22O11		577-38-8		Shikimates and Phenylpropanoids	Flavonoids	Flavanones	9.00971	8.74939	8.56726	8.77545	2.11782	4.70044	4.04673	3.62166	0.426844	0.995387	2.46373	1.29532	2.16419	1.47997	14.7618	6.13531	1.65407	2.8043	2.00206	2.15348	5.58362	5.60819	5.7661	5.7117	5.6674
Procyanidin C1	867.212	169	POS	C45H38O18	HMDB0038370	37064-30-5	C17624	Shikimates and Phenylpropanoids	Flavonoids	Proanthocyanins	0.00533017	0.0116836	0.00576416	0.00759264	0.00591798	0.00306037	0.00365324	0.00421053	0.000853733	0.00211076	0.00276336	0.00190929	0.00986672	0.00534579	0.00611446	0.00710899	0.00568661	0.00508765	0.00648789	0.00575405	0.0138108	0.0140103	0.0150364	0.015852	0.0146774
(1S,4aS,7aR)-7-methyl-1-[(2S,3R,4S,5S,6R)-3,4,5-trihydroxy-6-(hydroxymethyl)tetrahydropyran-2-yl]oxy-4a-[(2S,3R,4R,5R,6S)-3,4,5-trihydroxy-6-methyl-tetrahydropyran-2-yl]oxy-1,7a-dihydrocyclopenta[c]pyran-5-one	489.162	158.1	NEG	C21H30O13		78280-92-9		Terpenoids	Monoterpenoids	Iridoids monoterpenoids	0.0909101	0.0862708	0.0830712	0.0867507	0.057512	0.377117	0.281412	0.23868	0.0668008	0.0622224	0.105513	0.0781788	0.152457	0.0379875	0.0505673	0.0803372	0.0717416	0.0867487	0.062672	0.0737208	0.323674	0.302864	0.305022	0.300183	0.307936
Itaconic acid	129.019	43.3	NEG	C5H6O4	HMDB0002092	97-65-4	C00490	Fatty acids	Fatty Acids and Conjugates	Dicarboxylic acids	0.176689	0.181079	0.181216	0.179661	0.142453	0.155136	0.168241	0.155276	0.288486	0.173246	0.132029	0.19792	0.133246	0.246907	0.151597	0.17725	0.155983	0.126185	0.258827	0.180332	0.212612	0.165488	0.145772	0.167479	0.172838
3-Amino-4-methylpentanoic acid	130.087	28.2	NEG	C6H13NO2	HMDB0245808	5699-54-7		Amino acids and Peptides	Small peptides	Aminoacids	0.0845953	0.0742653	0.0618701	0.0735769	0.0856814	0.239493	0.232404	0.185859	0.0796818	0.0879618	0.0918215	0.0864884	0.0448691	0.0426907	0.0618648	0.0498082	0.13278	0.174157	0.0947737	0.133904	0.154163	0.163673	0.158284	0.125567	0.150422
Tyrosine	182.081	27.6	POS	C9H11NO3	HMDB0000158	60-18-4	C00082	Amino acids and Peptides	Small peptides	Aminoacids	0.0316967	0.0304807	0.0302524	0.0308099	0.0120318	0.028764	0.0222111	0.0210023	0.0173249	0.0638294	0.0482726	0.0431423	0.0420352	0.0117366	0.0377146	0.0304955	0.0511433	0.0401806	0.0556046	0.0489762	0.0494523	0.0438272	0.0500419	0.0435238	0.0467113
3-Butynoic acid	85.0285	25.7	POS	C4H4O2		2345-51-9	C06144				0.232741	0.227131	0.216057	0.225309	0.285314	0.352326	0.39988	0.34584	0.197167	0.239583	0.253267	0.230006	0.321286	0.313031	0.354495	0.329604	0.214446	0.275317	0.295199	0.261654	0.326329	0.304883	0.321702	0.296458	0.312343
sn-Glycerol 3-phosphate	171.006	25.4	NEG	C3H9O6P	HMDB0000126	17989-41-2|57-03-4	C00093	Carbohydrates			0.0695441	0.0726084	0.069862	0.0706715	0.162881	0.0683643	0.0523485	0.0945313	0.0633643	0.0467698	0.0626848	0.0576063	0.0456775	0.129415	0.0537117	0.0762681	0.0433855	0.135042	0.109584	0.0960038	0.158174	0.159575	0.149677	0.159826	0.156813
sn-Glycerol 1-phosphate	171.006	25.4	NEG	C3H9O6P	HMDB0000126	1509-81-5	C00623	Carbohydrates			0.0695441	0.0726084	0.069862	0.0706715	0.162881	0.0683643	0.0523485	0.0945313	0.0633643	0.0467698	0.0626848	0.0576063	0.0456775	0.129415	0.0537117	0.0762681	0.0433855	0.135042	0.109584	0.0960038	0.158174	0.159575	0.149677	0.159826	0.156813
N-Acetylglucosamine 1-phosphate	300.049	24.9	NEG	C8H16NO9P	HMDB0001367	6866-69-9	C04256	Carbohydrates	Aminosugars and aminoglycosides	Aminosugars	0.101446	0.0892904	0.0907847	0.0938405	0.117693	0.105723	0.120625	0.11468	0.162437	0.147241	0.150003	0.153227	0.0986717	0.0898166	0.0894893	0.0926592	0.143961	0.187374	0.180611	0.170648	0.130809	0.133097	0.128796	0.133158	0.131465
2,2'-Iminodiacetic acid	132.03	24.2	NEG	C4H7NO4	HMDB0011753	142-73-4	C19911	Amino acids and Peptides	Small peptides	Aminoacids	1.2183	1.27202	1.10372	1.19801	2.54112	2.03524	2.41828	2.33154	2.30861	1.54519	2.34311	2.06564	1.90758	1.73734	1.86232	1.83575	3.03193	3.03253	3.42851	3.16432	2.19614	2.15324	2.35745	2.14196	2.2122
Arjunolic acid	487.342	260	NEG	C30H48O5		465-00-9		Terpenoids	Triterpenoids	Oleanane triterpenoids	14.1965	14.4761	14.1419	14.2715	26.1999	22.3479	25.8107	24.7862	20.8753	17.5083	18.5407	18.9748	17.0388	19.0304	11.4549	15.8414	16.4547	21.7986	21.9578	20.0704	20.3107	20.9906	20.076	20.0954	20.3682
(1R,2R,4aS,6aS,6bR,10S,11R,12aR)-1,10,11-trihydroxy-1,2,6a,6b,9,9,12a-heptamethyl-2,3,4,5,6,6a,7,8,8a,10,11,12,13,14b-tetradecahydropicene-4a-carboxylic acid	487.342	260	NEG	C30H48O5		53155-25-2		Terpenoids	Triterpenoids	Ursane and Taraxastane triterpenoids	14.1965	14.4761	14.1419	14.2715	26.1999	22.3479	25.8107	24.7862	20.8753	17.5083	18.5407	18.9748	17.0388	19.0304	11.4549	15.8414	16.4547	21.7986	21.9578	20.0704	20.3107	20.9906	20.076	20.0954	20.3682
Glyceraldehyde	89.0244	24.9	NEG	C3H6O3	HMDB0001051	56-82-6	C02154	Carbohydrates	Saccharides	Monosaccharides	1.02264	1.02992	0.975152	1.00924	1.40201	1.25428	1.65467	1.43699	1.80074	2.71425	3.22188	2.57895	1.17157	1.29908	1.51959	1.33008	0.918128	1.62545	1.53879	1.36079	1.7294	1.75692	1.85651	1.85777	1.80015
(10S,11R)-10,11-dihydroxy-9-(hydroxymethyl)-1,6a,6b,9,12a-pentamethyl-2-methylidene-1,3,4,5,6,6a,7,8,8a,10,11,12,13,14b-tetradecahydropicene-4a-carboxylic acid	485.327	263.7	NEG	C30H46O5				Terpenoids	Triterpenoids	Ursane and Taraxastane triterpenoids	14.8741	14.565	14.2548	14.5646	14.441	13.1646	14.9349	14.1802	21.5375	14.9556	15.6312	17.3747	16.642	19.6431	18.6042	18.2964	15.6722	20.2654	21.2739	19.0705	14.3488	14.8156	14.2124	14.394	14.4427
(5R,10S,13R,14R,17R)-17-[(1R,4S)-4,5-dihydroxy-1,5-dimethyl-hexyl]-4,4,10,13,14-pentamethyl-2,5,6,11,12,15,16,17-octahydro-1H-cyclopenta[a]phenanthrene-3,7-dione	471.349	259.4	NEG	C30H48O4		217476-73-8		Terpenoids	Triterpenoids	Lanostane, Tirucallane and Euphane triterpenoids	0.251927	0.267614	0.250688	0.256743	0.473742	0.512353	0.581531	0.522542	0.479801	0.258659	0.378908	0.372456	0.145017	0.213199	0.129198	0.162471	0.0850659	0.197599	0.299631	0.194099	0.262149	0.258949	0.259564	0.257236	0.259474
Isoleucine	132.102	27.7	POS	C6H13NO2	HMDB0000172	73-32-5	C00407	Amino acids and Peptides	Small peptides	Aminoacids	0.171528	0.170763	0.171191	0.171161	0.155962	0.380392	0.348971	0.295108	0.186748	0.279889	0.254596	0.240411	0.121993	0.108277	0.157418	0.129229	0.275566	0.362981	0.218086	0.285544	0.313485	0.307504	0.309754	0.28844	0.304796
Benzoic acid	121.029	192.7	NEG	C7H6O2	HMDB0001870	65-85-0	C00180	Shikimates and Phenylpropanoids	Phenolic acids (C6-C1)	Simple phenolic acids	0.153574	0.15753	0.151327	0.154144	1.23845	0.297329	0.381747	0.639176	3.03138	0.489236	0.527296	1.3493	0.145929	0.2427	0.160085	0.182905	0.179557	0.355695	0.320861	0.285371	2.59335	2.64585	2.56737	2.5923	2.59972
Laurocapram	282.279	306.9	POS	C18H35NO	HMDB0253992	59227-89-3	D04678				14.6934	14.9613	14.8335	14.8294	13.0991	14.5916	14.1894	13.96	14.3264	14.1519	14.421	14.2998	16.1126	15.3157	15.5592	15.6625	14.0564	14.8886	14.8094	14.5848	16.3813	16.0667	16.4448	15.5313	16.106
Palmitamide	256.263	304.2	POS	C16H33NO	HMDB0012273	629-54-9		Fatty acids	Fatty amides	Primary amides	4.55824	4.47502	4.09857	4.37728	4.23158	3.90153	4.07235	4.06849	3.71915	4.37566	4.29946	4.13142	4.89245	4.21225	4.67322	4.59264	3.83329	4.45922	4.48409	4.25887	4.2948	4.47167	4.43002	4.43094	4.40686
Orthosphenic acid	487.344	289.2	NEG	C30H48O5		86632-20-4		Terpenoids	Triterpenoids	Friedelane triterpenoids	0.0294689	0.0359975	0.0593843	0.0416169	0.1089	0.0788957	0.145566	0.111121	0.120997	0.0668274	0.123276	0.1037	0.0488158	0.0721911	0.0285746	0.0498605	0.0547258	0.122444	0.132326	0.103165	0.106949	0.109189	0.113532	0.10203	0.107925
(E)-6-(1,3-dihydroxy-4,4,8,10,14-pentamethyl-2,3,5,6,7,9,11,15,16,17-decahydro-1H-cyclopenta[a]phenanthren-17-yl)-2-methyl-hept-2-enoic acid	471.348	281.4	NEG	C30H48O4				Terpenoids	Triterpenoids	Dammarane and Protostane triterpenoids	11.9547	12.0724	11.3695	11.7988	16.403	13.1581	17.0043	15.5218	13.1818	9.43067	9.01188	10.5415	15.6618	14.5362	8.59818	12.9321	9.1246	16.0263	18.2034	14.4514	13.0883	13.0255	16.0218	12.9288	13.7661
(1S,4aR,6aS,6bR,9R,10R,11R,12aR,14bS)-1,10,11-trihydroxy-9-(hydroxymethyl)-2,2,6a,6b,9,12a-hexamethyl-1,3,4,5,6,6a,7,8,8a,10,11,12,13,14b-tetradecahydropicene-4a-carboxylic acid	505.353	238.2	POS	C30H48O6		58880-25-4		Terpenoids	Triterpenoids	Oleanane triterpenoids	0.0949957	0.0957404	0.0988851	0.0965404	0.913421	0.571081	0.754211	0.746238	0.456426	0.252247	0.317084	0.341919	0.0646308	0.525621	0.0694365	0.219896	0.19908	0.23157	0.302723	0.244458	0.362625	0.338206	0.3382	0.362178	0.350302
8-hydroxy-6-methyl-2-(4-methylpent-3-enyl)octa-2,6-dienoic acid	251.165	237.9	NEG	C15H24O3				Terpenoids	Monoterpenoids	Acyclic monoterpenoids	0.123002	0.114902	0.106775	0.114893	0.0180702	0.0443594	0.0408944	0.0344414	0.05331	0.0209933	0.0434577	0.0392537	0.0184865	0.0274893	0.017514	0.0211632	0.0121852	0.0163666	0.0313279	0.0199599	0.0177384	0.0188681	0.0253409	0.0199439	0.0204728
(2S)-5-hydroxy-2-(3-hydroxy-4-methoxy-phenyl)-7-methoxy-chroman-4-one	317.102	227	POS	C17H16O6		28590-40-1		Shikimates and Phenylpropanoids	Flavonoids	Flavanones	0.00776099	0.0077586	0.00780745	0.00777568	0.00285285	0.00162278	0.00226937	0.00224833	0.000250514	0.00280103	0.00195076	0.00166743	0.00604644	0.00550099	0.00311771	0.00488838	0.000683791	0.00117402	0.00353034	0.00179605	0.131261	0.125184	0.132114	0.126703	0.128815
Alternariol	259.06	220.3	POS	C14H10O5		641-38-3	C16838	Shikimates and Phenylpropanoids	Coumarins	Isocoumarins	0.00211136	0.00195044	0.00202245	0.00202808	0.0206784	0.0122939	0.00177905	0.0115838	0.544611	0.19946	0.197367	0.313812	0.00576003	0.0065337	0.00150002	0.00459792	0.239136	1.10856	0.161973	0.503222	0.174319	0.175668	0.178994	0.172874	0.175464
Gymnemagenin	505.354	220.1	NEG	C30H50O6		22467-07-8		Terpenoids	Triterpenoids	Oleanane triterpenoids	0.0118851	0.012441	0.0110577	0.0117946	0.188288	0.0990149	0.206014	0.164439	0.110885	0.0367642	0.0422279	0.0632923	0.0188944	0.0474455	0.0102587	0.0255328	0.0226198	0.0631688	0.10127	0.0623528	0.0556094	0.0573756	0.0549033	0.0547109	0.0556498
(3R,4S)-6,8-dihydroxy-3,4,5-trimethyl-1-oxo-isochromane-7-carboxylic acid	249.076	216.3	POS	C13H14O6		65718-85-6		Shikimates and Phenylpropanoids	Coumarins	Isocoumarins	0.0029101	0.00284305	0.00253305	0.00276207	0.00555945	0.00316181	0.000548305	0.00308985	0.00952189	0.00438145	0.00386299	0.00592211	0.00128561	0.00300773	0.00160359	0.00196564	0.0032701	0.00322496	0.00378113	0.0034254	0.0549861	0.0563481	0.0532161	0.0548874	0.0548594
Quercetin	303.05	208.5	POS	C15H10O7	HMDB0005794	117-39-5	C00389	Shikimates and Phenylpropanoids	Flavonoids	Flavonols	0.365817	0.341999	0.341394	0.349736	0.218922	0.244265	0.219716	0.227635	0.0677287	0.0962966	0.109775	0.0912666	0.345731	0.404673	0.358278	0.369561	0.119044	0.099015	0.288717	0.168925	0.214868	0.23573	0.23065	0.226366	0.226904
Eriodictyol	289.071	199.7	POS	C15H12O6	HMDB0005810	552-58-9	C05631	Shikimates and Phenylpropanoids	Flavonoids	Flavanones	0.0439886	0.0451954	0.0420803	0.0437548	0.0145234	0.0289954	0.0223086	0.0219425	0.0119805	0.0155638	0.0146231	0.0140558	0.0278105	0.0305025	0.0583515	0.0388882	0.0158009	0.0360235	0.0301974	0.0273406	0.0481406	0.0501834	0.0474809	0.0491956	0.0487501
Thiophanate-Methyl	343.053	198.5	POS	C12H14N4O4S2	HMDB0259025	23564-05-8	C14432	Alkaloids			0.00463959	0.00558845	0.00546924	0.00523243	0.00212057	0.00193713	0.00166581	0.00190784	2.07984	0.0841209	0.0899832	0.751316	0.0054693	0.0075094	0.00209944	0.00502605	0.00934264	0.00109355	0.0134905	0.00797556	0.124861	0.119187	0.119308	0.118929	0.120571
Butyllactate	145.087	196.2	NEG	C7H14O3	HMDB0040254	138-22-7		Fatty acids	Fatty esters	Wax monoesters	0.0240317	0.0202431	0.018794	0.0210229	0.0204149	0.0108113	0.0113859	0.014204	0.0360521	0.0269696	0.0194749	0.0274989	0.0130367	0.013559	0.0130535	0.0132164	0.0117031	0.015178	0.0178065	0.0148959	0.0151424	0.0160405	0.0121838	0.0174731	0.01521
Azelaic acid	187.098	194.9	NEG	C9H16O4	HMDB0000784	123-99-9	C08261	Fatty acids	Fatty Acids and Conjugates	Dicarboxylic acids	0.489427	0.509004	0.465937	0.488123	0.286868	0.214236	0.296147	0.26575	0.442199	0.185179	0.302508	0.309962	0.157511	0.217359	0.271797	0.215556	0.120032	0.207042	0.257105	0.194726	0.234918	0.234083	0.233371	0.23692	0.234823
10-Hydroxy-2,2-dimethyl-3,4-dihydropyrano[3,2-c][2]benzoxepine-6,11-dione	257.081	189.7	POS	C15H14O5				Shikimates and Phenylpropanoids	Coumarins	Isocoumarins	0.0116737	0.0119045	0.0121267	0.0119016	0.00690074	0.0147029	0.00915808	0.0102539	0.00885514	0.0173306	0.0136014	0.0132624	0.0139939	0.0222774	0.014234	0.0168351	0.0171788	0.0123112	0.0119555	0.0138152	0.0132494	0.0147788	0.0124746	0.0140183	0.0136303
4-(3,4-dihydroxyphenyl)-7-methoxy-5-[(2S,3R,4S,5S,6R)-3,4,5-trihydroxy-6-(hydroxymethyl)tetrahydropyran-2-yl]oxy-chromen-2-one	463.124	189.7	POS	C22H22O11		116310-58-8		Shikimates and Phenylpropanoids	Coumarins	Simple coumarins	0.600325	0.559628	0.57744	0.579131	0.392908	0.452733	0.413725	0.419789	0.197427	0.527704	0.375509	0.36688	0.303701	0.452983	0.288868	0.348517	0.144193	0.212556	0.221166	0.192638	0.231581	0.229369	0.237507	0.236514	0.233743
Nepitrin	479.119	182.3	POS	C22H22O12	HMDB0030548	569-90-4		Shikimates and Phenylpropanoids	Flavonoids	Flavones	2.73385	2.68686	2.69887	2.70653	3.7673	3.75393	4.18915	3.90346	1.53212	3.18761	2.90226	2.54066	2.51112	2.80941	2.40596	2.57549	1.01409	2.23898	1.80421	1.68576	2.02097	2.17042	2.04286	2.07798	2.07806
2-(3,4-dihydroxyphenyl)-5,8-dihydroxy-7-methoxy-3-[(2S,3R,4R,5R,6S)-3,4,5-trihydroxy-6-methyl-tetrahydropyran-2-yl]oxy-chromen-4-one	479.119	182.3	POS	C22H22O12		56768-33-3		Shikimates and Phenylpropanoids	Flavonoids	Flavonols	2.73385	2.68686	2.69887	2.70653	3.7673	3.75393	4.18915	3.90346	1.53212	3.18761	2.90226	2.54066	2.51112	2.80941	2.40596	2.57549	1.01409	2.23898	1.80421	1.68576	2.02097	2.17042	2.04286	2.07798	2.07806
Isorhamnetin-3-O-neohespeidoside	625.177	182	POS	C28H32O16	HMDB0303081	55033-90-4		Shikimates and Phenylpropanoids	Flavonoids	Flavonols	0.0197894	0.0181901	0.0188623	0.0189473	0.0454116	0.0318451	0.0363903	0.0378824	0.00991749	0.0199439	0.0215197	0.017127	0.0148508	0.0194245	0.0153617	0.0165457	0.00321148	0.0131088	0.00749776	0.00793934	0.011053	0.0114305	0.0111687	0.0104906	0.0110357
7-hydroxy-3-(hydroxymethyl)-5-methyl-isochromen-1-one	207.065	181.9	POS	C11H10O4				Shikimates and Phenylpropanoids	Coumarins	Isocoumarins	0.0276041	0.0328079	0.0313223	0.0305781	0.0189956	0.0170537	0.0371362	0.0243952	0.0141088	0.0134982	0.0156539	0.0144203	0.0211645	0.0183033	0.0238117	0.0210932	0.043028	0.0282054	0.0299939	0.0337424	0.0221771	0.024035	0.0222701	0.0209865	0.0223672
Cichoriin	341.087	147.9	POS	C15H16O9		531-58-8	C09206	Shikimates and Phenylpropanoids	Coumarins	Simple coumarins	0.307239	0.310194	0.307655	0.308363	0.216019	0.106818	0.188151	0.170329	0.0773004	0.212539	0.245905	0.178582	0.00660597	0.0195338	0.228041	0.084727	0.0398053	0.104593	0.0183641	0.0542541	0.123885	0.131727	0.130435	0.128555	0.12865
(2R)-2-phenyl-2-[(2S,3R,4S,5S,6R)-3,4,5-trihydroxy-6-(hydroxymethyl)tetrahydropyran-2-yl]oxy-acetic acid	313.093	55.4	NEG	C14H18O8				Shikimates and Phenylpropanoids	Phenylpropanoids (C6-C3)	Cinnamic acids and derivatives	0.0151193	0.0220097	0.0168203	0.0179831	0.0216302	0.0234435	0.0267099	0.0239279	0.0116867	0.0222553	0.0230753	0.0190058	0.0126068	0.0185628	0.0110679	0.0140792	0.0117748	0.0210387	0.0357199	0.0228445	7.96575	8.66068	7.7122	9.33325	8.41797
2-methyl-3-[(2S,3R,4S,5S,6R)-3,4,5-trihydroxy-6-(hydroxymethyl)tetrahydropyran-2-yl]oxy-pyran-4-one	289.092	45.9	POS	C12H16O8		20847-13-6		Polyketides	Cyclic polyketides	4-pyrone derivatives	0.00774574	0.00672034	0.00390747	0.00612452	0.0056227	0.00724652	0.0110357	0.00796831	0.00522318	0.00483256	0.00574786	0.00526787	0.00461367	0.00210945	0.0112933	0.00600546	0.00636725	0.00766928	0.00302961	0.00568871	0.0108636	0.00653367	0.0114199	0.00723314	0.00901259
Hydroxyacetone	73.0295	30.1	NEG	C3H6O2	HMDB0006961	116-09-6	C05235				0.051977	0.0656011	0.0514727	0.0563503	0.0734813	0.0772564	0.0830128	0.0779168	0.0689377	0.0624223	0.0555975	0.0623191	0.0501685	0.0611817	0.0582651	0.0565384	0.0457438	0.0552655	0.0602777	0.0537623	0.0509846	0.059654	0.0599888	0.0631623	0.0584474
Phosphate	78.959	27.1	NEG	H3O4P	HMDB0001429	7664-38-2	C00009	Carbohydrates			0.868877	0.881832	0.811815	0.854175	1.22027	1.05533	1.36102	1.21221	1.57823	1.44136	1.46992	1.49651	0.745306	0.706959	0.542939	0.665068	1.80326	1.63386	1.69774	1.71162	1.54729	1.46956	1.42783	1.65363	1.52458
Malic acid	133.014	26.8	NEG	C4H6O5	HMDB0000744	6915-15-7	C00149	Fatty acids	Fatty Acids and Conjugates	Dicarboxylic acids	20.1934	20.0047	19.2007	19.7996	27.7646	29.4297	33.054	30.0828	42.101	44.7712	31.7824	39.5515	18.239	15.912	12.9827	15.7112	37.0499	79.5223	44.3249	53.6324	35.3105	36.7358	34.6559	36.5803	35.8206
Glyceric acid	105.019	25.5	NEG	C3H6O4	HMDB0000139	6000-40-4	C00258	Fatty acids	Fatty Acids and Conjugates	Hydroxy fatty acids	0.169423	0.190738	0.171199	0.17712	0.322328	0.266466	0.335613	0.308135	0.142811	0.135085	0.132111	0.136669	0.287601	0.317837	0.212832	0.272757	0.117158	0.287364	0.204072	0.202865	0.177551	0.197081	0.184117	0.183802	0.185638
D-Mannoheptulose	209.066	25.5	NEG	C7H14O7				Carbohydrates	Saccharides	Monosaccharides	1.08212	1.11888	1.05737	1.08612	3.45074	3.95811	4.87862	4.09582	3.4162	2.88899	6.13683	4.14734	0.71695	0.782177	1.819	1.10604	4.20706	4.15409	4.47933	4.28016	2.23804	2.21417	2.23969	2.10433	2.19906
Threonic acid	135.03	24.9	NEG	C4H8O5	HMDB0062620	7306-96-9	C01620	Fatty acids	Fatty Acids and Conjugates	Hydroxy fatty acids	0.21664	0.230545	0.207126	0.218104	0.367073	0.252807	0.360203	0.326694	0.244238	0.213313	0.23156	0.229703	0.135033	0.28767	0.18628	0.202994	0.237922	0.223666	0.253793	0.23846	0.352445	0.330208	0.400467	0.336523	0.354911
Maltobionate	357.103	24.9	NEG	C12H22O12	HMDB0253945	96-82-2	C20888	Carbohydrates	Saccharides	Disaccharides	0.401507	0.383765	0.376644	0.387305	0.470654	0.360671	0.370916	0.400747	1.74709	0.691182	0.694951	1.04441	0.388538	0.598188	0.354284	0.447003	0.63432	0.496237	1.23676	0.789105	0.822795	0.785497	0.831199	0.76702	0.801628
2-Ketobutyric acid	101.024	24.2	NEG	C4H6O3	HMDB0000005	600-18-0	C00109	Fatty acids	Fatty Acids and Conjugates	Oxo fatty acids	0.546709	0.5189	0.484758	0.516789	0.697349	0.63054	0.75277	0.693553	0.527449	0.850671	0.818736	0.732286	0.605538	0.952821	0.614387	0.724248	0.367239	0.54071	0.829457	0.579135	0.510783	0.531023	0.552724	0.552561	0.536773
p-Hydroxymandelic acid	167.035	50.1	NEG	C8H8O4	HMDB0000822	1198-84-1	C11527	Shikimates and Phenylpropanoids	Phenylpropanoids (C6-C3)	Cinnamic acids and derivatives	0.0467957	0.0466972	0.0466649	0.0467193	0.0301646	0.0237239	0.0277922	0.0272269	0.0181432	0.016847	0.022846	0.0192787	0.044502	0.0442645	0.0411319	0.0432994	0.0318217	0.0320811	0.0430702	0.0356577	0.055856	0.0584698	0.0530899	0.0641622	0.0578945
Fructose	179.056	24.7	NEG	C6H12O6				Carbohydrates	Saccharides	Monosaccharides	1.71028	1.73309	1.58462	1.676	2.98607	2.8241	3.8878	3.23266	2.33927	2.61107	2.88432	2.61155	2.37807	2.95352	2.65091	2.66083	2.11011	2.3547	2.75332	2.40604	2.68224	2.71412	2.67642	2.62585	2.67466
2,4,8,9-tetrahydroxybenzofuro[3,2-c]chromen-6-one	299.02	209.1	NEG	C15H8O7		350681-33-3		Shikimates and Phenylpropanoids	Isoflavonoids	Coumestan	0.101991	0.0887466	0.159669	0.116802	0.0882957	0.17005	0.137191	0.131846	0.0561448	0.0311945	0.11737	0.0682364	0.167032	0.19779	0.108475	0.157766	0.0533788	0.0970897	0.146918	0.0991287	0.0553285	0.0565502	0.0516275	0.048974	0.05312
cis-​9,​10-​Epoxystearic acid	297.243	278.6	NEG	C18H34O3	HMDB0247617	24560-98-3	C19418	Fatty acids	Octadecanoids	Other Octadecanoids	1.54	1.56394	1.47848	1.52747	0.877705	0.854024	1.46857	1.06677	1.49931	0.749546	1.37768	1.20885	0.749737	0.684016	1.49957	0.977774	0.848931	0.793615	0.798014	0.81352	0.974234	1.00077	0.972098	1.04502	0.998029
(E)-6-hydroxyoctadec-4-enoic acid	297.243	278.6	NEG	C18H34O3				Fatty acids	Octadecanoids	Other Octadecanoids	1.54	1.56394	1.47848	1.52747	0.877705	0.854024	1.46857	1.06677	1.49931	0.749546	1.37768	1.20885	0.749737	0.684016	1.49957	0.977774	0.848931	0.793615	0.798014	0.81352	0.974234	1.00077	0.972098	1.04502	0.998029
2-[(2S,4aR,8aS)-2-hydroxy-4a-methyl-8-methylene-decalin-2-yl]prop-2-enoic acid	249.15	245.1	NEG	C15H22O3				Terpenoids	Sesquiterpenoids	Eudesmane sesquiterpenoids	0.00954162	0.00807637	0.0134902	0.0103694	0.0110716	0.0107463	0.0320395	0.0179524	0.0121886	0.00632377	0.00500868	0.00784035	0.00618303	0.0090892	0.00681167	0.0073613	0.0102308	0.00791896	0.00876752	0.00897243	0.00739345	0.0123485	0.00916796	0.00931048	0.0095551
3-[(2R,3S,4S,5S)-3,4-dihydroxy-5-(hydroxymethyl)tetrahydrofuran-2-yl]oxy-5,7-dihydroxy-2-(4-hydroxyphenyl)chromen-4-one	419.098	194.3	POS	C20H18O10		5041-67-8		Shikimates and Phenylpropanoids	Flavonoids	Flavonols	1.51796	1.53781	1.52898	1.52825	0.442342	0.523926	0.427561	0.46461	0.332214	0.662463	0.483838	0.492838	0.908284	1.14602	1.293	1.11577	0.314011	0.641286	0.719721	0.55834	0.377911	0.420767	0.390777	0.415374	0.401207
methyl 2-hydroxy-3-[(2S,3R,4S,5S,6R)-3,4,5-trihydroxy-6-(hydroxymethyl)tetrahydropyran-2-yl]oxy-benzoate	329.088	168.7	NEG	C14H18O9				Shikimates and Phenylpropanoids	Phenolic acids (C6-C1)	Simple phenolic acids	0.0439675	0.0414282	0.0424983	0.0426313	0.0444328	0.0551533	0.0560791	0.0518884	0.023955	0.0255664	0.0305037	0.026675	0.0756242	0.0681828	0.0282899	0.0573656	0.0351003	0.0571177	0.0539233	0.0487138	0.172107	0.177082	0.174112	0.185458	0.17719
3-Hydroxypropionic acid (beta-lactic acid)	89.0244	24.9	NEG	C3H6O3	HMDB0000700	503-66-2	C01013	Fatty acids	Fatty Acids and Conjugates	Hydroxy fatty acids	1.02264	1.02992	0.975152	1.00924	1.40201	1.25428	1.65467	1.43699	1.80074	2.71425	3.22188	2.57895	1.17157	1.29908	1.51959	1.33008	0.918128	1.62545	1.53879	1.36079	1.7294	1.75692	1.85651	1.85777	1.80015
Quillaic acid	485.327	263.7	NEG	C30H46O5		631-01-6	C08972	Terpenoids	Triterpenoids	Oleanane triterpenoids	14.8741	14.565	14.2548	14.5646	14.441	13.1646	14.9349	14.1802	21.5375	14.9556	15.6312	17.3747	16.642	19.6431	18.6042	18.2964	15.6722	20.2654	21.2739	19.0705	14.3488	14.8156	14.2124	14.394	14.4427
3-[(2S,3R,4S,5R,6R)-3,5-dihydroxy-6-(hydroxymethyl)-4-[(2S,3R,4R,5R,6S)-3,4,5-trihydroxy-6-methyl-tetrahydropyran-2-yl]oxy-tetrahydropyran-2-yl]oxy-5,7-dihydroxy-2-(4-hydroxyphenyl)chromen-4-one	595.166	184.5	POS	C27H30O15		28447-29-2		Shikimates and Phenylpropanoids	Flavonoids	Flavonols	0.0139357	0.0130622	0.0120607	0.0130195	0.0173896	0.011016	0.0125687	0.0136581	0.00884488	0.00696792	0.0100755	0.00862942	0.00904407	0.024668	0.00841958	0.0140439	0.00531461	0.011074	0.00618967	0.00752608	0.0171971	0.0174338	0.0159629	0.0158879	0.0166204
3-phenyl-1-(2,4,6-trihydroxyphenyl)prop-2-en-1-one	255.066	233.7	NEG	C15H12O4		4197-97-1		Shikimates and Phenylpropanoids	Flavonoids	Chalcones	0.00496916	0.0044377	0.00481165	0.0047395	0.00568777	0.00524764	0.00848727	0.00647422	0.0364759	0.00528824	0.00797984	0.0165813	0.00305656	0.00670337	0.00654337	0.00543444	0.0139849	0.0115896	0.013559	0.0130445	0.458911	0.478986	0.478028	0.469535	0.471365
2-Aminobutyric acid	102.056	23.5	NEG	C4H9NO2	HMDB0000452	1492-24-6	C02356	Amino acids and Peptides	Small peptides	Aminoacids	0.0590409	0.0566557	0.0536936	0.0564634	0.104632	0.0963064	0.120174	0.107037	0.0997082	0.0772895	0.11788	0.0982926	0.0710709	0.0591002	0.0821687	0.0707799	0.0866951	0.0625539	0.0827516	0.0773336	0.0762493	0.0849158	0.0882046	0.0807044	0.0825185
Dimethylglycine	102.056	23.5	NEG	C4H9NO2	HMDB0000092	1118-68-9	C01026	Amino acids and Peptides	Small peptides	Aminoacids	0.0590409	0.0566557	0.0536936	0.0564634	0.104632	0.0963064	0.120174	0.107037	0.0997082	0.0772895	0.11788	0.0982926	0.0710709	0.0591002	0.0821687	0.0707799	0.0866951	0.0625539	0.0827516	0.0773336	0.0762493	0.0849158	0.0882046	0.0807044	0.0825185
Dodecanoic acid	199.17	287.8	NEG	C12H24O2	HMDB0000638	143-07-7	C02679	Fatty acids	Fatty Acids and Conjugates	Branched fatty acids	3.193	3.19647	3.17578	3.18842	3.52009	3.02859	3.37274	3.30714	3.00778	2.52504	2.45437	2.6624	2.81145	2.42493	3.03681	2.75773	2.05638	2.75468	2.56429	2.45845	2.76925	2.77333	2.76898	2.89035	2.80048
Methyl pentadecanoate	255.233	316.5	NEG	C16H32O2				Fatty acids	Fatty esters	Wax monoesters	4.53806	4.3004	3.92879	4.25575	8.65768	5.7325	7.92557	7.43858	9.03436	7.27483	9.87521	8.72813	4.09145	4.70933	4.70083	4.50054	3.60614	4.49946	3.88532	3.99697	5.55493	5.66549	5.49054	5.38828	5.52481
AKBA	511.343	291.3	NEG	C32H48O5		67416-61-9		Terpenoids	Triterpenoids	Serratane triterpenoids	0.0100034	0.00973107	0.00885362	0.00952937	0.017216	0.0111427	0.0138282	0.0140623	0.0595444	0.0443739	0.0147225	0.0395469	0.00207879	0.00372748	0.00178249	0.00252959	0.00175502	0.0326161	0.0249234	0.0197648	0.0698753	0.067503	0.0693446	0.0693597	0.0690207
LPE(18:1(9Z)/0:0)	478.295	291.2	NEG	C23H46NO7P	HMDB0011506	89576-29-4		Fatty acids	Glycerophospholipids	Glycerophosphoethanolamines	0.00626318	0.00572786	0.00317556	0.00505553	0.00928588	0.0108144	0.00726432	0.00912154	0.051326	0.0173304	0.0138238	0.0274934	0.00578671	0.0108154	0.00744165	0.00801459	0.0153194	0.0330794	0.0183891	0.0222627	0.0134926	0.0139776	0.01387	0.0138551	0.0137989
5-(5-methoxycarbonyl-5,8a-dimethyl-2-methylene-decalin-1-yl)-3-methyl-pentanoic acid	349.238	283.2	NEG	C21H34O4				Terpenoids	Diterpenoids	Labdane diterpenoids	0.00286647	0.00463927	0.00377815	0.0037613	0.00251435	0.00325451	0.00345237	0.00307374	0.00221725	0.00182677	0.00364678	0.0025636	0.00223185	0.0103071	0.0013094	0.00461612	0.0146386	0.0174203	0.0401559	0.0240716	0.00449311	0.00621894	0.00529657	0.00516602	0.00529366
4-tert-Octylphenol	205.16	279.9	NEG	C14H22O	HMDB0013825	140-66-9	C14205				4.24084	4.44885	4.27613	4.32194	5.64049	4.94826	4.07852	4.88909	3.83225	4.23642	3.20402	3.75756	4.81221	3.90376	4.47803	4.398	3.57582	4.57381	3.99397	4.04786	4.38704	4.51714	4.55043	4.4907	4.48633
9-hydroxy-1-isopropenyl-5b,8,11a-trimethyl-1,2,3,4,5,6,7,7a,9,10,11,11b,12,13,13a,13b-hexadecahydrocyclopenta[a]chrysene-3a,5a,8-tricarboxylic acid	515.302	252.4	NEG	C30H44O7				Terpenoids	Triterpenoids	Lupane triterpenoids	0.0435425	0.130297	0.130547	0.101462	0.0122712	0.0644835	0.071042	0.0492656	0.92271	0.359256	0.338005	0.53999	0.0311454	0.0716363	0.0362638	0.0463485	0.0608095	0.163175	0.200834	0.141606	0.17272	0.177701	0.160305	0.170756	0.17037
Nepodin	215.071	250.2	NEG	C13H12O3		3785-24-8	C09954	Polyketides	Naphthalenes	Naphthalenes and derivatives	0.012918	0.0126356	0.012672	0.0127418	0.283044	0.0605941	0.0663126	0.13665	0.0349813	0.0108922	0.0249656	0.023613	0.0111171	0.0693248	0.0145906	0.0316775	0.0251129	0.0355789	0.119829	0.0601737	0.0364418	0.038066	0.0343714	0.0366684	0.0363869
3-hydroxy-2-[(Z)-oct-2-enyl]pentanedioic acid	239.129	244.5	NEG	C13H22O5				Fatty acids	Fatty Acids and Conjugates	Dicarboxylic acids	0.944254	0.94278	0.934296	0.940444	0.692638	0.941211	1.08689	0.906913	0.776616	0.824236	0.675296	0.758716	0.805068	0.725423	0.866993	0.799161	0.730957	0.843458	0.737216	0.770543	0.412592	0.42004	0.40296	0.408514	0.411026
(10R,11R)-10,11-dihydroxy-9-(hydroxymethyl)-1,6a,6b,9,12a-pentamethyl-2-methylene-1,3,4,5,6,6a,7,8,8a,10,11,12,13,14b-tetradecahydropicene-4a-carboxylic acid	485.328	244.5	NEG	C30H46O5				Terpenoids	Triterpenoids	Ursane and Taraxastane triterpenoids	0.401227	0.466151	0.342765	0.403381	0.229359	0.328481	0.370419	0.30942	0.338895	0.138037	0.461237	0.312723	0.298966	0.259057	0.142006	0.233343	0.125881	0.327171	0.35322	0.268757	0.244075	0.24084	0.240386	0.235145	0.240112
Traumatic acid	227.129	224.2	NEG	C12H20O4	HMDB0000933	6402-36-4	C16308	Fatty acids	Fatty Acids and Conjugates	Dicarboxylic acids	0.0398179	0.038449	0.0369692	0.038412	0.0404949	0.0337096	0.0444788	0.0395611	0.0555953	0.0289786	0.0374202	0.0406647	0.0280008	0.0340454	0.0339272	0.0319911	0.0430017	0.0312147	0.0538953	0.0427039	0.0325073	0.0354854	0.0341029	0.0330788	0.0337936
Undecanedioic acid	197.118	219	NEG	C11H20O4	HMDB0000888	1852-04-6		Fatty acids	Fatty Acids and Conjugates	Dicarboxylic acids	0.0325759	0.0277746	0.025322	0.0285575	0.0373795	0.0252666	0.0367457	0.0331306	0.0551947	0.0186873	0.0228839	0.0322553	0.0139599	0.0137334	0.0150661	0.0142531	0.0247365	0.0179165	0.0216174	0.0214235	0.0207955	0.0238147	0.0257423	0.0233102	0.0234157
7,3',4'-Trihydroxyflavone	271.06	215.8	POS	C15H10O5		2150-11-0		Shikimates and Phenylpropanoids	Flavonoids	Flavones	0.00418622	0.00350772	0.00330183	0.00366526	0.00230602	0.00173161	0.00495606	0.0029979	0.006462	0.00259247	0.0107145	0.00658965	0.00310939	0.014908	0.00726193	0.00842643	0.00211374	0.0161967	0.0108396	0.00971665	0.284311	0.295501	0.281013	0.28249	0.285829
[(6R,7R)-7-hydroxy-7-methyl-8-oxo-3-[(E)-prop-1-enyl]-5,6-dihydro-1H-isochromen-6-yl] 3,6-dihydroxy-4-methoxy-2-methyl-benzoate	417.154	215	POS	C22H24O8				Polyketides	Chromanes	Azaphilones	0.00397231	0.00341588	0.00347516	0.00362112	0.00157694	0.00194907	0.00170785	0.00174462	0.00174212	0.00245628	0.00178042	0.00199294	0.00570931	0.0230021	0.00724091	0.0119841	0.0076212	0.00476917	0.0174099	0.00993342	0.170258	0.179233	0.173084	0.169191	0.172941
(S)-Abscisic acid	263.129	198.6	NEG	C15H20O4		7773-56-0		Terpenoids	Apocarotenoids	Apocarotenoids(ε-)	0.0102894	0.00950979	0.0118712	0.0105568	0.00444307	0.00215666	0.00575072	0.00411682	0.0147632	0.00719411	0.00595109	0.0093028	0.00605248	0.00592638	0.00181982	0.00459956	0.0742956	0.0282814	0.0888455	0.0638075	0.0214885	0.0219013	0.0217128	0.0227289	0.0219579
Isopentenyladenosine	336.167	192.6	POS	C15H21N5O4	HMDB0304396	7724-76-7	C16427	Alkaloids	Pseudoalkaloids	Purine alkaloids	0.0689963	0.0667199	0.0720321	0.0692494	0.269073	0.207627	0.208415	0.228371	0.0050103	0.00591779	0.00606125	0.00566311	0.0819888	0.221803	0.0790462	0.127613	0.00991225	0.0343908	0.0112457	0.0185162	0.0936679	0.0960256	0.0944622	0.0943216	0.0946193
2-(2,6-dihydroxyphenyl)-3,5,7-trihydroxy-chromone	303.05	186.6	POS	C15H10O7		92519-95-4		Shikimates and Phenylpropanoids	Flavonoids	Flavonols	5.94742	6.01154	6.03032	5.99643	4.3551	4.66351	4.43575	4.48479	1.88916	2.68796	3.39213	2.65642	6.66259	6.19847	7.04113	6.63406	3.30646	4.82003	5.66513	4.59721	3.29392	3.27825	3.27823	3.29518	3.2864
4-(4-hydroxy-3-methoxy-phenyl)-2,3-bis(hydroxymethyl)-7-methoxy-tetralin-6-ol	359.15	184.8	NEG	C20H24O6		5234-71-9		Shikimates and Phenylpropanoids	Lignans	Arylnaphthalene and aryltetralin lignans	0.077889	0.0862289	0.0702288	0.0781156	0.00527195	0.00110345	0.00435529	0.0035769	0.0189727	0.00368837	0.00483787	0.0091663	0.12747	0.028779	0.0823149	0.0795212	0.0863538	0.0956079	0.0386992	0.0735536	0.0404721	0.0377916	0.0453752	0.0431289	0.0416919
Prunin	435.128	182.3	POS	C21H22O10		529-55-5	C09099	Shikimates and Phenylpropanoids	Flavonoids	Flavanones	0.226179	0.227307	0.211775	0.221754	0.0637853	0.0968395	0.0720261	0.0775503	0.0449345	0.105449	0.117346	0.0892432	0.166939	0.14959	0.22466	0.180396	0.0812649	0.0869053	0.164155	0.110775	1.56802	1.67845	1.60147	1.62724	1.61879
Coniferaldehyde	179.07	181.2	POS	C10H10O3	HMDB0141782	20649-42-7	C02666	Shikimates and Phenylpropanoids	Phenylpropanoids (C6-C3)	Cinnamic acids and derivatives	0.0846938	0.0897066	0.0875046	0.0873017	0.00997164	0.0217151	0.0202704	0.017319	0.00899531	0.00646846	0.00677285	0.0074122	0.119381	0.078391	0.092257	0.0966765	0.0362306	0.0155069	0.0296831	0.0271402	0.0371725	0.0584637	0.0339265	0.0364454	0.041502
N-Acetyltryptophan	245.093	173.6	NEG	C13H14N2O3	HMDB0013713	1218-34-4	C03137	Amino acids and Peptides	Small peptides	Dipeptides	2.69625	2.63496	2.53459	2.62193	0.0314328	0.125116	0.0791038	0.0785507	0.0177806	0.0108795	0.0236159	0.0174253	3.44912	2.75038	1.76462	2.65471	0.232434	0.423935	0.299728	0.318699	0.438786	0.476239	0.456891	0.451945	0.455965
Amygdalin	456.151	161.4	NEG	C20H27NO11	HMDB0035030	29883-15-6	C08325	Amino acids and Peptides	Amino acid glycosides	Cyanogenic glycosides	0.00639265	0.00722643	0.00801851	0.00721253	0.0374775	0.0482238	0.0493552	0.0450188	0.0100803	0.0170477	0.0256968	0.0176083	0.00644748	0.00162449	0.00696938	0.00501379	0.00810567	0.0253753	0.0109743	0.0148184	0.379141	0.357246	0.366426	0.362308	0.36628
7-[(2S,3R,4S,5S,6R)-3,4,5-trihydroxy-6-[[(2S,3R,4S,5R)-3,4,5-trihydroxytetrahydropyran-2-yl]oxymethyl]tetrahydropyran-2-yl]oxychromen-2-one	439.122	156.6	POS	C20H24O12				Shikimates and Phenylpropanoids	Coumarins	Simple coumarins	0.00205993	0.00203915	0.000554417	0.00155117	0.0092131	0.00971525	0.00822258	0.00905031	0.00451874	0.00144274	0.00467752	0.00354634	0.000744949	0.00415627	0.00124118	0.00204747	0.00344122	0.00993121	0.0121605	0.00851098	0.0137868	0.0120222	0.0122287	0.012743	0.0126952
1-[3-hydroxy-4-[(2S,3R,4S,5S,6R)-3,4,5-trihydroxy-6-(hydroxymethyl)tetrahydropyran-2-yl]oxy-phenyl]ethanone	313.093	143.7	NEG	C14H18O8		17063-43-3					0.0313731	0.0321828	0.0306782	0.0314114	0.0264267	0.0258281	0.0322117	0.0281555	0.0156459	0.0119565	0.0208484	0.0161503	0.0198814	0.0244567	0.0189812	0.0211064	0.0109962	0.036342	0.0367795	0.0280392	0.0539066	0.0355701	0.0414789	0.0358315	0.0416968
3-Pyridylacetic acid	138.055	25.1	POS	C7H7NO2	HMDB0001538	501-81-5		Alkaloids	Nicotinic acid alkaloids	Pyridine alkaloids	0.0625464	0.0659065	0.059373	0.0626087	0.0702024	0.0875652	0.0760988	0.0779555	0.0292718	0.027421	0.116705	0.0577993	0.0647096	0.0773526	0.109509	0.0838571	0.0920909	0.171435	0.172712	0.145413	0.20762	0.189186	0.190587	0.18093	0.192081
Glucose 1-phosphate	259.022	24.9	NEG	C6H13O9P	HMDB0001586	59-56-3	C00103	Carbohydrates	Saccharides	Monosaccharides	0.82016	0.793861	0.767865	0.793962	0.762456	0.653043	0.745162	0.72022	1.33647	1.5104	1.38639	1.41109	0.806967	0.769307	0.598649	0.724974	1.24757	1.41319	1.59773	1.4195	1.2307	1.19626	1.19636	1.24432	1.21691
Xylulose	149.046	24.9	NEG	C5H10O5	HMDB0001644	551-84-8	C00310	Carbohydrates	Saccharides	Monosaccharides	0.1858	0.178283	0.155472	0.173185	0.373817	0.32427	0.463937	0.387341	0.280424	0.267099	0.287231	0.278251	0.180131	0.269792	0.206547	0.218823	0.273382	0.247453	0.295098	0.271978	0.260588	0.279833	0.268083	0.259463	0.266992
Sorbose	203.053	24.3	POS	C6H12O6	HMDB0246950	87-79-6	C00247	Carbohydrates	Saccharides	Monosaccharides	0.121147	0.116146	0.11194	0.116411	0.274407	0.431372	0.417539	0.374439	0.100665	0.14223	0.160148	0.134347	0.23786	0.253394	0.240104	0.243786	0.122788	0.160045	0.199479	0.160771	0.185123	0.197237	0.185805	0.201854	0.192505
Tagatose	203.053	24.3	POS	C6H12O6	HMDB0003418	87-81-0	C00795	Carbohydrates	Saccharides	Monosaccharides	0.121147	0.116146	0.11194	0.116411	0.274407	0.431372	0.417539	0.374439	0.100665	0.14223	0.160148	0.134347	0.23786	0.253394	0.240104	0.243786	0.122788	0.160045	0.199479	0.160771	0.185123	0.197237	0.185805	0.201854	0.192505
Allose	203.053	24.3	POS	C6H12O6	HMDB0062473	39392-62-6	C01487	Carbohydrates	Saccharides	Monosaccharides	0.121147	0.116146	0.11194	0.116411	0.274407	0.431372	0.417539	0.374439	0.100665	0.14223	0.160148	0.134347	0.23786	0.253394	0.240104	0.243786	0.122788	0.160045	0.199479	0.160771	0.185123	0.197237	0.185805	0.201854	0.192505
Glucose	203.053	24.3	POS	C6H12O6	HMDB0003345	492-62-6	C00267	Carbohydrates	Saccharides	Monosaccharides	0.121147	0.116146	0.11194	0.116411	0.274407	0.431372	0.417539	0.374439	0.100665	0.14223	0.160148	0.134347	0.23786	0.253394	0.240104	0.243786	0.122788	0.160045	0.199479	0.160771	0.185123	0.197237	0.185805	0.201854	0.192505
Glutamate	146.046	24.2	NEG	C5H9NO4	HMDB0000148	56-86-0	C00025	Amino acids and Peptides	Small peptides	Aminoacids	1.73015	1.81214	1.55378	1.69869	2.75641	3.06015	3.27788	3.03148	1.69989	1.91175	2.95127	2.18764	2.51407	1.5647	2.01758	2.03212	0.862131	2.01219	2.12358	1.66597	1.99659	1.98069	2.18442	1.97765	2.03484
Sarcosine	88.0404	24.1	NEG	C3H7NO2	HMDB0000271	107-97-1	C00213	Amino acids and Peptides	Small peptides	Aminoacids	0.0695035	0.0809154	0.0647736	0.0717308	0.141949	0.118154	0.139147	0.133084	0.168895	0.143549	0.21676	0.176402	0.0824758	0.0736601	0.0696582	0.0752647	0.111915	0.110901	0.125373	0.116063	0.108416	0.113662	0.119858	0.115376	0.114328
Alanine	88.0404	24.1	NEG	C3H7NO2	HMDB0000161	56-41-7	C00041	Amino acids and Peptides	Small peptides	Aminoacids	0.0695035	0.0809154	0.0647736	0.0717308	0.141949	0.118154	0.139147	0.133084	0.168895	0.143549	0.21676	0.176402	0.0824758	0.0736601	0.0696582	0.0752647	0.111915	0.110901	0.125373	0.116063	0.108416	0.113662	0.119858	0.115376	0.114328
Sucrose	343.124	25.7	POS	C12H22O11	HMDB0000258	57-50-1	C00089	Carbohydrates	Saccharides	Disaccharides	0.0029642	0.00300187	0.00320235	0.00305614	0.00313435	0.00699028	0.00722378	0.0057828	0.000893054	0.0021294	0.0024248	0.00181575	0.0148051	0.0077257	0.0210544	0.0145284	0.00166326	0.00224325	0.00182039	0.00190896	0.0123336	0.0117373	0.0125184	0.0112209	0.0119526
Serine	104.035	23.5	NEG	C3H7NO3	HMDB0000187	56-45-1	C00065	Amino acids and Peptides	Small peptides	Aminoacids	0.18951	0.191074	0.163949	0.181511	0.285598	0.288106	0.349102	0.307602	0.148053	0.157412	0.239611	0.181692	0.199764	0.158837	0.19663	0.185077	0.14476	0.174972	0.238991	0.186241	0.223693	0.226402	0.23553	0.21455	0.225044
Alisol B 23-acetate	513.359	272.7	NEG	C32H50O5		26575-95-1		Terpenoids	Triterpenoids	Dammarane and Protostane triterpenoids	0.0352782	0.0337796	0.0336677	0.0342419	0.0323938	0.030382	0.0287117	0.0304959	0.00972883	0.00785959	0.0229299	0.0135061	0.0142539	0.0224793	0.0123135	0.0163489	0.00244299	0.0195417	0.0314356	0.0178068	0.0203786	0.0164706	0.0184817	0.0175046	0.0182089
Polygalacic acid	503.337	250.6	NEG	C30H48O6		22338-71-2		Terpenoids	Triterpenoids	Oleanane triterpenoids	0.332835	0.316605	0.338658	0.329366	5.0965	3.02731	4.12852	4.08411	11.5038	5.59453	3.82604	6.97479	0.298499	1.77553	0.555848	0.876626	2.57354	2.90776	5.67716	3.71949	4.87896	5.07736	4.80835	4.90234	4.91675
Maleic acid	115.004	26.8	NEG	C4H4O4	HMDB0000176	110-16-7	C01384	Fatty acids	Fatty Acids and Conjugates	Dicarboxylic acids	1.00823	1.01598	0.974029	0.99941	1.41256	1.48484	1.67684	1.52475	2.20517	2.26573	1.66763	2.04618	0.924018	0.838147	0.666881	0.809682	1.98678	3.91162	2.19756	2.69865	1.75169	1.85562	1.78006	1.79539	1.79569
(E)-2-(4-Methylpent-3-enyl)-6-oxohept-2-enoic acid	223.134	232.6	NEG	C13H20O3		1217271-07-2		Fatty acids	Fatty Acids and Conjugates	Unsaturated fatty acids	0.085883	0.0864023	0.078567	0.0836174	0.122891	0.102466	0.141758	0.122372	0.307568	0.0942096	0.120879	0.174219	0.0426338	0.0586515	0.0459373	0.0490742	0.684068	0.0671808	0.101128	0.284126	0.11634	0.117092	0.123172	0.119932	0.119134
4-Aminobutyric acid (GABA)	102.056	23.5	NEG	C4H9NO2	HMDB0000112	20791	C00334	Amino acids and Peptides	Small peptides	Aminoacids	0.0590409	0.0566557	0.0536936	0.0564634	0.104632	0.0963064	0.120174	0.107037	0.0997082	0.0772895	0.11788	0.0982926	0.0710709	0.0591002	0.0821687	0.0707799	0.0866951	0.0625539	0.0827516	0.0773336	0.0762493	0.0849158	0.0882046	0.0807044	0.0825185
Citraconic acid	129.019	43.3	NEG	C5H6O4	HMDB0000634	498-23-7	C02226	Fatty acids	Fatty Acids and Conjugates	Dicarboxylic acids	0.176689	0.181079	0.181216	0.179661	0.142453	0.155136	0.168241	0.155276	0.288486	0.173246	0.132029	0.19792	0.133246	0.246907	0.151597	0.17725	0.155983	0.126185	0.258827	0.180332	0.212612	0.165488	0.145772	0.167479	0.172838
Oleamide	282.279	306.9	POS	C18H35NO	HMDB0002117	301-02-0	C19670	Fatty acids	Fatty amides	Primary amides	14.6934	14.9613	14.8335	14.8294	13.0991	14.5916	14.1894	13.96	14.3264	14.1519	14.421	14.2998	16.1126	15.3157	15.5592	15.6625	14.0564	14.8886	14.8094	14.5848	16.3813	16.0667	16.4448	15.5313	16.106
Sulfuretin	271.06	215.8	POS	C15H10O5		120-05-8	C08730	Shikimates and Phenylpropanoids	Flavonoids	Aurones	0.00418622	0.00350772	0.00330183	0.00366526	0.00230602	0.00173161	0.00495606	0.0029979	0.006462	0.00259247	0.0107145	0.00658965	0.00310939	0.014908	0.00726193	0.00842643	0.00211374	0.0161967	0.0108396	0.00971665	0.284311	0.295501	0.281013	0.28249	0.285829
5-hydroxy-2-(4-hydroxyphenyl)-7-[(2S,3R,4S,5S,6R)-3,4,5-trihydroxy-6-(hydroxymethyl)tetrahydropyran-2-yl]oxy-chroman-4-one	435.128	182.3	POS	C21H22O10		529-55-5		Shikimates and Phenylpropanoids	Flavonoids	Flavanones	0.226179	0.227307	0.211775	0.221754	0.0637853	0.0968395	0.0720261	0.0775503	0.0449345	0.105449	0.117346	0.0892432	0.166939	0.14959	0.22466	0.180396	0.0812649	0.0869053	0.164155	0.110775	1.56802	1.67845	1.60147	1.62724	1.61879
Galactose 1-phosphate	259.022	24.9	NEG	C6H13O9P	HMDB0000645	2255-14-3	C00446	Carbohydrates	Saccharides	Monosaccharides	0.82016	0.793861	0.767865	0.793962	0.762456	0.653043	0.745162	0.72022	1.33647	1.5104	1.38639	1.41109	0.806967	0.769307	0.598649	0.724974	1.24757	1.41319	1.59773	1.4195	1.2307	1.19626	1.19636	1.24432	1.21691
Arabinose	149.046	24.9	NEG	C5H10O5	HMDB0000646	10323-20-3	C11476	Carbohydrates	Saccharides	Monosaccharides	0.1858	0.178283	0.155472	0.173185	0.373817	0.32427	0.463937	0.387341	0.280424	0.267099	0.287231	0.278251	0.180131	0.269792	0.206547	0.218823	0.273382	0.247453	0.295098	0.271978	0.260588	0.279833	0.268083	0.259463	0.266992
Galactose	203.053	24.3	POS	C6H12O6	HMDB0000143	10257-28-0	C00984	Carbohydrates	Saccharides	Monosaccharides	0.121147	0.116146	0.11194	0.116411	0.274407	0.431372	0.417539	0.374439	0.100665	0.14223	0.160148	0.134347	0.23786	0.253394	0.240104	0.243786	0.122788	0.160045	0.199479	0.160771	0.185123	0.197237	0.185805	0.201854	0.192505
3-O-Acetylursolic acid	497.364	316.4	NEG	C32H50O4	HMDB0036008	7372-30-7		Terpenoids	Triterpenoids	Ursane and Taraxastane triterpenoids	0.0113502	0.0125627	0.0115932	0.0118354	0.0354123	0.041073	0.0267096	0.0343983	1.12994	1.17665	0.526716	0.944437	0.00528982	2.19301e-05	0.00740978	0.00424051	0.0241905	0.102505	0.0799256	0.0688738	0.487197	0.572737	0.519266	0.478839	0.51451
Ursolic acid	455.353	305	NEG	C30H48O3				Terpenoids	Triterpenoids	Ursane and Taraxastane triterpenoids	3.29495	3.00975	3.13398	3.14622	4.04258	7.38232	8.01956	6.48149	5.97906	5.01749	6.76367	5.92008	4.30357	5.37958	3.76588	4.48301	2.35216	6.38318	6.46277	5.06603	7.39795	7.81158	7.27269	7.19117	7.41835
3-Epiursolic Acid	455.353	305	NEG	C30H48O3				Terpenoids	Triterpenoids	Ursane and Taraxastane triterpenoids	3.29495	3.00975	3.13398	3.14622	4.04258	7.38232	8.01956	6.48149	5.97906	5.01749	6.76367	5.92008	4.30357	5.37958	3.76588	4.48301	2.35216	6.38318	6.46277	5.06603	7.39795	7.81158	7.27269	7.19117	7.41835
(4aS,6aS,6bR,10S,12aR)-10-hydroxy-2,2,6a,6b,9,9,12a-heptamethyl-1,3,4,5,6,6a,7,8,8a,10,11,12,13,14b-tetradecahydropicene-4a-carboxylic acid	455.353	305	NEG	C30H48O3		508-02-1		Terpenoids	Triterpenoids	Oleanane triterpenoids	3.29495	3.00975	3.13398	3.14622	4.04258	7.38232	8.01956	6.48149	5.97906	5.01749	6.76367	5.92008	4.30357	5.37958	3.76588	4.48301	2.35216	6.38318	6.46277	5.06603	7.39795	7.81158	7.27269	7.19117	7.41835
LPC(18:0/0:0)	524.371	304.2	POS	C26H54NO7P	HMDB0010384	19420-57-6		Fatty acids	Glycerophospholipids	Glycerophosphocholines	0.0207489	0.0205321	0.0229634	0.0214148	0.0256775	0.0405447	0.0225076	0.0295766	0.0511954	0.0258642	0.0221647	0.0330748	0.0244195	0.0189946	0.0169083	0.0201075	0.00668965	0.035627	0.0269876	0.0231014	0.0322104	0.0382883	0.0368853	0.0347524	0.0355341
Linoleamide	280.263	295.6	POS	C18H33NO	HMDB0062656	3072-13-7		Fatty acids	Fatty amides	Primary amides	8.13097	7.84674	7.99533	7.99101	6.90508	7.31692	7.79746	7.33982	7.81149	7.95608	8.2447	8.00409	8.68707	7.09871	8.53833	8.10804	7.35432	8.20548	7.33095	7.63025	9.08855	9.08912	9.00365	8.13742	8.82968
LPC(18:2/0:0)	520.34	279.1	POS	C26H50NO7P	HMDB0010386	22252-07-9	C04100	Fatty acids	Glycerophospholipids	Glycerophosphocholines	0.32073	0.316901	0.321534	0.319722	0.170512	0.350345	0.218214	0.246357	0.329105	0.269376	0.191097	0.263193	0.340532	0.390111	0.370265	0.366969	0.0805258	0.30753	0.196999	0.195018	0.405856	0.415293	0.386289	0.405726	0.403291
beta-Chamigrenic acid	233.155	262.7	NEG	C15H22O2				Terpenoids	Sesquiterpenoids	Chamigrane sesquiterpenoids	0.318161	0.320061	0.321216	0.319813	0.347506	0.333871	0.349358	0.343578	0.274654	0.317975	0.283324	0.291984	0.323765	0.256221	0.336141	0.305376	0.300694	0.295321	0.244109	0.280041	0.319145	0.326175	0.32016	0.325456	0.322734
(E,9S,12S,13S)-9,12,13-trihydroxyoctadec-10-enoic acid	329.233	227.8	NEG	C18H34O5		97134-11-7	C14833	Fatty acids	Octadecanoids	Other Octadecanoids	6.117	6.17911	5.96961	6.08857	0.929382	0.695858	0.809987	0.811742	1.10537	1.42326	1.1711	1.23325	6.30421	9.29244	5.37441	6.99036	2.01672	1.82604	2.48242	2.10839	2.0647	2.18603	2.14447	2.13683	2.133
(Z)-9,12,13-trihydroxyoctadec-15-enoic acid	329.233	227.8	NEG	C18H34O5				Fatty acids	Fatty Acids and Conjugates	Hydroxy fatty acids	6.117	6.17911	5.96961	6.08857	0.929382	0.695858	0.809987	0.811742	1.10537	1.42326	1.1711	1.23325	6.30421	9.29244	5.37441	6.99036	2.01672	1.82604	2.48242	2.10839	2.0647	2.18603	2.14447	2.13683	2.133
(1S,4aR,6aS,6bR,10R,11R,12aR)-1,10,11-trihydroxy-9,9-bis(hydroxymethyl)-2,2,6a,6b,12a-pentamethyl-1,3,4,5,6,6a,7,8,8a,10,11,12,13,14b-tetradecahydropicene-4a-carboxylic acid	519.334	227.5	NEG	C30H48O7		109742-48-5		Terpenoids	Triterpenoids	Oleanane triterpenoids	0.0467804	0.0490045	0.0422265	0.0460038	0.595505	0.336753	0.442654	0.458304	0.667536	0.194862	0.230895	0.364431	0.0627709	0.188388	0.102258	0.117806	0.234185	0.344981	0.541923	0.373696	0.394126	0.430189	0.374762	0.388036	0.396778
Monobutyl phthalate	221.082	223.8	NEG	C12H14O4	HMDB0013247	131-70-4		Shikimates and Phenylpropanoids	Phenolic acids (C6-C1)	Shikimic acids and derivatives	0.0279874	0.026439	0.0261861	0.0268708	0.0456552	0.0441308	0.0599535	0.0499131	0.0679849	0.105651	0.131739	0.101792	0.0241084	0.0251597	0.0246663	0.0246448	0.0234804	0.030597	0.0305168	0.0281981	0.0447468	0.0480468	0.0468826	0.0470813	0.0466894
6-[(E)-2-(4-hydroxyphenyl)vinyl]-4-methoxy-pyran-2-one	245.081	209.7	POS	C14H12O4		39986-86-2		Shikimates and Phenylpropanoids	Styrylpyrones	Kavalactones and derivatives	0.00339532	0.00342415	0.00352658	0.00344868	0.053908	0.0378909	0.0229492	0.0382494	0.392979	0.0612403	0.0989995	0.184406	0.0545372	0.0314836	0.030993	0.0390046	0.293272	0.200612	0.660153	0.384679	0.108748	0.109238	0.106093	0.1037	0.106945
2-(3,4-dihydroxyphenyl)chromen-4-one	255.065	203.1	POS	C15H10O4		4143-64-0		Shikimates and Phenylpropanoids	Flavonoids	Flavones	0.385302	0.373781	0.375792	0.378292	0.18111	0.227037	0.197002	0.201716	0.0533469	0.0888367	0.127606	0.0899297	0.401544	0.45572	0.177604	0.344956	0.123612	0.559332	0.894138	0.525694	0.167992	0.173506	0.170058	0.163492	0.168762
2-[2-[(Z)-pent-2-enyl]-3-[3,4,5-trihydroxy-6-(hydroxymethyl)tetrahydropyran-2-yl]oxy-cyclopentyl]acetic acid	373.187	195.8	NEG	C18H30O8				Fatty acids	Octadecanoids	Jasmonic acids	0.220402	0.224773	0.214621	0.219932	0.0312897	0.0245084	0.0221383	0.0259788	0.0094428	0.0106061	0.0103458	0.0101316	0.0203037	0.0640589	0.016095	0.0334859	0.031418	0.0329706	0.0481019	0.0374968	0.0189513	0.0228112	0.0198742	0.0213918	0.0207571
6-Hydroxyluteolin 7-glucoside	465.102	181	POS	C21H20O12	HMDB0302732	54300-65-1	C17763	Shikimates and Phenylpropanoids	Flavonoids	Flavones	7.51057	7.4533	7.40292	7.4556	7.04839	8.3056	8.42369	7.92589	1.95237	3.11585	5.23597	3.43473	9.65187	11.7746	5.18444	8.87032	3.10256	4.5373	10.4379	6.02592	5.05619	5.47318	5.24567	5.20332	5.24459
(6S,7aR)-6-hydroxy-4,4,7a-trimethyl-6,7-dihydro-5H-benzofuran-2-one	197.117	179.7	POS	C11H16O3		1493515		Terpenoids	Apocarotenoids	Apocarotenoids (β-)	0.00567483	0.00674295	0.00725237	0.00655672	0.00821442	0.00622272	0.00853081	0.00765598	0.00486447	0.00418856	0.00504929	0.00470078	0.0027606	0.00440389	0.00454399	0.00390282	0.00522927	0.0126912	0.00938573	0.00910207	0.00640668	0.00715177	0.00790809	0.00935295	0.00770488
3-[6-[[3,5-dihydroxy-6-methyl-4-[3,4,5-trihydroxy-6-(hydroxymethyl)tetrahydropyran-2-yl]oxy-tetrahydropyran-2-yl]oxymethyl]-3,4,5-trihydroxy-tetrahydropyran-2-yl]oxy-2-(3,4-dihydroxyphenyl)-5,7-dihydroxy-chromen-4-one	773.215	177.2	POS	C33H40O21		136449-10-0		Shikimates and Phenylpropanoids	Flavonoids	Flavonols	0.000101045	0.000198552	5.87578e-06	0.000101824	0.000115931	5.92083e-06	0.000233719	0.000118524	0.000220674	0.000466568	0.000464737	0.000383993	0.00061082	0.00185683	8.17107e-05	0.000849786	9.62417e-05	5.91231e-06	0.000304674	0.000135609	0.00551385	0.0060704	0.0072534	0.00661524	0.00636322
Baimaside	627.156	172	POS	C27H30O17		18609-17-1	C12667	Shikimates and Phenylpropanoids	Flavonoids	Flavonols	0.0641471	0.0704385	0.0675705	0.0673853	0.0253426	0.0269055	0.027995	0.0267477	0.0163416	0.00427301	0.034473	0.0183626	0.0562176	0.0277666	0.0319964	0.0386602	0.0118284	0.0197511	0.0816787	0.0377527	0.0547821	0.0604459	0.034632	0.0355137	0.0463434
2-[2-(3,4-dihydroxybenzoyl)oxy-4,6-dihydroxy-phenyl]acetic acid	319.046	171.4	NEG	C15H12O8				Polyketides	Aromatic polyketides	Depsides	0.00630766	0.00490014	0.00458088	0.00526289	0.0148758	0.0916325	0.10171	0.0694061	0.00105397	0.00583664	0.0116754	0.00618866	0.0231305	0.00669705	0.00848594	0.0127712	0.00249806	0.00641169	0.00419497	0.00436824	0.0320949	0.0338951	0.0279581	0.034849	0.0321993
5,7-dihydroxy-7-[[(E)-3-(4-hydroxyphenyl)prop-2-enoyl]oxymethyl]-1-[(2S,3R,4S,5S,6R)-3,4,5-trihydroxy-6-(hydroxymethyl)oxan-2-yl]oxy-4a,5,6,7a-tetrahydro-1H-cyclopenta[c]pyran-4-carboxylic acid	555.172	170.3	POS	C25H30O14				Terpenoids	Monoterpenoids	Iridoids monoterpenoids	0.00513248	0.00479756	0.00500674	0.00497893	0.00118085	0.00167643	0.00210223	0.00165317	0.00252347	0.00279199	0.0015944	0.00230328	0.00908834	0.00119027	0.000659494	0.00364604	0.000495744	0.00702225	0.000841821	0.0027866	0.0111172	0.0111299	0.0112641	0.0117812	0.0113231
3,3-Dimethylglutaric acid	159.066	161.2	NEG	C7H12O4	HMDB0002441	4839-46-7		Fatty acids	Fatty Acids and Conjugates	Dicarboxylic acids	0.0690659	0.0696143	0.0609384	0.0665396	0.026278	0.018456	0.0220603	0.0222648	0.0601455	0.0283034	0.0186004	0.0356831	0.0167515	0.0264513	0.0157878	0.0196636	0.00978189	0.0173163	0.0229868	0.016695	0.025129	0.030625	0.0282608	0.0146318	0.0246616
Procyanidin B2	577.135	160.6	NEG	C30H26O12	HMDB0033973	29106-49-8	C17639	Shikimates and Phenylpropanoids	Flavonoids	Proanthocyanins	0.885989	0.862729	0.826298	0.858339	0.105483	0.295257	0.1398	0.18018	0.0981853	0.0443012	0.11634	0.0862754	1.46499	0.982113	0.924056	1.12372	0.714415	0.813186	0.891054	0.806218	1.01218	0.997037	0.967341	1.03607	1.00316
Ferulate	195.065	154.5	POS	C10H10O4	HMDB0000954	537-98-4	C01494	Shikimates and Phenylpropanoids	Phenylpropanoids (C6-C3)	Cinnamic acids and derivatives	0.0325471	0.0324738	0.0141603	0.0263937	0.143353	0.111925	0.204394	0.153224	0.479797	0.715857	0.389026	0.528227	0.0215325	0.0211515	0.0167557	0.0198132	0.08811	0.0610812	0.070756	0.0733157	0.209812	0.214448	0.209368	0.204799	0.209607
Homoveratric acid	179.07	149.1	POS	C10H12O4	HMDB0000434	93-40-3		Shikimates and Phenylpropanoids	Phenolic acids (C6-C1)	Simple phenolic acids	0.0374459	0.0391413	0.0248126	0.0337999	0.0293787	0.0234045	0.0103701	0.0210511	0.0199151	0.0159509	0.0229189	0.019595	0.0283259	0.0513708	0.0202176	0.0333048	0.0219335	0.0270435	0.0269011	0.0252927	0.0584	0.0616793	0.0567811	0.057871	0.0586829
L-Fucitol	165.077	26	NEG	C6H14O5	HMDB0304954	13074-06-1		Fatty acids	Fatty acyls	Fatty alcohols	0.240215	0.227213	0.265735	0.244388	0.201909	0.148948	0.243422	0.198093	0.273953	0.133365	0.139258	0.182192	0.181346	0.398791	0.264509	0.281548	0.495733	0.894292	0.518011	0.636012	0.203496	0.206765	0.248356	0.208759	0.216844
Mesaconic acid	129.019	25.6	NEG	C5H6O4	HMDB0000749	498-24-8	C01732	Fatty acids	Fatty Acids and Conjugates	Dicarboxylic acids	0.622824	0.59683	0.575935	0.598529	0.617886	0.535307	0.601267	0.58482	0.64342	0.484731	0.462448	0.5302	0.532564	0.815111	0.477404	0.608359	0.644583	0.680835	0.690237	0.671885	0.537532	0.535398	0.515554	0.635191	0.555919
Threonine	120.066	24.9	POS	C4H9NO3	HMDB0000167	72-19-5	C00188	Amino acids and Peptides	Small peptides	Aminoacids	0.0793695	0.0789507	0.0818221	0.0800474	0.0753197	0.144165	0.148857	0.122781	0.0792971	0.10825	0.146072	0.111206	0.0836568	0.0358083	0.0795213	0.0663288	0.110569	0.0999069	0.109927	0.106801	0.0934561	0.0975165	0.0929609	0.0940093	0.0944857
Ribitol	151.061	24.2	NEG	C5H12O5	HMDB0002917	87-99-0	C00474				0.158404	0.156564	0.155502	0.156823	0.18856	0.153438	0.154287	0.165428	0.12678	0.10518	0.0975812	0.109847	0.13164	0.242544	0.11658	0.163588	0.258923	0.285349	0.148539	0.230937	0.119853	0.126037	0.130733	0.136746	0.128342
Arabitol	151.061	24.2	NEG	C5H12O5	HMDB0001851	7643-75-6	C00532	Carbohydrates	Saccharides	Monosaccharides	0.158404	0.156564	0.155502	0.156823	0.18856	0.153438	0.154287	0.165428	0.12678	0.10518	0.0975812	0.109847	0.13164	0.242544	0.11658	0.163588	0.258923	0.285349	0.148539	0.230937	0.119853	0.126037	0.130733	0.136746	0.128342
Asparagine	131.046	23.5	NEG	C4H8N2O3	HMDB0000168	70-47-3	C00152	Amino acids and Peptides	Small peptides	Aminoacids	1.06524	1.07442	0.949077	1.02958	2.59555	3.39898	4.13528	3.3766	2.42345	3.0322	6.14	3.86522	0.833393	0.997683	1.22197	1.01768	4.50322	3.3808	5.10089	4.3283	2.83017	2.91768	3.09625	2.70153	2.88641
Histidine	154.062	22.9	NEG	C6H9N3O2	HMDB0000177	71-00-1	C00135	Amino acids and Peptides	Small peptides	Aminoacids	0.0383509	0.0421992	0.0336045	0.0380515	0.0290955	0.0624091	0.0397158	0.0437401	0.00322315	0.00425762	0.0151351	0.00753862	0.0641996	0.034476	0.0361382	0.0449379	0.026406	0.0117455	0.0362276	0.024793	0.0456565	0.0408413	0.0378053	0.0354572	0.0399401
Proline	114.056	25.5	NEG	C5H9NO2	HMDB0000162	147-85-3	C00148	Amino acids and Peptides	Small peptides	Aminoacids	0.177856	0.204013	0.18724	0.189703	0.0137602	0.0378171	0.0331957	0.0282577	0.0143592	0.00889963	0.0146698	0.0126429	0.121735	0.0399133	0.0666925	0.0761137	0.0147822	0.0223718	0.0277942	0.0216494	0.122608	0.110582	0.159262	0.163228	0.13892
Galactinol	341.108	25.5	NEG	C12H22O11		3687-64-7		Carbohydrates	Polyols	Cyclitols	0.564245	0.567379	0.560915	0.564179	0.659758	1.44128	1.55267	1.2179	0.199043	0.166254	0.302163	0.222487	2.13587	1.66418	3.41238	2.40414	0.11206	0.41814	0.193946	0.241382	2.16092	1.60645	1.62117	1.61368	1.75056
2-Hydroxybutyric acid	85.0294	25.3	NEG	C4H8O3	HMDB0000008	3347-90-8	C05984	Fatty acids	Fatty Acids and Conjugates	Hydroxy fatty acids	0.142814	0.156507	0.172492	0.157271	0.161049	0.149028	0.177366	0.162481	0.171723	0.148794	0.148522	0.156346	0.146057	0.198142	0.144594	0.162931	0.111374	0.156526	0.126345	0.131415	0.15721	0.147567	0.144418	0.134855	0.146013
(1S,4aR,6aS,6bR,9S,10R,11R,12aR,14bS)-1,10,11-trihydroxy-9-(hydroxymethyl)-2,2,6a,6b,9,12a-hexamethyl-1,3,4,5,6,6a,7,8,8a,10,11,12,13,14b-tetradecahydropicene-4a-carboxylic acid	503.337	250.6	NEG	C30H48O6		55306-03-1		Terpenoids	Triterpenoids	Oleanane triterpenoids	0.332835	0.316605	0.338658	0.329366	5.0965	3.02731	4.12852	4.08411	11.5038	5.59453	3.82604	6.97479	0.298499	1.77553	0.555848	0.876626	2.57354	2.90776	5.67716	3.71949	4.87896	5.07736	4.80835	4.90234	4.91675
Dihydroxyacetone	89.0244	24.9	NEG	C3H6O3	HMDB0001882	96-26-4	C00184	Carbohydrates	Saccharides	Monosaccharides	1.02264	1.02992	0.975152	1.00924	1.40201	1.25428	1.65467	1.43699	1.80074	2.71425	3.22188	2.57895	1.17157	1.29908	1.51959	1.33008	0.918128	1.62545	1.53879	1.36079	1.7294	1.75692	1.85651	1.85777	1.80015
(1R,2R,5S,8R,14R,15R,16S)-16-hydroxy-8-isopropenyl-1,2,14,17,17-pentamethyl-pentacyclo[11.7.0.02,10.05,9.014,18]icosane-5,15-dicarboxylic acid	485.327	263.7	NEG	C30H46O5		21302-79-4		Terpenoids	Triterpenoids	Abeolupane triterpenoids	14.8741	14.565	14.2548	14.5646	14.441	13.1646	14.9349	14.1802	21.5375	14.9556	15.6312	17.3747	16.642	19.6431	18.6042	18.2964	15.6722	20.2654	21.2739	19.0705	14.3488	14.8156	14.2124	14.394	14.4427
2-(3,4-dihydroxyphenyl)-7-hydroxy-5-[(2S,3R,4S,5S,6R)-3,4,5-trihydroxy-6-[[(2R,3R,4R,5R,6S)-3,4,5-trihydroxy-6-methyl-tetrahydropyran-2-yl]oxymethyl]tetrahydropyran-2-yl]oxy-chromen-4-one	595.166	184.5	POS	C27H30O15				Shikimates and Phenylpropanoids	Flavonoids	Flavones	0.0139357	0.0130622	0.0120607	0.0130195	0.0173896	0.011016	0.0125687	0.0136581	0.00884488	0.00696792	0.0100755	0.00862942	0.00904407	0.024668	0.00841958	0.0140439	0.00531461	0.011074	0.00618967	0.00752608	0.0171971	0.0174338	0.0159629	0.0158879	0.0166204
Tropolone	121.029	192.7	NEG	C7H6O2				Shikimates and Phenylpropanoids			0.153574	0.15753	0.151327	0.154144	1.23845	0.297329	0.381747	0.639176	3.03138	0.489236	0.527296	1.3493	0.145929	0.2427	0.160085	0.182905	0.179557	0.355695	0.320861	0.285371	2.59335	2.64585	2.56737	2.5923	2.59972
Mono(2-ethylhexyl) phthalate	277.145	265.4	NEG	C16H22O4	HMDB0013248	4376-20-9	C03343	Shikimates and Phenylpropanoids	Phenolic acids (C6-C1)	Shikimic acids and derivatives	0.00819184	0.00953777	0.0101553	0.00929497	0.0135119	0.0128102	0.013086	0.013136	0.0108347	0.012681	0.0113723	0.0116293	0.0109534	0.00747722	0.0105744	0.00966831	0.00760697	0.0121143	0.0111631	0.0102948	0.0109392	0.0124566	0.0140295	0.0139964	0.0128554
Okanin	289.071	199.7	POS	C15H12O6		484-76-4	C08724	Shikimates and Phenylpropanoids	Flavonoids	Chalcones	0.0439886	0.0451954	0.0420803	0.0437548	0.0145234	0.0289954	0.0223086	0.0219425	0.0119805	0.0155638	0.0146231	0.0140558	0.0278105	0.0305025	0.0583515	0.0388882	0.0158009	0.0360235	0.0301974	0.0273406	0.0481406	0.0501834	0.0474809	0.0491956	0.0487501
Narcissin	625.177	182	POS	C28H32O16		604-80-8		Shikimates and Phenylpropanoids	Flavonoids	Flavonols	0.0197894	0.0181901	0.0188623	0.0189473	0.0454116	0.0318451	0.0363903	0.0378824	0.00991749	0.0199439	0.0215197	0.017127	0.0148508	0.0194245	0.0153617	0.0165457	0.00321148	0.0131088	0.00749776	0.00793934	0.011053	0.0114305	0.0111687	0.0104906	0.0110357
Daphnin	341.087	147.9	POS	C15H16O9		486-55-5	C01421	Shikimates and Phenylpropanoids	Coumarins	Simple coumarins	0.307239	0.310194	0.307655	0.308363	0.216019	0.106818	0.188151	0.170329	0.0773004	0.212539	0.245905	0.178582	0.00660597	0.0195338	0.228041	0.084727	0.0398053	0.104593	0.0183641	0.0542541	0.123885	0.131727	0.130435	0.128555	0.12865
(E)-Osmundacetone	179.07	181.2	POS	C10H10O3		123694-03-1		Shikimates and Phenylpropanoids	Phenylpropanoids (C6-C3)	Cinnamic acids and derivatives	0.0846938	0.0897066	0.0875046	0.0873017	0.00997164	0.0217151	0.0202704	0.017319	0.00899531	0.00646846	0.00677285	0.0074122	0.119381	0.078391	0.092257	0.0966765	0.0362306	0.0155069	0.0296831	0.0271402	0.0371725	0.0584637	0.0339265	0.0364454	0.041502
Trigonelline	138.055	25.1	POS	C7H7NO2	HMDB0000875	535-83-1	C01004	Alkaloids	Nicotinic acid alkaloids	Pyridine alkaloids	0.0625464	0.0659065	0.059373	0.0626087	0.0702024	0.0875652	0.0760988	0.0779555	0.0292718	0.027421	0.116705	0.0577993	0.0647096	0.0773526	0.109509	0.0838571	0.0920909	0.171435	0.172712	0.145413	0.20762	0.189186	0.190587	0.18093	0.192081
(Z)-5,8,11-trihydroxyoctadec-9-enoic acid	329.233	227.8	NEG	C18H34O5				Fatty acids	Octadecanoids	Other Octadecanoids	6.117	6.17911	5.96961	6.08857	0.929382	0.695858	0.809987	0.811742	1.10537	1.42326	1.1711	1.23325	6.30421	9.29244	5.37441	6.99036	2.01672	1.82604	2.48242	2.10839	2.0647	2.18603	2.14447	2.13683	2.133
Quercetin 3-gentiobioside	627.156	172	POS	C27H30O17	HMDB0301692	117-39-5		Shikimates and Phenylpropanoids	Flavonoids	Flavonols	0.0641471	0.0704385	0.0675705	0.0673853	0.0253426	0.0269055	0.027995	0.0267477	0.0163416	0.00427301	0.034473	0.0183626	0.0562176	0.0277666	0.0319964	0.0386602	0.0118284	0.0197511	0.0816787	0.0377527	0.0547821	0.0604459	0.034632	0.0355137	0.0463434
Palatinose (hydrate)	341.108	25.5	NEG	C12H22O11		13718-94-0	C01742	Carbohydrates	Saccharides	Disaccharides	0.564245	0.567379	0.560915	0.564179	0.659758	1.44128	1.55267	1.2179	0.199043	0.166254	0.302163	0.222487	2.13587	1.66418	3.41238	2.40414	0.11206	0.41814	0.193946	0.241382	2.16092	1.60645	1.62117	1.61368	1.75056
Turanose	341.108	25.5	NEG	C12H22O11		547-25-1		Carbohydrates	Saccharides	Disaccharides	0.564245	0.567379	0.560915	0.564179	0.659758	1.44128	1.55267	1.2179	0.199043	0.166254	0.302163	0.222487	2.13587	1.66418	3.41238	2.40414	0.11206	0.41814	0.193946	0.241382	2.16092	1.60645	1.62117	1.61368	1.75056
Paullinic acid	309.28	333	NEG	C20H38O2				Fatty acids	Fatty Acids and Conjugates	Unsaturated fatty acids	0.0339588	0.0337098	0.0439205	0.0371964	0.0275842	0.0410768	0.0262821	0.0316477	0.0254955	0.0204516	0.0241287	0.0233586	0.0232118	0.0167904	0.03212	0.0240407	0.0182012	0.0338254	0.050565	0.0341972	0.0225167	0.0232337	0.0286754	0.0168631	0.0228222
Dihydrotachysterol	399.363	328.7	POS	C28H46O	HMDB0015203	67-96-9	C06957	Terpenoids	Steroids	Vitamin D2 and derivatives	0.000566935	5.86659e-06	5.87578e-06	0.000192893	0.000152387	0.000220065	0.000148799	0.00017375	0.000763484	0.000497685	0.00105736	0.000772843	0.000295684	0.00170439	0.00350432	0.0018348	5.73547e-06	0.000903046	0.00126086	0.000723214	0.000752521	0.000671353	0.000687876	0.000399509	0.000627815
Stearamide	284.295	319.1	POS	C18H37NO	HMDB0034146	124-26-5	C13846	Fatty acids	Fatty amides	Primary amides	0.537132	0.567872	0.553326	0.552777	0.492423	0.49747	0.514795	0.501563	0.476211	0.558965	0.540809	0.525328	0.618517	0.529566	0.525465	0.557849	0.462685	0.496966	0.521433	0.493694	0.615929	0.589012	0.58596	0.552984	0.585971
cis-9-Palmitoleic acid	253.217	306.2	NEG	C16H30O2	HMDB0003229	373-49-9	C08362	Fatty acids	Fatty Acids and Conjugates	Unsaturated fatty acids	0.300152	0.293571	0.292918	0.295547	0.455522	0.306712	0.329597	0.363944	0.409823	0.484833	0.528644	0.474434	0.35486	0.380745	0.478546	0.404717	0.260884	0.699931	0.568824	0.50988	0.354979	0.358128	0.344292	0.346481	0.35097
Myristic acid	227.201	303.6	NEG	C14H28O2	HMDB0000806	544-63-8	C06424	Fatty acids	Fatty Acids and Conjugates	Branched fatty acids	1.65961	1.71956	1.59297	1.65738	2.05594	1.6908	1.92903	1.89192	1.91304	1.67717	1.93235	1.84085	1.49883	1.35094	1.70961	1.51979	1.14642	1.78582	1.59761	1.50995	1.48422	1.53312	1.44198	1.39701	1.46408
Medicagenic acid	501.323	269.7	NEG	C30H46O6		599-07-5		Terpenoids	Triterpenoids	Oleanane triterpenoids	0.209835	0.212197	0.201546	0.207859	0.492727	0.365935	0.388796	0.415819	1.3815	0.717947	0.75682	0.952088	0.138231	0.275825	0.27779	0.230615	0.185306	0.508985	0.621562	0.438618	0.451153	0.476482	0.467565	0.433178	0.457095
(1S,4aR,6aS,6bR,10R,11R,12aR,14bS)-1,10,11-trihydroxy-2,2,6a,6b,9,9,12a-heptamethyl-1,3,4,5,6,6a,7,8,8a,10,11,12,13,14b-tetradecahydropicene-4a-carboxylic acid	471.347	257.4	POS	C30H48O5		31298-06-3		Terpenoids	Triterpenoids	Oleanane triterpenoids	0.267125	0.269696	0.279685	0.272168	0.647615	0.606321	0.722366	0.658767	0.47666	0.315434	0.357752	0.383282	0.311794	0.365451	0.126411	0.267885	0.365824	0.527945	0.591252	0.495007	0.527023	0.57626	0.580168	0.563377	0.561707
3,12-dihydroxy-4,6a,6b,11,12,14b-hexamethyl-1,2,3,4a,5,6,7,8,9,10,11,12a,14,14a-tetradecahydropicene-4,8a-dicarboxylic acid	501.322	245	NEG	C30H46O6				Terpenoids	Triterpenoids	Ursane and Taraxastane triterpenoids	2.62003	2.49325	2.37015	2.49448	14.0233	12.1008	14.3473	13.4905	17.0205	6.02164	11.1428	11.395	4.89674	14.4995	8.70929	9.36849	8.00686	15.0629	20.5448	14.5382	9.05508	9.22131	9.20689	9.30627	9.19739
Nordihydroguaiaretic acid	301.144	244.1	NEG	C18H22O4		500-38-9	C10719	Shikimates and Phenylpropanoids	Lignans	Dibenzylbutane lignans	0.0213535	0.0210397	0.0195195	0.0206375	0.0309786	0.0274905	0.0293945	0.0292879	0.0245716	0.0127556	0.0145899	0.0173057	0.0470931	0.0281672	0.0134308	0.0295637	0.036289	0.0351231	0.0886658	0.0533593	0.0208583	0.019958	0.0216471	0.0228225	0.0213215
4-hydroxy-3-(3-methylbut-2-enyl)benzoic acid	205.087	226.2	NEG	C12H14O3		1138-41-6	C12458	Shikimates and Phenylpropanoids	Phenolic acids (C6-C1)	Shikimic acids and derivatives	0.00506968	0.000847594	0.00467177	0.00352968	0.00119016	0.00340002	0.00274898	0.00244639	0.00459676	0.00196027	0.00198853	0.00284852	0.00139242	0.00223763	0.00515666	0.0029289	0.00522768	0.00698823	0.00280259	0.00500617	0.111351	0.118523	0.113668	0.112103	0.113911
Periplocymarin	533.313	226.2	NEG	C30H46O8		127-32-2		Terpenoids	Steroids	Cardenolides	0.0316671	0.0277547	0.0414732	0.0336317	0.15617	0.220493	0.243247	0.206637	0.548004	0.0865789	0.404614	0.346399	0.0565154	0.19438	0.0765113	0.109136	0.0699778	0.39931	0.436499	0.301929	0.189615	0.203076	0.194279	0.297382	0.221088
Xanyhyletin	229.086	224.9	POS	C14H12O3		553-19-5	C09317	Shikimates and Phenylpropanoids	Coumarins	Simple coumarins	0.0108226	0.0100851	0.0103217	0.0104098	0.306299	0.081733	0.118353	0.168795	0.082129	0.0943145	0.0912279	0.0892238	0.201737	0.244539	0.0891761	0.178484	0.0646465	0.0995892	0.566251	0.243496	0.127262	0.129285	0.128696	0.129843	0.128772
(4-Benzoyloxy-3,5,6-trihydroxycyclohexen-1-yl)methyl benzoate	383.114	207.2	NEG	C21H20O7				Shikimates and Phenylpropanoids	Phenolic acids (C6-C1)	Simple phenolic acids	0.0131299	0.0133863	0.0148343	0.0137835	0.0177409	0.0106898	0.00716112	0.0118639	0.00534886	0.00416432	0.0184148	0.00930933	0.0159281	0.019008	0.0257819	0.0202394	0.037617	0.0101683	0.0212737	0.0230197	0.0121339	0.0130312	0.0115898	0.0124152	0.0122925
Pinoresinol	357.134	193.3	NEG	C20H22O6		4263-88-1	C05366	Shikimates and Phenylpropanoids	Lignans	Furofuranoid lignans	0.307372	0.292036	0.304108	0.301172	0.00756694	0.00623973	0.00771682	0.0071745	0.0316148	0.0149399	0.0231987	0.0232511	0.250474	0.253789	0.204067	0.23611	0.0372342	0.0308415	0.0175224	0.0285327	0.0661477	0.0751826	0.07201	0.0698891	0.0708074
Swertiajaponin	461.109	189.4	NEG	C22H22O11		6980-25-2	C10187	Shikimates and Phenylpropanoids	Flavonoids	Flavones	1.05628	1.00505	0.986344	1.01589	1.46427	1.38079	1.19537	1.34681	0.760007	0.671016	0.707861	0.712961	0.331712	1.2809	0.703507	0.772041	0.270358	0.619743	0.664384	0.518162	0.639666	0.626176	0.597586	0.637859	0.625322
Quercetin 3-O-(6-O-malonyl-beta-D-glucoside)	551.104	183.6	POS	C24H22O15		96862-01-0	C12638	Shikimates and Phenylpropanoids	Flavonoids	Flavonols	0.0030324	0.00247193	0.00307297	0.0028591	0.00848966	0.00517693	0.00553176	0.00639945	0.00414383	0.006512	0.0110853	0.00724704	0.0056287	0.010977	0.0065254	0.00771036	0.0122485	0.0152744	0.00774053	0.0117545	0.00406399	0.00473653	0.00433635	0.00360104	0.00418448
[(3S,4R,5S)-5-[(2S,3R,4S,5S,6R)-4,5-dihydroxy-6-(hydroxymethyl)-2-(4-hydroxyphenoxy)tetrahydropyran-3-yl]oxy-3,4-dihydroxy-tetrahydrofuran-3-yl]methyl 4-hydroxybenzoate	505.135	183.4	NEG	C24H28O13		220778-23-4		Terpenoids	Meroterpenoids	Meromonoterpenoids	0.0481415	0.0469495	0.0445164	0.0465358	0.150646	0.136142	0.179841	0.155543	0.209067	0.148628	0.151117	0.169604	0.0677279	0.0475356	0.0884206	0.0678947	0.0629507	0.156167	0.0927309	0.10395	0.127354	0.115129	0.121845	0.121273	0.1214
Tropic acid	147.045	182.8	NEG	C9H10O3				Shikimates and Phenylpropanoids			0.140426	0.124937	0.136678	0.134013	0.0241473	0.0142276	0.0180114	0.0187954	0.0552986	0.00727236	0.026437	0.0296693	0.0215886	0.0419424	0.0225339	0.0286883	0.0209737	0.0252767	0.0175142	0.0212549	0.0514274	0.0629991	0.0586225	0.0577306	0.0576949
3',5'-Dimethoxy-4'-hydroxyacetophenone	195.066	175.5	NEG	C10H12O4		2478-38-8	C10664	Shikimates and Phenylpropanoids			0.0447436	0.0435441	0.0380833	0.0421237	0.0103639	0.00695575	0.00673868	0.00801945	0.00711992	0.0101911	0.00457104	0.00729401	0.0742038	0.0397308	0.0517506	0.0552284	0.0398955	0.0182264	0.0167842	0.0249687	0.0287794	0.0321365	0.0195849	0.0176527	0.0245384
(2R,3S,4S,5R,6R)-2-(hydroxymethyl)-6-[(3-hydroxy-2,6,6-trimethyl-cyclohexen-1-yl)methoxy]tetrahydropyran-3,4,5-triol	331.176	171.5	NEG	C16H28O7				Terpenoids	Monoterpenoids	Secoiridoid monoterpenoids	0.0118713	0.0105005	0.0192583	0.0138767	0.000620323	0.00419468	0.00833517	0.00438339	0.00331028	2.07363e-05	0.000618613	0.00131654	0.00597335	0.00411032	0.0201436	0.0100758	0.0039186	0.00425578	0.0023855	0.00351996	0.0101996	0.0132112	0.0133233	0.0132618	0.012499
(2S)-2-benzoyloxybutanedioic acid	237.041	167	NEG	C11H10O6		22138-51-8		Shikimates and Phenylpropanoids	Phenolic acids (C6-C1)	Simple phenolic acids	0.00721173	0.00635482	0.00902356	0.00753004	0.00848511	0.0079603	0.0178375	0.0114276	0.00628609	0.0119964	0.00344709	0.0072432	0.00699997	0.00637744	0.00499314	0.00612352	0.00309238	0.00871618	0.00867886	0.00682914	0.375425	0.388647	0.381996	0.402211	0.38707
3,5,7-trihydroxy-2-[2-hydroxy-6-[(2S,3R,4S,5S,6R)-3,4,5-trihydroxy-6-(hydroxymethyl)tetrahydropyran-2-yl]oxy-phenyl]chromen-4-one	465.103	165.9	POS	C21H20O12		172428-47-6		Shikimates and Phenylpropanoids	Flavonoids	Flavonols	0.0616366	0.0308651	0.0641416	0.0522144	0.0216857	0.0254071	0.0108077	0.0193002	0.017229	0.0258669	0.0126715	0.0185891	0.0325967	0.0333624	0.00934588	0.0251017	0.025458	0.01837	0.0370103	0.0269461	0.026141	0.0307696	0.0300901	0.0278013	0.0287005
2-[4-[4-[hydroxy-(4-hydroxy-3-methoxy-phenyl)methyl]-3-(hydroxymethyl)tetrahydrofuran-2-yl]-2-methoxy-phenoxy]-6-(hydroxymethyl)tetrahydropyran-3,4,5-triol	537.198	159.5	NEG	C26H34O12				Shikimates and Phenylpropanoids	Lignans	Furanoid lignans	0.414887	0.435707	0.412232	0.420942	0.0241035	0.034193	0.0200716	0.0261227	0.105962	0.052348	0.0874391	0.0819164	0.854821	1.0381	0.034781	0.642569	0.0586782	0.235549	0.553403	0.282544	0.227655	0.211042	0.217784	0.212192	0.217168
Skimmin	325.092	156.6	POS	C15H16O8		93-39-0		Shikimates and Phenylpropanoids	Coumarins	Simple coumarins	0.00492744	0.00513967	0.0140048	0.00802398	0.0075982	0.0223572	0.0124333	0.0141296	0.0660313	0.0420572	0.0582173	0.0554353	0.0139068	0.0024748	0.00340469	0.00659543	0.00854812	0.00390589	0.0287923	0.0137488	0.0281879	0.0292911	0.0303259	0.0212363	0.0272603
4-Hydroxycinnamic acid	165.055	152.7	POS	C9H8O3	HMDB0002035	7400-08-0	C00811	Shikimates and Phenylpropanoids	Phenylpropanoids (C6-C3)	Cinnamic acids and derivatives	0.0256774	0.0255528	0.0101763	0.0204688	0.0143693	0.0567488	0.0649755	0.0453645	0.011354	0.0490778	0.0304169	0.0302829	0.0120712	0.0221305	0.00570846	0.0133034	0.0441267	0.0516002	0.0236171	0.0397813	0.402138	0.402881	0.391515	0.388214	0.396187
4-Ketopimelic acid	173.046	43.5	NEG	C7H10O5		502-50-1		Fatty acids	Fatty Acids and Conjugates	Dicarboxylic acids	0.0537832	0.0529566	0.0519074	0.0528824	0.0389057	0.0481699	0.0468523	0.0446426	0.0455428	0.388882	0.0321662	0.15553	0.0433	0.0438351	0.0284403	0.0385252	0.052139	0.0426975	0.0403441	0.0450602	0.0342781	0.0377668	0.0393451	0.0283424	0.0349331
Uracil	113.035	31.8	POS	C4H4N2O2	HMDB0000300	66-22-8	C00106	Alkaloids	Pseudoalkaloids	Purine alkaloids	0.0223066	0.0200964	0.0213107	0.0212379	0.029232	0.0513935	0.0607857	0.0471371	0.0491599	0.0545999	0.043322	0.0490273	0.0449093	0.0207265	0.0419775	0.0358711	0.0605197	0.0411542	0.039338	0.047004	0.0484138	0.0361353	0.0288934	0.0331219	0.0366411
3-Aminopiperidine-2,6-dione	111.055	25.7	POS	C5H8N2O2	HMDB0242134	2353-44-8		Alkaloids	Lysine alkaloids	Piperidine alkaloids	0.0246974	0.0260723	0.0240553	0.0249417	0.0217102	0.0515058	0.0368136	0.0366766	0.00669133	0.00874157	0.018936	0.0114563	0.0284658	0.0156507	0.0129482	0.0190215	0.0237631	0.0256312	0.0413324	0.0302423	0.0347973	0.0351873	0.0383335	0.0376802	0.0364996
Pipecolic acid	130.086	25.7	POS	C6H11NO2	HMDB0000716	3105-95-1	C00408	Amino acids and Peptides	Small peptides	Aminoacids	0.0400098	0.0372905	0.0384768	0.0385924	0.0295731	0.0281225	0.028513	0.0287362	0.0314577	0.0360012	0.0296642	0.0323744	0.0371921	0.0877283	0.027484	0.0508015	0.0476741	0.0266588	0.0316199	0.0353176	0.0715609	0.0744372	0.0711096	0.0714306	0.0721346
Quinic acid	173.046	25.5	NEG	C7H12O6	HMDB0003072	115919-31-8	C00296				0.0593799	0.0481485	0.0518048	0.0531111	0.028782	0.0490209	0.035751	0.0378513	0.190187	0.200357	0.123926	0.17149	0.0512854	0.0516309	0.0434114	0.0487759	0.167112	0.0951464	0.12221	0.128156	0.106142	0.0934593	0.100075	0.0902133	0.0974724
4-Hydroxyproline	132.066	25	POS	C5H9NO3	HMDB0000725	51-35-4	C01157	Amino acids and Peptides	Small peptides	Aminoacids	0.00502478	0.00639382	0.00505819	0.00549226	0.00943131	0.0137401	0.0120639	0.0117451	0.00919666	0.0101045	0.0159119	0.0117377	0.0076063	0.00393375	0.00483817	0.00545941	0.00587048	0.296698	0.00796921	0.103512	0.0766898	0.0766549	0.0776075	0.0742242	0.0762941
Glycerophosphocholine	258.11	25	POS	C8H20NO6P	HMDB0000086	28319-77-9	C00670	Fatty acids	Glycerophospholipids	Glycerophosphocholines	0.0259812	0.0270998	0.027291	0.0267907	0.0198952	0.00904842	0.0105517	0.0131651	0.00949138	0.0105757	0.0127017	0.0109229	0.024204	0.158905	0.0101947	0.0644347	0.0115204	0.0954853	0.0224911	0.0431656	0.292526	0.293199	0.286474	0.295627	0.291957
Gluconic acid	195.051	24.8	NEG	C6H12O7	HMDB0000625	526-95-4	C00257	Carbohydrates	Saccharides	Monosaccharides	1.50569	1.59729	1.38824	1.49708	3.4601	1.74344	1.98392	2.39582	4.5891	2.88295	2.94826	3.47343	1.16044	1.92572	1.3403	1.47549	2.11929	1.73971	2.73494	2.19798	4.20911	4.24555	4.38152	4.12185	4.23951
Kaempferol	287.055	206.8	POS	C15H10O6	HMDB0005801	520-18-3	C05903	Shikimates and Phenylpropanoids	Flavonoids	Flavonols	0.103164	0.0985354	0.0980751	0.0999249	0.0445373	0.0451606	0.0410292	0.0435757	0.0282998	0.035426	0.0318915	0.0318724	0.0605503	0.0935741	0.0978677	0.0839974	0.0285908	0.0549232	0.044731	0.0427483	0.0564925	0.0542112	0.055833	0.0536923	0.0550572
Caplamin	130.087	28.2	NEG	C6H13NO2	HMDB0001901	60-32-2	C02378	Fatty acids	Fatty Acids and Conjugates	Amino fatty acids	0.0845953	0.0742653	0.0618701	0.0735769	0.0856814	0.239493	0.232404	0.185859	0.0796818	0.0879618	0.0918215	0.0864884	0.0448691	0.0426907	0.0618648	0.0498082	0.13278	0.174157	0.0947737	0.133904	0.154163	0.163673	0.158284	0.125567	0.150422
5,7-dihydroxy-2-(4-hydroxy-3-methoxy-phenyl)-3-[3,4,5-trihydroxy-6-[[(2R,3R,4R,5R,6S)-3,4,5-trihydroxy-6-methyl-tetrahydropyran-2-yl]oxymethyl]tetrahydropyran-2-yl]oxy-chromen-4-one	625.177	182	POS	C28H32O16				Shikimates and Phenylpropanoids	Flavonoids	Flavonols	0.0197894	0.0181901	0.0188623	0.0189473	0.0454116	0.0318451	0.0363903	0.0378824	0.00991749	0.0199439	0.0215197	0.017127	0.0148508	0.0194245	0.0153617	0.0165457	0.00321148	0.0131088	0.00749776	0.00793934	0.011053	0.0114305	0.0111687	0.0104906	0.0110357
3,5-Di-tert-butylphenol	205.16	279.9	NEG	C14H22O		1138-52-9		Shikimates and Phenylpropanoids			4.24084	4.44885	4.27613	4.32194	5.64049	4.94826	4.07852	4.88909	3.83225	4.23642	3.20402	3.75756	4.81221	3.90376	4.47803	4.398	3.57582	4.57381	3.99397	4.04786	4.38704	4.51714	4.55043	4.4907	4.48633
(E)-3-(3,4-dihydroxyphenyl)-1-[2-hydroxy-4-[(2S,3R,4S,5S,6R)-3,4,5-trihydroxy-6-(hydroxymethyl)tetrahydropyran-2-yl]oxy-phenyl]prop-2-en-1-one	435.128	182.3	POS	C21H22O10		499-29-6		Shikimates and Phenylpropanoids	Flavonoids	Chalcones	0.226179	0.227307	0.211775	0.221754	0.0637853	0.0968395	0.0720261	0.0775503	0.0449345	0.105449	0.117346	0.0892432	0.166939	0.14959	0.22466	0.180396	0.0812649	0.0869053	0.164155	0.110775	1.56802	1.67845	1.60147	1.62724	1.61879
Choerospondin	435.128	182.3	POS	C21H22O10		81202-36-0		Shikimates and Phenylpropanoids	Flavonoids	Flavanones	0.226179	0.227307	0.211775	0.221754	0.0637853	0.0968395	0.0720261	0.0775503	0.0449345	0.105449	0.117346	0.0892432	0.166939	0.14959	0.22466	0.180396	0.0812649	0.0869053	0.164155	0.110775	1.56802	1.67845	1.60147	1.62724	1.61879
Mannose 1-phosphate	259.022	24.9	NEG	C6H13O9P	HMDB0006330	27251-84-9	C00636	Carbohydrates	Saccharides	Monosaccharides	0.82016	0.793861	0.767865	0.793962	0.762456	0.653043	0.745162	0.72022	1.33647	1.5104	1.38639	1.41109	0.806967	0.769307	0.598649	0.724974	1.24757	1.41319	1.59773	1.4195	1.2307	1.19626	1.19636	1.24432	1.21691
Ribose	149.046	24.9	NEG	C5H10O5	HMDB0000283	24259-59-4	C00121	Carbohydrates	Saccharides	Monosaccharides	0.1858	0.178283	0.155472	0.173185	0.373817	0.32427	0.463937	0.387341	0.280424	0.267099	0.287231	0.278251	0.180131	0.269792	0.206547	0.218823	0.273382	0.247453	0.295098	0.271978	0.260588	0.279833	0.268083	0.259463	0.266992
(E)-9,12,13-trihydroxyoctadec-10-enoic acid	329.233	227.8	NEG	C18H34O5		29907-56-0|97134-11-7		Fatty acids	Octadecanoids	Other Octadecanoids	6.117	6.17911	5.96961	6.08857	0.929382	0.695858	0.809987	0.811742	1.10537	1.42326	1.1711	1.23325	6.30421	9.29244	5.37441	6.99036	2.01672	1.82604	2.48242	2.10839	2.0647	2.18603	2.14447	2.13683	2.133
Xylitol	151.061	24.2	NEG	C5H12O5	HMDB0002917	87-99-0	C00379	Carbohydrates	Saccharides	Monosaccharides	0.158404	0.156564	0.155502	0.156823	0.18856	0.153438	0.154287	0.165428	0.12678	0.10518	0.0975812	0.109847	0.13164	0.242544	0.11658	0.163588	0.258923	0.285349	0.148539	0.230937	0.119853	0.126037	0.130733	0.136746	0.128342
(2R,3R,4S,5S,6R)-2-[(2E,6R)-6-hydroxy-2,6-dimethyl-octa-2,7-dienoxy]-6-(hydroxymethyl)tetrahydropyran-3,4,5-triol	331.176	171.5	NEG	C16H28O7		64776-96-1		Terpenoids	Monoterpenoids	Acyclic monoterpenoids	0.0118713	0.0105005	0.0192583	0.0138767	0.000620323	0.00419468	0.00833517	0.00438339	0.00331028	2.07363e-05	0.000618613	0.00131654	0.00597335	0.00411032	0.0201436	0.0100758	0.0039186	0.00425578	0.0023855	0.00351996	0.0101996	0.0132112	0.0133233	0.0132618	0.012499
1-Oleoyl-sn-glycerol 3-phosphate	435.252	319.9	NEG	C21H41O7P	HMDB0007855	22556-62-3		Fatty acids	Glycerophospholipids	Glycerophosphates	0.0342446	0.030019	0.0311165	0.0317934	0.0698335	0.0325586	0.0515604	0.0513175	0.144518	0.0720363	0.0647376	0.0937639	0.0342848	0.0533493	0.0290314	0.0388885	0.0679123	0.0647529	0.1128	0.0818216	0.0532676	0.051438	0.0502161	0.0526553	0.0518943
3-O-Acetyl-11-hydroxy-beta-boswellic acid	513.359	293	NEG	C32H50O5				Terpenoids	Triterpenoids	Serratane triterpenoids	0.0404085	0.057487	0.0872402	0.0617119	0.0626313	0.0384871	0.0475304	0.0495496	2.34409	1.96485	0.759974	1.68964	0.0479885	0.024082	0.0270558	0.0330421	0.0181821	0.0532246	0.0696504	0.047019	0.707738	0.674428	0.675965	0.634676	0.673202
Sphingosine	300.29	247.4	POS	C18H37NO2	HMDB0000252	123-78-4	C00319	Fatty acids	Sphingolipids	Sphingoid bases	0.0211206	0.0207877	0.0230664	0.0216582	0.014207	0.0151744	0.0157099	0.0150304	0.0181607	0.0153754	0.0171229	0.0168863	0.0149399	0.0129157	0.0184343	0.0154299	0.0145936	0.0119921	0.0145087	0.0136981	0.0188059	0.0173534	0.0178361	0.0173029	0.0178246
Gnaphaliin	315.087	231.6	POS	C17H14O6		33803-42-8		Shikimates and Phenylpropanoids	Flavonoids	Flavonols	0.0147658	0.0128522	0.0127109	0.013443	0.0114391	0.0116143	0.00909901	0.0107175	0.0216283	0.0585616	0.028618	0.0362693	0.0108866	0.0119194	0.0140507	0.0122856	0.0215507	0.0134321	0.00718258	0.0140551	0.0150371	0.0148956	0.0151688	0.014796	0.0149744
Dodecanedioic acid	211.134	229.1	NEG	C12H22O4	HMDB0000623	693-23-2	C02678	Fatty acids	Fatty Acids and Conjugates	Dicarboxylic acids	0.189391	0.190423	0.184547	0.188121	0.0843266	0.0950231	0.133855	0.104402	0.119179	0.0544287	0.0772612	0.083623	0.0802283	0.11095	0.106861	0.0993463	0.211522	0.0591435	0.096825	0.122497	0.080443	0.0831753	0.0852463	0.0838834	0.083187
Hamaudol	259.096	220.3	POS	C15H16O5		735-46-6	C17483	Polyketides	Chromanes	Chromones	0.00260837	0.00265744	0.00265991	0.0026419	0.0143319	0.0152375	0.00950943	0.0130263	0.481028	0.117366	0.178864	0.259086	0.00673745	0.00796857	0.00359931	0.00610178	1.14754	0.042326	1.31047	0.833445	0.169755	0.178219	0.223711	0.170307	0.185498
1,3-dihydroxy-6-(hydroxymethyl)-8-methoxy-anthracene-9,10-dione	301.071	195.3	POS	C16H12O6		478-35-3		Polyketides	Polycyclic aromatic polyketides	Anthraquinones and anthrones	0.130751	0.130692	0.126648	0.129363	0.135594	0.212132	0.20511	0.184279	0.184104	0.520855	0.333241	0.346066	0.0831182	0.104593	0.120982	0.102898	0.269737	0.18907	0.142095	0.2003	0.127741	0.127966	0.129661	0.127801	0.128292
5-methyl-4-[(2S,3R,4S,5S,6R)-3,4,5-trihydroxy-6-(hydroxymethyl)tetrahydropyran-2-yl]oxy-chromen-2-one	339.108	191.4	POS	C16H18O8		76474-54-9		Shikimates and Phenylpropanoids	Coumarins	Simple coumarins	0.0180356	0.0152758	0.0175533	0.0169549	0.0369736	0.0850612	0.164379	0.0954712	0.0423296	0.062642	0.0688799	0.0579505	0.0293855	0.0633043	0.0385911	0.0437603	0.0321772	0.0514078	0.0303931	0.0379927	0.0362748	0.0342729	0.0317258	0.0281885	0.0326155
Phlorizin	435.129	190	NEG	C21H24O10	HMDB0036634	60-81-1	C01604	Shikimates and Phenylpropanoids	Flavonoids	Chalcones	95.4608	94.4572	89.0359	92.9846	33.9982	97.5134	77.5125	69.6747	30.5445	95.309	72.0002	65.9512	105.272	62.6171	100.75	89.5463	90.5459	75.2487	74.779	80.1912	66.9379	66.0109	64.2948	63.4421	65.1714
5,7-dihydroxy-2-[4-hydroxy-3-[(2S,3R,4S,5S,6R)-3,4,5-trihydroxy-6-(hydroxymethyl)oxan-2-yl]oxyphenyl]-2,3-dihydrochromen-4-one	451.125	187.7	POS	C21H22O11				Shikimates and Phenylpropanoids	Flavonoids	Flavanones	0.271698	0.260451	0.265813	0.265987	0.143018	0.132938	0.13057	0.135509	0.0681999	0.111777	0.110533	0.0968369	0.184238	0.287864	0.171649	0.214584	0.0764816	0.118383	0.176702	0.123856	0.113414	0.117064	0.119085	0.116664	0.116557
[(2S,3R,4S,5S,6R)-3,4,5-trihydroxy-6-(hydroxymethyl)tetrahydropyran-2-yl] (E)-3-phenylprop-2-enoate	309.098	182.3	NEG	C15H18O7		40004-96-4	C04164	Shikimates and Phenylpropanoids	Phenylpropanoids (C6-C3)	Cinnamic acids and derivatives	2.11488e-05	2.12342e-05	2.04232e-05	2.09354e-05	2.3714e-05	2.20774e-05	2.45952e-05	2.34622e-05	0.0116069	0.00143758	0.00167111	0.00490519	1.96095e-05	2.19301e-05	2.01744e-05	2.05713e-05	0.00215024	0.00553193	2.37963e-05	0.00256865	0.0484933	0.0493476	0.0458308	0.0446255	0.0470743
(2R,3R,4S,5S,6R)-2-[(2E)-6-hydroxy-2,6-dimethyl-octa-2,7-dienoxy]-6-[[(2S,3R,4S,5S)-3,4,5-trihydroxytetrahydropyran-2-yl]oxymethyl]tetrahydropyran-3,4,5-triol	445.208	175.5	NEG	C21H36O11				Terpenoids	Monoterpenoids	Acyclic monoterpenoids	0.0721322	0.0822097	0.0740686	0.0761368	0.0518847	0.0472032	0.0487021	0.0492633	0.0460565	0.054656	0.058737	0.0531498	0.0611198	0.0811538	0.0237917	0.0553551	0.19177	0.0428942	0.131393	0.122019	0.0425454	0.0448581	0.0391276	0.041451	0.0419955
(2R)-7-hydroxy-8-(2-hydroxyethyl)-5-methoxy-2-methyl-chroman-4-one	235.097	172.2	POS	C13H16O5		92589-99-6		Polyketides	Chromanes	Chromones	0.011725	0.01181	0.0123588	0.0119646	0.00572708	0.00610133	0.00586352	0.00589731	0.0057005	0.00631027	0.0062366	0.00608246	0.0169612	0.0167563	0.0129186	0.0155454	0.0130848	0.0120129	0.0186663	0.014588	0.0104631	0.0103505	0.0124846	0.00845103	0.0104373
4-O-p-Coumaroylquinic acid	339.108	161.1	POS	C16H18O8		53539-37-0	C10441	Shikimates and Phenylpropanoids	Phenylpropanoids (C6-C3)	Cinnamic acids and derivatives	0.26415	0.262511	0.252247	0.259636	0.0694406	0.484017	0.295905	0.283121	0.0573764	0.227035	0.104654	0.129689	1.17915	0.189864	0.244553	0.537857	0.850565	0.671535	0.320774	0.614291	0.247191	0.245909	0.251491	0.250516	0.248777
Leucocyanidin	287.056	152.8	NEG	C15H14O7	HMDB0303660	27015-21-0		Shikimates and Phenylpropanoids	Flavonoids	Flavandiols (Leucoanthocyanidins)	0.0159392	0.0458741	0.0166092	0.0261409	0.00869226	0.00765768	0.00972763	0.00869252	0.00860701	0.00462785	0.006143	0.00645929	0.0514242	0.0947836	0.0654061	0.0705379	0.0424826	0.056623	0.050538	0.0498812	0.929843	0.960399	0.956224	0.955246	0.950428
2,4-Dihydroxybenzoic acid	153.019	129.6	NEG	C7H6O4	HMDB0029666	89-86-1		Shikimates and Phenylpropanoids	Phenolic acids (C6-C1)	Simple phenolic acids	0.0184199	0.0173242	0.0168105	0.0175182	0.0205291	0.0174451	0.0217037	0.0198926	0.0166088	0.0150091	0.0170704	0.0162294	0.0156387	0.0223248	0.0189523	0.0189719	0.0165842	0.0192696	0.0215253	0.0191264	0.0417034	0.0504795	0.0466509	0.0456063	0.04611
Glutathione disulfide	611.147	32.6	NEG	C20H32N6O12S2	HMDB0003337	27025-41-8	C00127	Amino acids and Peptides	Small peptides	Tripeptides	0.00626258	0.00136456	0.00574667	0.00445794	0.00678214	0.00392038	0.00345158	0.00471803	0.00201605	0.00614073	0.00250418	0.00355365	0.016379	0.0163276	0.0139999	0.0155689	0.0109719	0.00984498	0.00310192	0.00797294	0.00669973	0.00632604	0.00677826	0.00434328	0.00603683
(3R,3aR,6S,6aR)-2,3,6-trihydroxy-3,3a,6,6a-tetrahydro-2H-furo[3,2-b]furan-5-one	175.025	26.1	NEG	C6H8O6		32449-92-6		Carbohydrates	Saccharides	Monosaccharides	0.112182	0.118635	0.10881	0.113209	0.182669	0.211397	0.20784	0.200635	0.279981	0.232415	0.268324	0.26024	0.0927776	0.12848	0.0961028	0.105787	0.148591	0.161732	0.232435	0.180919	0.146866	0.137793	0.14385	0.142911	0.142855
4-Guanidinobutyric acid	146.093	25.7	POS	C5H11N3O2	HMDB0003464	463-00-3	C01035	Amino acids and Peptides	Small peptides	Aminoacids	0.0801106	0.0887669	0.0810358	0.0833045	0.0864519	0.0545541	0.0615854	0.0675305	0.0122307	0.00933348	0.053631	0.0250651	0.0129576	0.0841506	0.0324834	0.0431972	0.0126022	0.0342257	0.0454994	0.0307758	0.161528	0.16464	0.162766	0.170989	0.164981
Mannitol	181.071	24.1	NEG	C6H14O6	HMDB0000765	69-65-8	C00392	Carbohydrates	Saccharides	Monosaccharides	28.1235	25.7832	27.0076	26.9714	16.9876	13.706	14.938	15.2105	23.2779	24.785	22.8098	23.6242	28.9715	24.3722	23.5193	25.621	16.0936	23.0618	23.3889	20.8481	16.1578	16.8295	19.0261	18.9306	17.736
(2R,3R,4S,5S,6R)-2-[[(2R,4aS,4bR,7S,10aS)-7-[(1R)-1,2-dihydroxyethyl]-1,1,4a,7-tetramethyl-3,4,4b,5,6,9,10,10a-octahydro-2H-phenanthren-2-yl]oxy]-6-(hydroxymethyl)tetrahydropyran-3,4,5-triol	483.296	216.5	NEG	C26H44O8		59219-65-7		Terpenoids	Diterpenoids	Pimarane and Isopimarane diterpenoids	0.00300284	0.00336616	0.00263548	0.00300149	0.0457815	0.0712369	0.0613696	0.0594627	0.0038531	0.00147185	0.00526514	0.00353003	0.0241998	0.00877633	0.0355656	0.0228472	1.97158e-05	0.0101659	0.0625602	0.0242486	0.0182541	0.0202321	0.0178245	0.0196587	0.0189923
4-O-feruloyl-D-quinic acid	369.118	163	POS	C17H20O9				Shikimates and Phenylpropanoids	Phenylpropanoids (C6-C3)	Cinnamic acids and derivatives	0.0407386	0.0421781	0.0416691	0.0415286	0.0268577	0.0420459	0.0454907	0.0381314	0.017111	0.014885	0.0125308	0.0148423	0.0552109	0.056328	0.0369722	0.0495037	0.0267817	0.0414348	0.0279958	0.0320708	0.0293723	0.0324333	0.0340493	0.0312118	0.0317667
2-[(1S,2S,4aR,8aS)-1-hydroxy-4a-methyl-8-methylene-decalin-2-yl]prop-2-enoic acid	249.15	245.1	NEG	C15H22O3		58728-37-3		Terpenoids	Sesquiterpenoids	Eudesmane sesquiterpenoids	0.00954162	0.00807637	0.0134902	0.0103694	0.0110716	0.0107463	0.0320395	0.0179524	0.0121886	0.00632377	0.00500868	0.00784035	0.00618303	0.0090892	0.00681167	0.0073613	0.0102308	0.00791896	0.00876752	0.00897243	0.00739345	0.0123485	0.00916796	0.00931048	0.0095551
Pomolic acid	471.349	259.4	NEG	C30H48O4		13849-91-7		Terpenoids	Triterpenoids	Ursane and Taraxastane triterpenoids	0.251927	0.267614	0.250688	0.256743	0.473742	0.512353	0.581531	0.522542	0.479801	0.258659	0.378908	0.372456	0.145017	0.213199	0.129198	0.162471	0.0850659	0.197599	0.299631	0.194099	0.262149	0.258949	0.259564	0.257236	0.259474
4-Hydroxybenzaldehyde	121.029	161.7	NEG	C7H6O2	HMDB0011718	123-08-0	C00633	Shikimates and Phenylpropanoids	Phenolic acids (C6-C1)	Shikimic acids and derivatives	0.167998	0.177997	0.150734	0.165576	0.184344	0.00639228	0.0050715	0.0652692	0.277364	0.128513	0.29202	0.232632	0.0796574	0.152459	0.0998423	0.110653	0.0696373	0.00292574	0.104475	0.0590126	0.312006	0.346171	0.330102	0.336999	0.33132
(1R,4aR,4bS,6aS,9R,10R,10aS)-1-(carboxymethyl)-2-(1-carboxy-1-methyl-ethyl)-10-hydroxy-1,4a,4b,9,10-pentamethyl-3,4,5,6,7,8,9,10a,12,12a-decahydro-2H-chrysene-6a-carboxylic acid	517.318	242.3	NEG	C30H46O7		114175-98-3		Terpenoids	Triterpenoids	Ursane and Taraxastane triterpenoids	0.320131	0.0965102	0.304297	0.240313	0.552096	0.373105	0.444959	0.45672	1.67349	0.365889	0.611985	0.883789	0.100087	0.366914	0.145956	0.204319	0.173564	0.554208	0.952905	0.560226	1.70498	1.78302	1.81655	1.79907	1.77591
4-(dimethylamino)butanoate	130.087	28.2	NEG	C6H13NO2		693-11-8		Amino acids and Peptides	Small peptides	Aminoacids	0.0845953	0.0742653	0.0618701	0.0735769	0.0856814	0.239493	0.232404	0.185859	0.0796818	0.0879618	0.0918215	0.0864884	0.0448691	0.0426907	0.0618648	0.0498082	0.13278	0.174157	0.0947737	0.133904	0.154163	0.163673	0.158284	0.125567	0.150422
(1R,2R,4aS,6aS,6bR,10S,12aR)-1,10-dihydroxy-1,2,6a,6b,9,9,12a-heptamethyl-2,3,4,5,6,6a,7,8,8a,10,11,12,13,14b-tetradecahydropicene-4a-carboxylic acid	471.348	281.4	NEG	C30H48O4		13849-91-7		Terpenoids	Triterpenoids	Ursane and Taraxastane triterpenoids	11.9547	12.0724	11.3695	11.7988	16.403	13.1581	17.0043	15.5218	13.1818	9.43067	9.01188	10.5415	15.6618	14.5362	8.59818	12.9321	9.1246	16.0263	18.2034	14.4514	13.0883	13.0255	16.0218	12.9288	13.7661
Tricetin	303.05	208.5	POS	C15H10O7	HMDB0029620	520-31-0	C10192	Shikimates and Phenylpropanoids	Flavonoids	Flavones	0.365817	0.341999	0.341394	0.349736	0.218922	0.244265	0.219716	0.227635	0.0677287	0.0962966	0.109775	0.0912666	0.345731	0.404673	0.358278	0.369561	0.119044	0.099015	0.288717	0.168925	0.214868	0.23573	0.23065	0.226366	0.226904
5,7-dihydroxy-2-[4-[3,4,5-trihydroxy-6-(hydroxymethyl)tetrahydropyran-2-yl]oxyphenyl]chroman-4-one	435.128	182.3	POS	C21H22O10				Shikimates and Phenylpropanoids	Flavonoids	Flavanones	0.226179	0.227307	0.211775	0.221754	0.0637853	0.0968395	0.0720261	0.0775503	0.0449345	0.105449	0.117346	0.0892432	0.166939	0.14959	0.22466	0.180396	0.0812649	0.0869053	0.164155	0.110775	1.56802	1.67845	1.60147	1.62724	1.61879
Neoamygdalin	456.151	161.4	NEG	C20H27NO11		29883-16-7		Amino acids and Peptides	Amino acid glycosides	Cyanogenic glycosides	0.00639265	0.00722643	0.00801851	0.00721253	0.0374775	0.0482238	0.0493552	0.0450188	0.0100803	0.0170477	0.0256968	0.0176083	0.00644748	0.00162449	0.00696938	0.00501379	0.00810567	0.0253753	0.0109743	0.0148184	0.379141	0.357246	0.366426	0.362308	0.36628
Glucovanillin	313.093	143.7	NEG	C14H18O8		494-08-6	C19808	Shikimates and Phenylpropanoids	Phenolic acids (C6-C1)	Simple phenolic acids	0.0313731	0.0321828	0.0306782	0.0314114	0.0264267	0.0258281	0.0322117	0.0281555	0.0156459	0.0119565	0.0208484	0.0161503	0.0198814	0.0244567	0.0189812	0.0211064	0.0109962	0.036342	0.0367795	0.0280392	0.0539066	0.0355701	0.0414789	0.0358315	0.0416968
(1S,5S,8S,9R)-2,5,9-trimethyltricyclo[6.3.0.01,5]undec-2-ene-3-carboxylic acid	233.155	262.7	NEG	C15H22O2				Terpenoids	Sesquiterpenoids	Silphiperfolane sesquiterpenoids	0.318161	0.320061	0.321216	0.319813	0.347506	0.333871	0.349358	0.343578	0.274654	0.317975	0.283324	0.291984	0.323765	0.256221	0.336141	0.305376	0.300694	0.295321	0.244109	0.280041	0.319145	0.326175	0.32016	0.325456	0.322734
2,10,10-trimethyltricyclo[6.3.0.01,5]undec-6-ene-6-carboxylic acid	233.155	262.7	NEG	C15H22O2				Terpenoids	Sesquiterpenoids	Pentalenane sesquiterpenoids	0.318161	0.320061	0.321216	0.319813	0.347506	0.333871	0.349358	0.343578	0.274654	0.317975	0.283324	0.291984	0.323765	0.256221	0.336141	0.305376	0.300694	0.295321	0.244109	0.280041	0.319145	0.326175	0.32016	0.325456	0.322734
1,1,9a-trimethyl-3,4,8,9-tetrahydro-2H-benzo[7]annulene-7-carboxylic acid	233.155	262.7	NEG	C15H22O2				Terpenoids	Sesquiterpenoids	Cuparane sesquiterpenoids	0.318161	0.320061	0.321216	0.319813	0.347506	0.333871	0.349358	0.343578	0.274654	0.317975	0.283324	0.291984	0.323765	0.256221	0.336141	0.305376	0.300694	0.295321	0.244109	0.280041	0.319145	0.326175	0.32016	0.325456	0.322734
(3S,4R,5R)-1,3,4,5-tetrahydroxy-6-[(2S,3R,4S,5S,6R)-3,4,5-trihydroxy-6-(hydroxymethyl)tetrahydropyran-2-yl]oxy-hexan-2-one	341.108	25.5	NEG	C12H22O11		13718-94-0		Carbohydrates	Saccharides	Disaccharides	0.564245	0.567379	0.560915	0.564179	0.659758	1.44128	1.55267	1.2179	0.199043	0.166254	0.302163	0.222487	2.13587	1.66418	3.41238	2.40414	0.11206	0.41814	0.193946	0.241382	2.16092	1.60645	1.62117	1.61368	1.75056
12-Methyltridecanoic acid	227.201	303.6	NEG	C14H28O2	HMDB0031072	2724-57-4		Fatty acids	Fatty Acids and Conjugates	Branched fatty acids	1.65961	1.71956	1.59297	1.65738	2.05594	1.6908	1.92903	1.89192	1.91304	1.67717	1.93235	1.84085	1.49883	1.35094	1.70961	1.51979	1.14642	1.78582	1.59761	1.50995	1.48422	1.53312	1.44198	1.39701	1.46408
Glucitol	181.071	24.1	NEG	C6H14O6	HMDB0000247	506-87-6	C00794	Carbohydrates	Saccharides	Monosaccharides	28.1235	25.7832	27.0076	26.9714	16.9876	13.706	14.938	15.2105	23.2779	24.785	22.8098	23.6242	28.9715	24.3722	23.5193	25.621	16.0936	23.0618	23.3889	20.8481	16.1578	16.8295	19.0261	18.9306	17.736
Galactitol	181.071	24.1	NEG	C6H14O6	HMDB0000107	608-66-2	C01697	Carbohydrates	Saccharides	Monosaccharides	28.1235	25.7832	27.0076	26.9714	16.9876	13.706	14.938	15.2105	23.2779	24.785	22.8098	23.6242	28.9715	24.3722	23.5193	25.621	16.0936	23.0618	23.3889	20.8481	16.1578	16.8295	19.0261	18.9306	17.736
PC(16:0/20:4)	782.57	346.5	POS	C44H80NO8P	HMDB0007982	35418-58-7		Fatty acids	Glycerophospholipids	Glycerophosphocholines	0.0910587	0.00118086	0.02585	0.0393632	0.0857934	0.052924	0.103112	0.0806099	0.125674	0.0964879	0.164313	0.128825	0.0848425	0.177131	0.090193	0.117389	0.108312	0.183916	0.0780267	0.123418	0.135389	0.153653	0.136901	0.106659	0.13315
Pentadecanoic acid	241.217	310.4	NEG	C15H30O2	HMDB0000826	1002-84-2	C16537	Fatty acids	Fatty Acids and Conjugates	Branched fatty acids	0.207061	0.206328	0.196496	0.203295	0.392148	0.248446	0.269653	0.303416	0.344712	0.313019	0.434422	0.364051	0.170138	0.19564	0.226082	0.197287	0.177287	0.380704	0.290171	0.28272	0.243224	0.247268	0.230865	0.233696	0.238763
12(S)-HHTrE	279.197	266.8	NEG	C17H28O3	HMDB0012535	54397-84-1	C20388	Fatty acids	Fatty Acids and Conjugates	Hydroxy fatty acids	0.0200819	0.0197721	0.019151	0.0196683	0.0608584	0.0269476	0.0251386	0.0376482	0.0209278	0.0178968	0.0186571	0.0191605	0.0192943	0.0339357	0.0174448	0.0235582	0.0232335	0.0253007	0.0225437	0.0236926	0.0221482	0.0212375	0.0221806	0.0196218	0.021297
12-Hydroxydodecanoic acid	215.165	234.8	NEG	C12H24O3	HMDB0002059	505-95-3	C08317	Fatty acids	Fatty Acids and Conjugates	Hydroxy fatty acids	0.0403742	0.042952	0.0405276	0.0412846	0.0268048	0.0387679	0.0497774	0.03845	0.0308912	0.0294262	0.0587372	0.0396849	0.0252177	0.0204739	0.029357	0.0250162	0.0222492	0.0414728	0.0208642	0.0281954	0.0152027	0.0166027	0.0175318	0.0182741	0.0169028
Valpromide	144.138	221.4	POS	C8H17NO	HMDB0259756	2430-27-5	D02766				0.00874187	0.00952309	0.00774433	0.00866976	0.00721129	0.00777854	0.0079132	0.00763435	0.00962144	0.00835052	0.0103245	0.00943214	0.00702932	0.0069855	0.00750777	0.00717419	0.0080367	0.00843443	0.00701079	0.00782731	0.00926916	0.00907877	0.00916837	0.00751561	0.00875797
(10E,15Z)-9,12,13-trihydroxyoctadeca-10,15-dienoic acid	327.217	220	NEG	C18H32O5		185147-97-1		Fatty acids	Octadecanoids	Other Octadecanoids	5.71342	5.63992	5.40981	5.58772	1.09989	1.04092	1.23335	1.12472	0.959427	1.30563	0.921767	1.06228	5.74873	10.314	4.74785	6.93685	3.3583	1.85207	2.6299	2.61342	2.04304	2.12603	2.09426	2.04141	2.07618
(2R,3S,4S,5R,6R)-2-[[(2R,3R,4R)-3,4-dihydroxy-4-(hydroxymethyl)oxolan-2-yl]oxymethyl]-6-[(1,7,7-trimethyl-2-bicyclo[2.2.1]heptanyl)oxy]oxane-3,4,5-triol	447.224	206.2	NEG	C21H36O10				Terpenoids	Monoterpenoids	Camphane monoterpenoids	0.133145	0.133559	0.122763	0.129823	0.0233371	0.0375863	0.0521905	0.0377046	0.0141568	0.0135307	0.0122581	0.0133152	0.112228	0.0633331	0.0775972	0.084386	0.0249598	0.04199	0.0596562	0.042202	0.048984	0.049808	0.0486727	0.0503425	0.0494518
Cue-lure	207.102	204.4	POS	C12H14O3	HMDB0033594	610841		Shikimates and Phenylpropanoids			0.0132719	0.0120986	0.012111	0.0124938	0.00963277	0.00922182	0.00815297	0.00900252	0.00388693	0.00471685	0.00324258	0.00394879	0.0121679	0.0116911	0.0116265	0.0118285	0.0322183	0.0100645	0.0156179	0.0193002	0.12076	0.117324	0.116795	0.121008	0.118972
Trilobatin	419.134	203.3	POS	C21H24O10		4192-90-9		Shikimates and Phenylpropanoids	Flavonoids	Chalcones	0.117574	0.11343	0.115721	0.115575	0.0304019	0.0353864	0.0304247	0.032071	0.0230025	0.0368733	0.0284489	0.0294415	0.0696655	0.0861215	0.0970946	0.0842939	0.0208335	0.0452648	0.0562714	0.0407899	0.120401	0.12378	0.12644	0.121293	0.122979
1-[8-hydroxy-3-methyl-1-[(2S,3R,4S,5S,6R)-3,4,5-trihydroxy-6-(hydroxymethyl)tetrahydropyran-2-yl]oxy-2-naphthyl]ethanone	377.124	195.3	NEG	C19H22O8		23140-69-4		Polyketides	Naphthalenes	Naphthalenes and derivatives	0.0221786	0.0218049	0.0214495	0.021811	1.5071	0.277951	0.499763	0.761606	0.697086	0.142951	0.254171	0.364736	0.025077	0.273574	0.0410178	0.113223	0.0905671	0.405525	0.264397	0.253496	0.275557	0.285559	0.282944	0.270955	0.278754
(2S,3R,4S,5S,6R)-2-(4-allyl-2-methoxy-phenoxy)-6-[[(2R,3R,4R)-3,4-dihydroxy-4-(hydroxymethyl)tetrahydrofuran-2-yl]oxymethyl]tetrahydropyran-3,4,5-triol	457.171	184.9	NEG	C21H30O11		136083-96-0		Shikimates and Phenylpropanoids	Phenylpropanoids (C6-C3)	Cinnamic acids and derivatives	0.0414257	0.0341786	0.0307233	0.0354425	0.14779	0.10093	0.166603	0.138441	0.0517349	0.0363185	0.0533292	0.0471275	0.0161675	0.00635932	0.0331144	0.0185471	0.0192026	0.0699389	0.044113	0.0444182	0.0590348	0.0631419	0.0612203	0.0590996	0.0606242
5-hydroxy-8-methoxy-2-methyl-10-[(2S,3R,4S,5S,6R)-3,4,5-trihydroxy-6-[[(2R,3R,4S,5S,6R)-3,4,5-trihydroxy-6-(hydroxymethyl)tetrahydropyran-2-yl]oxymethyl]tetrahydropyran-2-yl]oxy-benzo[h]chromen-4-one	597.182	181.2	POS	C27H32O15		200127-93-1		Polyketides	Xanthones	Methyl xanthones	0.00545458	0.00421153	0.00407082	0.00457897	0.00133546	0.000508332	0.00168738	0.00117706	0.00118469	0.004572	0.00119809	0.00231826	0.00504971	0.00119266	0.00213035	0.00279091	0.000531183	0.00053835	0.000656201	0.000575245	0.0412383	0.0435502	0.0424291	0.0424864	0.042426
(2R,3R)-2-(2,6-dihydroxyphenyl)-3,5,7-trihydroxy-chroman-4-one	303.051	178.9	NEG	C15H12O7		82854-32-8		Shikimates and Phenylpropanoids	Flavonoids	Dihydroflavonols	0.124598	0.129496	0.125421	0.126505	0.0272881	0.0257907	0.0312501	0.0281097	0.0258936	0.0147521	0.0239646	0.0215368	0.084457	0.126848	0.278077	0.163127	0.0364954	0.0950481	0.0860505	0.0725313	1.61521	1.6576	1.6313	1.73404	1.65954
3-hydroxy-3-methyl-5-oxo-5-[[(2R,3S,4S,5R,6S)-3,4,5-trihydroxy-6-(2-methyl-4-oxo-pyran-3-yl)oxy-tetrahydropyran-2-yl]methoxy]pentanoic acid	431.12	159.6	NEG	C18H24O12							0.0980057	0.0985904	0.0959314	0.0975092	0.065945	0.0789246	0.0873979	0.0774225	0.083367	0.0569979	0.0710252	0.0704634	0.0483727	0.0530246	0.0171774	0.0395249	0.0606696	0.0793039	0.0741562	0.0713765	0.122699	0.123859	0.0913414	0.0930976	0.107749
(2R,3R,4S,5S,6R)-2-benzyloxy-6-(hydroxymethyl)tetrahydropyran-3,4,5-triol	269.103	152.4	NEG	C13H18O6		878383		Shikimates and Phenylpropanoids			0.0358951	0.037264	0.0331975	0.0354522	0.0203937	0.0180185	0.0130197	0.017144	0.00994439	0.00563586	0.00708869	0.00755632	0.0159328	0.0332263	0.0102654	0.0198082	0.0081261	0.013876	0.0174792	0.0131604	0.0405413	0.0438513	0.0397492	0.0390909	0.0408082
Catechin	291.087	149.7	POS	C15H14O6	HMDB0002780	154-23-4	C06562	Shikimates and Phenylpropanoids	Flavonoids	Flavan-3-ols	0.863036	0.0144313	0.0146189	0.297362	0.00808426	0.0110769	0.0110203	0.0100605	0.0182794	0.0696678	0.00685514	0.0316008	0.0356512	0.0367122	0.0957076	0.0560237	0.106955	0.104493	0.100023	0.103824	2.98559	2.83059	3.04333	2.98382	2.96083
3-[4-[(2S,3R,4S,5S,6R)-3,4,5-trihydroxy-6-(hydroxymethyl)tetrahydropyran-2-yl]oxyphenyl]propanoic acid	327.109	143.4	NEG	C15H20O8				Shikimates and Phenylpropanoids			0.783416	0.837738	0.743956	0.78837	0.341597	0.284081	0.428619	0.351432	0.270017	0.584739	0.225113	0.359957	1.47673	2.372	0.92563	1.59145	0.565611	2.27867	1.34694	1.39707	0.738911	1.13022	0.741686	1.08246	0.923321
Isocitric acid	173.009	28.2	NEG	C6H8O7	HMDB0000193	320-77-4	C00311	Fatty acids	Fatty Acids and Conjugates	Dicarboxylic acids	0.95164	0.966815	1.1959	1.03812	0.801665	0.879548	0.934693	0.871969	0.99008	0.792804	0.737129	0.840004	1.01346	1.45581	0.823711	1.09766	0.728106	0.987773	0.862784	0.859554	0.849928	1.10178	0.846461	1.09339	0.972888
Pyrrolidine	72.0809	25.7	POS	C4H9N	HMDB0031641	123-75-1		Alkaloids	Lysine alkaloids		0.0478658	0.0465765	0.0449713	0.0464712	0.0321899	0.0784621	0.079076	0.0632427	0.0431693	0.0682591	0.0619725	0.0578003	0.0259714	0.0234865	0.0353474	0.0282684	0.0647514	0.079765	0.0600515	0.0681893	0.0714621	0.0647642	0.0634256	0.0645245	0.0660441
Argininosuccinic acid	291.13	25.7	POS	C10H18N4O6	HMDB0000052	2387-71-5	C03406	Amino acids and Peptides	Small peptides	Aminoacids	0.113417	0.112755	0.114192	0.113455	0.0507374	0.112681	0.0824007	0.0819398	0.00224368	0.00372304	0.00149024	0.00248565	0.0451356	0.061217	0.0632209	0.0565245	0.0107691	0.0137457	0.0218672	0.0154607	0.0679651	0.0672146	0.0674335	0.0701374	0.0681877
Raffinose	503.162	25.5	NEG	C18H32O16	HMDB0003213	512-69-6	C00492	Carbohydrates	Saccharides	Polysaccharides	0.334956	0.322649	0.315689	0.324431	0.275286	0.23192	0.276421	0.261209	0.583683	0.906042	0.830693	0.773473	0.26806	0.261637	0.237579	0.255759	0.223946	0.21556	0.426978	0.288828	0.226972	0.236841	0.2219	0.239361	0.231268
(S)-3,4-Dihydroxybutyric acid (lithium hydrate)	119.035	24.2	NEG	C4H8O4	HMDB0000337	51267-44-8		Fatty acids	Fatty Acids and Conjugates	Hydroxy fatty acids	0.192293	0.199408	0.17889	0.190197	0.283095	0.284653	0.364956	0.310901	0.176281	0.178482	0.213176	0.189313	0.258183	0.306329	0.288556	0.284356	0.136967	0.20567	0.248686	0.197108	0.20521	0.229043	0.209133	0.234512	0.219475
Lysine	147.113	23.9	POS	C6H14N2O2	HMDB0000182	56-87-1	C00047	Amino acids and Peptides	Small peptides	Aminoacids	0.0104285	0.0088424	0.0079326	0.00906783	0.0104327	0.0381054	0.0242617	0.0242666	0.00996658	0.0211934	0.0172191	0.0161264	0.00460457	0.00580708	0.00577227	0.00539464	0.0271632	0.0209918	0.0214777	0.0232109	0.0220401	0.0225094	0.018931	0.0223149	0.0214488
(1S,3R,4R,5R)-1,3,4-trihydroxy-5-[(E)-3-(4-hydroxy-3-methoxy-phenyl)prop-2-enoyl]oxy-cyclohexanecarboxylic acid	367.103	162.1	NEG	C17H20O9		62929-69-5		Shikimates and Phenylpropanoids	Phenylpropanoids (C6-C3)	Cinnamic acids and derivatives	0.769172	0.773728	0.737285	0.760061	0.222925	0.36462	0.420232	0.335926	0.321695	0.310119	0.242984	0.291599	0.742846	0.830288	0.457819	0.676984	0.287285	0.460709	0.425515	0.391169	0.31792	0.336105	0.318411	0.323645	0.32402
2-Hydroxypalmitic acid	271.228	271.3	NEG	C16H32O3	HMDB0031057	764-67-0		Fatty acids	Fatty Acids and Conjugates	Hydroxy fatty acids	0.0867995	0.0832828	0.0837242	0.0846022	0.0841695	0.0972784	0.109698	0.0970485	0.132127	0.0689203	0.107074	0.102707	0.0478172	0.0485419	0.065276	0.0538783	0.0602162	0.0627051	0.0641715	0.0623643	0.0987059	0.106425	0.106192	0.11134	0.105666
Demethoxycapillarisin	287.055	206.8	POS	C15H10O6		61854-36-2	C17786	Shikimates and Phenylpropanoids	Coumarins	Simple coumarins	0.103164	0.0985354	0.0980751	0.0999249	0.0445373	0.0451606	0.0410292	0.0435757	0.0282998	0.035426	0.0318915	0.0318724	0.0605503	0.0935741	0.0978677	0.0839974	0.0285908	0.0549232	0.044731	0.0427483	0.0564925	0.0542112	0.055833	0.0536923	0.0550572
2-[3-hydroxy-5-[(E)-2-(4-hydroxyphenyl)vinyl]phenoxy]-6-(hydroxymethyl)tetrahydropyran-3,4,5-triol	389.124	172.9	NEG	C20H22O8		27208-80-6		Shikimates and Phenylpropanoids	Stilbenoids	Monomeric stilbenes	0.0586422	0.0574427	0.0432215	0.0531021	0.0349792	0.0326402	0.0331775	0.033599	0.0790959	0.0348263	0.0295925	0.0478383	0.128237	0.0881749	0.0831239	0.0998453	0.080779	0.0854046	0.0963905	0.0875247	0.0657597	0.0678387	0.0641444	0.0679693	0.0664281
2-(3,5-dihydroxy-4-methoxy-phenyl)-5,7-dihydroxy-3-[(2S,3R,4R,5R,6S)-3,4,5-trihydroxy-6-methyl-tetrahydropyran-2-yl]oxy-chromen-4-one	479.119	182.3	POS	C22H22O12		30484-88-9		Shikimates and Phenylpropanoids	Flavonoids	Flavonols	2.73385	2.68686	2.69887	2.70653	3.7673	3.75393	4.18915	3.90346	1.53212	3.18761	2.90226	2.54066	2.51112	2.80941	2.40596	2.57549	1.01409	2.23898	1.80421	1.68576	2.02097	2.17042	2.04286	2.07798	2.07806
myo-Inositol	179.056	24.7	NEG	C6H12O6	HMDB0000211	87-89-8	C00137	Carbohydrates	Polyols	Cyclitols	1.71028	1.73309	1.58462	1.676	2.98607	2.8241	3.8878	3.23266	2.33927	2.61107	2.88432	2.61155	2.37807	2.95352	2.65091	2.66083	2.11011	2.3547	2.75332	2.40604	2.68224	2.71412	2.67642	2.62585	2.67466
Abscisic acid	263.129	198.6	NEG	C15H20O4		14375-45-2		Terpenoids	Apocarotenoids	Apocarotenoids(ε-)	0.0102894	0.00950979	0.0118712	0.0105568	0.00444307	0.00215666	0.00575072	0.00411682	0.0147632	0.00719411	0.00595109	0.0093028	0.00605248	0.00592638	0.00181982	0.00459956	0.0742956	0.0282814	0.0888455	0.0638075	0.0214885	0.0219013	0.0217128	0.0227289	0.0219579
3-Epioleanolic acid	455.353	305	NEG	C30H48O3	HMDB0036962	25499-90-5		Terpenoids	Triterpenoids	Oleanane triterpenoids	3.29495	3.00975	3.13398	3.14622	4.04258	7.38232	8.01956	6.48149	5.97906	5.01749	6.76367	5.92008	4.30357	5.37958	3.76588	4.48301	2.35216	6.38318	6.46277	5.06603	7.39795	7.81158	7.27269	7.19117	7.41835
Isosinensetin	373.128	196.4	POS	C20H20O7	HMDB0037599	17290-70-9		Shikimates and Phenylpropanoids	Flavonoids	Flavones	0.0305326	0.0306088	0.0291745	0.0301053	0.00836038	0.0059086	0.00629984	0.00685627	0.019011	0.00670672	0.00652271	0.0107468	0.0614324	0.0529062	0.0323098	0.0488828	0.0783486	0.0250211	0.118727	0.0740322	0.0228095	0.0222462	0.0242538	0.0248717	0.0235453
Homoserine	120.066	24.9	POS	C4H9NO3	HMDB0000719	672-15-1	C00263	Amino acids and Peptides	Small peptides	Aminoacids	0.0793695	0.0789507	0.0818221	0.0800474	0.0753197	0.144165	0.148857	0.122781	0.0792971	0.10825	0.146072	0.111206	0.0836568	0.0358083	0.0795213	0.0663288	0.110569	0.0999069	0.109927	0.106801	0.0934561	0.0975165	0.0929609	0.0940093	0.0944857
Trehalose	341.108	25.5	NEG	C12H22O11	HMDB0000975	99-20-7	C01083	Carbohydrates	Saccharides	Disaccharides	0.564245	0.567379	0.560915	0.564179	0.659758	1.44128	1.55267	1.2179	0.199043	0.166254	0.302163	0.222487	2.13587	1.66418	3.41238	2.40414	0.11206	0.41814	0.193946	0.241382	2.16092	1.60645	1.62117	1.61368	1.75056
(2R,3S,4R,5R)-2,3,4,5-tetrahydroxy-6-[(2R,3R,4S,5S,6R)-3,4,5-trihydroxy-6-(hydroxymethyl)tetrahydropyran-2-yl]oxy-hexanal	341.108	25.5	NEG	C12H22O11		554-91-6		Carbohydrates	Saccharides	Disaccharides	0.564245	0.567379	0.560915	0.564179	0.659758	1.44128	1.55267	1.2179	0.199043	0.166254	0.302163	0.222487	2.13587	1.66418	3.41238	2.40414	0.11206	0.41814	0.193946	0.241382	2.16092	1.60645	1.62117	1.61368	1.75056
4-Chromanone	147.045	182.8	NEG	C9H8O2		491-37-2		Shikimates and Phenylpropanoids	Isoflavonoids		0.140426	0.124937	0.136678	0.134013	0.0241473	0.0142276	0.0180114	0.0187954	0.0552986	0.00727236	0.026437	0.0296693	0.0215886	0.0419424	0.0225339	0.0286883	0.0209737	0.0252767	0.0175142	0.0212549	0.0514274	0.0629991	0.0586225	0.0577306	0.0576949
2,3-Dihydroxybenzoic acid (Pyrocatechuic acid)	153.019	129.6	NEG	C7H6O4	HMDB0000397	303-38-8	C00196	Shikimates and Phenylpropanoids	Phenolic acids (C6-C1)	Simple phenolic acids	0.0184199	0.0173242	0.0168105	0.0175182	0.0205291	0.0174451	0.0217037	0.0198926	0.0166088	0.0150091	0.0170704	0.0162294	0.0156387	0.0223248	0.0189523	0.0189719	0.0165842	0.0192696	0.0215253	0.0191264	0.0417034	0.0504795	0.0466509	0.0456063	0.04611
Iditol	181.071	24.1	NEG	C6H14O6	HMDB0250766	69-65-8	C01507	Carbohydrates	Saccharides	Monosaccharides	28.1235	25.7832	27.0076	26.9714	16.9876	13.706	14.938	15.2105	23.2779	24.785	22.8098	23.6242	28.9715	24.3722	23.5193	25.621	16.0936	23.0618	23.3889	20.8481	16.1578	16.8295	19.0261	18.9306	17.736
(1S,3R,4R,5R)-1,3,4-trihydroxy-5-[(E)-3-(3-hydroxy-4-methoxy-phenyl)prop-2-enoyl]oxy-cyclohexanecarboxylic acid	369.118	163	POS	C17H20O9				Shikimates and Phenylpropanoids	Phenylpropanoids (C6-C3)	Cinnamic acids and derivatives	0.0407386	0.0421781	0.0416691	0.0415286	0.0268577	0.0420459	0.0454907	0.0381314	0.017111	0.014885	0.0125308	0.0148423	0.0552109	0.056328	0.0369722	0.0495037	0.0267817	0.0414348	0.0279958	0.0320708	0.0293723	0.0324333	0.0340493	0.0312118	0.0317667
(-)-Catechin	291.087	149.7	POS	C15H14O6		18829-70-4	C14079	Shikimates and Phenylpropanoids	Flavonoids	Flavan-3-ols	0.863036	0.0144313	0.0146189	0.297362	0.00808426	0.0110769	0.0110203	0.0100605	0.0182794	0.0696678	0.00685514	0.0316008	0.0356512	0.0367122	0.0957076	0.0560237	0.106955	0.104493	0.100023	0.103824	2.98559	2.83059	3.04333	2.98382	2.96083
(3R,4S,5S,6R)-6-[[(2S,3R,4S,5R,6R)-3,4,5-trihydroxy-6-[[(2S,3R,4S,5R,6R)-3,4,5-trihydroxy-6-(hydroxymethyl)tetrahydropyran-2-yl]oxymethyl]tetrahydropyran-2-yl]oxymethyl]tetrahydropyran-2,3,4,5-tetrol	503.162	25.5	NEG	C18H32O16		13382-86-0	C05404	Carbohydrates	Saccharides	Polysaccharides	0.334956	0.322649	0.315689	0.324431	0.275286	0.23192	0.276421	0.261209	0.583683	0.906042	0.830693	0.773473	0.26806	0.261637	0.237579	0.255759	0.223946	0.21556	0.426978	0.288828	0.226972	0.236841	0.2219	0.239361	0.231268
Manninotriose	503.162	25.5	NEG	C18H32O16	HMDB0247628	13382-86-0		Carbohydrates	Saccharides	Polysaccharides	0.334956	0.322649	0.315689	0.324431	0.275286	0.23192	0.276421	0.261209	0.583683	0.906042	0.830693	0.773473	0.26806	0.261637	0.237579	0.255759	0.223946	0.21556	0.426978	0.288828	0.226972	0.236841	0.2219	0.239361	0.231268
Linoleic acid	279.233	308.3	NEG	C18H32O2	HMDB0000673	60-33-3	C01595	Fatty acids	Fatty Acids and Conjugates	Unsaturated fatty acids	4.6407	4.59786	4.3297	4.52275	8.12083	5.79477	4.74677	6.22079	9.79825	5.38436	5.73515	6.97258	4.84687	6.8205	4.81527	5.49421	4.30399	7.16558	5.6389	5.70282	5.93828	6.18718	5.7959	5.77992	5.92532
NAE(18:2)	324.29	292.4	POS	C20H37NO2	HMDB0012252	68171-52-8		Fatty acids	Fatty amides	N-acyl ethanolamines (endocannabinoids)	0.00628689	0.00639809	0.0014173	0.00470076	0.00313825	0.00257827	0.00279826	0.00283826	0.00373838	0.00273404	0.00242058	0.00296434	0.00589914	0.0112073	0.00489413	0.00733351	0.00266648	0.00311184	0.00346021	0.00307951	0.00927852	0.00852118	0.00869306	0.00843735	0.00873253
Ganoderitriol M	473.364	261.5	NEG	C30H50O4		1265906-35-1		Terpenoids	Triterpenoids	Lanostane, Tirucallane and Euphane triterpenoids	0.102414	0.0988806	0.0943073	0.0985341	0.0988593	0.0813603	0.113421	0.0978801	0.110908	0.0878071	0.0865268	0.0950805	0.0925145	0.0913942	0.0503832	0.0780973	0.0491904	0.0856958	0.129866	0.0882507	0.0701724	0.0771963	0.0730834	0.0733101	0.0734405
(Z)-9,10,11-trihydroxyoctadec-12-enoic acid	329.233	249.7	NEG	C18H34O5				Fatty acids	Octadecanoids	Other Octadecanoids	0.0682746	0.0705213	0.0654707	0.0680889	0.03806	0.0230551	0.0335322	0.0315491	0.044447	0.0377691	0.0375753	0.0399305	0.0454654	0.0537815	0.0526323	0.0506264	0.0346935	0.0263243	0.0414139	0.0341439	0.0336342	0.0380381	0.0323284	0.0363832	0.035096
[(1R)-2-hydroxy-1-[(1S,2R,4S,6S,8R,12S,13S,14S,19R)-12-hydroxy-1,2,8,14,18,18-hexamethyl-17-oxo-5-oxapentacyclo[11.8.0.02,10.04,9.014,19]henicos-9-en-6-yl]-2-methyl-propyl] acetate	529.354	248.4	NEG	C32H50O6		443683-76-9		Terpenoids	Triterpenoids	Fusidane triterpenoids	0.0366695	0.0697394	0.0348544	0.0470878	0.0420821	0.0525296	0.043241	0.0459509	0.00709978	0.0104368	0.0230495	0.0135287	0.0147781	0.0424307	0.0102646	0.0224911	0.00258493	0.02119	0.0372985	0.0203578	0.0355307	0.0341029	0.0346341	0.0345823	0.0347125
(2R,6R)-2-methyl-4-oxo-6-[(3S,5R,7S,10S,13R,14R,15S,17R)-3,7,15-trihydroxy-4,4,10,13,14-pentamethyl-11-oxo-1,2,3,5,6,7,12,15,16,17-decahydrocyclopenta[a]phenanthren-17-yl]heptanoic acid	499.308	223.1	NEG	C30H46O7		103773-62-2		Terpenoids	Triterpenoids	Lanostane, Tirucallane and Euphane triterpenoids	0.00774153	0.00879957	0.00796288	0.00816799	0.0824842	0.0375106	0.0458666	0.0552871	0.0882132	0.0623908	0.0993108	0.0833049	0.0065953	0.0333359	0.162965	0.0676322	0.0120477	0.0517398	0.0609006	0.0415627	0.0345314	0.0371961	0.0353611	0.0336932	0.0351955
(3Z)-3-butylidene-4-hydroxy-5-[3,4,5-trihydroxy-6-(hydroxymethyl)oxan-2-yl]oxy-4,5,6,7-tetrahydro-2-benzofuran-1-one	367.139	204.5	NEG	C18H26O9				Polyketides	Cyclic polyketides	Phthalide derivatives	0.00534647	0.00117748	0.00139442	0.00263945	0.0130783	0.0169625	0.0214685	0.0171698	0.0142435	0.0101959	0.0149787	0.0131393	0.0104176	0.0139099	0.00782695	0.0107181	0.00924899	0.062999	0.0160781	0.029442	0.771677	0.815018	0.776305	0.739231	0.775558
Valeric acid	101.061	194.6	NEG	C5H10O2	HMDB0000892	109-52-4	C00803	Fatty acids	Fatty Acids and Conjugates	Branched fatty acids	0.0432632	0.0385136	0.0350469	0.0389412	0.0670325	0.0437688	0.0419913	0.0509309	0.0713481	0.0412163	0.0380986	0.050221	0.0309968	0.07609	0.0337939	0.0469602	0.0502624	0.0560202	0.0688479	0.0583769	0.0500368	0.046346	0.0486811	0.0453335	0.0475994
Azaleatin	317.066	189.1	POS	C16H12O7		529-51-1	C10022	Shikimates and Phenylpropanoids	Flavonoids	Flavonols	1.51821	1.44834	1.51236	1.49297	0.648904	0.792629	0.735945	0.725826	0.298727	0.865431	0.651624	0.605261	0.983841	1.43982	0.781935	1.06853	0.281792	0.451905	1.01196	0.581886	0.53496	0.52107	0.536269	0.519436	0.527934
Entinostat	359.149	188.4	POS	C21H20N4O3	HMDB0251828	209783-80-2	D09338	Alkaloids	Nicotinic acid alkaloids	Pyridine alkaloids	0.08541	0.0829395	0.0924761	0.0869418	0.00320176	0.00171883	0.00213181	0.0023508	0.00153141	0.000788841	0.000993915	0.00110472	0.0869295	0.0641351	0.0270319	0.0593655	0.0424845	0.00896731	0.0408456	0.0307658	0.0268331	0.0287627	0.0272824	0.0282441	0.0277806
[(3R,4S,5S,6R)-4,5-dihydroxy-2-[5-hydroxy-2-(4-hydroxyphenyl)-4-oxo-7-[(2S,3R,4S,5S,6R)-3,4,5-trihydroxy-6-(hydroxymethyl)tetrahydropyran-2-yl]oxy-chromen-3-yl]oxy-6-(hydroxymethyl)tetrahydropyran-3-yl] (E)-3-(4-hydroxyphenyl)prop-2-enoate	737.173	179.6	NEG	C36H36O18				Shikimates and Phenylpropanoids	Flavonoids	Flavonols	0.588978	0.541058	0.525439	0.551825	0.228673	0.461733	0.225623	0.305343	0.128673	0.0745381	0.0751476	0.0927863	1.47633	0.537516	0.531989	0.848612	0.447271	0.640787	1.40611	0.831391	0.349247	0.369807	0.348694	0.343082	0.352707
Suberic acid	173.082	178.1	NEG	C8H14O4	HMDB0000893	505-48-6	C08278	Fatty acids	Fatty Acids and Conjugates	Dicarboxylic acids	0.117916	0.11251	0.102081	0.110836	0.0486224	0.0315923	0.0491852	0.0431333	0.0397996	0.0308659	0.0483014	0.0396556	0.0420025	0.0461805	0.0521525	0.0467785	0.0144735	0.0401481	0.0475338	0.0340518	0.0381129	0.0393993	0.0352672	0.0358577	0.0371593
(2E,4E)-2,7-dimethyl-8-[(2R,3R,4S,5S,6R)-3,4,5-trihydroxy-6-(hydroxymethyl)tetrahydropyran-2-yl]oxy-deca-2,4-dienedioic acid	403.161	176.2	NEG	C18H28O10		870456-23-8					0.40426	0.397997	0.370254	0.390837	0.26332	0.369937	0.269929	0.301062	0.368256	0.263076	0.328815	0.320049	0.43319	0.351758	0.389397	0.391448	1.09651	0.419937	0.684325	0.73359	0.247506	0.25597	0.251247	0.246143	0.250216
[(2S,3R,4S,5S,6R)-3,4,5-trihydroxy-6-(hydroxymethyl)tetrahydropyran-2-yl] (2E,6E)-8-hydroxy-2,6-dimethyl-octa-2,6-dienoate	345.155	174.7	NEG	C16H26O8				Terpenoids	Monoterpenoids	Acyclic monoterpenoids	0.0414711	0.0398227	0.0383756	0.0398898	0.0257198	0.033327	0.041078	0.033375	0.015386	0.0169899	0.00598375	0.0127865	0.02472	0.0194874	0.0277745	0.023994	0.019502	0.0332515	0.0319995	0.028251	0.0432302	0.0483675	0.0414214	0.0389033	0.0429806
(+)-Afzelechin	275.091	160.1	POS	C15H14O5		2545-00-8	C09320	Shikimates and Phenylpropanoids	Flavonoids	Flavan-3-ols	0.00120264	0.00145459	0.00143717	0.0013648	0.00186446	0.00189446	0.00118227	0.00164706	0.00109627	0.000799796	0.000538754	0.000811606	0.00539796	0.00263141	0.00206826	0.00336588	0.00155458	0.00280498	0.00922178	0.00452711	0.0834964	0.0827415	0.0815527	0.0844944	0.0830712
Hydroferulic acid	195.066	154.5	NEG	C10H12O4	HMDB0062121	1135-23-5		Shikimates and Phenylpropanoids			0.0404405	0.0386895	0.0359007	0.0383436	0.0171038	0.0124806	0.0133193	0.0143012	0.00891799	0.0064908	0.00943605	0.00828161	0.0390732	0.050648	0.0285202	0.0394138	0.0104073	0.0160773	0.023458	0.0166475	0.0150549	0.0145551	0.0156747	0.0147325	0.0150043
Carbendazim	192.077	151.3	POS	C9H9N3O2	HMDB0031769	10605-21-7	C10897	Alkaloids	Anthranilic acid alkaloids	Phenazine alkaloids	0.00392986	0.00381436	0.00391772	0.00388732	0.000737137	0.00147785	0.00179399	0.00133633	0.894992	0.0510126	0.0490484	0.331684	0.00333087	0.00991246	0.0150035	0.00941562	0.00123036	0.0027543	0.00134586	0.00177684	0.0630903	0.0662569	0.0640738	0.0621223	0.0638858
[(2S,3R,4S,5S,6R)-3,4,5-trihydroxy-6-(hydroxymethyl)oxan-2-yl] 3-methylbutanoate	263.114	147	NEG	C11H20O7							0.00105489	0.00212382	0.00230908	0.00182926	0.00253782	0.000888949	0.00303662	0.00215446	0.004982	0.000888161	0.00261049	0.00282688	0.000453991	0.00153005	0.00148413	0.00115606	0.0185176	0.00894311	0.00554348	0.0110014	0.014391	0.0160506	0.0140644	0.0152417	0.0149369
Diacetyl	85.0295	42.9	NEG	C4H6O2	HMDB0003407	431-03-8	C00741	Fatty acids	Fatty acyls	Oxygenated hydrocarbons	0.0566059	0.058486	0.057906	0.057666	0.0530396	0.051119	0.0564374	0.053532	0.0519157	0.0559163	0.0431839	0.0503387	0.0461552	0.0793669	0.0493688	0.058297	0.0476719	0.0465456	0.0511002	0.0484392	0.0478181	0.0528876	0.0525403	0.0535185	0.0516911
Pyruvaldehyde	71.0138	24.9	NEG	C3H4O2	HMDB0001167	78-98-8	C00546	Fatty acids	Fatty acyls	Fatty aldehydes	0.490484	0.480063	0.43812	0.469556	0.734788	0.762031	0.911989	0.802936	0.723991	0.753417	0.693685	0.723698	0.640508	0.726362	0.621334	0.662735	0.611168	1.04311	0.89119	0.848491	0.744729	0.780714	0.747085	0.763371	0.758975
Choline	104.107	23.2	POS	C5H14NO	HMDB0000097	62-49-7	C00114				4.47432	4.30286	4.25998	4.34572	4.40353	4.81039	5.07587	4.76326	4.07996	5.37335	4.94318	4.79883	4.83907	4.56092	4.02908	4.47636	6.04589	4.85838	5.31952	5.40793	4.76048	5.04317	4.81709	5.07662	4.92434
(10S,11R)-1,10,11-trihydroxy-9-(hydroxymethyl)-1,2,6a,6b,9,12a-hexamethyl-2,3,4,5,6,6a,7,8,8a,10,11,12,13,14b-tetradecahydropicene-4a-carboxylic acid	503.337	250.6	NEG	C30H48O6				Terpenoids	Triterpenoids	Ursane and Taraxastane triterpenoids	0.332835	0.316605	0.338658	0.329366	5.0965	3.02731	4.12852	4.08411	11.5038	5.59453	3.82604	6.97479	0.298499	1.77553	0.555848	0.876626	2.57354	2.90776	5.67716	3.71949	4.87896	5.07736	4.80835	4.90234	4.91675
4-[1-hydroxy-2-(methylamino)ethyl]benzene-1,2-diol	164.072	43.3	NEG	C9H13NO3	HMDB0062515	329-65-7	D00095	Alkaloids	Tyrosine alkaloids	Phenylethylamines	0.155119	0.147151	0.119959	0.140743	0.143182	0.364214	0.350826	0.286074	0.128668	0.150073	0.139474	0.139405	0.15166	0.0758867	0.180811	0.136119	0.188715	0.229095	0.119804	0.179205	0.233407	0.19319	0.26117	0.194502	0.220567
Propionic acid	73.0295	30.1	NEG	C3H6O2	HMDB0000237	29102	C00163	Fatty acids	Fatty Acids and Conjugates	Branched fatty acids	0.051977	0.0656011	0.0514727	0.0563503	0.0734813	0.0772564	0.0830128	0.0779168	0.0689377	0.0624223	0.0555975	0.0623191	0.0501685	0.0611817	0.0582651	0.0565384	0.0457438	0.0552655	0.0602777	0.0537623	0.0509846	0.059654	0.0599888	0.0631623	0.0584474
Xylose	149.046	24.9	NEG	C5H10O5	HMDB0060254	58-86-6	C00181	Carbohydrates	Saccharides	Monosaccharides	0.1858	0.178283	0.155472	0.173185	0.373817	0.32427	0.463937	0.387341	0.280424	0.267099	0.287231	0.278251	0.180131	0.269792	0.206547	0.218823	0.273382	0.247453	0.295098	0.271978	0.260588	0.279833	0.268083	0.259463	0.266992
Lyxose	149.046	24.9	NEG	C5H10O5	HMDB0000098	6838-08-0	C00476	Carbohydrates	Saccharides	Monosaccharides	0.1858	0.178283	0.155472	0.173185	0.373817	0.32427	0.463937	0.387341	0.280424	0.267099	0.287231	0.278251	0.180131	0.269792	0.206547	0.218823	0.273382	0.247453	0.295098	0.271978	0.260588	0.279833	0.268083	0.259463	0.266992
beta-Alanine	88.0404	24.1	NEG	C3H7NO2	HMDB0000056	107-95-9	C00099	Amino acids and Peptides	Small peptides	Aminoacids	0.0695035	0.0809154	0.0647736	0.0717308	0.141949	0.118154	0.139147	0.133084	0.168895	0.143549	0.21676	0.176402	0.0824758	0.0736601	0.0696582	0.0752647	0.111915	0.110901	0.125373	0.116063	0.108416	0.113662	0.119858	0.115376	0.114328
Isomaltose	343.124	25.7	POS	C12H22O11	HMDB0002923	499-40-1	C00252	Carbohydrates	Saccharides	Disaccharides	0.0029642	0.00300187	0.00320235	0.00305614	0.00313435	0.00699028	0.00722378	0.0057828	0.000893054	0.0021294	0.0024248	0.00181575	0.0148051	0.0077257	0.0210544	0.0145284	0.00166326	0.00224325	0.00182039	0.00190896	0.0123336	0.0117373	0.0125184	0.0112209	0.0119526
Diglycine	131.046	23.5	NEG	C4H8N2O3	HMDB0011733	556-50-3	C02037	Amino acids and Peptides	Small peptides	Dipeptides	1.06524	1.07442	0.949077	1.02958	2.59555	3.39898	4.13528	3.3766	2.42345	3.0322	6.14	3.86522	0.833393	0.997683	1.22197	1.01768	4.50322	3.3808	5.10089	4.3283	2.83017	2.91768	3.09625	2.70153	2.88641
3-Ureidopropionic acid	131.046	23.5	NEG	C4H8N2O3	HMDB0000026	462-88-4	C02642	Amino acids and Peptides	Small peptides	Aminoacids	1.06524	1.07442	0.949077	1.02958	2.59555	3.39898	4.13528	3.3766	2.42345	3.0322	6.14	3.86522	0.833393	0.997683	1.22197	1.01768	4.50322	3.3808	5.10089	4.3283	2.83017	2.91768	3.09625	2.70153	2.88641
(2R,3S,4S,5R,6R)-2-(hydroxymethyl)-6-[(2S,3R,4S,5S,6R)-3,4,5-trihydroxy-6-(hydroxymethyl)tetrahydropyran-2-yl]oxy-tetrahydropyran-3,4,5-triol	341.108	25.5	NEG	C12H22O11		585-91-1		Carbohydrates	Saccharides	Disaccharides	0.564245	0.567379	0.560915	0.564179	0.659758	1.44128	1.55267	1.2179	0.199043	0.166254	0.302163	0.222487	2.13587	1.66418	3.41238	2.40414	0.11206	0.41814	0.193946	0.241382	2.16092	1.60645	1.62117	1.61368	1.75056
1,3,5-trihydroxy-4-[(E)-3-(3-hydroxy-4-methoxy-phenyl)prop-2-enoyl]oxy-cyclohexanecarboxylic acid	369.118	163	POS	C17H20O9				Shikimates and Phenylpropanoids	Phenylpropanoids (C6-C3)	Cinnamic acids and derivatives	0.0407386	0.0421781	0.0416691	0.0415286	0.0268577	0.0420459	0.0454907	0.0381314	0.017111	0.014885	0.0125308	0.0148423	0.0552109	0.056328	0.0369722	0.0495037	0.0267817	0.0414348	0.0279958	0.0320708	0.0293723	0.0324333	0.0340493	0.0312118	0.0317667
D-Panose	503.162	25.5	NEG	C18H32O16				Carbohydrates	Saccharides	Polysaccharides	0.334956	0.322649	0.315689	0.324431	0.275286	0.23192	0.276421	0.261209	0.583683	0.906042	0.830693	0.773473	0.26806	0.261637	0.237579	0.255759	0.223946	0.21556	0.426978	0.288828	0.226972	0.236841	0.2219	0.239361	0.231268
17-ODYA	279.233	308.3	NEG	C18H32O2	HMDB0244776	34450-18-5					4.6407	4.59786	4.3297	4.52275	8.12083	5.79477	4.74677	6.22079	9.79825	5.38436	5.73515	6.97258	4.84687	6.8205	4.81527	5.49421	4.30399	7.16558	5.6389	5.70282	5.93828	6.18718	5.7959	5.77992	5.92532
8-[3-oxo-2-[(E)-pent-2-enyl]cyclopenten-1-yl]octanoic acid	275.201	243.5	POS	C18H28O3		93633-61-5		Fatty acids	Octadecanoids		0.393191	0.40026	0.41408	0.40251	0.171108	0.181826	0.1722	0.175045	0.19243	0.108379	0.117998	0.139602	0.363348	0.462683	0.338259	0.388097	0.557985	0.137597	0.228429	0.308004	0.24503	0.201828	0.244545	0.213511	0.226228
4,4'-Methylenediphenol	199.077	232.8	NEG	C13H12O2		620-92-8	C14298	Shikimates and Phenylpropanoids			0.0115046	0.012955	0.0109882	0.0118159	0.169019	0.0306406	0.0509978	0.0835525	0.0886401	0.104211	0.0815267	0.0914592	0.145808	0.425835	0.190072	0.253905	0.225633	0.0454246	0.381019	0.217359	0.100053	0.107716	0.106577	0.106477	0.105206
Ethyl Vanillate	195.066	226.5	NEG	C10H12O4	HMDB0303913	617-05-0		Shikimates and Phenylpropanoids	Phenolic acids (C6-C1)	Shikimic acids and derivatives	0.0581659	0.0588653	0.0560473	0.0576928	0.0415223	0.0132661	0.0203935	0.0250606	0.0472514	0.0218256	0.0165182	0.0285317	0.0489695	0.0709052	0.0278501	0.0492416	0.120689	0.111081	0.24916	0.16031	0.0438808	0.0484126	0.0370843	0.0539192	0.0458242
S-(+)-Marmesin	245.082	209.3	NEG	C14H14O4		13849-08-6	C09276	Shikimates and Phenylpropanoids	Coumarins	Simple coumarins	0.109633	0.100135	0.097393	0.102387	0.976738	0.644973	0.382274	0.667995	4.86403	0.469186	0.673244	2.00215	0.189133	0.170401	0.109946	0.156493	2.94287	0.599626	3.46862	2.33704	0.764551	0.698792	0.750717	0.688543	0.725651
[6-[5,7-dihydroxy-2-(4-hydroxyphenyl)-4-oxo-chromen-3-yl]oxy-3,4-dihydroxy-5-(3,4,5-trihydroxybenzoyl)oxy-tetrahydropyran-2-yl]methyl 3,4,5-trihydroxybenzoate	735.12	207.4	POS	C35H28O19				Shikimates and Phenylpropanoids	Flavonoids	Flavonols	0.0112945	0.012477	0.0117631	0.0118449	0.00457899	0.00436592	0.00385061	0.00426517	0.00175239	0.00199068	0.00310947	0.00228418	0.0111101	0.00986372	0.0119668	0.0109802	0.00115509	0.00630821	0.00858525	0.00534952	0.00431628	0.00423956	0.00424514	0.00428582	0.0042717
(E)-2-methylpent-2-enoic acid	113.061	205.3	NEG	C6H10O2		16957-70-3		Fatty acids	Fatty Acids and Conjugates	Unsaturated fatty acids	0.0144904	0.0121238	0.0137237	0.013446	0.0486915	0.0366912	0.0167666	0.0340498	0.061246	0.0292943	0.0459539	0.0454981	0.00813187	0.0169637	0.012637	0.0125775	0.0170418	0.119446	0.0529752	0.0631543	0.0425966	0.045784	0.0427554	0.0446253	0.0439403
7-methoxy-8-(3-methyl-5-oxo-2H-furan-4-yl)chromen-2-one	273.076	181.7	POS	C15H12O5		84041-46-3		Shikimates and Phenylpropanoids	Coumarins	Simple coumarins	1.37249	1.22051	1.3212	1.30473	0.0331146	0.0378581	0.038707	0.0365599	0.0803195	0.0776566	0.0767698	0.0782487	1.09656	0.923638	0.217986	0.74606	0.155976	0.101025	1.03836	0.431787	1.54676	1.17384	1.55579	1.17093	1.36183
Acanthoside B	579.209	172.3	NEG	C28H36O13		7374-79-0	C10890	Shikimates and Phenylpropanoids	Lignans	Furofuranoid lignans	0.666456	0.659823	0.637842	0.654707	0.138217	0.295889	0.191838	0.208648	0.104298	0.176259	0.230852	0.17047	1.41467	1.4186	0.207894	1.01372	0.323055	0.633266	0.843058	0.599793	0.314383	0.315937	0.323259	0.315214	0.317198
(2R,3S,4S,5R,6R)-2-[[(2S,3R,4R)-3,4-dihydroxy-4-(hydroxymethyl)tetrahydrofuran-2-yl]oxymethyl]-6-(2-phenylethoxy)tetrahydropyran-3,4,5-triol	415.161	166.8	NEG	C19H28O10				Shikimates and Phenylpropanoids	Phenylethanoids (C6-C2)	Phenylethanoids	0.0260301	0.0192579	0.017175	0.020821	0.0231522	0.0340176	0.0300305	0.0290668	0.00697154	0.0137519	0.0138402	0.0115212	0.0130784	0.0227341	0.0147614	0.016858	0.00861998	0.0187343	0.0249372	0.0174305	0.466424	0.467133	0.458729	0.460622	0.463227
2-(2-phenylethoxy)-6-[(3,4,5-trihydroxytetrahydropyran-2-yl)oxymethyl]tetrahydropyran-3,4,5-triol	415.161	166.8	NEG	C19H28O10		129932-48-5		Shikimates and Phenylpropanoids	Phenylethanoids (C6-C2)	Phenylethanoids	0.0260301	0.0192579	0.017175	0.020821	0.0231522	0.0340176	0.0300305	0.0290668	0.00697154	0.0137519	0.0138402	0.0115212	0.0130784	0.0227341	0.0147614	0.016858	0.00861998	0.0187343	0.0249372	0.0174305	0.466424	0.467133	0.458729	0.460622	0.463227
3,4-Dihydroxybenzoic acid (Protocatechuic acid)	153.019	87.6	NEG	C7H6O4	HMDB0001856	99-50-3	C00230	Shikimates and Phenylpropanoids	Phenolic acids (C6-C1)	Simple phenolic acids	0.104042	0.108797	0.0391854	0.0840082	0.0595706	0.0794554	0.0326367	0.0572209	0.0447707	0.0309185	0.0364981	0.0373958	0.000739606	0.0730317	0.0811226	0.0516313	0.0359291	0.0538528	0.0620789	0.0506202	0.0685821	0.0736111	0.0756643	0.0789814	0.0742097
Palmitic acid	255.233	316.5	NEG	C16H32O2	HMDB0000220	21096	C00249	Fatty acids	Fatty Acids and Conjugates	Branched fatty acids	4.53806	4.3004	3.92879	4.25575	8.65768	5.7325	7.92557	7.43858	9.03436	7.27483	9.87521	8.72813	4.09145	4.70933	4.70083	4.50054	3.60614	4.49946	3.88532	3.99697	5.55493	5.66549	5.49054	5.38828	5.52481
4-[[(3R,4R,5S)-5-(4-hydroxy-3-methoxy-phenyl)-4-(hydroxymethyl)tetrahydrofuran-3-yl]methyl]-2-methoxy-phenol	359.15	184.8	NEG	C20H24O6		27003-73-2	C10646	Shikimates and Phenylpropanoids	Lignans	Furanoid lignans	0.077889	0.0862289	0.0702288	0.0781156	0.00527195	0.00110345	0.00435529	0.0035769	0.0189727	0.00368837	0.00483787	0.0091663	0.12747	0.028779	0.0823149	0.0795212	0.0863538	0.0956079	0.0386992	0.0735536	0.0404721	0.0377916	0.0453752	0.0431289	0.0416919
(E)-5-(2,3-dimethyl-3-tricyclo[2.2.1.02,6]heptanyl)-2-methyl-pent-2-enoic acid	233.155	262.7	NEG	C15H22O2		74642-79-8		Terpenoids	Sesquiterpenoids	Santalane sesquiterpenoids	0.318161	0.320061	0.321216	0.319813	0.347506	0.333871	0.349358	0.343578	0.274654	0.317975	0.283324	0.291984	0.323765	0.256221	0.336141	0.305376	0.300694	0.295321	0.244109	0.280041	0.319145	0.326175	0.32016	0.325456	0.322734
Platycodigenin	519.334	227.5	NEG	C30H48O7		22327-82-8		Terpenoids	Triterpenoids	Oleanane triterpenoids	0.0467804	0.0490045	0.0422265	0.0460038	0.595505	0.336753	0.442654	0.458304	0.667536	0.194862	0.230895	0.364431	0.0627709	0.188388	0.102258	0.117806	0.234185	0.344981	0.541923	0.373696	0.394126	0.430189	0.374762	0.388036	0.396778
3-(3-hydroxy-5-methyl-phenoxy)-5-methyl-benzene-1,2-diol	245.082	209.3	NEG	C14H14O4				Polyketides	Diphenyl ethers (DPEs)	Fungal DPEs	0.109633	0.100135	0.097393	0.102387	0.976738	0.644973	0.382274	0.667995	4.86403	0.469186	0.673244	2.00215	0.189133	0.170401	0.109946	0.156493	2.94287	0.599626	3.46862	2.33704	0.764551	0.698792	0.750717	0.688543	0.725651
Myristoylcarnitine	372.311	260	POS	C21H41NO4	HMDB0005066	25597-07-3		Fatty acids	Fatty esters	Fatty acyl carnitines	0.0104174	0.0110933	0.00485738	0.00878936	0.00864008	0.0109052	0.00941107	0.0096521	0.00671827	0.00856205	0.00685312	0.00737781	0.00698612	0.0103198	0.011104	0.00946995	0.00936872	0.00716019	0.00614268	0.0075572	0.0091533	0.0061526	0.00565127	0.00970753	0.00766618
1-(3-acetyl-2,4,6-trihydroxy-phenyl)ethanone	209.046	256.1	NEG	C10H10O5		2161-86-6	C21896	Polyketides	Phloroglucinols	Acyl phloroglucinols	0.0821216	0.0793115	0.0715304	0.0776545	0.0806735	0.0776295	0.07462	0.077641	0.0538476	0.0751563	0.0718858	0.0669632	0.0780314	0.0874243	0.0784662	0.0813073	0.0706935	0.149227	0.0779506	0.0992904	0.104487	0.0831207	0.0789183	0.0744625	0.0852472
Sph(d18:0)	284.295	247.2	POS	C18H39NO2	HMDB0000269	764-22-7	C00836	Fatty acids	Sphingolipids	Sphingoid bases	0.0239987	0.0219247	0.0229095	0.0229443	0.0185975	0.0205376	0.0221924	0.0204425	0.0214779	0.0201491	0.0212894	0.0209721	0.0185371	0.0185477	0.0224115	0.0198321	0.0229435	0.0213884	0.0195344	0.0212888	0.02315	0.0218657	0.0227085	0.022847	0.0226428
5-hydroxy-6,7-dimethoxy-2-[4-[(2S,3R,4S,5S,6R)-3,4,5-trihydroxy-6-(hydroxymethyl)tetrahydropyran-2-yl]oxyphenyl]chromen-4-one	477.14	184.4	POS	C23H24O11		13020-19-4		Shikimates and Phenylpropanoids	Flavonoids	Flavones	0.000692676	0.000720978	0.000671104	0.000694919	0.0013573	0.00246923	0.0021339	0.00198681	0.000658128	0.0012862	0.00121548	0.00105327	0.00206549	0.000790501	0.00150262	0.00145287	0.00128337	0.000961961	0.00105585	0.00110039	0.00297369	0.0039232	0.00503896	0.00277298	0.00367721
3-(6-methoxy-1,3-benzodioxol-5-yl)-7-[(2S,3R,4S,5S,6R)-3,4,5-trihydroxy-6-(hydroxymethyl)tetrahydropyran-2-yl]oxy-chromen-4-one	475.122	182.3	POS	C23H22O11				Shikimates and Phenylpropanoids	Isoflavonoids	Isoflavones	0.017444	0.0187257	0.0169693	0.017713	0.0126526	0.024754	0.0188706	0.0187591	0.0358827	0.0782246	0.0376122	0.0505732	0.0243755	0.0113927	0.0329587	0.022909	0.0621015	0.0643614	0.0296585	0.0520405	0.0219715	0.0240488	0.0243837	0.0232246	0.0234071
6-hydroxy-3-[3-hydroxy-4-[3,4,5-trihydroxy-6-[[3,4,5-trihydroxy-6-(hydroxymethyl)tetrahydropyran-2-yl]oxymethyl]tetrahydropyran-2-yl]oxy-phenyl]-5,7-dimethoxy-chromen-4-one	637.174	180.5	POS	C29H34O17				Shikimates and Phenylpropanoids	Isoflavonoids	Isoflavones	5.90363e-06	5.86659e-06	5.87578e-06	5.882e-06	5.76338e-06	5.92083e-06	5.96637e-06	5.88353e-06	0.000277871	0.000476886	5.89798e-06	0.000253552	0.000270485	5.77418e-06	0.000355407	0.000210556	0.00106501	0.000527316	0.000609485	0.000733936	0.0762491	0.0794753	0.0772445	0.0750299	0.0769997
2-Hydroxyisobutyric acid	85.0295	58.5	NEG	C4H8O3				Fatty acids	Fatty Acids and Conjugates	Hydroxy fatty acids	0.0764118	0.0762389	0.0753001	0.0759836	0.0850883	0.0760043	0.0878507	0.0829811	0.0782275	0.0708323	0.0688153	0.072625	0.065757	0.0669338	0.0759394	0.0695434	0.0591351	0.077387	0.0815177	0.0726799	0.0762611	0.0813471	0.122086	0.084329	0.0910059
Aspartate	134.045	25.8	POS	C4H7NO4	HMDB0000191	56-84-8	C00049	Amino acids and Peptides	Small peptides	Aminoacids	0.187386	0.182835	0.184025	0.184749	0.279757	0.246899	0.252004	0.259553	0.321699	0.243286	0.231207	0.265397	0.27162	0.291783	0.293411	0.285605	0.371763	0.38731	0.390349	0.383141	0.306734	0.311803	0.30447	0.309347	0.308089
Umbelliferone	163.039	201.1	POS	C9H6O3	HMDB0029865	93-35-6	C09315	Shikimates and Phenylpropanoids	Coumarins	Simple coumarins	11.9829	11.8762	11.8907	11.9166	0.0336962	0.0502254	0.0474971	0.0438062	0.590796	0.304166	0.318962	0.404641	0.0297442	0.0271408	0.0247001	0.027195	0.0290437	0.0295178	0.0336238	0.0307284	0.493079	0.546013	0.500739	0.51652	0.514087
2-methylcitrate	205.035	28.2	NEG	C7H10O7	HMDB0000379	6061-96-7	C02225	Fatty acids	Fatty Acids and Conjugates	Hydroxy fatty acids	0.228313	0.226676	0.221321	0.225437	0.267219	0.239795	0.268274	0.258429	0.282419	0.2207	0.239176	0.247432	0.204616	0.196773	0.17051	0.190633	0.219995	0.316477	0.389426	0.308633	0.265383	0.269473	0.267435	0.273454	0.268936
o-Tyrosine	182.081	27.6	POS	C9H11NO3	HMDB0006050	2370-61-8		Amino acids and Peptides	Small peptides	Aminoacids	0.0316967	0.0304807	0.0302524	0.0308099	0.0120318	0.028764	0.0222111	0.0210023	0.0173249	0.0638294	0.0482726	0.0431423	0.0420352	0.0117366	0.0377146	0.0304955	0.0511433	0.0401806	0.0556046	0.0489762	0.0494523	0.0438272	0.0500419	0.0435238	0.0467113
5-hydroxy-3-[4-hydroxy-2-[(2S,3R,4S,5S,6R)-3,4,5-trihydroxy-6-(hydroxymethyl)tetrahydropyran-2-yl]oxy-phenyl]-7-methoxy-chromen-4-one	463.124	189.7	POS	C22H22O11				Shikimates and Phenylpropanoids	Isoflavonoids	Isoflavones	0.600325	0.559628	0.57744	0.579131	0.392908	0.452733	0.413725	0.419789	0.197427	0.527704	0.375509	0.36688	0.303701	0.452983	0.288868	0.348517	0.144193	0.212556	0.221166	0.192638	0.231581	0.229369	0.237507	0.236514	0.233743
6,7,4'-Trihydroxyisoflavone	271.06	215.8	POS	C15H10O5		17817-31-1	C14314	Shikimates and Phenylpropanoids	Isoflavonoids	Isoflavones	0.00418622	0.00350772	0.00330183	0.00366526	0.00230602	0.00173161	0.00495606	0.0029979	0.006462	0.00259247	0.0107145	0.00658965	0.00310939	0.014908	0.00726193	0.00842643	0.00211374	0.0161967	0.0108396	0.00971665	0.284311	0.295501	0.281013	0.28249	0.285829
β-Boswellic acid	455.353	305	NEG	C30H48O3	HMDB0002388	631-69-6		Terpenoids	Triterpenoids	Serratane triterpenoids	3.29495	3.00975	3.13398	3.14622	4.04258	7.38232	8.01956	6.48149	5.97906	5.01749	6.76367	5.92008	4.30357	5.37958	3.76588	4.48301	2.35216	6.38318	6.46277	5.06603	7.39795	7.81158	7.27269	7.19117	7.41835
7,8-dihydroxy-4-phenyl-chromen-2-one	255.065	203.1	POS	C15H10O4		842-01-3		Shikimates and Phenylpropanoids	Flavonoids	Neoflavonoids	0.385302	0.373781	0.375792	0.378292	0.18111	0.227037	0.197002	0.201716	0.0533469	0.0888367	0.127606	0.0899297	0.401544	0.45572	0.177604	0.344956	0.123612	0.559332	0.894138	0.525694	0.167992	0.173506	0.170058	0.163492	0.168762
Neriifolin	533.313	226.2	NEG	C30H46O8		466-07-9	C08876	Terpenoids	Steroids	Cardenolides	0.0316671	0.0277547	0.0414732	0.0336317	0.15617	0.220493	0.243247	0.206637	0.548004	0.0865789	0.404614	0.346399	0.0565154	0.19438	0.0765113	0.109136	0.0699778	0.39931	0.436499	0.301929	0.189615	0.203076	0.194279	0.297382	0.221088
3-[(3S,5R,10S,13R,14S,17R)-3-[(2R,3S,4R,5S,6S)-3,5-dihydroxy-4-methoxy-6-methyl-tetrahydropyran-2-yl]oxy-14-hydroxy-10,13-dimethyl-1,2,3,4,5,6,7,8,9,11,12,15,16,17-tetradecahydrocyclopenta[a]phenanthren-17-yl]-2H-furan-5-one	533.313	226.2	NEG	C30H46O8		466-07-9		Terpenoids	Steroids	Cardenolides	0.0316671	0.0277547	0.0414732	0.0336317	0.15617	0.220493	0.243247	0.206637	0.548004	0.0865789	0.404614	0.346399	0.0565154	0.19438	0.0765113	0.109136	0.0699778	0.39931	0.436499	0.301929	0.189615	0.203076	0.194279	0.297382	0.221088
(2R,3S,4S,5S,6R)-2-[7-hydroxy-4-[(Z)-5-hydroxy-3-methyl-pent-3-enyl]-4a,8,8-trimethyl-3-methylene-decalin-2-yl]oxy-6-(hydroxymethyl)tetrahydropyran-3,4,5-triol	483.296	216.5	NEG	C26H44O8				Terpenoids	Diterpenoids	Labdane diterpenoids	0.00300284	0.00336616	0.00263548	0.00300149	0.0457815	0.0712369	0.0613696	0.0594627	0.0038531	0.00147185	0.00526514	0.00353003	0.0241998	0.00877633	0.0355656	0.0228472	1.97158e-05	0.0101659	0.0625602	0.0242486	0.0182541	0.0202321	0.0178245	0.0196587	0.0189923
(2R,3S,4S,5R,6R)-2-[[(2R,3R,4R,5S)-3,4-dihydroxy-5-(hydroxymethyl)tetrahydrofuran-2-yl]oxymethyl]-6-(2-phenylethoxy)tetrahydropyran-3,4,5-triol	415.161	166.8	NEG	C19H28O10				Shikimates and Phenylpropanoids	Phenylethanoids (C6-C2)	Phenylethanoids	0.0260301	0.0192579	0.017175	0.020821	0.0231522	0.0340176	0.0300305	0.0290668	0.00697154	0.0137519	0.0138402	0.0115212	0.0130784	0.0227341	0.0147614	0.016858	0.00861998	0.0187343	0.0249372	0.0174305	0.466424	0.467133	0.458729	0.460622	0.463227
Oleic acid	281.248	319.5	NEG	C18H34O2	HMDB0000207	112-80-1	C00712	Fatty acids	Fatty Acids and Conjugates	Unsaturated fatty acids	4.90261	5.07884	4.76078	4.91407	3.63283	4.43276	5.08711	4.38423	3.94659	2.95433	3.47881	3.45991	3.53831	3.47845	5.10069	4.03915	3.43158	4.33638	4.34855	4.03884	3.83037	3.72762	3.7563	3.66952	3.74595
trans-Vaccenic acid	281.248	319.5	NEG	C18H34O2	HMDB0003231	693-72-1	C08367	Fatty acids	Fatty Acids and Conjugates	Unsaturated fatty acids	4.90261	5.07884	4.76078	4.91407	3.63283	4.43276	5.08711	4.38423	3.94659	2.95433	3.47881	3.45991	3.53831	3.47845	5.10069	4.03915	3.43158	4.33638	4.34855	4.03884	3.83037	3.72762	3.7563	3.66952	3.74595
PC(16:0/18:1(9Z))	742.568	314.1	POS	C42H82NO8P	HMDB0007972		C13875	Fatty acids	Glycerophospholipids	Glycerophosphocholines	0.0340353	0.0325191	0.0361257	0.0342267	0.0152987	0.0136822	0.0388167	0.0225992	0.0383651	0.0139707	0.0330089	0.0284482	0.014704	0.0184715	0.0265394	0.019905	0.0168021	0.0132727	0.0133682	0.014481	0.0254266	0.0246516	0.023848	0.0214632	0.0238474
Erucic acid	337.311	298.4	NEG	C22H42O2	HMDB0002068	112-86-7	C08316	Fatty acids	Fatty Acids and Conjugates	Unsaturated fatty acids	0.0413837	2.12342e-05	0.0398705	0.0270918	0.0755778	0.0752574	0.0597664	0.0702005	0.0552528	0.0390419	0.068211	0.0541686	0.036934	0.0759711	0.0587573	0.0572208	0.0641118	0.100544	0.0734779	0.079378	0.0573035	0.0611102	0.0520694	0.0546039	0.0562717
(3R,4R,6aR,6bS,8aR,11R,12S,12aR,14bS)-3-acetoxy-4,6a,6b,8a,11,12,14b-heptamethyl-14-oxo-1,2,3,4a,5,6,7,8,9,10,11,12,12a,14a-tetradecahydropicene-4-carboxylic acid	513.358	289.1	POS	C32H48O5		67416-61-9		Terpenoids	Triterpenoids	Serratane triterpenoids	0.00223663	0.00257864	0.0107076	0.00517431	0.00878591	0.0015753	0.0109573	0.00710616	0.0103269	0.00921474	0.0115423	0.0103613	0.00677193	0.00669731	0.00743721	0.00696882	0.00178386	0.0093301	0.00473831	0.00528409	0.0306758	0.0326639	0.0298657	0.0277795	0.0302462
2-(3,4-dihydroxyphenyl)-5,7-dihydroxy-chroman-4-one	269.046	216.2	NEG	C15H12O6		4049-38-1		Shikimates and Phenylpropanoids	Flavonoids	Flavanones	0.00980647	0.0107081	0.00758693	0.00936717	0.00951416	0.00358581	0.0168015	0.00996716	0.0256719	0.00704061	0.0330567	0.0219231	0.00705039	0.0370206	0.0194691	0.02118	0.0058555	0.0562748	0.0391386	0.0337563	0.858267	0.931858	0.875794	0.900991	0.891727
Enterolactone	297.113	195.3	NEG	C18H18O4	HMDB0006101	78473-71-9	C18165	Shikimates and Phenylpropanoids	Lignans	Dibenzylbutyrolactone lignans	0.248787	0.257196	0.24277	0.249584	0.0237762	0.0399112	0.0257862	0.0298245	0.00338459	0.0210754	0.0644418	0.0296339	0.0360998	0.106827	0.0376894	0.0602053	0.0187754	0.0612698	0.0108416	0.0302956	0.05711	0.0650179	0.0554837	0.0563224	0.0584835
Rutin	611.161	176.9	POS	C27H30O16	HMDB0003249	153-18-4	C05625	Shikimates and Phenylpropanoids	Flavonoids	Flavonols	0.0370863	0.054669	0.0533648	0.0483734	0.101878	0.0979057	0.101045	0.100276	0.0221672	0.031841	0.0693506	0.0411196	0.0443623	0.0922008	0.0267693	0.0544441	0.0146695	0.0500573	0.041692	0.035473	0.192924	0.202713	0.196022	0.194663	0.196581
(1S,4aS,7S,7aR)-7-methyl-1-[(2S,3R,4S,5S,6R)-3,4,5-trihydroxy-6-(hydroxymethyl)tetrahydropyran-2-yl]oxy-1,4a,5,6,7,7a-hexahydrocyclopenta[c]pyran-4-carboxylic acid	359.134	176.2	NEG	C16H24O9		22487-36-1	C11636	Terpenoids	Monoterpenoids	Iridoids monoterpenoids	0.0169736	0.0193257	0.017372	0.0178905	0.0141063	0.00649748	0.00644349	0.00901576	0.00758914	0.00776748	0.00608481	0.00714714	0.0217074	0.0266752	0.0134074	0.0205967	0.00154965	0.0207203	0.0154109	0.0125603	0.0391604	0.0394034	0.034289	0.0373079	0.0375402
(1S,4aS,7R,7aR)-7-methyl-1-[(2S,3R,4S,5S,6R)-3,4,5-trihydroxy-6-(hydroxymethyl)tetrahydropyran-2-yl]oxy-1,4a,5,6,7,7a-hexahydrocyclopenta[c]pyran-4-carboxylic acid	359.134	176.2	NEG	C16H24O9		88668-99-9	C11649	Terpenoids	Monoterpenoids	Iridoids monoterpenoids	0.0169736	0.0193257	0.017372	0.0178905	0.0141063	0.00649748	0.00644349	0.00901576	0.00758914	0.00776748	0.00608481	0.00714714	0.0217074	0.0266752	0.0134074	0.0205967	0.00154965	0.0207203	0.0154109	0.0125603	0.0391604	0.0394034	0.034289	0.0373079	0.0375402
3,5-dihydroxy-2-(4-hydroxyphenyl)-7-[3,4,5-trihydroxy-6-(hydroxymethyl)tetrahydropyran-2-yl]oxy-chroman-4-one	449.108	152.4	NEG	C21H22O11				Shikimates and Phenylpropanoids	Flavonoids	Dihydroflavonols	0.0782611	0.0715514	0.0692162	0.0730096	0.110709	0.121964	0.170685	0.134453	0.0862044	0.119366	0.120324	0.108632	0.0429847	0.077093	0.0883788	0.0694855	0.0793637	0.200945	0.161248	0.147185	6.67647	7.04203	6.93264	6.90281	6.88849
Glutamine	147.077	24.7	POS	C5H10N2O3	HMDB0000641	56-85-9	C00064	Amino acids and Peptides	Small peptides	Aminoacids	0.637324	0.639057	0.619072	0.631818	0.246431	0.291962	0.319802	0.286065	0.253429	0.236569	0.199245	0.229748	0.262562	0.345766	0.369097	0.325809	0.566779	0.349906	0.750514	0.555733	0.321659	0.32805	0.322539	0.327418	0.324917
2-Hydroxyhexanedioic acid	143.035	24.2	NEG	C6H10O5	HMDB0000321	18294-85-4	C02360	Fatty acids	Fatty Acids and Conjugates	Dicarboxylic acids	0.190273	0.190395	0.176189	0.185619	0.289321	0.294019	0.394052	0.325797	0.172986	0.1921	0.225191	0.196759	0.282387	0.332668	0.302502	0.305852	0.144646	0.224918	0.270698	0.213421	0.235485	0.236743	0.244795	0.24306	0.240021
Kaempferol-3-O-galactoside	449.108	175.8	POS	C21H20O11		23627-87-4	C12626	Shikimates and Phenylpropanoids	Flavonoids	Flavonols	0.506746	0.497756	0.497197	0.500566	0.318916	0.474181	0.426525	0.406541	0.161395	0.214991	0.20203	0.192805	0.446602	0.405125	0.544343	0.465357	0.220873	0.507188	0.41828	0.382113	0.238007	0.242309	0.236582	0.237458	0.238589
3-Amino-3-(4-hydroxyphenyl)propanoic acid	182.081	27.6	POS	C9H11NO3	HMDB0003831	6049-54-3	C04368	Amino acids and Peptides	Small peptides	Aminoacids	0.0316967	0.0304807	0.0302524	0.0308099	0.0120318	0.028764	0.0222111	0.0210023	0.0173249	0.0638294	0.0482726	0.0431423	0.0420352	0.0117366	0.0377146	0.0304955	0.0511433	0.0401806	0.0556046	0.0489762	0.0494523	0.0438272	0.0500419	0.0435238	0.0467113
Cellobiose	343.124	25.7	POS	C12H22O11	HMDB0000055	528-50-7	C00185	Carbohydrates	Saccharides	Disaccharides	0.0029642	0.00300187	0.00320235	0.00305614	0.00313435	0.00699028	0.00722378	0.0057828	0.000893054	0.0021294	0.0024248	0.00181575	0.0148051	0.0077257	0.0210544	0.0145284	0.00166326	0.00224325	0.00182039	0.00190896	0.0123336	0.0117373	0.0125184	0.0112209	0.0119526
6-hydroxy-2-(2-hydroxyphenyl)chromen-4-one	255.065	203.1	POS	C15H10O4		92439-20-8		Shikimates and Phenylpropanoids	Flavonoids	Flavones	0.385302	0.373781	0.375792	0.378292	0.18111	0.227037	0.197002	0.201716	0.0533469	0.0888367	0.127606	0.0899297	0.401544	0.45572	0.177604	0.344956	0.123612	0.559332	0.894138	0.525694	0.167992	0.173506	0.170058	0.163492	0.168762
(-)-Epiafzelechin	275.091	160.1	POS	C15H14O5	HMDB0030822	24808-04-6	C12128	Shikimates and Phenylpropanoids	Flavonoids	Flavan-3-ols	0.00120264	0.00145459	0.00143717	0.0013648	0.00186446	0.00189446	0.00118227	0.00164706	0.00109627	0.000799796	0.000538754	0.000811606	0.00539796	0.00263141	0.00206826	0.00336588	0.00155458	0.00280498	0.00922178	0.00452711	0.0834964	0.0827415	0.0815527	0.0844944	0.0830712
Erucamide	338.342	333.2	POS	C22H43NO	HMDB0244507	112-84-5		Fatty acids	Fatty amides	Primary amides	0.307156	0.351427	0.296291	0.318291	0.218901	0.213128	0.208402	0.213477	0.248572	0.184227	0.205335	0.212711	0.255765	0.247381	0.21789	0.240345	0.224994	0.199561	0.213287	0.212614	0.310216	0.290431	0.344368	0.290623	0.30891
Heptadecanoic acid	269.248	324.9	NEG	C17H34O2	HMDB0002259	506-12-7		Fatty acids	Fatty Acids and Conjugates	Branched fatty acids	0.147227	0.170188	0.156614	0.15801	0.351526	0.185193	0.181238	0.239319	0.223535	0.183366	0.209179	0.20536	0.108037	0.0997814	0.168944	0.125587	0.0671347	0.149702	0.201808	0.139548	0.12966	0.165604	0.187499	0.168712	0.162869
[(3aR,4R,5R,6E,9Z,11aR)-4-hydroxy-6,10-dimethyl-3-methylene-2,8-dioxo-4,5,11,11a-tetrahydro-3aH-cyclodeca[b]furan-5-yl] (Z)-2-methylbut-2-enoate	341.139	233.1	NEG	C20H24O6				Terpenoids	Sesquiterpenoids	Germacrane sesquiterpenoids	0.000926455	0.00143652	0.00152222	0.00129507	0.0155428	0.023639	0.0256941	0.0216253	0.104039	0.0138151	0.0291021	0.0489853	0.0018587	0.00942077	0.000906027	0.00406183	0.121654	0.00169681	0.0592375	0.0608627	0.0232544	0.0249662	0.023821	0.0247327	0.0241936
methyl (5Z)-5-[2-(4-hydroxy-3-methoxy-benzoyl)oxyethylidene]-4-[2-[2-(4-hydroxyphenyl)ethoxy]-2-oxo-ethyl]-6-[(2S,3R,4S,5S,6R)-3,4,5-trihydroxy-6-(hydroxymethyl)tetrahydropyran-2-yl]oxy-4H-pyran-3-carboxylate	689.21	219.8	NEG	C33H38O16				Terpenoids	Monoterpenoids	Secoiridoid monoterpenoids	0.00465448	0.00427586	0.00557141	0.00483392	0.00215853	0.00315954	0.00397646	0.00309818	0.00652837	0.00232531	0.00318292	0.0040122	0.00294332	0.00663488	0.0035496	0.00437593	0.00978601	0.0915212	0.00744662	0.0362513	0.00476355	0.00547065	0.00515361	0.00499974	0.00509689
5,6,7-Trimethoxycoumarin	237.075	210.5	POS	C12H12O5		55085-47-7	C09313	Shikimates and Phenylpropanoids	Coumarins	Simple coumarins	0.00393724	0.00380489	0.00411679	0.00395297	0.00510526	0.00381188	0.00410958	0.00434224	0.00374986	0.00413026	0.00332587	0.00373533	0.00381474	0.00401059	0.0042195	0.00401494	0.00418761	0.00423937	0.00407581	0.0041676	0.00437354	0.00507898	0.00431493	0.00462258	0.00459751
[(2S,3R,4S,5S,6R)-2-[[(3S,4R,4aS)-8-oxo-4-vinyl-4,4a,5,6-tetrahydro-3H-pyrano[3,4-c]pyran-3-yl]oxy]-4,5-dihydroxy-6-(hydroxymethyl)tetrahydropyran-3-yl] 3-hydroxybenzoate	477.14	205.4	NEG	C23H26O11		60197-56-0		Terpenoids	Monoterpenoids	Secoiridoid monoterpenoids	0.00198392	0.334329	0.318558	0.21829	0.412601	0.455316	0.00500845	0.290975	0.104142	0.212109	0.259247	0.191832	0.340971	0.413894	0.252229	0.335698	0.0749502	0.205645	0.25123	0.177275	0.848857	0.862602	0.875117	0.81906	0.851409
3-hydroxy-4-methoxy-xanthen-9-one	243.065	203.2	POS	C14H10O4		58315-65-4		Shikimates and Phenylpropanoids	Xanthones	Plant xanthones	0.312128	0.306065	0.306315	0.308169	0.58959	0.356676	0.487841	0.478036	0.501906	0.679898	0.663842	0.615215	0.146778	0.237435	0.214203	0.199472	0.400631	0.316832	0.209753	0.309072	0.190631	0.196834	0.189896	0.183712	0.190269
[4-acetyloxy-2-[3-acetyloxy-6-(acetyloxymethyl)-4,5-dihydroxyoxan-2-yl]oxy-2,5-bis(acetyloxymethyl)oxolan-3-yl] (E)-3-(4-hydroxyphenyl)prop-2-enoate	697.198	202.8	NEG	C31H38O18							0.0460683	0.0600922	0.0562013	0.0541206	0.077479	0.0366488	0.0635263	0.059218	0.0205919	0.022525	0.0315907	0.0249026	0.0316206	0.144721	0.0336749	0.0700055	0.0144113	0.032606	0.152056	0.0663578	12.7441	12.5956	13.0927	11.956	12.5971
5,7-dihydroxy-4-(4-methoxyphenyl)chroman-2-one	285.077	201.6	NEG	C16H14O5				Shikimates and Phenylpropanoids	Flavonoids	Neoflavonoids	0.0154909	0.0237052	0.0250101	0.021402	0.0224767	0.0424329	0.0515414	0.038817	0.0102063	0.00281153	0.0344107	0.0158095	0.0171709	0.00758386	0.0144251	0.0130599	0.0226021	0.0542758	0.00357613	0.026818	0.0227408	0.0195746	0.024796	0.0339363	0.0252619
4-hydroxy-3-[(2S,3R,4S,5S,6R)-3,4,5-trihydroxy-6-(3-methylbutanoyloxymethyl)oxan-2-yl]oxybenzoic acid	399.13	194	NEG	C18H24O10				Shikimates and Phenylpropanoids	Phenolic acids (C6-C1)	Simple phenolic acids	0.0138093	0.0180512	0.0110295	0.0142967	0.0143141	0.00868298	0.0193659	0.014121	0.0149653	0.006415	0.00728678	0.0095557	0.0071697	0.018219	0.000783354	0.00872403	0.00387678	0.025789	0.0498383	0.0265013	0.0109857	0.0132223	0.0118208	0.00681198	0.0107102
(2S,3S)-2-(3,4,5-trihydroxyphenyl)chromane-3,5,7-triol	307.079	156	POS	C15H14O7		13425-13-3		Shikimates and Phenylpropanoids	Flavonoids	Flavan-3-ols	0.0065727	0.00712746	0.00630512	0.00666843	0.0815084	0.0219919	0.0301408	0.044547	0.0527891	0.0157844	0.0166512	0.0284082	0.00442759	0.0243433	0.00506234	0.0112777	0.0131807	0.0621269	0.0328469	0.0360515	0.209457	0.206977	0.205127	0.21081	0.208093
Levonordefrin	166.086	43.2	POS	C9H13NO3	HMDB0015652	829-74-3	C11768	Alkaloids	Pseudoalkaloids	Phenylalanine-derived alkaloids	0.118238	0.116966	0.0931616	0.109455	0.0937901	0.268825	0.224285	0.195633	0.0842756	0.115948	0.0939497	0.0980579	0.107638	0.0547864	0.142246	0.101557	0.164095	0.177515	0.076202	0.13927	0.191432	0.150655	0.19251	0.144649	0.169811
Melibiose	365.106	25.7	POS	C12H22O11	HMDB0000048	60033-03-6	C05402	Carbohydrates	Saccharides	Disaccharides	0.0332608	0.0311782	0.0342743	0.0329044	0.0453942	0.139724	0.126632	0.103917	0.0238813	0.0169526	0.0269449	0.0225929	0.129162	0.0807753	0.180588	0.130175	0.0109975	0.0374957	0.0132289	0.020574	0.118216	0.120992	0.113628	0.127528	0.120091
Maltose	365.106	25.7	POS	C12H22O11	HMDB0000163	69-79-4	C00208	Carbohydrates	Saccharides	Disaccharides	0.0332608	0.0311782	0.0342743	0.0329044	0.0453942	0.139724	0.126632	0.103917	0.0238813	0.0169526	0.0269449	0.0225929	0.129162	0.0807753	0.180588	0.130175	0.0109975	0.0374957	0.0132289	0.020574	0.118216	0.120992	0.113628	0.127528	0.120091
3,5-dihydroxy-2-(4-hydroxyphenyl)-7-[(2S,3R,4S,5S,6R)-3,4,5-trihydroxy-6-(hydroxymethyl)tetrahydropyran-2-yl]oxy-chromen-4-one	449.108	175.8	POS	C21H20O11		16290-07-6		Shikimates and Phenylpropanoids	Flavonoids	Flavonols	0.506746	0.497756	0.497197	0.500566	0.318916	0.474181	0.426525	0.406541	0.161395	0.214991	0.20203	0.192805	0.446602	0.405125	0.544343	0.465357	0.220873	0.507188	0.41828	0.382113	0.238007	0.242309	0.236582	0.237458	0.238589
5,7-Dihydroxychromone	177.019	187.4	NEG	C9H6O4	HMDB0032950	31721-94-5	C09001	Polyketides	Chromanes	Chromones	0.0931581	0.0922533	0.0984278	0.0946131	0.172314	0.0405197	0.0535513	0.0887951	0.184555	0.034753	0.0507619	0.0900231	0.0107205	0.0262755	0.0554166	0.0308042	0.0158386	0.0418421	0.0194867	0.0257225	0.159358	0.143063	0.141515	0.137426	0.14534
2-(3,4-dihydroxyphenyl)-5-hydroxy-7-methoxy-3-[(2S,3R,4S,5S,6R)-3,4,5-trihydroxy-6-[[(2R,3R,4R,5R,6S)-3,4,5-trihydroxy-6-methyl-tetrahydropyran-2-yl]oxymethyl]tetrahydropyran-2-yl]oxy-chromen-4-one	625.177	182	POS	C28H32O16		34202-83-0		Shikimates and Phenylpropanoids	Flavonoids	Flavonols	0.0197894	0.0181901	0.0188623	0.0189473	0.0454116	0.0318451	0.0363903	0.0378824	0.00991749	0.0199439	0.0215197	0.017127	0.0148508	0.0194245	0.0153617	0.0165457	0.00321148	0.0131088	0.00749776	0.00793934	0.011053	0.0114305	0.0111687	0.0104906	0.0110357
1-[4-hydroxy-3-[(2S,3R,4S,5S,6R)-3,4,5-trihydroxy-6-(hydroxymethyl)tetrahydropyran-2-yl]oxy-phenyl]ethanone	313.093	143.7	NEG	C14H18O8		55483-00-6					0.0313731	0.0321828	0.0306782	0.0314114	0.0264267	0.0258281	0.0322117	0.0281555	0.0156459	0.0119565	0.0208484	0.0161503	0.0198814	0.0244567	0.0189812	0.0211064	0.0109962	0.036342	0.0367795	0.0280392	0.0539066	0.0355701	0.0414789	0.0358315	0.0416968
(2R,3S,4S,5R,6R)-2-[[(2R,3R,4R)-3,4-dihydroxy-4-(hydroxymethyl)tetrahydrofuran-2-yl]oxymethyl]-6-[(6,6-dimethylnorpinan-2-yl)methoxy]tetrahydropyran-3,4,5-triol	447.224	206.2	NEG	C21H36O10				Terpenoids	Monoterpenoids	Pinane monoterpenoids	0.133145	0.133559	0.122763	0.129823	0.0233371	0.0375863	0.0521905	0.0377046	0.0141568	0.0135307	0.0122581	0.0133152	0.112228	0.0633331	0.0775972	0.084386	0.0249598	0.04199	0.0596562	0.042202	0.048984	0.049808	0.0486727	0.0503425	0.0494518
PC(P-18:0/18:1(9Z))	772.617	322.7	POS	C44H86NO7P	HMDB0011243	799268-63-6		Fatty acids	Glycerophospholipids	Glycerophosphocholines	0.0448226	0.0416385	0.0474407	0.0446339	0.0424691	0.0360472	0.0410365	0.039851	0.0618781	0.0593706	0.0743612	0.0652033	0.0408436	0.0336314	0.0550451	0.0431733	0.0364066	0.0455854	0.0430384	0.0416768	0.0528538	0.0530174	0.053275	0.0512544	0.0526001
Stearidonic acid	275.202	264.8	NEG	C18H28O2	HMDB0006547	20290-75-9	C16300	Fatty acids	Fatty Acids and Conjugates	Unsaturated fatty acids	0.0407053	0.0421373	0.0388089	0.0405505	0.0473584	0.0769008	0.0522287	0.0588293	0.0303868	0.0214258	0.025408	0.0257402	0.0302239	0.189166	0.0351867	0.0848589	0.0883569	0.0480055	0.0728759	0.0697461	0.0485892	0.0498439	0.0456209	0.0483914	0.0481114
Sph(t18:0)	318.301	252.7	POS	C18H39NO3	HMDB0004610	554-62-1	C12144	Fatty acids	Sphingolipids	Sphingoid bases	0.0523244	0.0533911	0.0528464	0.052854	0.0365545	0.035766	0.0328757	0.0350654	0.0523898	0.0687479	0.0531857	0.0581078	0.0595749	0.0524665	0.0402015	0.0507477	0.0437246	0.0369753	0.0405188	0.0404062	0.0588686	0.0602543	0.0580454	0.058322	0.0588726
1,3,7-trihydroxyxanthen-9-one	243.03	244.3	NEG	C13H8O5		529-49-7	C10065	Shikimates and Phenylpropanoids	Xanthones	Plant xanthones	0.00225376	0.00188436	0.00277183	0.00230332	0.00633468	0.0036621	0.00167144	0.00388941	0.158212	0.0913994	0.073771	0.107794	0.00103517	0.000981976	0.00134124	0.00111946	0.0306461	0.304964	0.0548814	0.130164	0.0377619	0.0381021	0.0345617	0.0357965	0.0365556
2-Methylbenzoxazole	134.06	192.5	POS	C8H7NO	HMDB0032390	95-21-6					0.000101906	0.000310154	5.87578e-06	0.000139312	0.000961301	0.000113361	0.000196924	0.000423862	0.000782571	0.000203505	0.000705144	0.00056374	0.000357716	0.000544795	0.000190085	0.000364199	0.000289131	0.000478496	0.000513928	0.000427185	0.0182045	0.0178118	0.0191603	0.016987	0.0180409
2-(2-acetyl-3,5-dihydroxy-phenyl)acetic acid	193.049	178.5	POS	C10H10O5		19053-94-2		Polyketides			0.0124843	0.0136418	0.0132168	0.0131143	0.0191836	0.0157867	0.0186019	0.0178574	0.0102533	0.0135	0.0138102	0.0125212	0.00829123	0.0126067	0.00659582	0.00916458	0.0117648	0.0156357	0.0143456	0.0139154	0.0123946	0.0109949	0.0110386	0.0121382	0.0116416
(3S,6R,6aS,7S)-6,6a,7,8-tetrahydroxy-3-methyl-3,4,5,6,7,12a-hexahydro-2H-benzo[a]anthracene-1,12-dione	325.108	174.9	NEG	C19H20O6		128061-13-2		Polyketides	Polycyclic aromatic polyketides	Angucyclines	0.056954	0.0517325	0.0526785	0.0537884	0.00425364	0.00490968	0.00360265	0.00425533	0.00344235	0.00345997	0.00180945	0.00290392	0.0961466	0.057433	0.0581457	0.0705751	0.0485807	0.0216049	0.0223857	0.0308571	0.0231026	0.0240556	0.0217896	0.0162	0.021287
(3S,4S)-3-hydroxy-4-[(4-hydroxy-3-methoxy-phenyl)methyl]-3-[[3-methoxy-4-[(2S,3R,4S,5S,6R)-3,4,5-trihydroxy-6-(hydroxymethyl)tetrahydropyran-2-yl]oxy-phenyl]methyl]tetrahydrofuran-2-one	535.184	170.7	NEG	C26H32O12				Shikimates and Phenylpropanoids	Lignans	Dibenzylbutyrolactone lignans	0.111709	0.119291	0.110888	0.113963	0.0713511	0.0847902	0.0524729	0.069538	0.0593664	0.0889217	0.0561728	0.0681536	0.194521	0.286351	0.0295464	0.17014	0.0500416	0.170799	0.202982	0.141274	0.0338977	0.0281747	0.0333598	0.0395281	0.0337401
(2S,3S,4S,5R,6R)-6-(3-benzoyloxy-2-hydroxy-propoxy)-3,4,5-trihydroxy-tetrahydropyran-2-carboxylic acid	371.098	163	NEG	C16H20O10				Shikimates and Phenylpropanoids	Phenolic acids (C6-C1)	Simple phenolic acids	1.67974	1.65724	1.59479	1.64392	4.2761	5.62837	5.48582	5.1301	2.38002	2.77785	3.56819	2.90868	2.4517	4.33268	0.102017	2.29547	1.7675	2.96525	1.99046	2.24107	1.68043	1.65586	1.71119	1.69726	1.68618
Prunasin	294.098	158.8	NEG	C14H17NO6	HMDB0034934	99-18-3	C00844	Amino acids and Peptides	Amino acid glycosides	Cyanogenic glycosides	0.00938782	0.01035	0.00809103	0.00927629	0.00165848	0.0020767	0.00171681	0.00181733	0.00278513	0.0302231	0.00665665	0.0132216	0.000315135	0.000882586	2.01744e-05	0.000405965	0.00401901	0.00533236	2.37963e-05	0.00312505	4.92103	4.92965	4.84639	4.90472	4.90045
2-phenyl-2-[3,4,5-trihydroxy-6-(hydroxymethyl)tetrahydropyran-2-yl]oxy-acetonitrile	294.098	158.8	NEG	C14H17NO6				Amino acids and Peptides	Amino acid glycosides	Cyanogenic glycosides	0.00938782	0.01035	0.00809103	0.00927629	0.00165848	0.0020767	0.00171681	0.00181733	0.00278513	0.0302231	0.00665665	0.0132216	0.000315135	0.000882586	2.01744e-05	0.000405965	0.00401901	0.00533236	2.37963e-05	0.00312505	4.92103	4.92965	4.84639	4.90472	4.90045
2-phenyl-2-[(2R,3R,4S,5S,6R)-3,4,5-trihydroxy-6-(hydroxymethyl)tetrahydropyran-2-yl]oxy-acetonitrile	294.098	158.8	NEG	C14H17NO6		99-18-3		Amino acids and Peptides	Amino acid glycosides	Cyanogenic glycosides	0.00938782	0.01035	0.00809103	0.00927629	0.00165848	0.0020767	0.00171681	0.00181733	0.00278513	0.0302231	0.00665665	0.0132216	0.000315135	0.000882586	2.01744e-05	0.000405965	0.00401901	0.00533236	2.37963e-05	0.00312505	4.92103	4.92965	4.84639	4.90472	4.90045
4-hydroxy-3,5,5-trimethyl-4-[(E)-3-[3,4,5-trihydroxy-6-[(3,4,5-trihydroxytetrahydropyran-2-yl)oxymethyl]tetrahydropyran-2-yl]oxybut-1-enyl]cyclohex-2-en-1-one	517.23	156.4	NEG	C24H38O12		126221-59-8		Terpenoids	Steroids	Megastigmanes	0.0426735	0.0418888	0.0365359	0.0403661	0.228492	0.297171	0.298478	0.274714	0.100758	0.103077	0.206062	0.136633	0.0149302	0.0213	0.0430402	0.0264235	0.0943526	0.183055	0.0687109	0.115373	0.079593	0.0737725	0.0797527	0.0755504	0.0771672
2-[(1R,2R)-3-oxo-2-[(Z)-5-[3,4,5-trihydroxy-6-(hydroxymethyl)tetrahydropyran-2-yl]oxypent-2-enyl]cyclopentyl]acetic acid	387.166	155.3	NEG	C18H28O9		124649-25-8		Fatty acids	Fatty acyl glycosides	Fatty acyl glycosides of mono- and disaccharides	0.897837	0.907203	0.855843	0.886961	0.214484	0.232313	0.265248	0.237348	0.0550618	0.018194	0.0297427	0.0343329	0.0734915	0.186899	0.0976183	0.119336	0.0709162	0.130885	0.104419	0.102073	0.21801	0.240129	0.222678	0.220968	0.225446
(1R,3R,4S,5R)-1,3,4-trihydroxy-5-[(E)-3-(4-hydroxyphenyl)prop-2-enoyl]oxy-cyclohexanecarboxylic acid	337.093	143.4	NEG	C16H18O8		87099-71-6		Shikimates and Phenylpropanoids	Phenylpropanoids (C6-C3)	Cinnamic acids and derivatives	0.854728	0.860607	0.849637	0.854991	0.129762	1.22131	0.692963	0.681345	0.0543968	0.266317	0.371493	0.230736	1.7502	0.0265964	0.259513	0.678772	0.189198	0.318826	0.359727	0.28925	0.304754	0.279132	0.308425	0.293733	0.296511
(2S,3R,4S,5S,6R)-2-[(2S,3R)-3,5-dihydroxy-2-(4-hydroxyphenyl)chroman-7-yl]oxy-6-(hydroxymethyl)tetrahydropyran-3,4,5-triol	437.145	142.9	POS	C21H24O10				Shikimates and Phenylpropanoids	Flavonoids	Flavan-3-ols	0.000910616	0.00119338	0.000965409	0.00102313	0.000205	0.00416822	0.00296727	0.00244683	0.000930619	0.00119795	0.00116242	0.001097	0.00259985	0.00141863	0.00132239	0.00178029	0.00163509	0.00117687	0.00141785	0.00140994	0.0111831	0.0114403	0.0115214	0.0111949	0.0113349
Ethylmalonic acid	131.035	44.4	NEG	C5H8O4	HMDB0000622	601-75-2		Fatty acids	Fatty Acids and Conjugates	Dicarboxylic acids	1.65882	1.65908	1.60191	1.63994	0.04969	0.0534811	0.0567956	0.0533222	0.0699388	0.092745	0.114662	0.0924484	0.0429879	0.106189	0.0435222	0.064233	0.0888378	0.176819	0.000730491	0.0887958	0.159337	0.160782	0.169462	0.216503	0.176521
(10E,12E)-9-hydroxyoctadeca-10,12-dienoic acid	277.217	286.5	NEG	C18H32O3		15514-85-9|115185-06-3		Fatty acids	Octadecanoids	Other Octadecanoids	0.0261634	0.0215461	0.0222419	0.0233172	0.026177	0.0278272	0.0260976	0.0267006	0.0292831	0.0242413	0.023044	0.0255228	0.0253018	2.39338	0.00943899	0.809374	0.0310431	0.0263432	0.0262341	0.0278734	0.0251486	0.0247541	0.0271664	0.0256315	0.0256751
(1R,3R,4R,6S,8S,10R,13R,14R)-5,5,14-trimethyl-9-methylene-tetracyclo[11.2.1.01,10.04,8]hexadecane-3,4,6,14-tetrol	335.223	233.8	NEG	C20H32O4		70474-76-9		Terpenoids	Diterpenoids	Grayanotoxane diterpenoids	0.0108308	0.012449	0.0113711	0.0115503	0.074219	0.140514	0.155923	0.123552	0.00329933	0.00344294	0.00663006	0.00445744	0.0341467	0.024061	0.057414	0.0385406	0.00376643	0.0167925	0.0763176	0.0322922	0.0309796	0.0308201	0.030856	0.0299843	0.03066
1,7-dihydroxy-3-methoxy-xanthen-9-one	259.06	220.3	POS	C14H10O5		437-50-3	C10066	Polyketides	Xanthones	Plant xanthones	0.00211136	0.00195044	0.00202245	0.00202808	0.0206784	0.0122939	0.00177905	0.0115838	0.544611	0.19946	0.197367	0.313812	0.00576003	0.0065337	0.00150002	0.00459792	0.239136	1.10856	0.161973	0.503222	0.174319	0.175668	0.178994	0.172874	0.175464
Taxifolin	303.051	178.9	NEG	C15H12O7	HMDB0303943	480-18-2	C01617	Shikimates and Phenylpropanoids	Flavonoids	Dihydroflavonols	0.124598	0.129496	0.125421	0.126505	0.0272881	0.0257907	0.0312501	0.0281097	0.0258936	0.0147521	0.0239646	0.0215368	0.084457	0.126848	0.278077	0.163127	0.0364954	0.0950481	0.0860505	0.0725313	1.61521	1.6576	1.6313	1.73404	1.65954
Androsin	327.109	143.4	NEG	C15H20O8		531-28-2					0.783416	0.837738	0.743956	0.78837	0.341597	0.284081	0.428619	0.351432	0.270017	0.584739	0.225113	0.359957	1.47673	2.372	0.92563	1.59145	0.565611	2.27867	1.34694	1.39707	0.738911	1.13022	0.741686	1.08246	0.923321
Isovaleric acid	101.061	194.6	NEG	C5H10O2	HMDB0000718	503-74-2	C08262	Fatty acids	Fatty Acids and Conjugates	Branched fatty acids	0.0432632	0.0385136	0.0350469	0.0389412	0.0670325	0.0437688	0.0419913	0.0509309	0.0713481	0.0412163	0.0380986	0.050221	0.0309968	0.07609	0.0337939	0.0469602	0.0502624	0.0560202	0.0688479	0.0583769	0.0500368	0.046346	0.0486811	0.0453335	0.0475994
17-[4,5-dihydroxy-1-(hydroxymethyl)-5-methyl-hexyl]-4,4,10,13,14-pentamethyl-2,3,5,6,7,11,12,15,16,17-decahydro-1H-cyclopenta[a]phenanthrene-2,3,12-triol	489.359	242.2	NEG	C30H52O6		65694-19-1		Terpenoids	Triterpenoids	Lanostane, Tirucallane and Euphane triterpenoids	0.0567192	0.059452	0.0538936	0.0566883	0.226753	0.153377	0.274276	0.218135	0.299248	0.161581	0.134013	0.198281	0.215268	0.2312	0.062529	0.169666	0.096604	0.252755	0.542961	0.29744	0.175623	0.158637	0.168798	0.184093	0.171788
5-hydroxy-2-(4-hydroxyphenyl)-7-methoxy-6-[(2S,3R,4R,5S,6R)-3,4,5-trihydroxy-6-(hydroxymethyl)tetrahydropyran-2-yl]chromen-4-one	445.114	207.3	NEG	C22H22O10		1859726	C17835	Shikimates and Phenylpropanoids	Flavonoids	Flavones	0.0710056	0.0609679	0.0559364	0.0626366	0.0450311	0.0720905	0.0740488	0.0637234	0.0747799	0.0324501	0.0367196	0.0479832	0.183334	0.114172	0.0599679	0.119158	0.036105	0.114649	0.136944	0.0958992	0.058916	0.0642874	0.0592886	0.0629733	0.0613663
Brassicin	477.106	201.8	NEG	C22H22O12		6743-96-0		Shikimates and Phenylpropanoids	Flavonoids	Flavonols	0.630524	0.575387	0.564023	0.589978	0.769601	0.818396	0.966352	0.85145	0.185751	0.453957	0.469938	0.369882	0.629775	0.777541	0.449063	0.618793	0.134303	0.373435	0.499079	0.335606	1.04884	1.07464	1.09334	0.995016	1.05296
[2-hydroxy-2-(4-hydroxyphenyl)ethyl] (E)-3-(4-hydroxy-3-methoxy-phenyl)prop-2-enoate	311.093	194.7	NEG	C18H18O6		177795-29-8		Shikimates and Phenylpropanoids	Phenylpropanoids (C6-C3)	Cinnamic acids and derivatives	0.320515	0.337213	0.311425	0.323051	0.0912462	0.0238491	0.0308949	0.0486634	0.00184019	0.00537357	0.00875985	0.00532454	0.115771	0.686234	0.0503096	0.284105	0.0127442	0.0209197	0.0144326	0.0160322	0.0765097	0.0764769	0.0761345	0.0752886	0.0761024
Phloretin	275.091	189.8	POS	C15H14O5	HMDB0003306	60-82-2	C00774	Shikimates and Phenylpropanoids	Flavonoids	Chalcones	13.9747	13.3586	13.6795	13.6709	4.08187	14.6989	10.2885	9.68976	4.20042	15.669	10.794	10.2211	15.93	8.43081	15.105	13.1553	15.31	9.98708	9.80381	11.7003	10.1751	10.6128	10.5316	10.3656	10.4213
2-(3,4-dihydroxyphenyl)-5,7-dihydroxy-6,8-dimethoxy-chromen-4-one	347.076	188.4	POS	C17H14O8		57093-50-2		Shikimates and Phenylpropanoids	Flavonoids	Flavones	0.0703734	0.0683719	0.0673628	0.0687027	0.0381855	0.0448444	0.0467853	0.0432717	0.0105056	0.0364343	0.0363222	0.027754	0.0733207	0.151221	0.0467295	0.0904238	0.0232369	0.0309988	0.0587413	0.037659	0.035951	0.033965	0.0322586	0.0350764	0.0343127
Rubrofusarin gentiobioside	595.167	173.7	NEG	C27H32O15		24577-90-0		Polyketides	Xanthones	Methyl xanthones	0.0416352	0.0559662	0.0494685	0.0490233	0.019239	0.00559889	0.0205508	0.0151296	0.0306392	0.0340321	0.00776815	0.0241465	0.0171427	0.0488568	0.0115851	0.0258615	0.012652	0.0419678	0.0616478	0.0387559	0.0650368	0.0523845	0.0519729	0.0522317	0.0554065
Eucommin A	549.198	172.7	NEG	C27H34O12		99633-12-2	C10560	Shikimates and Phenylpropanoids	Lignans	Furofuranoid lignans	0.212348	0.218474	0.211292	0.214038	0.035331	0.0652488	0.0459945	0.0488581	0.0541832	0.0753786	0.105448	0.0783365	0.330404	0.466017	0.00818902	0.268203	0.0763092	0.13287	0.206651	0.13861	0.0903308	0.0831522	0.090511	0.0894373	0.0883578
(2R,3R,4S,5S,6R)-2-[[(2R,3S,4S,5R,6R)-6-benzyloxy-3,4,5-trihydroxy-tetrahydropyran-2-yl]methoxy]-6-(hydroxymethyl)tetrahydropyran-3,4,5-triol	413.145	172.3	NEG	C19H28O11		56775-64-5					0.011059	0.0105987	0.0083368	0.00999817	0.0352812	0.0797222	0.0774761	0.0641598	0.313203	0.340343	0.764941	0.472829	0.024143	0.0240532	0.0217489	0.023315	0.13246	0.097065	0.0945453	0.108023	0.111441	0.119023	0.110408	0.103917	0.111197
Hydroxyisocaproic acid	131.071	166.2	NEG	C6H12O3	HMDB0000665	498-36-2	C03264	Fatty acids	Fatty Acids and Conjugates	Branched fatty acids	0.0505243	0.0520222	0.0738602	0.0588022	0.0180121	0.0161155	0.0233777	0.0191685	0.0307246	0.0167966	0.0150393	0.0208535	0.0552054	0.0830403	0.0947698	0.0776718	0.0263224	0.0266184	0.0398043	0.030915	0.0557109	0.0584293	0.0597	0.05499	0.0572076
(2S)-2-phenyl-2-[3,4,5-trihydroxy-6-[(3,4,5-trihydroxytetrahydropyran-2-yl)oxymethyl]tetrahydropyran-2-yl]oxy-acetonitrile	426.14	156.7	NEG	C19H25NO10				Amino acids and Peptides	Amino acid glycosides	Cyanogenic glycosides	0.00833879	0.00918716	0.00753454	0.0083535	0.00258089	0.00627885	0.00646723	0.00510899	0.00765547	0.00799354	0.00817919	0.00794273	0.00373174	0.00159428	0.00131083	0.00221228	0.00686892	0.00779556	0.00268172	0.00578207	0.0741659	0.0710918	0.0690988	0.0672127	0.0703923
Chlorogenic acid	355.103	147.7	POS	C16H18O9	HMDB0003164	327-97-9	C00852	Shikimates and Phenylpropanoids	Phenylpropanoids (C6-C3)	Cinnamic acids and derivatives	0.188937	0.189271	0.196181	0.191463	0.12073	1.83795	0.763269	0.907318	0.215345	0.225118	0.241859	0.22744	0.528071	0.1961	0.260155	0.328109	0.413827	0.661919	0.335748	0.470498	0.631092	0.653859	0.656664	0.651911	0.648381
(2E,4E)-5-[8-hydroxy-1,5-dimethyl-3-[3,4,5-trihydroxy-6-(hydroxymethyl)tetrahydropyran-2-yl]oxy-6-oxabicyclo[3.2.1]octan-8-yl]-3-methyl-penta-2,4-dienoic acid	443.192	142.8	NEG	C21H32O10				Terpenoids	Apocarotenoids	Apocarotenoids(ε-)	0.0119279	0.00314835	0.00225691	0.00577774	0.00807854	0.00801845	0.0302151	0.0154374	0.00484788	0.00824623	0.00839835	0.00716415	0.0100676	0.0163064	0.0254553	0.0172765	0.00307632	0.0270445	0.00656182	0.0122275	0.111318	0.109843	0.10981	0.107219	0.109548
Histidinol phosphate	220.049	24.3	NEG	C6H12N3O4P	HMDB0304403	25679-93-0	C01100	Alkaloids	Histidine alkaloids	Imidazole alkaloids	0.0522817	0.0456323	0.0365274	0.0448138	0.0311832	0.0579224	0.0778666	0.0556574	0.0398676	0.0423446	0.0694017	0.050538	0.0522191	0.0644843	0.060835	0.0591795	0.0854587	0.0615725	0.054688	0.0672398	0.0461944	0.0440603	0.0470474	0.0300491	0.0418378
Citropten	207.065	194.6	POS	C11H10O4		487-06-9		Shikimates and Phenylpropanoids	Coumarins	Simple coumarins	0.0951162	0.0431008	0.043376	0.060531	0.0302547	0.0221323	0.0194706	0.0239525	0.0199388	0.0151329	0.0184186	0.0178301	0.0857398	0.0385491	0.0409204	0.0550698	0.0791899	0.0344794	0.0479887	0.053886	0.0387187	0.0404141	0.0399998	0.0398485	0.0397453
2-Hydroxystearic acid	299.259	287.2	NEG	C18H36O3	HMDB0062549	26531-80-6	C03045	Fatty acids	Fatty Acids and Conjugates	Hydroxy fatty acids	1.8398	1.84987	1.76836	1.81934	0.246277	0.558112	1.94448	0.916291	0.432114	0.318092	0.368108	0.372771	0.170696	0.0528848	1.64893	0.624172	0.180463	0.681183	0.14861	0.336752	0.476022	0.47044	0.472089	0.464898	0.470862
Hypoxanthine	135.03	24.9	NEG	C5H4N4O	HMDB0000157	68-94-0	C00262	Alkaloids	Pseudoalkaloids	Purine alkaloids	0.21664	0.230545	0.207126	0.218104	0.367073	0.252807	0.360203	0.326694	0.244238	0.213313	0.23156	0.229703	0.135033	0.28767	0.18628	0.202994	0.237922	0.223666	0.253793	0.23846	0.352445	0.330208	0.400467	0.336523	0.354911
Lactose	343.124	25.7	POS	C12H22O11	HMDB0041627	5965-66-2	C00243	Carbohydrates	Saccharides	Disaccharides	0.0029642	0.00300187	0.00320235	0.00305614	0.00313435	0.00699028	0.00722378	0.0057828	0.000893054	0.0021294	0.0024248	0.00181575	0.0148051	0.0077257	0.0210544	0.0145284	0.00166326	0.00224325	0.00182039	0.00190896	0.0123336	0.0117373	0.0125184	0.0112209	0.0119526
Hydroxytyrosol acetate	195.066	175.5	NEG	C10H12O4	HMDB0253298	69039-02-7		Shikimates and Phenylpropanoids	Phenylethanoids (C6-C2)	Phenylethanoids	0.0447436	0.0435441	0.0380833	0.0421237	0.0103639	0.00695575	0.00673868	0.00801945	0.00711992	0.0101911	0.00457104	0.00729401	0.0742038	0.0397308	0.0517506	0.0552284	0.0398955	0.0182264	0.0167842	0.0249687	0.0287794	0.0321365	0.0195849	0.0176527	0.0245384
Epicatechin	291.087	149.7	POS	C15H14O6	HMDB0001871	490-46-0	C09727	Shikimates and Phenylpropanoids	Flavonoids	Flavan-3-ols	0.863036	0.0144313	0.0146189	0.297362	0.00808426	0.0110769	0.0110203	0.0100605	0.0182794	0.0696678	0.00685514	0.0316008	0.0356512	0.0367122	0.0957076	0.0560237	0.106955	0.104493	0.100023	0.103824	2.98559	2.83059	3.04333	2.98382	2.96083
(Z)-6,9,10-trihydroxyoctadec-7-enoic acid	329.233	249.7	NEG	C18H34O5				Fatty acids	Octadecanoids	Other Octadecanoids	0.0682746	0.0705213	0.0654707	0.0680889	0.03806	0.0230551	0.0335322	0.0315491	0.044447	0.0377691	0.0375753	0.0399305	0.0454654	0.0537815	0.0526323	0.0506264	0.0346935	0.0263243	0.0414139	0.0341439	0.0336342	0.0380381	0.0323284	0.0363832	0.035096
(4R,4aR,6R,7R,7aS)-4,7-dimethyl-6-[(2R,3R,4S,5S,6R)-3,4,5-trihydroxy-6-(hydroxymethyl)tetrahydropyran-2-yl]oxy-4,4a,5,6,7,7a-hexahydro-3H-cyclopenta[c]pyran-1-one	345.155	174.7	NEG	C16H26O8		114076-56-1		Terpenoids	Monoterpenoids	Iridoids monoterpenoids	0.0414711	0.0398227	0.0383756	0.0398898	0.0257198	0.033327	0.041078	0.033375	0.015386	0.0169899	0.00598375	0.0127865	0.02472	0.0194874	0.0277745	0.023994	0.019502	0.0332515	0.0319995	0.028251	0.0432302	0.0483675	0.0414214	0.0389033	0.0429806
(E)-3-(acetoxymethyl)-5-(2-formyl-4-hydroxy-5,5,8a-trimethyl-1,4,4a,6,7,8-hexahydronaphthalen-1-yl)pent-2-enoic acid	391.21	243.8	NEG	C22H32O6				Terpenoids	Diterpenoids	Labdane diterpenoids	0.0457115	0.0452705	0.0458018	0.0455946	0.0107062	0.0151285	0.0127828	0.0128725	0.0212374	0.00780231	0.00670964	0.0119164	0.0377256	0.0351603	0.0345452	0.0358103	0.0314621	0.00873193	0.0124132	0.0175358	0.0136642	0.013161	0.0142485	0.0128954	0.0134923
3-(2,5-Dimethoxyphenyl)propionic acid	209.082	231.8	NEG	C11H14O4		10538-49-5		Alkaloids			0.00603138	0.0051163	0.00503074	0.00539281	0.178079	0.0426951	0.084244	0.101673	0.10111	0.0499437	0.0970257	0.0826931	0.206125	0.146792	0.190863	0.18126	0.645975	0.497305	0.434872	0.526051	0.113484	0.126975	0.120407	0.124773	0.12141
2,9-dihydroxy-7-methoxy-4-methyl-benzo[g]benzofuran-3-one	261.076	203.4	POS	C14H12O5		1558053-97-6		Polyketides	Naphthalenes	Naphthalenes and derivatives	0.00517641	0.00327347	0.00387595	0.00410861	0.0038072	0.0125504	0.00202724	0.00612828	0.0300325	0.0104959	0.0119293	0.0174859	0.00158653	0.00548844	0.0012733	0.00278276	0.0168247	0.144352	0.0033914	0.0548561	0.0129439	0.0133198	0.0125311	0.0128343	0.0129073
2-(4-hydroxyphenyl)-7-[(2S,3R,4S,5S,6R)-3,4,5-trihydroxy-6-(hydroxymethyl)tetrahydropyran-2-yl]oxy-chromen-4-one	417.118	203	POS	C21H20O9		20633-86-7		Shikimates and Phenylpropanoids	Flavonoids	Flavones	0.264389	0.25784	0.261192	0.26114	0.121271	0.150466	0.130931	0.134223	0.0348066	0.0567196	0.0856333	0.0590532	0.281729	0.316131	0.119037	0.238966	0.0862683	0.380051	0.632091	0.366137	0.122946	0.131731	0.126466	0.127342	0.127121
Spiraeoside	465.103	181.2	POS	C21H20O12	HMDB0037932	20229-56-5		Shikimates and Phenylpropanoids	Flavonoids	Flavonols	7.51472	7.47236	7.43627	7.47445	7.1206	0.884534	0.920255	2.97513	1.93422	3.10899	5.22193	3.42171	10.9817	1.27099	5.21649	5.82306	3.11156	4.58691	11.5014	6.39997	4.81819	5.17188	4.90997	4.97303	4.96827
(2R,3R,4S,5S,6R)-2-[2-(4-methoxyphenyl)ethoxy]-6-[[(2S,3R,4S,5S)-3,4,5-trihydroxytetrahydropyran-2-yl]oxymethyl]tetrahydropyran-3,4,5-triol	445.172	165.4	NEG	C20H30O11				Shikimates and Phenylpropanoids	Phenylethanoids (C6-C2)	Phenylethanoids	0.277779	0.278838	0.264764	0.273794	0.119919	0.11622	0.130189	0.122109	0.0416191	0.0485537	0.0915438	0.0605722	0.228527	0.287679	0.15285	0.223019	0.15068	0.272312	0.395795	0.272929	0.101906	0.0960507	0.0905839	0.0930892	0.0954074
Olprinone (Hydrochloride)	251.092	159.1	POS	C14H10N4O	HMDB0255959	106730-54-5	D08294	Alkaloids	Nicotinic acid alkaloids	Pyridine alkaloids	0.00401465	0.00390345	0.00400372	0.00397394	0.00341943	0.00472116	0.00257245	0.00357101	0.00120105	0.00204097	0.00284737	0.0020298	0.00351704	0.0112541	0.00564157	0.00680424	0.00760945	0.00316125	0.0133254	0.00803203	0.0256478	0.0261338	0.0253654	0.0246842	0.0254578
Scopolin	353.087	147.7	NEG	C16H18O9		531-44-2	C01527	Shikimates and Phenylpropanoids	Coumarins	Simple coumarins	3.19323	3.1942	3.10149	3.16297	1.03848	16.306	7.24695	8.19715	1.97385	2.50817	2.3189	2.26697	7.12437	1.44658	2.42627	3.66574	2.99514	6.4801	3.80939	4.42821	5.32712	6.08414	5.24136	5.46644	5.52976
Arabinono-1,4-lactone	147.03	28.8	NEG	C5H8O5	HMDB0001900	51532-86-6	C01114	Carbohydrates	Saccharides	Monosaccharides	1.03073	1.03431	0.955743	1.00693	1.2336	0.761242	1.05545	1.01676	0.742937	0.714498	0.576108	0.677848	0.965899	1.096	0.776764	0.946221	0.6067	1.34717	1.34646	1.10011	0.874149	0.867025	0.89396	0.861023	0.874039
6-Hydroxycoumarin	163.039	201.1	POS	C9H6O3		6093-68-1		Shikimates and Phenylpropanoids	Coumarins	Simple coumarins	11.9829	11.8762	11.8907	11.9166	0.0336962	0.0502254	0.0474971	0.0438062	0.590796	0.304166	0.318962	0.404641	0.0297442	0.0271408	0.0247001	0.027195	0.0290437	0.0295178	0.0336238	0.0307284	0.493079	0.546013	0.500739	0.51652	0.514087
Methylsuccinic acid	131.035	44.4	NEG	C5H8O4	HMDB0001844	498-21-5		Fatty acids	Fatty Acids and Conjugates	Dicarboxylic acids	1.65882	1.65908	1.60191	1.63994	0.04969	0.0534811	0.0567956	0.0533222	0.0699388	0.092745	0.114662	0.0924484	0.0429879	0.106189	0.0435222	0.064233	0.0888378	0.176819	0.000730491	0.0887958	0.159337	0.160782	0.169462	0.216503	0.176521
ESCULETIN	177.019	187.4	NEG	C9H6O4	HMDB0030819	305-01-1	C09263	Shikimates and Phenylpropanoids	Coumarins	Simple coumarins	0.0931581	0.0922533	0.0984278	0.0946131	0.172314	0.0405197	0.0535513	0.0887951	0.184555	0.034753	0.0507619	0.0900231	0.0107205	0.0262755	0.0554166	0.0308042	0.0158386	0.0418421	0.0194867	0.0257225	0.159358	0.143063	0.141515	0.137426	0.14534
trans-11-Eicosenoic acid	309.28	333	NEG	C20H38O2	HMDB0034296	2462-94-4		Fatty acids	Fatty Acids and Conjugates	Unsaturated fatty acids	0.0339588	0.0337098	0.0439205	0.0371964	0.0275842	0.0410768	0.0262821	0.0316477	0.0254955	0.0204516	0.0241287	0.0233586	0.0232118	0.0167904	0.03212	0.0240407	0.0182012	0.0338254	0.050565	0.0341972	0.0225167	0.0232337	0.0286754	0.0168631	0.0228222
Pratensein	301.071	195.3	POS	C16H12O6		2284-31-3	C10520	Shikimates and Phenylpropanoids	Isoflavonoids	Isoflavones	0.130751	0.130692	0.126648	0.129363	0.135594	0.212132	0.20511	0.184279	0.184104	0.520855	0.333241	0.346066	0.0831182	0.104593	0.120982	0.102898	0.269737	0.18907	0.142095	0.2003	0.127741	0.127966	0.129661	0.127801	0.128292
Episyringaresinol 4'-O-β-D-glncopyranoside	579.209	172.3	NEG	C28H36O13		51152-20-6		Shikimates and Phenylpropanoids	Lignans	Furofuranoid lignans	0.666456	0.659823	0.637842	0.654707	0.138217	0.295889	0.191838	0.208648	0.104298	0.176259	0.230852	0.17047	1.41467	1.4186	0.207894	1.01372	0.323055	0.633266	0.843058	0.599793	0.314383	0.315937	0.323259	0.315214	0.317198
Axillarin	347.076	188.4	POS	C17H14O8		5188-73-8	C10021	Shikimates and Phenylpropanoids	Flavonoids	Flavonols	0.0703734	0.0683719	0.0673628	0.0687027	0.0381855	0.0448444	0.0467853	0.0432717	0.0105056	0.0364343	0.0363222	0.027754	0.0733207	0.151221	0.0467295	0.0904238	0.0232369	0.0309988	0.0587413	0.037659	0.035951	0.033965	0.0322586	0.0350764	0.0343127
Magnolioside	353.087	147.7	NEG	C16H18O9		121-34-6		Shikimates and Phenylpropanoids	Coumarins	Simple coumarins	3.19323	3.1942	3.10149	3.16297	1.03848	16.306	7.24695	8.19715	1.97385	2.50817	2.3189	2.26697	7.12437	1.44658	2.42627	3.66574	2.99514	6.4801	3.80939	4.42821	5.32712	6.08414	5.24136	5.46644	5.52976
(3S,4R,4aR,6aR,6bS,8S,8aS,14aR,14bS)-4,8a-bis(hydroxymethyl)-4,6a,6b,11,11,14b-hexamethyl-1,2,3,4a,5,6,7,8,9,10,12,14a-dodecahydropicene-3,8-diol	455.352	241.5	POS	C30H48O4		1166100		Terpenoids	Triterpenoids	Oleanane triterpenoids	0.0175533	0.0168685	0.0179863	0.0174694	0.0231948	0.0180117	0.0265856	0.0225974	0.0219461	0.0130649	0.0166057	0.0172055	0.0104702	0.0156477	0.00769137	0.0112698	0.00672543	0.0172727	0.0208441	0.0149474	0.0173535	0.0179133	0.0164877	0.0194288	0.0177958
[(5R)-5-[(2S,8S,9R,10R,13R,14S,16R,17R)-2,16-dihydroxy-4,4,9,13,14-pentamethyl-3,11-dioxo-2,7,8,10,12,15,16,17-octahydro-1H-cyclopenta[a]phenanthren-17-yl]-5-hydroxy-1,1-dimethyl-4-oxo-hexyl] acetate	541.312	238.2	NEG	C32H48O8		13201-14-4	C20787	Terpenoids	Triterpenoids	Cucurbitane triterpenoids	0.0512728	0.0437384	0.046397	0.0471361	0.957271	0.563713	0.899073	0.806685	0.479245	0.216553	0.317157	0.337652	0.0518538	0.522821	0.0811329	0.218603	0.182957	0.319754	0.395553	0.299421	0.326424	0.355335	0.339381	0.331893	0.338258
5-(3,4,5-trimethoxyphenyl)-5a,8,8a,9-tetrahydro-5H-isobenzofuro[5,6-f][1,3]benzodioxol-6-one	381.134	229.6	POS	C22H22O7				Shikimates and Phenylpropanoids	Lignans	Arylnaphthalene and aryltetralin lignans	0.000127014	0.000250721	0.000122776	0.000166837	0.0395186	0.00664984	0.0111588	0.0191091	0.0781015	0.0394321	0.047683	0.0550722	0.0509594	0.128681	0.0149272	0.0648558	0.157842	0.132658	0.565204	0.285235	0.0846771	0.0846142	0.081709	0.0831814	0.0835454
2-[2,6-bis(3-methylbut-2-enyl)-4-[(2S,3R,4S,5S,6R)-3,4,5-trihydroxy-6-(hydroxymethyl)tetrahydropyran-2-yl]oxy-phenyl]-2-hydroxy-acetic acid	465.213	219.9	NEG	C24H34O9				Terpenoids			0.0148437	0.0138664	0.0146824	0.0144641	0.0121661	0.0145164	0.0133714	0.0133513	0.00792452	0.00623444	0.00538406	0.00651434	0.041563	0.020118	0.0197759	0.0271523	0.0195664	0.0910791	0.138324	0.0829897	0.0183822	0.0197372	0.0187752	0.0186253	0.01888
2-(3,4-dimethoxyphenyl)-3,5,7,8-tetramethoxy-chromen-4-one	403.139	194.4	POS	C21H22O8		7741-47-1		Shikimates and Phenylpropanoids	Flavonoids	Flavonols	0.0321388	0.0149366	0.0158704	0.0209819	0.0136296	0.016601	0.0171932	0.0158079	0.00621215	0.00680945	0.00430081	0.00577414	0.0455504	0.039613	0.034757	0.0399735	0.0804508	0.0242583	0.0844495	0.0630529	0.0260175	0.0273459	0.0281142	0.0257647	0.0268106
8-hydroxy-3-methyl-isochroman-1-one	177.056	181.4	NEG	C10H10O3		1200-93-7		Shikimates and Phenylpropanoids	Coumarins	Isocoumarins	0.275408	0.280987	0.262227	0.272874	0.0579262	0.0383564	0.0477978	0.0480268	0.0292591	0.00208137	0.00478221	0.0120409	0.378821	0.232106	0.286788	0.299238	0.10254	0.091369	0.189917	0.127942	0.0971333	0.101152	0.104103	0.105045	0.101858
Rosmarinic acid	361.091	160.9	POS	C18H16O8	HMDB0003572	537-15-5	C01850	Shikimates and Phenylpropanoids	Phenylpropanoids (C6-C3)	Cinnamic acids and derivatives	0.0361221	0.0321639	0.0311817	0.0331559	0.00472977	0.0372256	0.0193718	0.0204424	1.69552	0.0216052	2.69419	1.47044	0.150968	0.0198103	0.0303009	0.0670264	0.0874027	0.0534472	0.0316654	0.0575051	0.0141496	0.0221819	0.0224892	0.0212871	0.020027
3',4'-Dihydroxyacetophenone	151.04	144.5	NEG	C8H8O3	HMDB0029661	1197-09-7	C10675	Shikimates and Phenylpropanoids			0.02107	0.0199356	0.0186449	0.0198835	0.0215708	0.0369639	0.0306116	0.0297154	0.020432	0.0225452	0.0253265	0.0227679	0.0182079	0.0201535	0.0180325	0.018798	0.0206122	0.0210888	0.0238504	0.0218505	0.0437578	0.0497694	0.0333916	0.0393248	0.0415609
N-Methylglutamic acid	142.051	29.3	NEG	C6H11NO4	HMDB0062660	35989-16-3	C01046	Amino acids and Peptides	Small peptides	Aminoacids	0.0328538	0.0312626	0.0470856	0.0370673	0.104093	0.0818458	0.0922858	0.0927414	0.0748572	0.0642187	0.0857222	0.0749327	0.0419516	0.046782	0.0250589	0.0379308	0.0686155	0.0708965	0.196407	0.111973	0.0519313	0.049717	0.0493742	0.0743483	0.0563427
(1S,5S,8R,9S)-9-hydroxy-2,5,9-trimethyltricyclo[6.3.0.01,5]undec-2-ene-3-carboxylic acid	249.15	245.1	NEG	C15H22O3				Terpenoids	Sesquiterpenoids	Silphiperfolane sesquiterpenoids	0.00954162	0.00807637	0.0134902	0.0103694	0.0110716	0.0107463	0.0320395	0.0179524	0.0121886	0.00632377	0.00500868	0.00784035	0.00618303	0.0090892	0.00681167	0.0073613	0.0102308	0.00791896	0.00876752	0.00897243	0.00739345	0.0123485	0.00916796	0.00931048	0.0095551
3-hydroxy-2-(4-hydroxyphenyl)chromen-4-one	255.065	203.1	POS	C15H10O4		14919-49-4		Shikimates and Phenylpropanoids	Flavonoids	Flavonols	0.385302	0.373781	0.375792	0.378292	0.18111	0.227037	0.197002	0.201716	0.0533469	0.0888367	0.127606	0.0899297	0.401544	0.45572	0.177604	0.344956	0.123612	0.559332	0.894138	0.525694	0.167992	0.173506	0.170058	0.163492	0.168762
cis-11-Eicosenoic acid	309.28	333	NEG	C20H38O2	HMDB0002231	26764-41-0	C16526	Fatty acids	Fatty Acids and Conjugates	Unsaturated fatty acids	0.0339588	0.0337098	0.0439205	0.0371964	0.0275842	0.0410768	0.0262821	0.0316477	0.0254955	0.0204516	0.0241287	0.0233586	0.0232118	0.0167904	0.03212	0.0240407	0.0182012	0.0338254	0.050565	0.0341972	0.0225167	0.0232337	0.0286754	0.0168631	0.0228222
1-[2-hydroxy-6-methyl-4-[(2S,3R,4S,5S,6R)-3,4,5-trihydroxy-6-(hydroxymethyl)tetrahydropyran-2-yl]oxy-phenyl]ethanone	327.109	143.4	NEG	C15H20O8				Polyketides	Phloroglucinols	Acyl phloroglucinols	0.783416	0.837738	0.743956	0.78837	0.341597	0.284081	0.428619	0.351432	0.270017	0.584739	0.225113	0.359957	1.47673	2.372	0.92563	1.59145	0.565611	2.27867	1.34694	1.39707	0.738911	1.13022	0.741686	1.08246	0.923321
(4E,6E)-2,7-dimethyl-8-[(2R,3R,4S,5S,6R)-3,4,5-trihydroxy-6-(hydroxymethyl)tetrahydropyran-2-yl]oxy-octa-4,6-dienoic acid	345.155	174.7	NEG	C16H26O8							0.0414711	0.0398227	0.0383756	0.0398898	0.0257198	0.033327	0.041078	0.033375	0.015386	0.0169899	0.00598375	0.0127865	0.02472	0.0194874	0.0277745	0.023994	0.019502	0.0332515	0.0319995	0.028251	0.0432302	0.0483675	0.0414214	0.0389033	0.0429806
5-hydroxy-6-methoxy-2-(4-methoxyphenyl)-7-[(2S,3R,4S,5S,6R)-3,4,5-trihydroxy-6-(hydroxymethyl)tetrahydropyran-2-yl]oxy-chromen-4-one	477.14	184.4	POS	C23H24O11		53452-12-3		Shikimates and Phenylpropanoids	Flavonoids	Flavones	0.000692676	0.000720978	0.000671104	0.000694919	0.0013573	0.00246923	0.0021339	0.00198681	0.000658128	0.0012862	0.00121548	0.00105327	0.00206549	0.000790501	0.00150262	0.00145287	0.00128337	0.000961961	0.00105585	0.00110039	0.00297369	0.0039232	0.00503896	0.00277298	0.00367721
Cassiaside C	595.167	173.7	NEG	C27H32O15		119170-52-4		Shikimates and Phenylpropanoids	Coumarins	Isocoumarins	0.0416352	0.0559662	0.0494685	0.0490233	0.019239	0.00559889	0.0205508	0.0151296	0.0306392	0.0340321	0.00776815	0.0241465	0.0171427	0.0488568	0.0115851	0.0258615	0.012652	0.0419678	0.0616478	0.0387559	0.0650368	0.0523845	0.0519729	0.0522317	0.0554065
α-Cyperone	219.174	288.4	POS	C15H22O		473-08-5	C17090	Terpenoids	Sesquiterpenoids	Eudesmane sesquiterpenoids	0.0146903	0.0152014	0.0154664	0.0151194	0.014457	0.0161074	0.0146914	0.0150853	0.0160675	0.0172731	0.0167594	0.0167	0.0156318	0.0144051	0.0165853	0.0155407	0.0175592	0.0165034	0.014804	0.0162888	0.017933	0.0165886	0.017936	0.0159414	0.0170997
5-[(2S,3R,4S,5S,6R)-6-[[(2R,3R,4R)-3,4-dihydroxy-4-(hydroxymethyl)tetrahydrofuran-2-yl]oxymethyl]-3,4,5-trihydroxy-tetrahydropyran-2-yl]oxy-4-(3,4-dihydroxyphenyl)-7-hydroxy-chromen-2-one	581.15	186.7	POS	C26H28O15		116329-90-9		Shikimates and Phenylpropanoids	Coumarins	Simple coumarins	0.0269455	0.0269333	0.0298551	0.0279113	0.0220926	0.0195291	0.0181699	0.0199305	0.0047206	0.00772389	0.0113987	0.00794774	0.0247122	0.0350087	0.0243547	0.0280252	0.0100655	0.0168723	0.021145	0.0160276	0.012625	0.00761211	0.00758768	0.0110573	0.00972053
3-[4-hydroxy-5-methoxy-2-[(2S,3R,4S,5S,6R)-3,4,5-trihydroxy-6-(hydroxymethyl)tetrahydropyran-2-yl]oxy-phenyl]-2-(2-oxochromen-7-yl)oxy-propanoic acid	515.124	182.2	NEG	C25H26O13				Shikimates and Phenylpropanoids	Coumarins	Simple coumarins	0.986198	0.992916	0.953923	0.977679	0.653028	1.79462	1.3905	1.27939	1.14675	3.09492	1.82759	2.02309	1.42845	0.760201	1.82544	1.33803	2.30453	3.5951	1.93879	2.61281	1.40399	1.27789	1.42803	1.36563	1.36888
(2S,3R,4S,5S,6R)-2-[3-hydroxy-5-[(Z)-2-(4-hydroxyphenyl)vinyl]phenoxy]-6-(hydroxymethyl)tetrahydropyran-3,4,5-triol	389.124	172.9	NEG	C20H22O8		148766-36-3		Shikimates and Phenylpropanoids	Stilbenoids	Monomeric stilbenes	0.0586422	0.0574427	0.0432215	0.0531021	0.0349792	0.0326402	0.0331775	0.033599	0.0790959	0.0348263	0.0295925	0.0478383	0.128237	0.0881749	0.0831239	0.0998453	0.080779	0.0854046	0.0963905	0.0875247	0.0657597	0.0678387	0.0641444	0.0679693	0.0664281
5,7-dimethoxy-6-[(E)-3-oxobut-1-enyl]chromen-2-one	275.091	189.8	POS	C15H14O5		85011-58-1		Shikimates and Phenylpropanoids	Coumarins	Simple coumarins	13.9747	13.3586	13.6795	13.6709	4.08187	14.6989	10.2885	9.68976	4.20042	15.669	10.794	10.2211	15.93	8.43081	15.105	13.1553	15.31	9.98708	9.80381	11.7003	10.1751	10.6128	10.5316	10.3656	10.4213
(1R,7R,10R)-4,10,11,11-tetramethyltricyclo[5.3.1.01,5]undec-4-en-3-one	219.174	288.4	POS	C15H22O		3466-15-7		Terpenoids	Sesquiterpenoids	Patchoulane sesquiterpenoids	0.0146903	0.0152014	0.0154664	0.0151194	0.014457	0.0161074	0.0146914	0.0150853	0.0160675	0.0172731	0.0167594	0.0167	0.0156318	0.0144051	0.0165853	0.0155407	0.0175592	0.0165034	0.014804	0.0162888	0.017933	0.0165886	0.017936	0.0159414	0.0170997
6-[(E)-2-(3,4-dihydroxyphenyl)vinyl]-4-methoxy-pyran-2-one	259.061	190.6	NEG	C14H12O5		149947-22-8		Shikimates and Phenylpropanoids	Styrylpyrones	Kavalactones and derivatives	2.11488e-05	2.12342e-05	0.000859578	0.000300654	0.00198035	2.20774e-05	2.45952e-05	0.000675675	0.027445	0.000546208	0.00250091	0.010164	1.96095e-05	0.000777218	2.01744e-05	0.000272334	0.00273918	0.00209136	0.0244202	0.00975024	0.0926689	0.0845623	0.0855221	0.0896733	0.0881067
1-[1,6-dihydroxy-3-methyl-8-[(2S,3R,4S,5S,6R)-3,4,5-trihydroxy-6-(hydroxymethyl)tetrahydropyran-2-yl]oxy-2-naphthyl]ethanone	393.118	176.1	NEG	C19H22O9		23566-96-3		Polyketides	Naphthalenes	Naphthalenes and derivatives	0.00381288	0.0677232	0.00403017	0.0251888	0.00388383	0.163587	0.132956	0.100142	0.0535354	0.0711459	0.0135635	0.0460816	0.0958671	0.0233778	0.0439304	0.0543918	0.0271979	0.144205	0.0381153	0.0698393	0.01564	0.018327	0.0198694	0.0117899	0.0164066
(2R,3S,4S,5R,6R)-2-(hydroxymethyl)-6-[[(2R,3S,4S,5R,6S)-3,4,5-trihydroxy-6-(3-hydroxy-5-methyl-phenoxy)tetrahydropyran-2-yl]methoxy]tetrahydropyran-3,4,5-triol	447.151	157.9	NEG	C19H28O12		164991-86-0		Polyketides			0.0317176	0.0296773	0.0285089	0.0299679	0.0136462	0.0371156	0.0276155	0.0261258	0.0227583	0.0960374	0.0208592	0.0465516	0.0217613	0.277348	0.110143	0.136417	0.211553	0.0312658	0.0472645	0.0966945	0.608964	0.641105	0.616123	0.394933	0.565281
5'-Methylthioadenosine	298.097	150.1	POS	C11H15N5O3S	HMDB0001173	2457-80-9	C00170	Carbohydrates	Nucleosides	Purine nucleos(t)ides	0.0404497	0.0405552	0.0402157	0.0404068	0.0360011	0.0334201	0.0343126	0.0345779	0.0579686	0.0812733	0.0467994	0.0620138	0.0436188	0.0473574	0.0327797	0.041252	0.0589906	0.0627888	0.0539901	0.0585898	0.0403443	0.0420792	0.0426135	0.0400726	0.0412774
2-Hydroxycinnamic acid	163.04	145.2	NEG	C9H8O3	HMDB0002641	583-17-5	C01772	Shikimates and Phenylpropanoids	Phenylpropanoids (C6-C3)	Cinnamic acids and derivatives	0.403392	0.171557	0.377039	0.317329	0.0641312	0.0624844	0.0952386	0.0739514	0.0654612	0.0578447	0.0598533	0.0610531	0.131045	0.893186	0.0623677	0.3622	0.0459377	0.140705	0.0868161	0.0911528	0.098161	0.102722	0.100167	0.100873	0.100481
Hexaethylene glycol	283.175	138.5	POS	C12H26O7	HMDB0061822	2615-15-8		Fatty acids	Glycerolipids	Monoacylglycerols	0.786513	0.767942	0.768489	0.774315	0.626096	0.672549	0.773365	0.69067	0.76102	0.655942	0.668559	0.695174	0.540408	0.450287	0.722338	0.571011	0.566236	0.627083	0.624394	0.605904	0.687599	0.694952	0.678687	0.670676	0.682978
Tyramine	120.081	43.1	POS	C8H11NO	HMDB0000306	51-67-2	C00483	Alkaloids	Tyrosine alkaloids	Phenylethylamines	0.0171509	0.0168762	0.0134294	0.0158188	0.0132456	0.0391679	0.0330755	0.0284963	0.0124875	0.0169375	0.0141335	0.0145195	0.0157849	0.00814512	0.0209423	0.0149574	0.0233066	0.0262235	0.0108476	0.0201259	0.0292463	0.0222013	0.0277271	0.021819	0.0252484
Mandelic acid	151.04	80.1	NEG	C8H8O3	HMDB0062635	611-71-2	C01983	Shikimates and Phenylpropanoids	Phenylpropanoids (C6-C3)	Cinnamic acids and derivatives	0.0235235	0.0194366	0.020866	0.0212754	0.0261916	0.0217749	0.0326587	0.0268751	0.0251264	0.0234658	0.0248168	0.0244697	0.0207662	0.0232109	0.0239847	0.022654	0.0217277	0.0245293	0.0272681	0.0245084	0.0311098	0.0368044	0.0365378	0.0399953	0.0361118
Stearic acid	283.264	332.7	NEG	C18H36O2	HMDB0000827	21128	C01530	Fatty acids	Fatty Acids and Conjugates	Unsaturated fatty acids	2.90626	2.96785	3.88504	3.25305	5.24809	4.44343	3.72403	4.47185	5.74595	5.39941	5.62646	5.59061	2.15812	1.58013	3.52143	2.41989	1.00833	2.40219	2.68708	2.03253	2.53758	2.91485	3.53748	2.80162	2.94788
Eugenin	207.065	194.6	POS	C11H10O4		480-34-2	C20210	Polyketides	Chromanes	Chromones	0.0951162	0.0431008	0.043376	0.060531	0.0302547	0.0221323	0.0194706	0.0239525	0.0199388	0.0151329	0.0184186	0.0178301	0.0857398	0.0385491	0.0409204	0.0550698	0.0791899	0.0344794	0.0479887	0.053886	0.0387187	0.0404141	0.0399998	0.0398485	0.0397453
1-[4-hydroxy-2-methyl-6-[(2S,3R,4S,5S,6R)-3,4,5-trihydroxy-6-(hydroxymethyl)tetrahydropyran-2-yl]oxy-phenyl]ethanone	327.109	143.4	NEG	C15H20O8				Polyketides	Phloroglucinols	Acyl phloroglucinols	0.783416	0.837738	0.743956	0.78837	0.341597	0.284081	0.428619	0.351432	0.270017	0.584739	0.225113	0.359957	1.47673	2.372	0.92563	1.59145	0.565611	2.27867	1.34694	1.39707	0.738911	1.13022	0.741686	1.08246	0.923321
dimethyl 4-hydroxybenzene-1,3-dicarboxylate	209.046	256.1	NEG	C10H10O5		5985-24-0		Shikimates and Phenylpropanoids	Phenolic acids (C6-C1)	Simple phenolic acids	0.0821216	0.0793115	0.0715304	0.0776545	0.0806735	0.0776295	0.07462	0.077641	0.0538476	0.0751563	0.0718858	0.0669632	0.0780314	0.0874243	0.0784662	0.0813073	0.0706935	0.149227	0.0779506	0.0992904	0.104487	0.0831207	0.0789183	0.0744625	0.0852472
Rhodiosin	611.161	176.9	POS	C27H30O16				Shikimates and Phenylpropanoids	Flavonoids	Flavonols	0.0370863	0.054669	0.0533648	0.0483734	0.101878	0.0979057	0.101045	0.100276	0.0221672	0.031841	0.0693506	0.0411196	0.0443623	0.0922008	0.0267693	0.0544441	0.0146695	0.0500573	0.041692	0.035473	0.192924	0.202713	0.196022	0.194663	0.196581
3,5-Dihydroxyacetophenone	151.04	144.5	NEG	C8H8O3	HMDB0029662	51863-60-6		Shikimates and Phenylpropanoids			0.02107	0.0199356	0.0186449	0.0198835	0.0215708	0.0369639	0.0306116	0.0297154	0.020432	0.0225452	0.0253265	0.0227679	0.0182079	0.0201535	0.0180325	0.018798	0.0206122	0.0210888	0.0238504	0.0218505	0.0437578	0.0497694	0.0333916	0.0393248	0.0415609
Tetradecyl sulfate (sodium)	293.179	308.3	NEG	C14H30O4S	HMDB0014607	1191-50-0		Fatty acids	Fatty acyls	Fatty alcohols	0.236142	0.237215	0.235518	0.236291	0.3237	0.159176	0.393054	0.291977	0.31346	0.2654	0.515359	0.36474	0.208812	0.293896	0.211093	0.237934	0.219131	0.410402	0.315685	0.315073	0.394792	0.362745	0.320311	0.335698	0.353387
2,4-dihydroxyheptadec-16-ynyl acetate	309.243	285.8	POS	C19H34O4		24607-06-5		Fatty acids	Fatty acyls	Fatty alcohols	0.00572279	0.00458704	0.00517442	0.00516142	0.0268899	0.0167031	0.00896715	0.01752	0.0422998	0.00740471	0.00888281	0.0195291	0.0037489	0.00266038	0.00289628	0.00310185	0.0192245	0.00868293	0.0047186	0.0108754	0.0155295	0.0130793	0.0131373	0.0133774	0.0137809
Dihydroartemisinic acid	235.17	252.4	NEG	C15H24O2		85031-59-0		Terpenoids	Sesquiterpenoids	Arteminisin	0.0299963	0.0285215	0.0291101	0.0292093	0.0267004	0.0320132	0.0283816	0.0290318	0.0192608	0.026917	0.0239955	0.0233911	0.0262582	0.0260511	0.0312625	0.0278573	0.026251	0.0250316	0.025954	0.0257455	0.0234915	0.0295929	0.0266101	0.0280731	0.0269419
6,9a,11a-Trimethyl-4-oxo-1,2,3a,3b,5,5a,7,8,9,9b,10,11-dodecahydronaphtho[1,2-g][1]benzofuran-6-carboxylic acid	335.22	252	POS	C20H30O4				Terpenoids	Diterpenoids	Podocarpane diterpenoids	0.064529	0.0642416	0.0677688	0.0655131	0.0211414	0.0237158	0.0160034	0.0202869	0.0172747	0.022153	0.0170373	0.0188217	0.0710341	0.0609956	0.0626381	0.0648893	0.0476245	0.0186157	0.0210501	0.0290968	0.0304993	0.0298792	0.0295573	0.031384	0.03033
7-[3,4-dihydroxy-5-(hydroxymethyl)tetrahydrofuran-2-yl]oxy-2-(4-hydroxyphenyl)chromane-3,5-diol	405.119	195.3	NEG	C20H22O9				Shikimates and Phenylpropanoids	Flavonoids	Flavan-3-ols	0.730912	0.781145	0.723194	0.745084	0.102457	0.527874	0.30842	0.312917	0.0607913	0.408945	0.253409	0.241049	1.05485	0.434028	0.934855	0.807912	0.520364	0.402283	0.407719	0.443455	0.320134	0.328485	0.324848	0.30582	0.319822
8-Hydroxykaempferol	301.035	186.7	NEG	C15H10O7	HMDB0303704	527-95-7	C02806	Shikimates and Phenylpropanoids	Flavonoids	Flavonols	0.333697	0.342394	0.316419	0.330836	0.216076	0.219368	0.235935	0.223793	0.101562	0.105915	0.154691	0.120722	0.323283	0.375985	0.261485	0.320251	0.142368	0.245097	0.383022	0.256829	0.194278	0.297328	0.195464	0.180153	0.216806
Matairesinol	341.139	186.2	POS	C20H22O6	HMDB0035698	580-72-3	C10682	Shikimates and Phenylpropanoids	Lignans	Dibenzylbutyrolactone lignans	0.136738	0.128197	0.128452	0.131129	0.00807399	0.00611989	0.00686493	0.0070196	0.00825434	0.0106016	0.00914638	0.00933411	0.229481	0.13647	0.13276	0.166237	0.0521862	0.0447868	0.0428332	0.0466021	0.0441143	0.0432189	0.0433516	0.0441245	0.0437023
Nonaethylene glycol	415.254	151.6	POS	C18H38O10		3386-18-3		Fatty acids	Glycerolipids	Monoacylglycerols	0.0898461	0.0893004	0.0892255	0.0894573	0.0715551	0.0760979	0.0866188	0.0780906	0.0934669	0.0679247	0.0772837	0.0795584	0.0630006	0.0506527	0.0819234	0.0651922	0.0659901	0.0658256	0.0716267	0.0678141	0.0783111	0.0808297	0.0758436	0.0799656	0.0787375
5-(4-carboxy-3-methyl-butyl)-1,4a-dimethyl-6-methylene-decalin-1-carboxylic acid	335.223	233.8	NEG	C20H32O4				Terpenoids	Diterpenoids	Labdane diterpenoids	0.0108308	0.012449	0.0113711	0.0115503	0.074219	0.140514	0.155923	0.123552	0.00329933	0.00344294	0.00663006	0.00445744	0.0341467	0.024061	0.057414	0.0385406	0.00376643	0.0167925	0.0763176	0.0322922	0.0309796	0.0308201	0.030856	0.0299843	0.03066
3-Methyladipic acid	159.066	161.2	NEG	C7H12O4	HMDB0000555	422955		Fatty acids	Fatty Acids and Conjugates	Dicarboxylic acids	0.0690659	0.0696143	0.0609384	0.0665396	0.026278	0.018456	0.0220603	0.0222648	0.0601455	0.0283034	0.0186004	0.0356831	0.0167515	0.0264513	0.0157878	0.0196636	0.00978189	0.0173163	0.0229868	0.016695	0.025129	0.030625	0.0282608	0.0146318	0.0246616
(2R,7R,8R,9R,10S,20S)-7,8,9,19-tetrahydroxy-6,17-bis(hydroxymethyl)-2,6,10,17-tetramethyl-hexacyclo[12.8.1.01,14.02,11.05,10.015,20]tricos-12-ene-20-carboxylic acid	533.313	226.2	NEG	C30H46O8				Terpenoids	Triterpenoids	Oleanane triterpenoids	0.0316671	0.0277547	0.0414732	0.0336317	0.15617	0.220493	0.243247	0.206637	0.548004	0.0865789	0.404614	0.346399	0.0565154	0.19438	0.0765113	0.109136	0.0699778	0.39931	0.436499	0.301929	0.189615	0.203076	0.194279	0.297382	0.221088
3,5-dihydroxy-7-methoxy-2-(4-methoxyphenyl)chromen-4-one	315.087	231.6	POS	C17H14O6		15486-33-6		Shikimates and Phenylpropanoids	Flavonoids	Flavonols	0.0147658	0.0128522	0.0127109	0.013443	0.0114391	0.0116143	0.00909901	0.0107175	0.0216283	0.0585616	0.028618	0.0362693	0.0108866	0.0119194	0.0140507	0.0122856	0.0215507	0.0134321	0.00718258	0.0140551	0.0150371	0.0148956	0.0151688	0.014796	0.0149744
3,5,6,7,3',4'-Hexamethoxyflavone	403.139	194.4	POS	C21H22O8		1251-84-9		Shikimates and Phenylpropanoids	Flavonoids	Flavonols	0.0321388	0.0149366	0.0158704	0.0209819	0.0136296	0.016601	0.0171932	0.0158079	0.00621215	0.00680945	0.00430081	0.00577414	0.0455504	0.039613	0.034757	0.0399735	0.0804508	0.0242583	0.0844495	0.0630529	0.0260175	0.0273459	0.0281142	0.0257647	0.0268106
9-hydroxy-7-isopropyl-1,4a-dimethyl-2,3,4,9,10,10a-hexahydrophenanthrene-1-carboxylic acid	317.209	274.5	POS	C20H28O3				Terpenoids	Diterpenoids	Podocarpane diterpenoids	0.0190007	0.0182503	0.019313	0.0188547	0.0745461	0.0387857	0.0292148	0.0475155	0.0681903	0.0484225	0.0394322	0.052015	0.0236932	0.0237495	0.0179603	0.021801	0.0498345	0.0408415	0.0305385	0.0404048	0.0318478	0.0312737	0.0326839	0.0331801	0.0322464
Riboflavin	377.146	156.6	POS	C17H20N4O6	HMDB0000244	83-88-5	C00255	Alkaloids	Pseudoalkaloids	pteridine alkaloids	0.0168709	0.0162626	0.0172578	0.0167971	0.0194504	0.0237366	0.0279016	0.0236962	0.0221055	0.0150147	0.0153464	0.0174888	0.0173407	0.0116324	0.0125422	0.0138384	0.0166471	0.0222589	0.0154599	0.018122	0.0141294	0.0162153	0.013781	0.0153827	0.0148771
2-(1-hydroxy-1-methyl-ethyl)-4-methoxy-7-[[(2R,3R,4S,5S,6R)-3,4,5-trihydroxy-6-(hydroxymethyl)tetrahydropyran-2-yl]oxymethyl]-2,3-dihydrofuro[3,2-g]chromen-5-one	469.169	155.4	POS	C22H28O11		80681-45-4		Polyketides	Chromanes	Chromones	0.0923383	0.0957127	0.0945802	0.0942104	0.0319015	0.0486202	0.0296196	0.0367138	0.0193569	0.018802	0.0237834	0.0206474	0.0977157	0.122436	0.0862022	0.102118	0.105499	0.0522486	0.0983589	0.0853689	0.0372983	0.0355394	0.0362871	0.0363857	0.0363776
2-(1-hydroxypropan-2-yl)-3,3,6-trimethyl-5,6-dihydro-2H-1-benzofuran-7-carbaldehyde	249.15	245.1	NEG	C15H22O3				Terpenoids	Sesquiterpenoids	Botryane sesquiterpenoids	0.00954162	0.00807637	0.0134902	0.0103694	0.0110716	0.0107463	0.0320395	0.0179524	0.0121886	0.00632377	0.00500868	0.00784035	0.00618303	0.0090892	0.00681167	0.0073613	0.0102308	0.00791896	0.00876752	0.00897243	0.00739345	0.0123485	0.00916796	0.00931048	0.0095551
(E)-Methyl 4-coumarate	179.07	181.2	POS	C10H10O3		19367-38-5		Shikimates and Phenylpropanoids	Phenylpropanoids (C6-C3)	Cinnamic acids and derivatives	0.0846938	0.0897066	0.0875046	0.0873017	0.00997164	0.0217151	0.0202704	0.017319	0.00899531	0.00646846	0.00677285	0.0074122	0.119381	0.078391	0.092257	0.0966765	0.0362306	0.0155069	0.0296831	0.0271402	0.0371725	0.0584637	0.0339265	0.0364454	0.041502
1-[2,4-dihydroxy-3-[(2S,3R,4R,5S,6R)-3,4,5-trihydroxy-6-(hydroxymethyl)tetrahydropyran-2-yl]phenyl]-2-hydroxy-3-(4-hydroxyphenyl)propan-1-one	437.145	142.9	POS	C21H24O10		87441-88-1		Shikimates and Phenylpropanoids	Flavonoids	Chalcones	0.000910616	0.00119338	0.000965409	0.00102313	0.000205	0.00416822	0.00296727	0.00244683	0.000930619	0.00119795	0.00116242	0.001097	0.00259985	0.00141863	0.00132239	0.00178029	0.00163509	0.00117687	0.00141785	0.00140994	0.0111831	0.0114403	0.0115214	0.0111949	0.0113349
2-Oxo-4-phenylbutyric acid	177.056	181.4	NEG	C10H10O3		710-11-2	C20327	Shikimates and Phenylpropanoids			0.275408	0.280987	0.262227	0.272874	0.0579262	0.0383564	0.0477978	0.0480268	0.0292591	0.00208137	0.00478221	0.0120409	0.378821	0.232106	0.286788	0.299238	0.10254	0.091369	0.189917	0.127942	0.0971333	0.101152	0.104103	0.105045	0.101858
(2R,3S)-7-[(2S,3R,4R)-3,4-dihydroxy-4-(hydroxymethyl)tetrahydrofuran-2-yl]oxy-2-(4-hydroxyphenyl)chromane-3,5-diol	405.119	195.3	NEG	C20H22O9				Shikimates and Phenylpropanoids	Flavonoids	Flavan-3-ols	0.730912	0.781145	0.723194	0.745084	0.102457	0.527874	0.30842	0.312917	0.0607913	0.408945	0.253409	0.241049	1.05485	0.434028	0.934855	0.807912	0.520364	0.402283	0.407719	0.443455	0.320134	0.328485	0.324848	0.30582	0.319822
Nonadecanoic acid	297.28	343.6	NEG	C19H38O2	HMDB0000772	646-30-0	C16535	Fatty acids	Fatty Acids and Conjugates	Unsaturated fatty acids	0.316832	0.329831	0.323946	0.323536	0.565012	0.31065	0.317157	0.397606	0.260164	0.173404	0.274121	0.235897	0.186093	0.229026	0.211358	0.208826	0.125586	0.196204	0.277432	0.199741	0.194825	0.214114	0.194972	0.195536	0.199862
Pristanic acid	297.28	343.6	NEG	C19H38O2	HMDB0000795	1189-37-3		Fatty acids	Fatty Acids and Conjugates	Branched fatty acids	0.316832	0.329831	0.323946	0.323536	0.565012	0.31065	0.317157	0.397606	0.260164	0.173404	0.274121	0.235897	0.186093	0.229026	0.211358	0.208826	0.125586	0.196204	0.277432	0.199741	0.194825	0.214114	0.194972	0.195536	0.199862
Dibutyl phthalate	279.159	319.5	POS	C16H22O4	HMDB0033244	84-74-2	C14214	Shikimates and Phenylpropanoids	Phenolic acids (C6-C1)	Shikimic acids and derivatives	0.0470184	0.0482409	0.0473808	0.0475467	0.0509568	0.0543603	0.0413489	0.0488886	0.0395061	0.0479268	0.0458685	0.0444338	0.0457732	0.0496164	0.0426207	0.0460034	0.0462399	0.0495912	0.0483698	0.048067	0.0540968	0.04965	0.048231	0.0437386	0.0489291
LPC(13:0)	452.278	290.5	NEG	C21H44NO7P		20559-17-5		Fatty acids	Glycerophospholipids	Glycerophosphocholines	0.0302363	0.030968	0.0294567	0.0302203	0.0803515	0.0465982	0.0467215	0.0578904	0.131776	0.107556	0.0662822	0.101871	0.0429486	0.0870236	0.0386379	0.0562034	0.03333	0.0867422	0.0508272	0.0569665	0.0868024	0.0905368	0.0840026	0.0803574	0.0854248
(1S,2S,12S)-3,11-dihydroxy-1,2,5-trimethyl-spiro[8-oxatricyclo[7.2.1.02,7]dodec-5-ene-12,2'-oxirane]-4-one	281.138	245.8	POS	C15H20O5				Terpenoids	Sesquiterpenoids	Trichothecane sesquiterpenoids	0.0140417	0.0139621	0.0144538	0.0141525	0.0127676	0.0115362	0.00847239	0.0109254	0.0140255	0.0150996	0.0134016	0.0141756	0.0131984	0.0108945	0.0227592	0.0156174	0.0129267	0.00972479	0.012975	0.0118755	0.0153896	0.0141659	0.0146442	0.0144114	0.0146528
6a-acetyl-1-(carboxymethyl)-5,5-dimethyl-1,3a,4,6-tetrahydropentalene-2-carboxylic acid	281.138	245.8	POS	C15H20O5				Terpenoids	Sesquiterpenoids	Tremulane sesquiterpenoids	0.0140417	0.0139621	0.0144538	0.0141525	0.0127676	0.0115362	0.00847239	0.0109254	0.0140255	0.0150996	0.0134016	0.0141756	0.0131984	0.0108945	0.0227592	0.0156174	0.0129267	0.00972479	0.012975	0.0118755	0.0153896	0.0141659	0.0146442	0.0144114	0.0146528
3-[(Z)-5-[6-hydroxy-5,5,8a-trimethyl-2-methylene-3-[3,4,5-trihydroxy-6-(hydroxymethyl)tetrahydropyran-2-yl]oxy-decalin-1-yl]-3-methyl-pent-2-enoxy]-3-oxo-propanoic acid	551.279	235.9	NEG	C29H46O11				Terpenoids	Diterpenoids	Labdane diterpenoids	0.00812546	0.00876054	0.00871012	0.00853204	0.0112439	0.0116201	0.0126699	0.0118446	0.0218055	0.0119319	0.0559538	0.0298971	0.00732361	0.0111564	0.00777076	0.00875026	0.00765535	0.0106104	0.0144687	0.0109115	0.0321115	0.037808	0.0335485	0.0318289	0.0338242
Andrographolide	351.214	220.3	POS	C20H30O5		5508-58-7	C20214	Terpenoids	Diterpenoids	Labdane diterpenoids	0.150458	0.154336	0.148634	0.151143	0.0284787	0.0267926	0.0297664	0.0283459	0.0200464	0.0360614	0.0223505	0.0261528	0.154516	0.222898	0.140957	0.17279	0.0842012	0.0394032	0.0403831	0.0546625	0.0569412	0.060375	0.0581591	0.0555499	0.0577563
methyl 3,8-dihydroxy-9-oxo-xanthene-1-carboxylate	285.04	177.6	NEG	C15H10O6				Polyketides	Xanthones	Methyl xanthones	0.0531069	0.0514769	0.0522962	0.0522933	0.0959346	0.0697049	0.0971032	0.0875809	0.135744	0.14468	0.147455	0.142626	0.0252341	0.0416537	0.0497513	0.0388797	0.103651	0.0897322	0.0503167	0.0812334	0.107096	0.114861	0.120976	0.120228	0.11579
(Z)-3-(4-oxo-5-propan-2-ylidene-2-propylfuran-3-yl)prop-2-enoic acid	219.102	171.3	POS	C13H16O4				Polyketides			0.0385806	0.0376254	0.0378723	0.0380261	0.0463314	0.0183239	0.0146899	0.0264484	0.0381428	0.026648	0.0440328	0.0362746	0.0344714	0.0222809	0.0112737	0.0226754	0.066545	0.0887921	0.139762	0.0983664	0.0623848	0.0634948	0.0629743	0.0631346	0.0629971
3-Phenylpropanoic acid	149.061	165.8	NEG	C9H10O2	HMDB0000764	501-52-0	C05629	Shikimates and Phenylpropanoids			0.25464	0.246569	0.238233	0.246481	0.00780958	0.00366512	0.00231058	0.00459509	0.0132593	0.00898803	0.0031745	0.00847395	0.0372022	0.0311189	0.0425926	0.0369712	0.0161249	0.0138531	0.00662942	0.0122025	0.0412713	0.0503086	0.0455635	0.0476291	0.0461931
2,6-Dimethyl-4-hydroxybenzaldehyde	149.061	165.8	NEG	C9H10O2		70547-87-4					0.25464	0.246569	0.238233	0.246481	0.00780958	0.00366512	0.00231058	0.00459509	0.0132593	0.00898803	0.0031745	0.00847395	0.0372022	0.0311189	0.0425926	0.0369712	0.0161249	0.0138531	0.00662942	0.0122025	0.0412713	0.0503086	0.0455635	0.0476291	0.0461931
4'-Hydroxy-3'-methylacetophenone	149.061	165.8	NEG	C9H10O2	HMDB0059824	876-02-8		Shikimates and Phenylpropanoids			0.25464	0.246569	0.238233	0.246481	0.00780958	0.00366512	0.00231058	0.00459509	0.0132593	0.00898803	0.0031745	0.00847395	0.0372022	0.0311189	0.0425926	0.0369712	0.0161249	0.0138531	0.00662942	0.0122025	0.0412713	0.0503086	0.0455635	0.0476291	0.0461931
4′-Hydroxy-2′-methylacetophenone	149.061	165.8	NEG	C9H10O2		875-59-2					0.25464	0.246569	0.238233	0.246481	0.00780958	0.00366512	0.00231058	0.00459509	0.0132593	0.00898803	0.0031745	0.00847395	0.0372022	0.0311189	0.0425926	0.0369712	0.0161249	0.0138531	0.00662942	0.0122025	0.0412713	0.0503086	0.0455635	0.0476291	0.0461931
2-Methylphenol	107.05	164.7	NEG	C7H8O	HMDB0002055	95-48-7	C01542	Shikimates and Phenylpropanoids			0.113736	0.112079	0.108962	0.111592	2.3714e-05	2.20774e-05	0.00192955	0.000658447	0.650767	0.175543	0.239681	0.35533	1.96095e-05	2.19301e-05	2.01744e-05	2.05713e-05	0.000470109	2.35289e-05	0.000387468	0.000293702	0.0514712	0.0513092	0.0551041	0.054697	0.0531454
3-Cresol	107.05	164.7	NEG	C7H8O	HMDB0002048	108-39-4	C01467				0.113736	0.112079	0.108962	0.111592	2.3714e-05	2.20774e-05	0.00192955	0.000658447	0.650767	0.175543	0.239681	0.35533	1.96095e-05	2.19301e-05	2.01744e-05	2.05713e-05	0.000470109	2.35289e-05	0.000387468	0.000293702	0.0514712	0.0513092	0.0551041	0.054697	0.0531454
3-hydroxy-4-(1,5,6-trihydroxy-1,5-dimethyl-hexyl)benzoic acid	297.134	161.4	NEG	C15H22O6				Terpenoids	Sesquiterpenoids	Bisabolane sesquiterpenoids	0.00365237	0.00382376	0.00670853	0.00472822	0.0084481	0.0064649	0.00723092	0.00738131	0.0604845	0.0589041	0.0356602	0.0516829	0.0037399	0.00444425	0.0534878	0.0205573	0.145357	0.0824909	0.0246084	0.0841522	0.0179826	0.0169823	0.0239197	0.0170257	0.0189776
3-Hydroxyisovaleric acid	117.056	17.5	NEG	C5H10O3	HMDB0000754	625-08-1	C20827	Fatty acids	Fatty Acids and Conjugates	Hydroxy fatty acids	0.25254	0.161987	0.244916	0.219814	0.27438	0.251427	0.27456	0.266789	0.248002	0.219992	0.24683	0.238275	0.238386	0.241756	0.233957	0.238033	0.203303	0.255632	0.287813	0.248916	0.241185	0.239732	0.238347	0.271196	0.247615
Dimethadione	128.035	24.8	NEG	C5H7NO3	HMDB0061093	695-53-4	D03838	Alkaloids			0.120431	0.124499	0.0974466	0.114126	0.1494	0.139276	0.179886	0.156187	0.147491	0.147851	0.201553	0.165632	0.0923716	0.0785253	0.0980259	0.0896409	0.069984	0.122908	0.124317	0.105736	0.124906	0.121269	0.120915	0.115215	0.120576
3-Hydroxybenzoic acid	137.024	175.5	NEG	C7H6O3	HMDB0002466	36320	C00587	Shikimates and Phenylpropanoids	Phenolic acids (C6-C1)	Simple phenolic acids	0.0437967	0.0667475	0.0420393	0.0508612	0.0333105	0.0549351	0.0611129	0.0497861	0.186844	0.132297	0.0837387	0.134293	0.0457587	0.0584215	0.0345855	0.0462552	0.045164	0.034852	0.0477068	0.0425743	0.209467	0.219012	0.212875	0.213105	0.213615
5-butyl-4-methoxy-6-methyl-pyran-2-one	197.117	179.7	POS	C11H16O3				Polyketides	Cyclic polyketides	2-pyrone derivatives	0.00567483	0.00674295	0.00725237	0.00655672	0.00821442	0.00622272	0.00853081	0.00765598	0.00486447	0.00418856	0.00504929	0.00470078	0.0027606	0.00440389	0.00454399	0.00390282	0.00522927	0.0126912	0.00938573	0.00910207	0.00640668	0.00715177	0.00790809	0.00935295	0.00770488
(5-benzoyloxy-1,2,6-trihydroxy-cyclohex-3-en-1-yl)methyl benzoate	383.114	207.2	NEG	C21H20O7		113532-12-0		Shikimates and Phenylpropanoids	Phenolic acids (C6-C1)	Simple phenolic acids	0.0131299	0.0133863	0.0148343	0.0137835	0.0177409	0.0106898	0.00716112	0.0118639	0.00534886	0.00416432	0.0184148	0.00930933	0.0159281	0.019008	0.0257819	0.0202394	0.037617	0.0101683	0.0212737	0.0230197	0.0121339	0.0130312	0.0115898	0.0124152	0.0122925
5,6,7-trihydroxy-2-(4-methoxyphenyl)chromen-4-one	301.071	195.3	POS	C16H12O6		6563-66-2		Shikimates and Phenylpropanoids	Flavonoids	Flavones	0.130751	0.130692	0.126648	0.129363	0.135594	0.212132	0.20511	0.184279	0.184104	0.520855	0.333241	0.346066	0.0831182	0.104593	0.120982	0.102898	0.269737	0.18907	0.142095	0.2003	0.127741	0.127966	0.129661	0.127801	0.128292
3-(3-hydroxydecanoyloxy)octanoic acid	329.233	249.7	NEG	C18H34O5				Fatty acids	Fatty Acids and Conjugates	Hydroxy fatty acids	0.0682746	0.0705213	0.0654707	0.0680889	0.03806	0.0230551	0.0335322	0.0315491	0.044447	0.0377691	0.0375753	0.0399305	0.0454654	0.0537815	0.0526323	0.0506264	0.0346935	0.0263243	0.0414139	0.0341439	0.0336342	0.0380381	0.0323284	0.0363832	0.035096
2-isopropenyl-5-methoxy-2,3-dihydropyrano[2,3-g][1,4]benzodioxin-7-one	275.091	189.8	POS	C15H14O5		105249-48-7		Shikimates and Phenylpropanoids	Coumarins	Simple coumarins	13.9747	13.3586	13.6795	13.6709	4.08187	14.6989	10.2885	9.68976	4.20042	15.669	10.794	10.2211	15.93	8.43081	15.105	13.1553	15.31	9.98708	9.80381	11.7003	10.1751	10.6128	10.5316	10.3656	10.4213
2-Ethyl-2-hydroxybutyric acid	131.071	166.2	NEG	C6H12O3	HMDB0001975	3639-21-2		Fatty acids	Fatty Acids and Conjugates	Hydroxy fatty acids	0.0505243	0.0520222	0.0738602	0.0588022	0.0180121	0.0161155	0.0233777	0.0191685	0.0307246	0.0167966	0.0150393	0.0208535	0.0552054	0.0830403	0.0947698	0.0776718	0.0263224	0.0266184	0.0398043	0.030915	0.0557109	0.0584293	0.0597	0.05499	0.0572076
3-Hydroxycinnamic acid	163.04	145.2	NEG	C9H8O3	HMDB0001713	14755-02-3	C12621	Shikimates and Phenylpropanoids	Phenylpropanoids (C6-C3)	Cinnamic acids and derivatives	0.403392	0.171557	0.377039	0.317329	0.0641312	0.0624844	0.0952386	0.0739514	0.0654612	0.0578447	0.0598533	0.0610531	0.131045	0.893186	0.0623677	0.3622	0.0459377	0.140705	0.0868161	0.0911528	0.098161	0.102722	0.100167	0.100873	0.100481
2-acetylbenzoic acid	163.04	145.2	NEG	C9H8O3		577-56-0		Shikimates and Phenylpropanoids	Phenolic acids (C6-C1)	Simple phenolic acids	0.403392	0.171557	0.377039	0.317329	0.0641312	0.0624844	0.0952386	0.0739514	0.0654612	0.0578447	0.0598533	0.0610531	0.131045	0.893186	0.0623677	0.3622	0.0459377	0.140705	0.0868161	0.0911528	0.098161	0.102722	0.100167	0.100873	0.100481
6-[[3-(hydroxymethyl)-5-oxo-2H-furan-4-yl]methyl]-5,6-dimethylcyclohexene-1-carboxylic acid	281.138	245.8	POS	C15H20O5				Terpenoids	Sesquiterpenoids		0.0140417	0.0139621	0.0144538	0.0141525	0.0127676	0.0115362	0.00847239	0.0109254	0.0140255	0.0150996	0.0134016	0.0141756	0.0131984	0.0108945	0.0227592	0.0156174	0.0129267	0.00972479	0.012975	0.0118755	0.0153896	0.0141659	0.0146442	0.0144114	0.0146528
(3E,4R)-3-[2-[(1R,4aS,5R,6R,8aS)-6-hydroxy-5-(hydroxymethyl)-5,8a-dimethyl-2-methylene-decalin-1-yl]ethylidene]-4-hydroxy-tetrahydrofuran-2-one	351.214	220.3	POS	C20H30O5		142037-79-4		Terpenoids	Diterpenoids	Labdane diterpenoids	0.150458	0.154336	0.148634	0.151143	0.0284787	0.0267926	0.0297664	0.0283459	0.0200464	0.0360614	0.0223505	0.0261528	0.154516	0.222898	0.140957	0.17279	0.0842012	0.0394032	0.0403831	0.0546625	0.0569412	0.060375	0.0581591	0.0555499	0.0577563
2'-Hydroxy-4'-methylacetophenone	149.061	165.8	NEG	C9H10O2		6921-64-8					0.25464	0.246569	0.238233	0.246481	0.00780958	0.00366512	0.00231058	0.00459509	0.0132593	0.00898803	0.0031745	0.00847395	0.0372022	0.0311189	0.0425926	0.0369712	0.0161249	0.0138531	0.00662942	0.0122025	0.0412713	0.0503086	0.0455635	0.0476291	0.0461931
2-Hydroxy-2-methylbutyric acid	117.056	17.5	NEG	C5H10O3	HMDB0001987	3739-30-8		Fatty acids	Fatty Acids and Conjugates	Hydroxy fatty acids	0.25254	0.161987	0.244916	0.219814	0.27438	0.251427	0.27456	0.266789	0.248002	0.219992	0.24683	0.238275	0.238386	0.241756	0.233957	0.238033	0.203303	0.255632	0.287813	0.248916	0.241185	0.239732	0.238347	0.271196	0.247615
Tetracosanoic acid	367.358	338.9	NEG	C24H48O2	HMDB0002003	557-59-5	C08320	Fatty acids	Fatty Acids and Conjugates	Unsaturated fatty acids	0.0766203	0.0856571	0.22873	0.130336	0.231569	0.017582	0.090638	0.113263	0.0854472	0.0562987	0.0642565	0.0686675	0.0859684	0.0941681	0.119249	0.0997952	0.0475731	0.0474652	0.248328	0.114455	0.0772158	0.0710632	0.0890678	0.0411566	0.0696258
3',4,4,7a-tetramethyl-3-oxo-3'-vinyl-spiro[3a,5,6,7-tetrahydroisobenzofuran-1,6'-cyclohexene]-1'-carboxylic acid	315.193	265.8	POS	C20H28O4				Terpenoids	Diterpenoids	Pimarane and Isopimarane diterpenoids	0.0135575	0.0132551	0.0130724	0.013295	0.0729668	0.0554663	0.0357686	0.0547339	0.0258521	0.0303041	0.0277057	0.027954	0.0153315	0.0219077	0.0118266	0.0163553	0.0299959	0.0278021	0.021575	0.0264577	0.0255769	0.0255489	0.025809	0.0252047	0.0255349
(Z)-2-oct-7-enylpent-2-enedioic acid	239.128	258.1	NEG	C13H20O4				Fatty acids	Fatty Acids and Conjugates	Dicarboxylic acids	0.0937235	0.0971954	0.0968702	0.0959297	0.0694594	0.0890791	0.0939183	0.0841523	0.0749883	0.0945597	0.0715516	0.0803665	0.0849056	0.063658	0.0909099	0.0798245	0.0766921	0.0762252	0.0715643	0.0748272	0.0562499	0.0555057	0.0630148	0.0655851	0.0600889
Bemcentinib	507.294	215	POS	C30H34N8	HMDB0244307	1037624-75-1	D11438	Alkaloids			0.0043998	0.00399735	0.00458634	0.00432783	0.0371323	0.0587549	0.043661	0.0465161	0.00426502	0.00392322	0.00599163	0.00472662	0.0486254	0.0192716	0.0678215	0.0452395	0.00155244	0.0151863	0.0793406	0.0320264	0.0233856	0.0237584	0.0230985	0.0219754	0.0230545
2-benzyl-4-chloro-phenol	217.042	207.2	NEG	C13H11ClO		120-32-1	D03564	Shikimates and Phenylpropanoids			0.134346	0.137249	0.130926	0.134173	0.123819	0.120547	0.138607	0.127658	0.120107	0.101276	0.0949593	0.105448	0.107128	0.0814835	0.13224	0.10695	0.0921676	0.107772	0.107034	0.102325	0.111354	0.112988	0.109708	0.114952	0.11225
4',​7-​Di-​O-​methylnaringenin	301.107	206.3	POS	C17H16O5		29424-96-2		Shikimates and Phenylpropanoids	Flavonoids	Flavanones	0.00492694	0.00536039	0.0125512	0.00761283	0.0154357	0.0111977	0.0114859	0.0127064	0.00572637	0.00333564	0.004433	0.00449834	0.0163932	0.00962733	0.00409017	0.0100369	0.0189061	0.00690169	0.00901937	0.011609	0.0157541	0.0163371	0.0154426	0.0240822	0.017904
Naringenin chalcone	271.061	183.8	NEG	C15H12O5	HMDB0029631	5071-40-9	C06561	Shikimates and Phenylpropanoids	Flavonoids	Chalcones	0.131134	0.158509	0.125009	0.138217	0.0453943	0.0416627	0.0559674	0.0476748	0.0393013	0.0820497	0.113207	0.0781859	0.0219066	0.0341396	0.199039	0.0850285	0.0417861	0.0639357	0.0348769	0.0468662	1.574	1.64559	1.56993	1.55969	1.5873
4-Vinylphenol	119.05	178.2	NEG	C8H8O	HMDB0004072	2628-17-3	C05627	Shikimates and Phenylpropanoids	Phenolic acids (C6-C1)	Cinnamic acids and derivatives	0.0241509	0.0215885	0.0185172	0.0214189	0.000808352	0.00936116	0.00477331	0.00498094	0.00207419	0.00314223	0.00137774	0.00219806	0.0107985	0.0201139	0.00559199	0.0121681	0.00586729	0.00236548	0.00243494	0.00355591	0.0101687	0.00939913	0.0124672	0.0107628	0.0106995
3-(2,3,4-Trimethoxyphenyl)propanoic acid	239.093	164.9	NEG	C12H16O5	HMDB0142074	33130-04-0					0.225881	0.230266	0.217522	0.224556	0.21838	0.0874495	0.163881	0.15657	0.0203497	0.0156933	0.015993	0.0173454	0.0281378	0.0558042	0.0367126	0.0402182	0.0482607	0.0348368	0.026386	0.0364945	0.0431867	0.0381805	0.0433674	0.0386083	0.0408357
Apigenin	271.06	162.8	POS	C15H10O5	HMDB0002124	520-36-5	C01477	Shikimates and Phenylpropanoids	Flavonoids	Flavones	0.00535912	0.0056228	0.00528063	0.00542085	0.00189063	0.00248718	0.000424635	0.00160081	0.000349611	0.000592778	0.000769086	0.000570492	0.00600542	0.00454114	0.00929311	0.00661323	0.00349521	0.00949807	0.0048046	0.00593263	0.017825	0.0173673	0.0169149	0.0190701	0.0177943
6-hydroxy-4-methyl-chromen-2-one	175.04	158.2	NEG	C10H8O3		2373-31-1		Shikimates and Phenylpropanoids	Coumarins	Simple coumarins	0.00752141	0.00597123	0.00757687	0.00702317	0.00799997	0.00429425	0.0113237	0.00787265	0.0276857	0.0408665	0.0224032	0.0303185	0.00889494	0.00332311	0.00714494	0.00645433	0.00379153	0.00566415	0.0156809	0.00837887	0.0944727	0.114788	0.083161	0.100971	0.0983482
Adenosine	268.104	50.1	POS	C10H13N5O4	HMDB0000050	58-61-7	C00212	Carbohydrates	Nucleosides	Purine nucleos(t)ides	0.0497189	0.0464586	0.0457872	0.0473216	0.0295164	0.0361385	0.0701121	0.0452557	0.119904	0.0900937	0.0379122	0.0826368	0.103055	0.0602036	0.0406275	0.067962	0.0780342	0.0838261	0.0384107	0.066757	0.0937672	0.0856807	0.090503	0.14996	0.104978
Tetraethylene glycol	195.123	48.3	POS	C8H18O5	HMDB0094708	112-60-7					0.133441	0.12453	0.0816757	0.113216	0.0561288	0.10183	0.0705638	0.0761742	0.0755121	0.065891	0.0979595	0.0797876	0.0925435	0.0491497	0.116251	0.0859813	0.0842371	0.0991336	0.0575215	0.0802974	0.0688121	0.112383	0.106901	0.0731765	0.090318
Adenosine 2',3'-cyclic phosphate	328.045	44.3	NEG	C10H12N5O6P	HMDB0011616	634-01-5	C08355	Carbohydrates	Nucleosides	Purine nucleos(t)ides	0.115092	0.118656	0.107255	0.113668	0.0484529	0.0897435	0.0751513	0.0711159	0.0115343	0.0144229	0.0197948	0.0152507	0.0317597	0.0266732	0.0305909	0.0296746	0.0229662	0.0141152	0.00975944	0.0156136	0.0178029	0.0187713	0.0182314	0.0165902	0.017849
Kojic acid	143.034	3.1	POS	C6H6O4	HMDB0032923	501-30-4	C14516	Polyketides	Cyclic polyketides	4-pyrone derivatives	5.90363e-06	0.00806912	5.87578e-06	0.00269363	0.00818591	0.00823276	5.96637e-06	0.00547488	5.78319e-06	5.84309e-06	5.89798e-06	5.84142e-06	0.00824622	0.00795027	5.64452e-06	0.00540071	5.73547e-06	0.00754447	5.98527e-06	0.00251873	0.00827877	0.00980084	0.00936547	6.26578e-06	0.00686284
Hematoxylin	301.072	208	NEG	C16H14O6	HMDB0242211	517-28-2		Shikimates and Phenylpropanoids			0.0223058	0.0207214	0.0191574	0.0207282	0.0208568	0.0195127	0.022652	0.0210072	0.0122368	0.023249	0.0181717	0.0178859	0.00587076	0.0371315	0.0156128	0.0195383	0.00629836	0.01231	0.0338784	0.0174956	1.54179	1.61856	1.52896	1.63199	1.58032
5,5,6b-trimethyl-3a,4,6,6a-tetrahydro-1H-cyclopropa[e]indene-1a,2-dicarboxylic acid	263.129	198.6	NEG	C15H20O4				Terpenoids	Sesquiterpenoids	Marasmane sesquiterpenoids	0.0102894	0.00950979	0.0118712	0.0105568	0.00444307	0.00215666	0.00575072	0.00411682	0.0147632	0.00719411	0.00595109	0.0093028	0.00605248	0.00592638	0.00181982	0.00459956	0.0742956	0.0282814	0.0888455	0.0638075	0.0214885	0.0219013	0.0217128	0.0227289	0.0219579
Xanthoxylin	179.07	181.2	POS	C10H12O4	HMDB0029645	90-24-4	C10726	Polyketides	Phloroglucinols	Acyl phloroglucinols	0.0846938	0.0897066	0.0875046	0.0873017	0.00997164	0.0217151	0.0202704	0.017319	0.00899531	0.00646846	0.00677285	0.0074122	0.119381	0.078391	0.092257	0.0966765	0.0362306	0.0155069	0.0296831	0.0271402	0.0371725	0.0584637	0.0339265	0.0364454	0.041502
Ethyl Orsellinate	179.07	181.2	POS	C10H12O4		2524-37-0		Shikimates and Phenylpropanoids	Phenolic acids (C6-C1)	Shikimic acids and derivatives	0.0846938	0.0897066	0.0875046	0.0873017	0.00997164	0.0217151	0.0202704	0.017319	0.00899531	0.00646846	0.00677285	0.0074122	0.119381	0.078391	0.092257	0.0966765	0.0362306	0.0155069	0.0296831	0.0271402	0.0371725	0.0584637	0.0339265	0.0364454	0.041502
(±)-Naringenin	273.076	181.7	POS	C15H12O5	HMDB0242579	67604-48-2|480-41-1		Shikimates and Phenylpropanoids	Flavonoids	Flavanones	1.37249	1.22051	1.3212	1.30473	0.0331146	0.0378581	0.038707	0.0365599	0.0803195	0.0776566	0.0767698	0.0782487	1.09656	0.923638	0.217986	0.74606	0.155976	0.101025	1.03836	0.431787	1.54676	1.17384	1.55579	1.17093	1.36183
Normetanephrine	166.086	43.2	POS	C9H13NO3	HMDB0000819	97-31-4	C05589	Alkaloids	Tyrosine alkaloids	Phenylethylamines	0.118238	0.116966	0.0931616	0.109455	0.0937901	0.268825	0.224285	0.195633	0.0842756	0.115948	0.0939497	0.0980579	0.107638	0.0547864	0.142246	0.101557	0.164095	0.177515	0.076202	0.13927	0.191432	0.150655	0.19251	0.144649	0.169811
Methyl Paraben	151.04	144.5	NEG	C8H8O3	HMDB0032572	99-76-3	D01400	Shikimates and Phenylpropanoids	Phenolic acids (C6-C1)	Simple phenolic acids	0.02107	0.0199356	0.0186449	0.0198835	0.0215708	0.0369639	0.0306116	0.0297154	0.020432	0.0225452	0.0253265	0.0227679	0.0182079	0.0201535	0.0180325	0.018798	0.0206122	0.0210888	0.0238504	0.0218505	0.0437578	0.0497694	0.0333916	0.0393248	0.0415609
all-trans-5,6-Epoxyretinoic acid	317.209	274.5	POS	C20H28O3	HMDB0012451	13100-69-1	C16680	Terpenoids	Apocarotenoids	Apocarotenoids (β-)	0.0190007	0.0182503	0.019313	0.0188547	0.0745461	0.0387857	0.0292148	0.0475155	0.0681903	0.0484225	0.0394322	0.052015	0.0236932	0.0237495	0.0179603	0.021801	0.0498345	0.0408415	0.0305385	0.0404048	0.0318478	0.0312737	0.0326839	0.0331801	0.0322464
Alisol C 23-acetate	527.339	269.7	NEG	C32H48O6		26575-93-9		Terpenoids	Triterpenoids	Dammarane and Protostane triterpenoids	0.0298097	0.0299383	0.0281531	0.0293004	0.0416904	0.0320934	0.0327463	0.03551	0.370786	0.3176	0.122511	0.270299	0.00134736	0.0242003	0.0224839	0.0160105	0.0511114	0.0663024	0.0909247	0.0694462	0.167024	0.272248	0.175288	0.177006	0.197891
2,6-dihydroxy-7-methoxy-1,1,4a-trimethyl-3,4,10,10a-tetrahydro-2H-phenanthren-9-one	303.16	239.1	NEG	C18H24O4				Terpenoids	Diterpenoids	Podocarpane diterpenoids	0.179707	0.180887	0.172921	0.177838	0.0383785	0.0504858	0.0509734	0.0466125	0.0461956	0.0279889	0.038787	0.0376572	0.318351	0.15031	0.125293	0.197985	0.185223	0.163285	0.334979	0.227829	0.0760365	0.0829837	0.0798675	0.0777634	0.0791628
Lauramine oxide	230.248	227.6	POS	C14H31NO		1643-20-5		Fatty acids	Fatty acyls	Hydrocarbons	0.983983	0.972205	0.96212	0.972769	0.771772	0.827816	0.830768	0.810119	0.917219	0.804732	0.825264	0.849072	0.767395	0.691451	0.937334	0.798727	0.739958	0.727111	0.749354	0.738808	0.909808	0.929923	0.912647	0.892976	0.911338
methyl 2,8-dihydroxy-6-(hydroxymethyl)-9-oxo-1,2-dihydroxanthene-1-carboxylate	301.071	210.4	POS	C16H14O7		359828-18-5		Polyketides	Xanthones	Methyl xanthones	0.0162669	0.01595	0.0156022	0.0159397	0.0187204	0.0286868	0.0251802	0.0241958	0.0275484	0.0720885	0.0363573	0.0453314	0.0121599	0.0176372	0.015232	0.0150097	0.0555083	0.0556003	0.0237275	0.0449454	0.0249607	0.0253473	0.0127432	0.0242972	0.0218371
2,5-bis(4-hydroxyphenyl)-3,6-dimethoxy-phenol	337.108	194	NEG	C20H18O5		52452-60-5		Shikimates and Phenylpropanoids	Terphenyls	p-Terphenyls	0.732281	0.728197	0.690372	0.71695	0.11148	0.0425632	0.0850457	0.0796964	0.0352535	0.010564	0.0144431	0.0200869	1.40083	0.757097	0.767792	0.97524	0.348686	0.267051	0.204903	0.273547	0.317555	0.33892	0.328662	0.328553	0.328422
6-[2-(1,3-benzodioxol-5-yl)ethyl]-4-methoxy-pyran-2-one	273.077	190	NEG	C15H14O5		3155-53-1		Shikimates and Phenylpropanoids	Styrylpyrones	Kavalactones and derivatives	2.73589	2.79142	2.60727	2.71153	0.870525	2.86133	2.08809	1.93998	0.814709	2.81246	1.99178	1.87298	3.18388	1.70762	2.96086	2.61745	2.6803	2.00762	2.03297	2.24029	1.86246	1.90616	1.78371	1.78925	1.83539
(E)-3,10-dihydroxy-4,9-dimethyl-dodec-6-enedioic acid	271.154	167.3	POS	C14H24O6				Fatty acids	Fatty Acids and Conjugates	Hydroxy fatty acids	0.00643805	0.00664436	0.00837583	0.00715275	0.0132491	0.0159162	0.0158636	0.0150096	0.00477107	0.00638059	0.0102041	0.00711859	0.00385751	0.00483797	0.00245846	0.00371798	0.00422343	0.00687011	0.0065216	0.00587172	0.0043868	0.00522274	0.00473656	0.00534838	0.00492362
(2S)-2-(2,6-dihydroxyphenyl)-5,7-dihydroxy-chroman-4-one	289.071	151.9	POS	C15H12O6		104125-36-2		Shikimates and Phenylpropanoids	Flavonoids	Flavanones	0.0133198	0.00931786	0.0140003	0.0122126	0.00470635	0.00615893	0.00692288	0.00592939	0.00827107	0.00708828	0.00645611	0.00727182	0.00976603	0.0156297	0.0175366	0.0143107	0.0117103	0.0186532	0.0176457	0.016003	0.5305	0.516278	0.511232	0.501081	0.514772
Pantothenic acid	220.118	55.9	POS	C9H17NO5	HMDB0000210	79-83-4	C00864	Amino acids and Peptides	Small peptides	Dipeptides	0.0525165	0.0764098	0.0490104	0.0593122	0.0292601	0.0242495	0.0559004	0.03647	0.0452689	0.0473119	0.0394118	0.0439975	0.0392947	0.130148	0.0442019	0.0712148	0.147774	0.202552	0.0808639	0.14373	0.0604706	0.0685721	0.0590932	0.0660355	0.0635428
2-Hydroxyoctanoic acid	159.103	180.2	NEG	C8H16O3	HMDB0000711	617-73-2		Fatty acids	Fatty Acids and Conjugates	Hydroxy fatty acids	0.0545933	0.0528582	0.0478555	0.051769	0.036432	0.02725	0.0320313	0.0319044	0.0554144	0.0252239	0.038223	0.0396204	0.0174103	0.0297489	0.0221184	0.0230925	0.0261792	0.0312022	0.0288932	0.0287582	0.0189093	0.016832	0.016322	0.0170402	0.0172758
4-Hydroxybenzoic acid	137.024	175.5	NEG	C7H6O3	HMDB0000500	99-96-7	C00156	Shikimates and Phenylpropanoids	Phenolic acids (C6-C1)	Simple phenolic acids	0.0437967	0.0667475	0.0420393	0.0508612	0.0333105	0.0549351	0.0611129	0.0497861	0.186844	0.132297	0.0837387	0.134293	0.0457587	0.0584215	0.0345855	0.0462552	0.045164	0.034852	0.0477068	0.0425743	0.209467	0.219012	0.212875	0.213105	0.213615
gamma-CEHC (gamma-Carboxyethyl hydrochroman)	263.129	198.6	NEG	C15H20O4	HMDB0001931	178167-75-4		Terpenoids	Meroterpenoids	Prenyl quinone meroterpenoids	0.0102894	0.00950979	0.0118712	0.0105568	0.00444307	0.00215666	0.00575072	0.00411682	0.0147632	0.00719411	0.00595109	0.0093028	0.00605248	0.00592638	0.00181982	0.00459956	0.0742956	0.0282814	0.0888455	0.0638075	0.0214885	0.0219013	0.0217128	0.0227289	0.0219579
(6aR,12aR)-12a-hydroxy-2,3,9-trimethoxy-6,6a-dihydrochromeno[3,4-b]chromen-12-one	359.113	185	POS	C19H18O7		66280-24-8		Shikimates and Phenylpropanoids	Isoflavonoids	Rotenoids	0.0651753	0.00361527	0.000774807	0.0231884	0.00174302	0.00107938	0.0012975	0.0013733	0.00398459	0.000579039	0.00290849	0.00249071	0.0724019	0.00306242	0.000476579	0.0253136	0.0146687	0.00355264	0.0304099	0.0162104	0.0249073	0.0245059	0.0234482	0.0245603	0.0243554
(Z)-2-[4-[(Z)-2-carboxy-2-[4-[(E)-2-carboxyvinyl]-2-methoxy-phenoxy]vinyl]-2-methoxy-phenoxy]-3-(4-hydroxy-3-methoxy-phenyl)prop-2-enoic acid	577.135	160.6	NEG	C30H26O12				Shikimates and Phenylpropanoids	Phenylpropanoids (C6-C3)	Cinnamic acids and derivatives	0.885989	0.862729	0.826298	0.858339	0.105483	0.295257	0.1398	0.18018	0.0981853	0.0443012	0.11634	0.0862754	1.46499	0.982113	0.924056	1.12372	0.714415	0.813186	0.891054	0.806218	1.01218	0.997037	0.967341	1.03607	1.00316
Purine	119.035	24.2	NEG	C5H4N4	HMDB0001366	120-73-0	C15587	Alkaloids	Pseudoalkaloids	Purine alkaloids	0.192293	0.199408	0.17889	0.190197	0.283095	0.284653	0.364956	0.310901	0.176281	0.178482	0.213176	0.189313	0.258183	0.306329	0.288556	0.284356	0.136967	0.20567	0.248686	0.197108	0.20521	0.229043	0.209133	0.234512	0.219475
1-(4-hydroxy-3,5-dimethoxy-phenyl)propan-1-one	209.082	231.8	NEG	C11H14O4		5650-43-1					0.00603138	0.0051163	0.00503074	0.00539281	0.178079	0.0426951	0.084244	0.101673	0.10111	0.0499437	0.0970257	0.0826931	0.206125	0.146792	0.190863	0.18126	0.645975	0.497305	0.434872	0.526051	0.113484	0.126975	0.120407	0.124773	0.12141
methyl 2,4-dihydroxy-3,6-dimethyl-benzoate	177.056	181.4	NEG	C10H12O4		4707-47-5		Shikimates and Phenylpropanoids	Phenolic acids (C6-C1)	Shikimic acids and derivatives	0.275408	0.280987	0.262227	0.272874	0.0579262	0.0383564	0.0477978	0.0480268	0.0292591	0.00208137	0.00478221	0.0120409	0.378821	0.232106	0.286788	0.299238	0.10254	0.091369	0.189917	0.127942	0.0971333	0.101152	0.104103	0.105045	0.101858
2',4'-Dihydroxyacetophenone	151.04	144.5	NEG	C8H8O3	HMDB0029659	89-84-9	C03663	Shikimates and Phenylpropanoids			0.02107	0.0199356	0.0186449	0.0198835	0.0215708	0.0369639	0.0306116	0.0297154	0.020432	0.0225452	0.0253265	0.0227679	0.0182079	0.0201535	0.0180325	0.018798	0.0206122	0.0210888	0.0238504	0.0218505	0.0437578	0.0497694	0.0333916	0.0393248	0.0415609
p-Anisic acid	151.04	144.5	NEG	C8H8O3	HMDB0001101	100-09-4	C02519	Shikimates and Phenylpropanoids	Phenolic acids (C6-C1)	Simple phenolic acids	0.02107	0.0199356	0.0186449	0.0198835	0.0215708	0.0369639	0.0306116	0.0297154	0.020432	0.0225452	0.0253265	0.0227679	0.0182079	0.0201535	0.0180325	0.018798	0.0206122	0.0210888	0.0238504	0.0218505	0.0437578	0.0497694	0.0333916	0.0393248	0.0415609
(2R)-8-ethyl-7-hydroxy-5-methoxy-2-methyl-chroman-4-one	219.102	171.3	POS	C13H16O4		159686-25-6		Polyketides	Chromanes	Chromones	0.0385806	0.0376254	0.0378723	0.0380261	0.0463314	0.0183239	0.0146899	0.0264484	0.0381428	0.026648	0.0440328	0.0362746	0.0344714	0.0222809	0.0112737	0.0226754	0.066545	0.0887921	0.139762	0.0983664	0.0623848	0.0634948	0.0629743	0.0631346	0.0629971
Pinobanksin	253.051	241.6	NEG	C15H12O5		96335-75-0	C09826	Shikimates and Phenylpropanoids	Flavonoids	Dihydroflavonols	0.018652	0.0200426	0.0170717	0.0185888	0.117596	0.0290437	0.03235	0.0596632	0.295732	0.0859973	0.0908646	0.157531	0.0201668	0.0650726	0.0179874	0.0344089	0.110816	0.107185	0.269063	0.162355	0.0631804	0.0687224	0.0674741	0.0690541	0.0671078
Neantine	205.086	186.5	POS	C12H14O4	HMDB0094660	84-66-2	C14175	Shikimates and Phenylpropanoids	Phenolic acids (C6-C1)	Shikimic acids and derivatives	0.0100282	0.0202702	0.0202949	0.0168644	0.00712095	0.00622303	0.00868077	0.00734159	0.0120284	0.00541021	0.0112613	0.00956664	0.0136194	0.00991457	0.0130027	0.0121789	0.0122967	0.00857614	0.0218801	0.014251	0.0112129	0.0115283	0.0139201	0.0116728	0.0120835
7-ethoxy-4-methyl-chromen-2-one	205.086	170.9	POS	C12H12O3		31905		Shikimates and Phenylpropanoids	Coumarins	Simple coumarins	0.0129549	0.0190539	0.0189863	0.0169984	0.00872787	0.00925144	0.0103503	0.0094432	0.00985963	0.00990726	0.012993	0.01092	0.0163821	0.0157669	0.0149969	0.0157153	0.0169578	0.0204449	0.0163167	0.0179064	0.0139623	0.0180411	0.0130642	0.0165471	0.0154037
7-methoxytetralin-1-one	177.091	167.8	POS	C11H12O2		6836-19-7					0.00486237	0.00439745	0.00499426	0.00475136	0.0123292	0.00569447	0.00676656	0.00826341	0.00662935	0.00194808	0.00288805	0.00382183	0.00332934	0.0111894	0.00318261	0.00590045	0.0100806	0.00283469	0.00339689	0.00543738	0.117705	0.123982	0.124233	0.117831	0.120938
4-[(2S,3R,4S,5S,6R)-3,4,5-trihydroxy-6-(hydroxymethyl)tetrahydropyran-2-yl]oxyfuro[3,2-g]chromen-7-one	365.085	161.2	POS	C17H16O9		131623-13-7		Shikimates and Phenylpropanoids	Coumarins	Simple coumarins	1.28288	1.27869	1.24213	1.2679	0.00695466	0.0051582	0.00646646	0.00619311	1.0906	1.3969	1.48074	1.32275	0.00798421	0.00602847	0.00291676	0.00564315	0.00352997	0.00555086	0.00653321	0.00520468	0.817748	0.799146	0.824468	0.856095	0.824364
5-ethyl-6-oxo-4-[2-[(2R,3R,4S,5S,6R)-3,4,5-trihydroxy-6-(hydroxymethyl)oxan-2-yl]oxyethyl]-2,3-dihydropyran-3-carboxylic acid	375.13	43.2	NEG	C16H24O10				Terpenoids	Monoterpenoids	Secoiridoid monoterpenoids	0.158548	0.150539	0.155595	0.154894	0.0955635	0.0746481	0.0944301	0.0882139	0.0212987	0.0311118	0.041229	0.0312132	0.173833	0.182776	0.0684458	0.141685	0.064384	0.0785403	0.0759136	0.072946	0.0842196	0.0940092	0.0813099	0.0599085	0.0798618
benzyl 4-[(2S,3R,4S,5S,6R)-3,4,5-trihydroxy-6-(hydroxymethyl)oxan-2-yl]oxybenzoate	389.124	172.9	NEG	C20H22O8				Shikimates and Phenylpropanoids	Phenolic acids (C6-C1)	Simple phenolic acids	0.0586422	0.0574427	0.0432215	0.0531021	0.0349792	0.0326402	0.0331775	0.033599	0.0790959	0.0348263	0.0295925	0.0478383	0.128237	0.0881749	0.0831239	0.0998453	0.080779	0.0854046	0.0963905	0.0875247	0.0657597	0.0678387	0.0641444	0.0679693	0.0664281
Allopurinol	135.03	24.9	NEG	C5H4N4O	HMDB0014581	315-30-0		Alkaloids	Pseudoalkaloids	pteridine alkaloids	0.21664	0.230545	0.207126	0.218104	0.367073	0.252807	0.360203	0.326694	0.244238	0.213313	0.23156	0.229703	0.135033	0.28767	0.18628	0.202994	0.237922	0.223666	0.253793	0.23846	0.352445	0.330208	0.400467	0.336523	0.354911
Kaempferol 3-methyl ether	301.071	195.3	POS	C16H12O6		1592-70-7	C05902	Shikimates and Phenylpropanoids	Flavonoids	Flavonols	0.130751	0.130692	0.126648	0.129363	0.135594	0.212132	0.20511	0.184279	0.184104	0.520855	0.333241	0.346066	0.0831182	0.104593	0.120982	0.102898	0.269737	0.18907	0.142095	0.2003	0.127741	0.127966	0.129661	0.127801	0.128292
Ethyl ferulate	205.086	170.9	POS	C12H14O4		4046-02-0		Shikimates and Phenylpropanoids	Phenylpropanoids (C6-C3)	Cinnamic acids and derivatives	0.0129549	0.0190539	0.0189863	0.0169984	0.00872787	0.00925144	0.0103503	0.0094432	0.00985963	0.00990726	0.012993	0.01092	0.0163821	0.0157669	0.0149969	0.0157153	0.0169578	0.0204449	0.0163167	0.0179064	0.0139623	0.0180411	0.0130642	0.0165471	0.0154037
5-Hydroxy-7,8-dimethoxyflavone,Moslosooflavone	299.092	190.4	POS	C17H14O5		3570-62-5		Shikimates and Phenylpropanoids	Flavonoids	Flavones	0.0112099	0.0117381	0.0122581	0.0117354	0.00329531	0.0136176	0.00660371	0.00783888	0.00124924	0.00551868	0.00611869	0.00429554	0.0153351	0.0099272	0.0145948	0.0132857	0.00865803	0.00796375	0.00830776	0.00830985	0.0129524	0.0124241	0.0134014	0.0120924	0.0127176
Auranofin	363.076	162.2	NEG	C14H20O9S		34031-32-8					0.00404395	0.00397282	0.00247386	0.00349688	0.0065779	0.00771628	0.00865401	0.00764939	2.39317e-05	0.000729523	0.0041924	0.00164862	0.00375789	0.00454945	0.0043077	0.00420501	0.00416123	0.00623605	0.00525314	0.00521681	0.0154024	0.0105452	0.0131523	0.0132644	0.0130911
7-Methylxanthine	165.04	24.9	NEG	C6H6N4O2	HMDB0001991	552-62-5	C16353	Alkaloids	Pseudoalkaloids	Purine alkaloids	0.810562	0.923714	0.766415	0.833564	1.56492	1.45198	2.00328	1.6734	2.65271	2.42921	2.51716	2.53303	0.5659	1.41221	0.751615	0.909908	2.95468	2.65913	2.65661	2.75681	1.97861	1.8627	2.14858	1.95404	1.98598
3,6,9-Trioxaundecanedioic acid	205.068	23.9	POS	C8H14O7		13887-98-4					1.7043	1.65541	1.6709	1.67687	1.41342	1.65068	1.55691	1.54034	1.52767	2.27682	2.08644	1.96364	2.25855	1.8195	2.10041	2.05948	1.74274	1.49685	1.9655	1.73503	1.27293	1.35259	1.40331	1.57527	1.40102
4-hydroxy-4-[(E)-3-hydroxybut-1-enyl]-3,5,5-trimethyl-cyclohex-2-en-1-one	223.134	232.6	NEG	C13H20O3		24427-77-8	C04166	Terpenoids	Apocarotenoids	Apocarotenoids(ε-)	0.085883	0.0864023	0.078567	0.0836174	0.122891	0.102466	0.141758	0.122372	0.307568	0.0942096	0.120879	0.174219	0.0426338	0.0586515	0.0459373	0.0490742	0.684068	0.0671808	0.101128	0.284126	0.11634	0.117092	0.123172	0.119932	0.119134
Pimelic acid	159.066	161.2	NEG	C7H12O4	HMDB0000857	111-16-0	C02656	Fatty acids	Fatty Acids and Conjugates	Dicarboxylic acids	0.0690659	0.0696143	0.0609384	0.0665396	0.026278	0.018456	0.0220603	0.0222648	0.0601455	0.0283034	0.0186004	0.0356831	0.0167515	0.0264513	0.0157878	0.0196636	0.00978189	0.0173163	0.0229868	0.016695	0.025129	0.030625	0.0282608	0.0146318	0.0246616
Ailanthone	359.149	188.4	POS	C20H24O7		981-15-7	C08747	Terpenoids	Triterpenoids	Quassinoids	0.08541	0.0829395	0.0924761	0.0869418	0.00320176	0.00171883	0.00213181	0.0023508	0.00153141	0.000788841	0.000993915	0.00110472	0.0869295	0.0641351	0.0270319	0.0593655	0.0424845	0.00896731	0.0408456	0.0307658	0.0268331	0.0287627	0.0272824	0.0282441	0.0277806
3-[(1E,3E)-hepta-1,3-dienyl]hexanedioic acid	239.128	258.1	NEG	C13H20O4				Fatty acids	Fatty Acids and Conjugates	Unsaturated fatty acids	0.0937235	0.0971954	0.0968702	0.0959297	0.0694594	0.0890791	0.0939183	0.0841523	0.0749883	0.0945597	0.0715516	0.0803665	0.0849056	0.063658	0.0909099	0.0798245	0.0766921	0.0762252	0.0715643	0.0748272	0.0562499	0.0555057	0.0630148	0.0655851	0.0600889
2,6-dihydroxy-4-(2-hydroxy-1-methyl-propyl)-3-methyl-benzoic acid	239.093	164.9	NEG	C12H16O5				Shikimates and Phenylpropanoids	Phenolic acids (C6-C1)	Simple phenolic acids	0.225881	0.230266	0.217522	0.224556	0.21838	0.0874495	0.163881	0.15657	0.0203497	0.0156933	0.015993	0.0173454	0.0281378	0.0558042	0.0367126	0.0402182	0.0482607	0.0348368	0.026386	0.0364945	0.0431867	0.0381805	0.0433674	0.0386083	0.0408357
Ganoderic acid A	497.291	251.6	NEG	C30H44O7		81907-62-2		Terpenoids	Triterpenoids	Lanostane, Tirucallane and Euphane triterpenoids	0.0157291	0.0259155	0.0205549	0.0207332	0.0473225	0.0328824	0.0219847	0.0340632	0.0921297	0.0968442	0.0666277	0.0852005	0.0124336	0.0206891	0.00790958	0.0136774	0.0132403	0.0560029	0.0637224	0.0443219	0.032467	0.0301659	0.0295471	0.0299674	0.0305369
3,5,7-trimethoxy-2-(4-methoxyphenyl)chromen-4-one	343.118	188.4	POS	C19H18O6		16692-52-7		Shikimates and Phenylpropanoids	Flavonoids	Flavonols	0.0155942	0.0162343	0.0178837	0.0165708	0.0076936	0.00345209	0.00584103	0.00566224	0.00481254	0.00128903	0.00155916	0.00255358	0.0249353	0.0227831	0.00633194	0.0180168	0.0370758	0.0123242	0.0119261	0.020442	0.00729961	0.00832072	0.0124916	0.007988	0.00902497
5-hydroxy-2-(4-hydroxyphenyl)-6,7,8-trimethoxy-chromen-4-one	345.097	177.8	POS	C18H16O7		16545-23-6	C14476	Shikimates and Phenylpropanoids	Flavonoids	Flavones	0.0136816	0.0125565	0.0147873	0.0136751	0.00289413	0.00699226	0.00578566	0.00522402	0.00158556	0.00118872	0.000911603	0.00122863	0.0108333	0.015888	0.00636228	0.0110279	0.0093023	0.00753004	0.00345814	0.00676349	0.0280937	0.0291688	0.0269209	0.0252576	0.0273603
6-hydroxy-6-(3-hydroxy-2,3-dimethyl-cyclopentyl)-2-methyl-heptanoic acid	271.192	259.4	NEG	C15H28O4				Terpenoids	Sesquiterpenoids	Cyclonerane sesquiterpenoids	0.0184118	0.018731	0.0190308	0.0187245	0.0207438	0.0130348	0.0152632	0.0163472	0.00687093	0.0046637	0.00925226	0.00692896	0.0140101	0.0157359	0.0234312	0.0177257	0.00193049	0.0104708	0.011121	0.00784079	0.00860407	0.0145596	0.00828182	0.0096785	0.010281
(2S,4aS,6aR,6aS,6bR,8aR,10S,12aS,14bR)-10-(3-carboxypropanoyloxy)-2,4a,6a,6b,9,9,12a-heptamethyl-13-oxo-3,4,5,6,6a,7,8,8a,10,11,12,14b-dodecahydro-1H-picene-2-carboxylic acid	569.346	257.5	NEG	C34H50O7		5697-56-3	D07615	Terpenoids	Triterpenoids	Oleanane triterpenoids	0.102195	0.10591	0.103715	0.10394	0.175871	0.171645	0.184293	0.17727	0.109076	0.0927388	0.125006	0.10894	0.0981382	0.101775	0.0867033	0.0955389	0.0899709	0.0943847	0.136477	0.106944	0.113023	0.119244	0.106767	0.110658	0.112423
SKF-82958 (hydrobromide)	328.112	142.9	NEG	C19H20ClNO2	HMDB0258330	80751-65-1		Alkaloids	Tyrosine alkaloids	Isoquinoline alkaloids	0.141004	0.136769	0.134849	0.137541	0.0571079	0.0483525	0.0681006	0.0578537	0.0827058	0.0392474	0.037094	0.0530157	0.165219	0.387212	0.149774	0.234068	0.0931774	0.373376	0.222091	0.229548	0.124708	0.18681	0.176689	0.176519	0.166182
2-Aminopimelate	156.067	43.2	NEG	C7H13NO4	HMDB0034252	26630-55-7		Amino acids and Peptides	Small peptides	Aminoacids	0.00630081	0.00647274	0.00651935	0.00643097	0.0078032	0.0079266	0.00947549	0.00840176	0.0159269	0.0131739	0.0134254	0.0141754	0.00682839	0.00763069	0.00614791	0.006869	0.010379	0.0095497	0.00954676	0.00982517	0.0216837	0.021543	0.0197053	0.015401	0.0195832
(4aR,6aS,9aR)-1,8,8-trimethyl-2-oxo-1,4,4a,6a,7,9-hexahydropentaleno[1,6a-c]pyran-5-carboxylic acid	263.129	198.6	NEG	C15H20O4		138458-84-1		Terpenoids	Sesquiterpenoids	Pentalenane sesquiterpenoids	0.0102894	0.00950979	0.0118712	0.0105568	0.00444307	0.00215666	0.00575072	0.00411682	0.0147632	0.00719411	0.00595109	0.0093028	0.00605248	0.00592638	0.00181982	0.00459956	0.0742956	0.0282814	0.0888455	0.0638075	0.0214885	0.0219013	0.0217128	0.0227289	0.0219579
(5R,8S,9S,10S,11S,14R)-17-[(1R,3S,4S)-3,4-dihydroxy-1,5-dimethyl-hex-5-enyl]-11-hydroxy-4,4,8,10,14-pentamethyl-1,2,5,6,7,9,11,12,15,16-decahydrocyclopenta[a]phenanthren-3-one	455.352	241.5	POS	C30H48O4		155521-46-3		Terpenoids	Triterpenoids	Dammarane and Protostane triterpenoids	0.0175533	0.0168685	0.0179863	0.0174694	0.0231948	0.0180117	0.0265856	0.0225974	0.0219461	0.0130649	0.0166057	0.0172055	0.0104702	0.0156477	0.00769137	0.0112698	0.00672543	0.0172727	0.0208441	0.0149474	0.0173535	0.0179133	0.0164877	0.0194288	0.0177958
6-hydroxy-1,5-dimethoxy-xanthen-9-one	271.061	183.8	NEG	C15H12O5		162441-68-1		Shikimates and Phenylpropanoids	Xanthones	Plant xanthones	0.131134	0.158509	0.125009	0.138217	0.0453943	0.0416627	0.0559674	0.0476748	0.0393013	0.0820497	0.113207	0.0781859	0.0219066	0.0341396	0.199039	0.0850285	0.0417861	0.0639357	0.0348769	0.0468662	1.574	1.64559	1.56993	1.55969	1.5873
2-(2,6-dimethoxyphenyl)-5,6-dimethoxy-chromen-4-one	343.118	188.4	POS	C19H18O6		14813-19-5		Shikimates and Phenylpropanoids	Flavonoids	Flavones	0.0155942	0.0162343	0.0178837	0.0165708	0.0076936	0.00345209	0.00584103	0.00566224	0.00481254	0.00128903	0.00155916	0.00255358	0.0249353	0.0227831	0.00633194	0.0180168	0.0370758	0.0123242	0.0119261	0.020442	0.00729961	0.00832072	0.0124916	0.007988	0.00902497
(1S,4S,5R,9S,10R,13R,14S)-5-(Acetyloxymethyl)-14-hydroxy-14-(hydroxymethyl)-9-methyltetracyclo[11.2.1.01,10.04,9]hexadecane-5-carboxylic acid	393.226	249.7	NEG	C22H34O6		1201591-01-6		Terpenoids	Diterpenoids	Norkaurane diterpenoids	0.0468905	0.0436767	0.0431572	0.0445748	0.00698159	0.0100258	0.00686483	0.00795742	0.0317981	0.00486243	0.00539881	0.0140198	0.0455656	0.043097	0.0371042	0.0419223	0.00139345	0.0067861	0.00660872	0.00492942	0.0120059	0.0132036	0.0114767	0.0144159	0.0127755
Eplerenone	397.201	245.9	POS	C24H30O6		107724-20-9		Terpenoids	Steroids	Pregnane steroids	0.00621493	0.00554595	0.00611107	0.00595732	0.00516906	0.00508417	0.00361733	0.00462352	0.00603308	0.00593402	0.00482631	0.0055978	0.0057754	0.0044737	0.00863805	0.00629572	0.00525222	0.00415667	0.00554882	0.0049859	0.00598745	0.00576077	0.00511456	0.0064873	0.00583752
8,8-dimethylpyrano[2,3-f]chromen-2-one	229.086	205.7	POS	C14H12O3		523-59-1	C09312	Shikimates and Phenylpropanoids	Coumarins	Simple coumarins	0.0124293	0.0119275	0.0117591	0.0120386	0.00894082	0.00548414	0.00686178	0.00709558	0.0228381	0.018368	0.0144279	0.0185447	0.00847231	0.0159665	0.00739531	0.0106114	0.011175	0.0126353	0.0545663	0.0261255	0.0127692	0.0138435	0.00859032	0.00791026	0.0107783
4,18-dihydroxy-15-(3-hydroxy-3-methyl-butyl)-2-methoxy-7,9,13-trioxapentacyclo[10.8.0.03,10.04,8.014,19]icosa-1,3(10),5,11,14,16,18-heptaen-20-one	427.139	197.2	POS	C23H22O8				Polyketides	Xanthones	Methyl xanthones	0.000279308	0.000296453	0.000316369	0.000297377	0.000571999	0.00278274	0.0010978	0.00148418	0.0224122	0.00255799	0.00485477	0.00994165	0.00344691	0.00284849	0.000810106	0.0023685	0.0220403	0.0031633	0.164732	0.063312	0.0118636	0.011978	0.0121625	0.0119413	0.0119863
Flopropione	165.055	182.2	POS	C9H10O4		2295-58-1	D01259	Polyketides	Phloroglucinols	Acyl phloroglucinols	0.0984523	0.0804968	0.103714	0.0942211	0.108743	0.129976	0.111871	0.116863	0.103671	0.269951	0.145896	0.173172	0.0998964	0.0865157	0.146112	0.110841	0.191538	0.239783	0.124623	0.185315	0.0940359	0.0984059	0.0937696	0.0967843	0.0957489
3-(1-hydroxy-3-methyl-butyl)-6-[2-hydroxy-4-methyl-6-[[(2R,3R,4S,5R)-3,4,5-trihydroxytetrahydropyran-2-yl]oxymethyl]phenoxy]-2-methoxy-benzoic acid	521.204	172.3	NEG	C26H34O11				Polyketides	Diphenyl ethers (DPEs)	Fungal DPEs	0.217986	0.211412	0.213965	0.214454	0.0861605	0.0770251	0.0718397	0.0783418	0.152443	0.0689559	0.100065	0.107155	0.223839	0.0928697	0.0173196	0.111343	0.14545	0.258572	0.36177	0.255264	0.298217	0.306443	0.295567	0.176351	0.269144
Ranolazine	428.25	171.8	POS	C24H33N3O4	HMDB0014388	142387-99-3	D05700	Alkaloids			0.014787	0.0152042	0.0147095	0.0149002	0.0138449	0.0156783	0.0150717	0.014865	0.0143564	0.0149615	0.0146887	0.0146689	0.0141996	0.0147283	0.0152098	0.0147126	0.0145505	0.0155522	0.0167607	0.0156211	0.0161881	0.0163442	0.0156847	0.0152859	0.0158757
[3-acetoxy-2-[3,4,5-trihydroxy-6-(hydroxymethyl)tetrahydropyran-2-yl]oxy-propyl] 3-(4-hydroxyphenyl)prop-2-enoate	425.142	154.8	POS	C20H26O11		114420-67-6		Shikimates and Phenylpropanoids	Phenylpropanoids (C6-C3)	Cinnamic acids and derivatives	0.0257494	0.0265856	0.0239072	0.025414	0.0135332	0.0165713	0.017899	0.0160012	0.00391521	0.00389572	0.00600438	0.0046051	0.0259143	0.0204852	0.0156879	0.0206958	0.0115877	0.0250124	0.0415052	0.0260351	0.0226748	0.0226669	0.0229756	0.0229157	0.0228082
regaloside I	425.142	154.8	POS	C20H26O11		126239-78-9		Shikimates and Phenylpropanoids	Phenylpropanoids (C6-C3)	Cinnamic acids and derivatives	0.0257494	0.0265856	0.0239072	0.025414	0.0135332	0.0165713	0.017899	0.0160012	0.00391521	0.00389572	0.00600438	0.0046051	0.0259143	0.0204852	0.0156879	0.0206958	0.0115877	0.0250124	0.0415052	0.0260351	0.0226748	0.0226669	0.0229756	0.0229157	0.0228082
2-(2-acetyl-3-hydroxy-5-methoxy-phenyl)acetic acid	225.076	149.9	POS	C11H12O5		19054-28-5		Polyketides			0.033857	0.0345997	0.0345281	0.0343282	0.0820547	0.100324	0.116945	0.0997748	0.0670226	0.0650452	0.0616095	0.0645591	0.0226619	0.0278144	0.0866079	0.0456947	0.0831687	0.219286	0.195615	0.166023	0.0695241	0.0707318	0.0710163	0.0676894	0.0697404
4-hydroxy-5-[(2S,3R,4S,5S,6R)-3,4,5-trihydroxy-6-(hydroxymethyl)tetrahydropyran-2-yl]oxy-1H-benzo[f]isobenzofuran-3-one	379.101	145.2	POS	C18H18O9		175993-08-5		Polyketides	Naphthalenes	Naphthalenes and derivatives	0.00951338	0.00988607	0.00864609	0.00934851	0.00176301	0.00126712	0.00167011	0.00156675	0.000461499	0.000722599	0.000890309	0.000691469	0.0260878	0.0260597	0.0136213	0.0219229	0.000637084	0.00393215	0.00313086	0.0025667	0.0035304	0.00407829	0.00384963	0.00516424	0.00415564
[3,4,5-trihydroxy-6-(hydroxymethyl)tetrahydropyran-2-yl] 3,4,5-trimethoxybenzoate	373.114	137	NEG	C16H22O10		56982-70-8					0.0580858	0.0538505	0.0547464	0.0555609	0.0143989	0.0792889	0.0466162	0.046768	0.016715	0.0178746	0.0225091	0.0190329	0.0492316	0.0735367	0.0916637	0.0714774	0.00530115	0.0511552	0.0913167	0.0492577	0.0439743	0.0520557	0.0460871	0.0449157	0.0467582
pyridine-2-carboxamide	123.055	42	POS	C6H6N2O		1452-77-3	C01950	Alkaloids	Nicotinic acid alkaloids	Pyridine alkaloids	0.0222908	0.0208586	0.0197723	0.0209739	0.0172895	0.0100464	0.0152359	0.0141906	0.0256746	0.0152119	0.0142109	0.0183658	0.0218563	0.0398622	0.0132503	0.0249896	0.0231089	0.0173227	0.0250385	0.0218234	0.0201845	0.0203022	0.019865	0.0197069	0.0200146
6-[(E)-3,4-dihydroxypent-1-enyl]pyran-2-one	177.056	181.4	NEG	C10H12O4				Polyketides	Cyclic polyketides	2-pyrone derivatives	0.275408	0.280987	0.262227	0.272874	0.0579262	0.0383564	0.0477978	0.0480268	0.0292591	0.00208137	0.00478221	0.0120409	0.378821	0.232106	0.286788	0.299238	0.10254	0.091369	0.189917	0.127942	0.0971333	0.101152	0.104103	0.105045	0.101858
5,7-dihydroxy-2-(4-hydroxy-3-methoxy-phenyl)-3,8-dimethoxy-chromen-4-one	361.091	160.9	POS	C18H16O8		14965-08-3		Shikimates and Phenylpropanoids	Flavonoids	Flavonols	0.0361221	0.0321639	0.0311817	0.0331559	0.00472977	0.0372256	0.0193718	0.0204424	1.69552	0.0216052	2.69419	1.47044	0.150968	0.0198103	0.0303009	0.0670264	0.0874027	0.0534472	0.0316654	0.0575051	0.0141496	0.0221819	0.0224892	0.0212871	0.020027
2,5-Dihydroxyacetophenone	151.04	144.5	NEG	C8H8O3	HMDB0032629	490-78-8		Shikimates and Phenylpropanoids			0.02107	0.0199356	0.0186449	0.0198835	0.0215708	0.0369639	0.0306116	0.0297154	0.020432	0.0225452	0.0253265	0.0227679	0.0182079	0.0201535	0.0180325	0.018798	0.0206122	0.0210888	0.0238504	0.0218505	0.0437578	0.0497694	0.0333916	0.0393248	0.0415609
3-Hydroxyvaleric acid	117.056	17.5	NEG	C5H10O3	HMDB0000531	10237-77-1		Fatty acids	Fatty Acids and Conjugates	Hydroxy fatty acids	0.25254	0.161987	0.244916	0.219814	0.27438	0.251427	0.27456	0.266789	0.248002	0.219992	0.24683	0.238275	0.238386	0.241756	0.233957	0.238033	0.203303	0.255632	0.287813	0.248916	0.241185	0.239732	0.238347	0.271196	0.247615
Baicalein	271.06	162.8	POS	C15H10O5		491-67-8	C10023	Shikimates and Phenylpropanoids	Flavonoids	Flavones	0.00535912	0.0056228	0.00528063	0.00542085	0.00189063	0.00248718	0.000424635	0.00160081	0.000349611	0.000592778	0.000769086	0.000570492	0.00600542	0.00454114	0.00929311	0.00661323	0.00349521	0.00949807	0.0048046	0.00593263	0.017825	0.0173673	0.0169149	0.0190701	0.0177943
4,5,5,15,15-pentamethyl-3,8,14-trioxatetracyclo[11.4.0.02,6.07,12]heptadeca-1(13),2(6),7(12),10,16-pentaen-9-one	311.129	237.8	NEG	C19H20O4		139726-52-6		Shikimates and Phenylpropanoids	Coumarins	Simple coumarins	0.00426197	0.00507463	0.00524593	0.00486084	0.275992	0.0865512	0.144048	0.168864	0.039087	0.0144097	0.0206325	0.0247097	0.0178045	0.254668	0.0200307	0.0975012	0.0234	0.00345762	0.0283981	0.0184186	0.0410357	0.0432388	0.041488	0.042906	0.0421671
Polydatin	391.137	204.6	POS	C20H22O8	HMDB0030564	27208-80-6	C10275	Shikimates and Phenylpropanoids	Stilbenoids	Monomeric stilbenes	5.90363e-06	0.000400551	0.000184987	0.000197147	0.000552938	0.000100493	0.00043857	0.000364	0.000515478	5.84309e-06	0.000121742	0.000214354	5.40688e-06	0.000946887	5.64452e-06	0.000319313	0.00033814	0.00108876	0.000913985	0.000780296	0.0118377	0.0112289	0.0113201	0.0104911	0.0112195
Lumichrome	243.087	135.3	POS	C12H10N4O2	HMDB0254199	1086-80-2	C01727	Alkaloids	Pseudoalkaloids	pteridine alkaloids	0.0152831	0.0144381	0.0144239	0.014715	0.0119938	0.0062881	0.00562799	0.00796995	0.00533484	0.00333994	0.00494089	0.00453856	0.0203915	0.024622	0.00874637	0.01792	0.0128209	0.0116735	0.0140178	0.0128374	0.0184304	0.0191981	0.0195077	0.0182129	0.0188373
5-Aminopentanoic acid	100.076	43.1	POS	C5H11NO2	HMDB0003355	660-88-8	C00431	Fatty acids	Fatty Acids and Conjugates	Amino fatty acids	0.0665885	0.0645476	0.0677347	0.0662903	0.0644553	0.0667132	0.0675251	0.0662312	0.048204	0.0526139	0.0522242	0.051014	0.061253	0.152562	0.0641473	0.0926542	0.0647558	0.0663594	0.0543099	0.0618084	0.0711543	0.0530618	0.0701218	0.0455612	0.0599748
Allopurinol-1-ribonucleoside	267.072	24.9	NEG	C10H12N4O5	HMDB0000481	16220-07-8		Carbohydrates	Nucleosides	Purine nucleos(t)ides	1.09349	1.1188	1.0529	1.0884	1.13781	1.24733	1.51999	1.30171	0.421054	0.415709	0.801176	0.54598	1.26974	0.72037	1.56063	1.18358	0.601273	0.923301	1.69677	1.07378	0.773047	0.693225	0.745752	0.712375	0.7311
Tetrahydrocorticosterone	349.238	283.2	NEG	C21H34O4	HMDB0000268	68-42-8	C05476	Terpenoids	Steroids	Pregnane steroids	0.00286647	0.00463927	0.00377815	0.0037613	0.00251435	0.00325451	0.00345237	0.00307374	0.00221725	0.00182677	0.00364678	0.0025636	0.00223185	0.0103071	0.0013094	0.00461612	0.0146386	0.0174203	0.0401559	0.0240716	0.00449311	0.00621894	0.00529657	0.00516602	0.00529366
Carmoxirole (hydrochloride)	373.187	195.8	NEG	C24H26N2O2	HMDB0249686	98323-83-2		Alkaloids	Tryptophan alkaloids	Simple indole alkaloids	0.220402	0.224773	0.214621	0.219932	0.0312897	0.0245084	0.0221383	0.0259788	0.0094428	0.0106061	0.0103458	0.0101316	0.0203037	0.0640589	0.016095	0.0334859	0.031418	0.0329706	0.0481019	0.0374968	0.0189513	0.0228112	0.0198742	0.0213918	0.0207571
2-(3,4-dihydroxyphenyl)-5-hydroxy-6,7,8-trimethoxy-chromen-4-one	361.091	160.9	POS	C18H16O8		70360-12-2		Shikimates and Phenylpropanoids	Flavonoids	Flavones	0.0361221	0.0321639	0.0311817	0.0331559	0.00472977	0.0372256	0.0193718	0.0204424	1.69552	0.0216052	2.69419	1.47044	0.150968	0.0198103	0.0303009	0.0670264	0.0874027	0.0534472	0.0316654	0.0575051	0.0141496	0.0221819	0.0224892	0.0212871	0.020027
Palmitoylcarnitine (Car(16:0))	400.342	321.4	POS	C23H45NO4	HMDB0000222	2364-67-2	C02990	Fatty acids	Fatty esters	Fatty acyl carnitines	0.000909656	0.000826497	0.00142072	0.00105229	0.00105777	0.0014584	0.00147142	0.00132919	0.00165199	0.00149126	0.00129136	0.0014782	0.00141606	0.00178513	0.000861681	0.00135429	0.00166023	0.00123755	0.00139815	0.00143197	0.00106029	0.0010249	0.00120716	0.000845472	0.00103445
2-(2-acetoxy-12-hydroxy-tridecyl)-4,6-dihydroxy-benzoic acid	409.221	220.1	NEG	C22H34O7		133361-20-3		Shikimates and Phenylpropanoids	Phenolic acids (C6-C1)	Simple phenolic acids	0.0757783	0.0738949	0.0700153	0.0732295	0.0170675	0.0159779	0.0170325	0.0166926	0.011602	0.0178195	0.0119369	0.0137861	0.0757044	0.106704	0.0650098	0.0824727	0.0436301	0.0217256	0.0302227	0.0318595	0.0260925	0.0273351	0.026971	0.0265095	0.026727
(2S,3R,4R,5R,6R)-2-methyl-6-[[(2R,3S,4S,5R,6R)-3,4,5-trihydroxy-6-(2-phenylethoxy)tetrahydropyran-2-yl]methoxy]tetrahydropyran-3,4,5-triol	429.173	196.2	NEG	C20H30O10		88510-08-1		Shikimates and Phenylpropanoids	Phenylethanoids (C6-C2)	Phenylethanoids	0.123465	0.125075	0.119396	0.122646	0.152683	0.137786	0.181443	0.157304	0.0547597	0.0725517	0.106522	0.0779443	0.0738635	0.1556	0.107719	0.112394	0.0771941	0.1437	0.189544	0.136813	0.0718536	0.0862424	0.0744455	0.0785088	0.0777626
5-acetyl-2-hydroxy-benzoic acid	179.035	148.3	NEG	C9H8O4		13110-96-8		Shikimates and Phenylpropanoids	Phenolic acids (C6-C1)	Simple phenolic acids	0.171136	0.168633	0.160025	0.166598	0.111884	0.422322	0.2563	0.263502	0.3829	0.211741	0.188615	0.261085	0.256161	0.102127	0.0962031	0.151497	0.113043	0.231401	0.205555	0.183333	0.171477	0.201352	0.181133	0.190534	0.186124
2-(6-hydroxy-3-isopropyl-6-methyl-cyclohex-3-en-1-yl)oxy-6-(hydroxymethyl)tetrahydropyran-3,4,5-triol	331.176	171.5	NEG	C16H28O7				Terpenoids	Monoterpenoids	Monocyclic monoterpenoids	0.0118713	0.0105005	0.0192583	0.0138767	0.000620323	0.00419468	0.00833517	0.00438339	0.00331028	2.07363e-05	0.000618613	0.00131654	0.00597335	0.00411032	0.0201436	0.0100758	0.0039186	0.00425578	0.0023855	0.00351996	0.0101996	0.0132112	0.0133233	0.0132618	0.012499
Ganoderic acid B	497.291	251.6	NEG	C30H44O7		81907-61-1		Terpenoids	Triterpenoids	Lanostane, Tirucallane and Euphane triterpenoids	0.0157291	0.0259155	0.0205549	0.0207332	0.0473225	0.0328824	0.0219847	0.0340632	0.0921297	0.0968442	0.0666277	0.0852005	0.0124336	0.0206891	0.00790958	0.0136774	0.0132403	0.0560029	0.0637224	0.0443219	0.032467	0.0301659	0.0295471	0.0299674	0.0305369
Kermadecin H	409.236	319.3	NEG	C26H34O4		1005328-81-3		Shikimates and Phenylpropanoids			0.158968	0.149112	0.158823	0.155634	0.346594	0.169362	0.212769	0.242908	0.184348	0.17317	0.161168	0.172895	0.118958	0.345417	0.141528	0.201968	0.151297	0.168512	0.203832	0.174547	0.186415	0.192634	0.196511	0.201482	0.19426
6-[(2E)-3,7-dimethylocta-2,6-dienyl]-7-hydroxy-chromen-2-one	297.153	293.9	NEG	C19H22O3		148-83-4	C09281	Shikimates and Phenylpropanoids	Coumarins	Simple coumarins	0.386521	0.391111	0.37829	0.385307	1.90249	0.399248	0.510045	0.93726	0.84082	0.478913	0.588721	0.636151	0.761159	0.662247	0.421493	0.614966	0.520744	0.602284	0.433801	0.518943	0.9357	0.8938	0.93784	0.933425	0.925191
5-Hydroxy-1-tetralone	163.075	154.8	POS	C10H10O2		28315-93-7					0.0220446	0.0269603	0.0254038	0.0248029	0.0115098	0.0168018	0.014402	0.0142378	0.00901477	0.00764642	0.0121447	0.00960197	0.0471064	0.0414385	0.0205821	0.0363757	0.0202576	0.0234504	0.0448255	0.0295112	0.0819527	0.0793742	0.082668	0.0822542	0.0815623
4-Hydroxyphenylacetic acid	151.04	80.1	NEG	C8H8O3	HMDB0000020	156-38-7	C00642	Shikimates and Phenylpropanoids	Phenolic acids (C6-C1)	Simple phenolic acids	0.0235235	0.0194366	0.020866	0.0212754	0.0261916	0.0217749	0.0326587	0.0268751	0.0251264	0.0234658	0.0248168	0.0244697	0.0207662	0.0232109	0.0239847	0.022654	0.0217277	0.0245293	0.0272681	0.0245084	0.0311098	0.0368044	0.0365378	0.0399953	0.0361118
Clorgyline hydrochloride	272.064	215.7	POS	C13H15Cl2NO	HMDB0250365	17780-75-5	C11685	Shikimates and Phenylpropanoids			0.000468572	0.000350769	0.000175496	0.000331613	5.76338e-06	6.71423e-05	0.000398557	0.000157154	0.000731437	8.09128e-05	0.0012146	0.000675651	0.000127144	0.00159095	0.000453322	0.000723805	7.07656e-05	0.00244736	0.00099417	0.00117076	0.043905	0.0474453	0.0451512	0.0444653	0.0452417
Dihydrocurcumin	371.149	182.9	POS	C21H22O6	HMDB0031552	76474-56-1		Shikimates and Phenylpropanoids	Diarylheptanoids	Linear diarylheptanoids	0.0617387	0.0624632	0.0620376	0.0620798	0.00563865	0.00497387	0.00634831	0.00565361	0.00445896	0.00943719	0.00736179	0.00708598	0.105824	0.0586298	0.0862969	0.0835837	0.0522665	0.0210872	0.032059	0.0351376	0.034456	0.0388231	0.0364058	0.0365663	0.0365628
(2R,3R,4S,5S,6R)-2-benzyloxy-6-[[(2S,3R,4S,5S)-3,4,5-trihydroxytetrahydropyran-2-yl]oxymethyl]tetrahydropyran-3,4,5-triol	383.129	169.7	NEG	C18H26O10							0.00494662	0.0053317	0.00572665	0.00533499	0.00243879	0.00607675	0.0115998	0.00670511	0.00636486	0.00449537	0.00525142	0.00537055	0.00339937	0.00146976	0.0034502	0.00277311	0.0037074	0.00592706	0.00505865	0.0048977	0.00978728	0.0115184	0.01012	0.00902397	0.0101124
Blinin	391.21	243.8	NEG	C22H32O6		125675-09-4		Terpenoids	Diterpenoids	Colensane and Clerodane diterpenoids	0.0457115	0.0452705	0.0458018	0.0455946	0.0107062	0.0151285	0.0127828	0.0128725	0.0212374	0.00780231	0.00670964	0.0119164	0.0377256	0.0351603	0.0345452	0.0358103	0.0314621	0.00873193	0.0124132	0.0175358	0.0136642	0.013161	0.0142485	0.0128954	0.0134923
7-(1-hydroxy-1-methyl-ethyl)-1,4a-dimethyl-2,3,4,9,10,10a-hexahydrophenanthrene-1-carboxylic acid	317.209	274.5	POS	C20H28O3		54113-95-0		Terpenoids	Diterpenoids	Podocarpane diterpenoids	0.0190007	0.0182503	0.019313	0.0188547	0.0745461	0.0387857	0.0292148	0.0475155	0.0681903	0.0484225	0.0394322	0.052015	0.0236932	0.0237495	0.0179603	0.021801	0.0498345	0.0408415	0.0305385	0.0404048	0.0318478	0.0312737	0.0326839	0.0331801	0.0322464
(1R,4S,5R,7R,8R,11R,17S,18S)-4,5,7,8,17-pentahydroxy-14,18-dimethyl-6-methylene-3,10-dioxapentacyclo[9.8.0.01,7.04,19.013,18]nonadec-14-ene-9,16-dione	391.137	204.6	POS	C20H24O9		84633-29-4		Terpenoids	Triterpenoids	Quassinoids	5.90363e-06	0.000400551	0.000184987	0.000197147	0.000552938	0.000100493	0.00043857	0.000364	0.000515478	5.84309e-06	0.000121742	0.000214354	5.40688e-06	0.000946887	5.64452e-06	0.000319313	0.00033814	0.00108876	0.000913985	0.000780296	0.0118377	0.0112289	0.0113201	0.0104911	0.0112195
3,7-Dimethyluric acid	195.051	24.8	NEG	C7H8N4O3	HMDB0001982	13087-49-5	C16360	Alkaloids	Pseudoalkaloids	Purine alkaloids	1.50569	1.59729	1.38824	1.49708	3.4601	1.74344	1.98392	2.39582	4.5891	2.88295	2.94826	3.47343	1.16044	1.92572	1.3403	1.47549	2.11929	1.73971	2.73494	2.19798	4.20911	4.24555	4.38152	4.12185	4.23951
1-hydroxy-3-oxo-dodecane-1-sulfonic acid	281.138	245.8	POS	C12H24O5S		83766-73-8		Fatty acids	Fatty acyls		0.0140417	0.0139621	0.0144538	0.0141525	0.0127676	0.0115362	0.00847239	0.0109254	0.0140255	0.0150996	0.0134016	0.0141756	0.0131984	0.0108945	0.0227592	0.0156174	0.0129267	0.00972479	0.012975	0.0118755	0.0153896	0.0141659	0.0146442	0.0144114	0.0146528
3-Methylxanthine	165.04	24.9	NEG	C6H6N4O2	HMDB0001886	1076-22-8	C16357	Alkaloids	Pseudoalkaloids	Purine alkaloids	0.810562	0.923714	0.766415	0.833564	1.56492	1.45198	2.00328	1.6734	2.65271	2.42921	2.51716	2.53303	0.5659	1.41221	0.751615	0.909908	2.95468	2.65913	2.65661	2.75681	1.97861	1.8627	2.14858	1.95404	1.98598
Chrysoobtusin glucoside,chryso-obtusin,Chrysoobtusin	357.096	188.1	NEG	C19H18O7	HMDB0034218	70588-06-6	C17669	Polyketides	Polycyclic aromatic polyketides	Anthraquinones and anthrones	0.0474351	0.0216092	0.0759091	0.0483178	0.0101586	0.00214342	0.00197332	0.00475846	0.00936205	0.0036697	0.00323927	0.00542368	0.0529545	0.141939	0.0118578	0.0689171	0.0464674	0.038379	0.0874444	0.0574303	0.248712	0.303579	0.331876	0.265733	0.287475
Theobromine	179.056	24.7	NEG	C7H8N4O2	HMDB0002825	83-67-0	C07480	Alkaloids	Pseudoalkaloids	Purine alkaloids	1.71028	1.73309	1.58462	1.676	2.98607	2.8241	3.8878	3.23266	2.33927	2.61107	2.88432	2.61155	2.37807	2.95352	2.65091	2.66083	2.11011	2.3547	2.75332	2.40604	2.68224	2.71412	2.67642	2.62585	2.67466
1-Methylxanthine	165.04	24.9	NEG	C6H6N4O2	HMDB0010738	6136-37-4	C16358	Alkaloids	Pseudoalkaloids	Purine alkaloids	0.810562	0.923714	0.766415	0.833564	1.56492	1.45198	2.00328	1.6734	2.65271	2.42921	2.51716	2.53303	0.5659	1.41221	0.751615	0.909908	2.95468	2.65913	2.65661	2.75681	1.97861	1.8627	2.14858	1.95404	1.98598
Nalidixic Acid	215.083	261.9	POS	C12H12N2O3	HMDB0014917	389-08-2	C05079	Alkaloids	Nicotinic acid alkaloids	Pyridine alkaloids	0.0132609	0.0133201	0.012563	0.013048	0.00721521	0.00910945	0.00903476	0.00845314	0.007207	0.00915286	0.00736999	0.00790995	0.00758926	0.0074376	0.011132	0.00871962	0.00859085	0.00748285	0.00474406	0.00693925	0.00873827	0.00903959	0.00873286	0.00781854	0.00858232
(Rac)-Modipafant	605.2	193.9	POS	C34H29ClN6O3	HMDB0254823	122956-68-7		Alkaloids			0.00551852	0.00779114	0.00695091	0.00675352	0.00173094	0.00101823	0.000932829	0.00122733	0.00269758	0.00091935	0.000901338	0.00150609	0.0123816	0.0052806	0.00684551	0.00816923	0.0159604	0.00367866	0.00592176	0.00852029	0.00459529	0.0041692	0.00452196	0.00432544	0.00440297
Tetrahydrocurcumin	355.15	182.4	POS	C21H24O6	HMDB0005789	36062-04-1		Shikimates and Phenylpropanoids	Diarylheptanoids	Linear diarylheptanoids	0.00113435	0.00376206	0.00143903	0.00211182	0.00328308	0.00214834	0.0028483	0.00275991	0.00149387	0.000482939	0.000771448	0.000916085	0.00112947	0.00139954	0.00136109	0.0012967	0.000442618	0.00212565	0.00252053	0.00169627	0.180075	0.177895	0.17707	0.175197	0.177559
FOY 251	296.106	151.7	POS	C16H15N3O4	HMDB0246292	71079-09-9		Amino acids and Peptides	Small peptides	Aminoacids	0.000822344	0.0020297	0.00230157	0.00171787	0.00188299	0.00226629	0.00235921	0.0021695	0.0010943	0.000658888	0.00123531	0.000996167	0.00186377	0.00195336	0.0017006	0.00183924	0.000852917	0.00203401	0.00238429	0.00175707	0.108665	0.130919	0.114559	0.105739	0.114971
Cholesteryl sulfate	465.299	338.9	NEG	C27H46O4S	HMDB0000653	1256-86-6	C18043	Terpenoids	Steroids	Cholestane steroids	0.000414171	0.00137507	0.00126358	0.00101761	0.012013	0.0325305	0.0283161	0.0242865	0.00189312	0.00229643	0.0013275	0.00183902	0.0056386	0.00712893	0.00672101	0.00649618	0.00198734	0.000897637	0.00176366	0.00154954	0.00521558	0.00663289	0.00533751	0.00603219	0.00580454
Britanin	365.164	268.1	NEG	C19H26O7				Terpenoids	Sesquiterpenoids	Pseudoguaiane sesquiterpenoids	0.0701001	0.0686802	0.0689484	0.0692429	0.0957132	0.0869741	0.0988878	0.0938584	0.0966147	0.0766706	0.0821102	0.0851318	0.0705561	0.0924002	0.071573	0.0781765	0.0691296	0.090208	0.100554	0.0866305	0.086631	0.0796528	0.0812494	0.084471	0.083001
(3aS,5R,7S,7aR)-2,7-diacetyloxy-3-formyl-3a-hydroxy-1,1,3,5-tetramethyl-2,4,5,6,7,7a-hexahydroindene-4-carboxylic acid	365.164	268.1	NEG	C19H28O8				Terpenoids	Sesquiterpenoids	Botryane sesquiterpenoids	0.0701001	0.0686802	0.0689484	0.0692429	0.0957132	0.0869741	0.0988878	0.0938584	0.0966147	0.0766706	0.0821102	0.0851318	0.0705561	0.0924002	0.071573	0.0781765	0.0691296	0.090208	0.100554	0.0866305	0.086631	0.0796528	0.0812494	0.084471	0.083001
Altretamine	211.169	229.6	POS	C9H18N6	HMDB0014631	645-05-6	D02841	Alkaloids			0.0127996	0.0137524	0.0135573	0.0133698	0.0120305	0.0101464	0.0138929	0.0120233	0.00913491	0.0109253	0.0118307	0.0106303	0.0123353	0.0102389	0.0101519	0.0109087	0.0129392	0.00810555	0.0105812	0.010542	0.0174097	0.0166101	0.0159513	0.0175913	0.0168906
Mulberroside C	457.154	161.5	NEG	C24H26O9		102841-43-0		Shikimates and Phenylpropanoids	Isoflavonoids	2-arylbenzofurans	0.00137727	0.00198641	0.00213894	0.00183421	0.00762248	0.0115997	0.0101305	0.00978422	0.0039472	0.00381089	0.00476507	0.00417439	0.000856035	0.00654767	0.00249496	0.00329956	0.00467468	0.0101759	0.00697689	0.00727583	0.084487	0.0672184	0.0753347	0.0760752	0.0757788
Aminohippuric acid	193.06	25.2	NEG	C9H10N2O3	HMDB0001867	61-78-9	D06890	Amino acids and Peptides	Small peptides	Aminoacids	0.202429	0.204878	0.190489	0.199265	0.0772497	0.0738338	0.0947608	0.0819481	0.872942	0.688779	0.518533	0.693418	0.160344	0.101661	0.0793575	0.113788	0.683036	0.31359	0.332299	0.442975	0.388031	0.377084	0.349476	0.3457	0.365073
Helioscopinolide A	317.209	274.5	POS	C20H28O3		84744-64-9		Terpenoids	Diterpenoids	Furanoabietane diterpenoids	0.0190007	0.0182503	0.019313	0.0188547	0.0745461	0.0387857	0.0292148	0.0475155	0.0681903	0.0484225	0.0394322	0.052015	0.0236932	0.0237495	0.0179603	0.021801	0.0498345	0.0408415	0.0305385	0.0404048	0.0318478	0.0312737	0.0326839	0.0331801	0.0322464
Dodecyl gallate	337.205	314.7	NEG	C19H30O5	HMDB0038720	1166-52-5		Shikimates and Phenylpropanoids	Phenolic acids (C6-C1)	Shikimic acids and derivatives	0.049174	0.0607034	0.0573622	0.0557466	0.06871	0.0268468	0.0652899	0.0536156	0.0496435	0.0711722	0.0786137	0.0664765	0.0290018	0.0351553	0.0391315	0.0344295	0.0220169	0.0348318	0.0528315	0.0365601	0.0489657	0.0529897	0.0660959	0.071908	0.0599898
1-(2,6-dihydroxyphenyl)-9-phenyl-nonan-1-one	325.184	307.7	NEG	C21H26O3		63335-23-9		Polyketides	Aromatic polyketides	Catechols with side chains	1.32884	1.51383	1.19372	1.34546	6.68936	1.08678	1.73131	3.16915	3.01605	1.37847	2.34998	2.24817	2.69749	2.31481	1.22111	2.0778	1.76731	2.21206	1.36504	1.78147	3.81576	3.49162	3.09366	3.24756	3.41215
Pseudolaric Acid A	387.186	218.7	NEG	C22H28O6		82508-32-5		Terpenoids	Diterpenoids		0.00786918	0.00827007	0.00769305	0.0079441	0.00159463	0.000949972	0.002263	0.00160253	0.00531263	0.00171291	0.00101549	0.00268034	0.00817988	0.0110603	0.00745763	0.00889927	0.00144132	0.00310224	0.00376403	0.0027692	0.00226987	0.00292135	0.00231758	0.00308997	0.00264969
Sultopride hydrochloride	355.173	170.8	POS	C17H26N2O4S	HMDB0258623	23694-17-9	C11708	Alkaloids			0.0155847	0.00567465	0.00492062	0.00872665	0.0021551	0.00566355	0.0087446	0.00552109	0.0062119	0.000575491	0.00145985	0.00274908	0.00661728	0.0029354	0.0122471	0.00726658	0.00338686	0.00242103	0.00236541	0.00272443	0.0133383	0.0137936	0.0122846	0.0131087	0.0131313
2-Methylhippuric acid	192.064	147.9	NEG	C10H11NO3	HMDB0011723	27115-50-0		Amino acids and Peptides	Small peptides	Aminoacids	0.00693961	0.00578835	0.00669236	0.00647344	0.0096601	0.100042	0.038501	0.049401	0.00940938	0.0176223	0.0168204	0.0146174	0.0182629	0.00885763	0.0125263	0.0132156	0.0192405	0.0344694	0.0160354	0.0232484	0.0321433	0.0327616	0.0342775	0.031305	0.0326219
[(2R,3R,4R,5R)-2-(2,4-dioxopyrimidin-1-yl)-4-hydroxy-5-(hydroxymethyl)tetrahydrofuran-3-yl] 4-hydroxy-2-methoxy-6-methyl-benzoate	409.128	230	POS	C18H20N2O9		1136789-16-6		Carbohydrates	Nucleosides	Pyrimidine nucleos(t)ides	0.00329089	0.00347555	0.00359914	0.00345519	0.0266057	0.00391854	0.00854594	0.0130234	0.0205641	0.00839737	0.00644264	0.0118014	0.0194345	0.0407424	0.0061869	0.0221213	0.00794121	0.0274442	0.140558	0.0586477	0.0166958	0.0177568	0.0173893	0.0183286	0.0175426
9-[3,4-dihydroxy-5-(methylsulfanylmethyl)tetrahydrofuran-2-yl]-1H-purin-6-one	297.069	202.6	NEG	C11H14N4O4S		17298-58-7		Carbohydrates	Nucleosides	Purine nucleos(t)ides	0.445765	0.449203	0.413049	0.436006	0.209977	0.358463	0.385989	0.318143	0.0479512	0.126939	0.217825	0.130905	0.855039	0.138174	0.0937506	0.362321	0.0758394	0.068916	0.230394	0.12505	0.135585	0.144205	0.147815	0.132783	0.140097
Flavin mononucleotide (FMN)	455.104	168.8	NEG	C17H21N4O9P	HMDB0001520	146-17-8	C00061	Alkaloids	Pseudoalkaloids	pteridine alkaloids	0.0981955	0.108692	0.0989696	0.101952	0.140285	0.0386389	0.0018357	0.0602533	0.253147	0.0822097	0.0712786	0.135545	0.0174698	0.0818446	0.0778752	0.0590632	0.134533	0.38889	0.443464	0.322296	0.0751725	0.0768037	0.075192	0.0901707	0.0793347
8-[(2E)-3,7-dimethylocta-2,6-dienyl]-7-hydroxy-chromen-2-one	297.153	293.9	NEG	C19H22O3		23660-05-1	C21495	Shikimates and Phenylpropanoids	Coumarins	Simple coumarins	0.386521	0.391111	0.37829	0.385307	1.90249	0.399248	0.510045	0.93726	0.84082	0.478913	0.588721	0.636151	0.761159	0.662247	0.421493	0.614966	0.520744	0.602284	0.433801	0.518943	0.9357	0.8938	0.93784	0.933425	0.925191
Patamostat	395.114	235.5	POS	C20H20N4O4S	HMDB0256141	114568-26-2		Alkaloids			0.00279628	0.00225019	0.00201882	0.00235509	0.0663961	0.0214155	0.0226392	0.0368169	0.00600765	0.00646145	0.0719914	0.0281535	0.00368919	0.00880762	0.0013244	0.00460707	0.0136128	0.0803396	0.0167813	0.0369112	0.00947951	0.0097111	0.00864674	0.00900494	0.00921057
Alprenolol (hydrochloride)	250.178	229.7	POS	C15H23NO2	HMDB0015004	13655-52-2	D07156	Alkaloids	Pseudoalkaloids	Phenylalanine-derived alkaloids	0.0167233	0.0175621	0.0170098	0.0170984	0.0157991	0.0109275	0.0192268	0.0153178	0.0113029	0.0136986	0.0152626	0.0134214	0.0166286	0.0121995	0.0162176	0.0150152	0.0179419	0.00897004	0.0107081	0.01254	0.0229944	0.0223146	0.0229675	0.0222844	0.0226402
C-021	468.329	233.1	POS	C27H41N5O2	HMDB0249726	864289-85-0		Alkaloids	Lysine alkaloids	Quinolizidine alkaloids	0.00222356	0.00235163	0.00195517	0.00217679	0.00158292	0.00141743	0.00214139	0.00171391	0.00282065	0.00189783	0.00248008	0.00239952	0.00159305	0.00187255	0.00135919	0.00160826	0.00149959	0.00212822	0.00266493	0.00209758	0.00115492	0.00187317	0.00157059	0.00145355	0.00151306
Neoliquiritin	417.114	219.8	NEG	C21H22O9		5088-75-5		Shikimates and Phenylpropanoids	Flavonoids	Flavanones	0.00216437	0.00260929	0.00186298	0.00221221	0.0072364	0.000871661	0.00656006	0.00488937	0.00452234	0.00580392	0.00523099	0.00518575	0.00977344	0.0119928	0.00197808	0.00791478	0.00460941	0.00741054	0.00904304	0.007021	0.0188326	0.0213651	0.0194424	0.0192743	0.0197286
7-hydroxy-2-[4-[(2S,3R,4S,5S,6R)-3,4,5-trihydroxy-6-(hydroxymethyl)tetrahydropyran-2-yl]oxyphenyl]chroman-4-one	417.114	219.8	NEG	C21H22O9		551-15-5		Shikimates and Phenylpropanoids	Flavonoids	Flavanones	0.00216437	0.00260929	0.00186298	0.00221221	0.0072364	0.000871661	0.00656006	0.00488937	0.00452234	0.00580392	0.00523099	0.00518575	0.00977344	0.0119928	0.00197808	0.00791478	0.00460941	0.00741054	0.00904304	0.007021	0.0188326	0.0213651	0.0194424	0.0192743	0.0197286
2-[[3-methyl-2-(pyridine-3-carbonylamino)butanoyl]amino]-3-phenylpropanoic acid	352.162	156.7	POS	C20H23N3O4				Amino acids and Peptides	Small peptides	Dipeptides	0.0524371	0.0550858	0.0540786	0.0538672	0.0389709	0.027569	0.0330716	0.0332038	0.0101192	0.00658059	0.00468918	0.00712966	0.0448208	0.0661775	0.0597467	0.056915	0.00887857	0.0122802	0.0110122	0.0107237	0.0333743	0.0253056	0.0329792	0.0314088	0.0307669
(1R,8R,9S,16R)-8,16-bis(4-hydroxyphenyl)-15-oxatetracyclo[8.6.1.02,7.014,17]heptadeca-2(7),3,5,10(17),11,13-hexaene-4,6,9,12-tetrol	451.114	152.6	NEG	C28H22O7		105108-08-5		Shikimates and Phenylpropanoids	Stilbenoids	Oligomeric stibenes	0.0246557	0.0275137	0.0338463	0.0286719	0.0406034	0.0679212	0.045784	0.0514362	0.0221979	0.020431	0.0209393	0.0211894	0.040902	0.0640731	0.0252008	0.043392	0.0300342	0.0435129	0.0602713	0.0446061	0.283873	0.299649	0.293526	0.290662	0.291927
N-(2-Amino-3-hydroxybenzoyl)glycine	193.063	23.8	POS	C9H10N2O4		70441-00-8		Amino acids and Peptides	Small peptides	Aminoacids	0.177809	0.173158	0.167911	0.172959	0.126062	0.197823	0.19757	0.173819	0.000108729	0.128813	0.11037	0.0797639	0.180398	0.408773	0.195195	0.261455	9.15082e-05	0.184889	0.0706782	0.0852196	0.172812	0.182848	0.170153	0.184814	0.177657
3-(5-hydroxy-2,2,7,8-tetramethyl-6-oxo-7,8-dihydropyrano[3,2-g]chromen-10-yl)hexanoic acid	387.186	218.7	NEG	C22H28O6				Polyketides			0.00786918	0.00827007	0.00769305	0.0079441	0.00159463	0.000949972	0.002263	0.00160253	0.00531263	0.00171291	0.00101549	0.00268034	0.00817988	0.0110603	0.00745763	0.00889927	0.00144132	0.00310224	0.00376403	0.0027692	0.00226987	0.00292135	0.00231758	0.00308997	0.00264969
Xanthotoxol	203.032	164.5	POS	C11H6O4	HMDB0029457	2009-24-7	C00841	Shikimates and Phenylpropanoids	Coumarins	Simple coumarins	0.0171292	0.0169464	0.0181415	0.0174057	0.00449005	0.00627766	0.00686899	0.0058789	0.133266	0.0288271	0.0400667	0.0673868	0.00254139	0.00582818	0.00378673	0.0040521	0.0148347	0.00835557	0.0061999	0.00979672	0.00997717	0.00990755	0.0107552	0.0108862	0.0103815
(4E,8E)-10-(4-hydroxy-6-methoxy-7-methyl-3-oxo-1H-isobenzofuran-5-yl)-4,8-dimethyl-deca-4,8-dienoic acid	387.186	218.7	NEG	C22H28O6		74838-16-7		Polyketides	Cyclic polyketides	Phthalide derivatives	0.00786918	0.00827007	0.00769305	0.0079441	0.00159463	0.000949972	0.002263	0.00160253	0.00531263	0.00171291	0.00101549	0.00268034	0.00817988	0.0110603	0.00745763	0.00889927	0.00144132	0.00310224	0.00376403	0.0027692	0.00226987	0.00292135	0.00231758	0.00308997	0.00264969
Sulfaphenazole	315.087	217	POS	C15H14N4O2S	HMDB0015667	526-08-9	D01954	Alkaloids			0.00114728	0.00105972	0.00377433	0.00199378	0.000578493	0.000553945	0.00038863	0.000507023	0.00178648	0.00362507	0.00149516	0.00230224	0.000735767	0.00762672	0.000751694	0.00303806	0.0019526	0.00107886	0.005858	0.00296316	0.00419256	0.00387745	0.00390392	0.00452013	0.00412351
Hydroxyphenyllactic acid	163.042	160.4	NEG	C9H10O4	HMDB0000755	306-23-0	C03672	Shikimates and Phenylpropanoids			0.0757329	0.08407	0.076259	0.0786873	0.0140773	0.0487901	0.0196401	0.0275025	0.0194215	0.0473855	0.0239615	0.0302562	0.184486	0.0251986	0.0305989	0.0800946	0.0401748	0.0394306	0.0370522	0.0388859	0.0304064	0.0372147	0.0428153	0.034723	0.0362898
PF-04457845	436.133	190	NEG	C23H20F3N5O2	HMDB0256363	1020315-31-4		Alkaloids			22.1401	21.7935	20.5234	21.4856	7.83776	22.4045	17.8684	16.0369	7.06982	21.9727	16.7889	15.2771	24.319	14.4186	22.9596	20.5658	20.9472	17.5665	17.4011	18.6383	15.4604	15.315	14.8802	14.635	15.0726
Pamicogrel	449.158	224.3	POS	C25H24N2O4S	HMDB0256105	101001-34-7	D01090	Alkaloids	Nicotinic acid alkaloids	Pyridine alkaloids	0.000503427	0.00113631	0.000562688	0.000734142	0.025449	0.00609628	0.00963381	0.0137264	0.0096144	0.00881076	0.0100372	0.00948746	0.027372	0.0243373	0.0112253	0.0209782	0.00826014	0.00923986	0.0395802	0.0190267	0.0121694	0.0144563	0.0118332	0.0122134	0.0126681
Pemirolast (potassium)	229.086	224.9	POS	C10H8N6O	HMDB0015023	100299-08-9	D07476	Alkaloids	Pseudoalkaloids	Imidazole alkaloids	0.0108226	0.0100851	0.0103217	0.0104098	0.306299	0.081733	0.118353	0.168795	0.082129	0.0943145	0.0912279	0.0892238	0.201737	0.244539	0.0891761	0.178484	0.0646465	0.0995892	0.566251	0.243496	0.127262	0.129285	0.128696	0.129843	0.128772
6-[5,7-dihydroxy-2-(4-hydroxyphenyl)-4-oxo-chromen-6-yl]-5,7-dihydroxy-2-(4-hydroxyphenyl)chromen-4-one	537.089	187.5	NEG	C30H18O10		166824-22-2		Shikimates and Phenylpropanoids	Flavonoids	Flavones	1.03731	1.07366	1.00816	1.03971	1.36144	0.848236	1.02974	1.07981	0.672072	0.539768	0.708846	0.640229	0.777383	1.39823	0.772584	0.982732	0.543696	0.998861	0.997538	0.846698	0.900359	0.82012	0.781741	0.787989	0.822553
3-[5,7-dihydroxy-2-(4-hydroxyphenyl)-4-oxo-chromen-8-yl]-5,7-dihydroxy-2-(4-hydroxyphenyl)chromen-4-one	537.089	187.5	NEG	C30H18O10		101140-06-1		Shikimates and Phenylpropanoids	Flavonoids	Flavones	1.03731	1.07366	1.00816	1.03971	1.36144	0.848236	1.02974	1.07981	0.672072	0.539768	0.708846	0.640229	0.777383	1.39823	0.772584	0.982732	0.543696	0.998861	0.997538	0.846698	0.900359	0.82012	0.781741	0.787989	0.822553
methyl 1-methyl-2'-oxo-spiro[1,4a,5,5a,7,8,10,10a-octahydropyrano[3,4-f]indolizine-6,3'-indoline]-4-carboxylate	367.161	138.7	NEG	C21H24N2O4		4697-68-1|5629-60-7		Alkaloids	Tryptophan alkaloids	Simple indole alkaloids	0.0600767	0.0594893	0.0562129	0.0585929	0.0564457	0.104756	0.119379	0.0935268	0.0329885	0.0278677	0.0378327	0.0328963	0.0178779	0.0695547	0.0579201	0.0484509	0.0185765	0.0541285	0.111648	0.061451	0.0491088	0.0562021	0.0570826	0.0478076	0.0525503
2-(4-hydroxyphenyl)-6-[(E)-2-(4-hydroxyphenyl)vinyl]-2,3-dihydropyran-4-one	291.098	173.5	POS	C19H16O4				Shikimates and Phenylpropanoids	Diarylheptanoids	Linear diarylheptanoids	0.363256	0.353935	0.355605	0.357599	0.00389791	0.17722	0.102002	0.0943732	0.00230546	0.0420351	0.0911022	0.0451476	0.456751	0.340846	0.272226	0.356608	0.033985	0.0528925	0.0367432	0.0412069	0.0615722	0.0655584	0.0636399	0.062968	0.0634346
GKT136901	349.09	152.1	POS	C19H15ClN4O2	HMDB0247682	955272-06-7		Alkaloids	Anthranilic acid alkaloids		0.0105334	0.0105463	0.00989216	0.0103239	0.00866088	0.0210454	0.0231284	0.0176116	0.00582931	0.0229614	0.0118776	0.0135561	0.00840813	0.0122561	0.00879854	0.00982092	0.0277238	0.0136023	0.0155489	0.0189583	0.0843254	0.0869148	0.0862381	0.082569	0.0850118
Homostachydrine	158.118	271.8	POS	C8H15NO2	HMDB0033433	472-22-0	C08283				0.00925363	0.00798542	0.008826	0.00868835	0.00771647	0.0051981	0.00791113	0.0069419	0.00544761	0.00496688	0.00793368	0.00611606	0.00873693	0.00842786	0.00796211	0.00837563	0.00783384	0.00542133	0.00466235	0.00597251	0.00932976	0.00853601	0.00852943	0.00938685	0.00894551
Aucuparin	231.102	202.5	POS	C14H14O3	HMDB0302617		C09918	Shikimates and Phenylpropanoids	Terphenyls	p-Terphenyls	0.00182856	0.00237456	0.00218504	0.00212939	0.00766662	0.00241809	0.00271828	0.00426766	0.0104349	0.0134442	0.00441378	0.00943096	0.00426539	0.00478169	0.0017149	0.00358733	0.00991196	0.0119132	0.0252016	0.0156756	0.00883813	0.00963612	0.00728495	0.00947737	0.00880914
Italicene_ether	221.19	197.8	POS	C15H24O	HMDB0040763	104188-25-2		Terpenoids	Sesquiterpenoids	Acorane sesquiterpenoids	0.0162421	0.0159727	0.0153444	0.0158531	0.0061262	0.0238424	0.0305482	0.0201723	0.00665164	0.00558332	0.0126077	0.00828087	0.00471158	0.00543227	0.00432776	0.00482387	0.00524465	0.00517727	0.00831853	0.00624682	0.0163866	0.0162023	0.0153896	0.0161778	0.0160391
Dehydroevodiamine	302.13	168.4	POS	C19H15N3O	HMDB0250954			Alkaloids	Tryptophan alkaloids		0.0014878	0.00158524	0.00144477	0.00150593	0.00382646	0.00122599	0.00186445	0.00230563	0.00181521	0.000674214	0.000872243	0.00112056	0.00134709	0.000713359	0.00177051	0.00127699	0.000701422	0.0026869	0.0015211	0.00163648	0.00969929	0.0111739	0.0121839	0.0119671	0.011256
Aspirin	181.049	161.2	POS	C9H8O4	HMDB0001879	50-78-2	C01405	Shikimates and Phenylpropanoids	Phenolic acids (C6-C1)	Simple phenolic acids	1.1838	1.18716	1.16438	1.17845	0.114067	0.0769089	0.110453	0.100476	1.9444	1.61996	1.79368	1.78601	0.0508821	0.134859	0.0592715	0.0816709	0.0422232	0.0942402	0.0852304	0.073898	0.592152	0.590842	0.589844	0.586496	0.589833
Glabrol	393.21	148.5	POS	C25H28O4	HMDB0029531	59870-65-4		Shikimates and Phenylpropanoids	Flavonoids	Flavanones	0.175663	0.174828	0.174279	0.174923	0.141949	0.137533	0.181781	0.153754	0.182711	0.144913	0.142055	0.15656	0.123866	0.0951561	0.165067	0.128029	0.13455	0.141186	0.158098	0.144611	0.264194	0.286305	0.265007	0.282585	0.274523
(R)-Shinanolone	193.086	147.5	POS	C11H12O3	HMDB0030580			Polyketides	Naphthalenes	Naphthoquinones	0.0359725	0.0365391	0.0364787	0.0363301	0.0382243	0.0784693	0.0526476	0.0564471	0.0900983	0.0650318	0.0637579	0.0729627	0.0201925	0.0353605	0.0461432	0.0338988	0.0555496	0.0807949	0.0871893	0.0745113	0.0398074	0.0407161	0.0397711	0.0403466	0.0401603
Ethanone, 1-[4-[(6-O-beta-D-xylopyranosyl-beta-D-glucopyranosyl)oxy]phenyl]-	453.137	25.7	POS	C19H26O11							0.00332752	0.0042234	0.00447688	0.00400927	0.00540582	0.0131439	0.0134039	0.0106512	0.00239364	0.00210071	0.00174951	0.00208129	0.0368115	0.023136	0.0486784	0.0362086	0.00112494	0.00410747	0.000847362	0.00202659	0.022435	0.0202831	0.0226217	0.0209078	0.0215619
(4S,5Z,6S)-4-(2-methoxy-2-oxoethyl)-5-[2-[(E)-3-phenylprop-2-enoyl]oxyethylidene]-6-[(2S,3R,4S,5S,6R)-3,4,5-trihydroxy-6-(hydroxymethyl)oxan-2-yl]oxy-4H-pyran-3-carboxylic acid	233.155	345.4	NEG	C15H22O2				Terpenoids	Sesquiterpenoids	Eremophilane sesquiterpenoids	0.0258093	0.024903	0.0216394	0.0241172	0.0369051	0.0326896	0.0354521	0.0350156	0.0360853	0.030918	0.0290869	0.0320301	0.0283569	0.0289676	0.0292446	0.0288564	0.0285989	0.0315339	0.0311375	0.0304234	0.0240107	0.0290192	0.0252832	0.0226224	0.0252339
ISOPALMITIC ACID	255.233	344.8	NEG	C16H32O2	HMDB0031068	1011396		Fatty acids	Fatty Acids and Conjugates	Branched fatty acids	0.5192	0.285382	0.855958	0.553513	1.92224	1.16322	1.21744	1.4343	1.51913	0.457503	0.678191	0.884941	0.777364	0.308726	0.409402	0.498497	0.478414	0.195243	0.217834	0.297164	0.605825	0.41741	0.457397	0.394607	0.46881
Heneicosanoic_acid	325.311	321.5	NEG	C21H42O2	HMDB0002345	2363-71-5		Fatty acids	Fatty Acids and Conjugates	Unsaturated fatty acids	0.0577836	0.00168198	0.0478168	0.0357608	0.0769329	0.0863022	0.0611167	0.0747839	0.0430394	0.0460893	0.048183	0.0457706	0.0318199	0.0404903	0.093572	0.0552941	0.0472584	0.0771569	0.055375	0.0599301	0.0493578	0.0517842	0.0549886	0.0555126	0.0529108
Zizyberanalic acid	469.332	306.9	NEG	C30H46O4	HMDB0036847	67594-73-4		Terpenoids	Triterpenoids	Abeolupane triterpenoids	0.832084	0.817359	0.896499	0.848648	0.424278	0.393441	0.458499	0.425406	0.1612	0.112624	0.138104	0.137309	0.770485	0.159809	0.614656	0.514984	0.242553	0.413677	0.677232	0.444487	0.299409	0.219448	0.275851	0.292975	0.271921
BUTYLATED HYDROXYTOLUENE	219.175	291.8	NEG	C15H24O	HMDB0033826	128-37-0	C14693	Shikimates and Phenylpropanoids			0.0529741	0.0501678	0.0468329	0.0499916	0.0552603	0.0551592	0.0565598	0.0556598	0.0580697	0.0530431	0.055679	0.0555973	0.050581	0.0518976	0.0470345	0.0498377	0.0479959	0.0546594	0.0547437	0.0524663	0.0515339	0.0493174	0.0532765	0.0499129	0.0510102
9-HPODE	311.223	274	NEG	C18H32O4	HMDB0062434	29774-12-7	C14827	Fatty acids	Octadecanoids	Other Octadecanoids	0.364004	0.360522	0.34905	0.357859	0.229531	0.260064	0.178156	0.222583	0.400101	0.0738151	0.18743	0.220449	0.258497	1.28888	0.216212	0.587863	0.620557	0.110388	0.49036	0.407102	0.318161	0.326889	0.322466	0.313884	0.32035
(2alpha,3beta,4alpha,9alpha)-2,3,23-trihydroxyurs-12-en-28-oic acid	511.34	255.9	POS	C30H48O5				Terpenoids	Triterpenoids	Ursane and Taraxastane triterpenoids	0.120284	0.120931	0.11456	0.118591	0.072023	0.121684	0.0578053	0.0838375	0.0677337	0.077363	0.0782823	0.0744597	0.0684564	0.125587	0.0622992	0.0854475	0.0845031	0.069822	0.0799098	0.0780783	0.110538	0.116553	0.110893	0.111544	0.112382
Jasmonic acid	209.118	253.6	NEG	C12H18O3				Fatty acids	Octadecanoids	Jasmonic acids	0.0146894	0.0132625	0.0126647	0.0135389	0.0155228	0.0183563	0.0100287	0.0146359	0.0366266	0.0128366	0.010979	0.0201474	0.00360525	0.0084146	0.00697362	0.00633116	0.0305971	0.0185765	0.0121231	0.0204322	0.00877293	0.0107447	0.0091655	0.0109717	0.0099137
DIHYDROJASMONIC_ACID	211.134	241.8	NEG	C12H20O3	HMDB0033601	98674-52-3		Fatty acids	Octadecanoids	Jasmonic acids	0.282069	0.28421	0.272841	0.279707	0.254891	0.248274	0.230236	0.244467	0.329304	0.266962	0.195505	0.263924	0.248365	0.52561	0.287472	0.353816	0.353455	0.235617	0.234649	0.274574	0.192062	0.197848	0.188148	0.194936	0.193249
Ibuprofen	207.138	232.9	POS	C13H18O2	HMDB0001925	15687-27-1	C01588				0.00493144	0.00633817	0.00490876	0.00539279	0.007311	0.00796497	0.00897151	0.00808249	0.0153385	0.00429093	0.00579781	0.00847573	0.00264812	0.00425295	0.00375834	0.00355314	0.0424339	0.00350449	0.00679418	0.0175775	0.00684168	0.00842424	0.00787002	0.00772541	0.00771534
Cucurbitacin IIb	543.33	226.9	POS	C30H48O7				Terpenoids	Triterpenoids	Cucurbitane triterpenoids	0.00194523	0.000434556	0.00138421	0.00125466	0.0162403	0.0107606	0.0103934	0.0124648	0.0359429	0.00571316	0.00400812	0.0152214	0.00230364	0.00354843	0.00362835	0.00316014	0.00336633	0.00663716	0.00642942	0.00547764	0.00900672	0.0082466	0.00831467	0.00842966	0.00849941
Linderane	261.112	221	POS	C15H16O4				Terpenoids	Sesquiterpenoids	Germacrane sesquiterpenoids	0.000546823	0.000490952	0.000259133	0.000432303	0.0222792	0.00656949	0.00453695	0.0111286	0.090739	0.02842	0.0367513	0.0519701	0.000166481	0.00241832	0.000187666	0.000924155	0.131519	0.0158795	0.224575	0.123991	0.0301701	0.0356208	0.0330986	0.034054	0.0332359
Zerumbone_oxide	235.169	219.3	POS	C15H22O2	HMDB0036466	22471-70-1		Terpenoids	Sesquiterpenoids	Humulane sesquiterpenoids	0.0263795	0.0285895	0.0267916	0.0272535	0.0369456	0.00836617	0.015185	0.0201656	0.0283914	0.0521224	0.0219496	0.0341544	0.0202348	0.0353659	0.0181675	0.0245894	0.0140408	0.0170939	0.0134749	0.0148699	0.0189933	0.0213338	0.0205569	0.020913	0.0204493
p-Coumaraldehyde	147.045	211	NEG	C9H8O2				Shikimates and Phenylpropanoids	Phenylpropanoids (C6-C3)		0.174361	0.183242	0.0128873	0.123497	0.0301816	0.0238302	0.0259152	0.0266423	0.131309	0.0428711	0.0264358	0.066872	0.0109141	0.0505934	0.0113758	0.0242944	0.192821	0.0593454	0.0244834	0.0922167	0.0736981	0.0674779	0.0628675	0.0661899	0.0675583
2-(3,4-dihydroxyphenyl)-3-[(2S,3R,4S,5S,6R)-4,5-dihydroxy-3-[(2R,3R,4R,5R,6S)-3,4,5-trihydroxy-6-methyloxan-2-yl]oxy-6-[[(2R,3R,4R,5R,6S)-3,4,5-trihydroxy-6-methyloxan-2-yl]oxymethyl]oxan-2-yl]oxy-5,7-dihydroxychromen-4-one	755.204	204.5	NEG	C33H40O20	HMDB0302955			Shikimates and Phenylpropanoids	Flavonoids	Flavonols	0.00183795	0.00254394	0.00314259	0.00250816	0.00729746	0.00714187	0.00962908	0.0080228	0.00192241	0.00233632	0.00436177	0.0028735	0.00435907	0.00273906	0.00330026	0.00346613	0.00258863	0.00589145	0.00857035	0.00568348	0.0124993	0.0119314	0.015345	0.0129066	0.0131706
isoliquiritigenin	257.081	203.7	POS	C15H12O4	HMDB0037316	961-29-5	C08650	Shikimates and Phenylpropanoids	Flavonoids	Chalcones	0.00554554	0.00612382	0.00649343	0.00605427	0.00674549	0.00798432	0.00538381	0.00670454	0.00474801	0.00644787	0.00435259	0.00518283	0.00694653	0.00747561	0.00494976	0.0064573	0.00595557	0.0118537	0.0148823	0.0108972	0.366602	0.383712	0.370944	0.368567	0.372456
Puerarin	415.103	203.3	NEG	C21H20O9	HMDB0240265	3681-99-0	C10524	Shikimates and Phenylpropanoids	Isoflavonoids	Isoflavones	0.544115	0.561886	0.516084	0.540695	0.34192	0.356592	0.371559	0.35669	0.126494	0.149674	0.238074	0.171414	0.52395	0.746527	0.289044	0.51984	0.225331	0.931038	1.48811	0.881493	0.293848	0.305803	0.309887	0.283194	0.298183
Tiglic_acid	99.0451	201.9	NEG	C5H8O2	HMDB0001470	80-59-1	C08279	Fatty acids	Fatty Acids and Conjugates	Branched fatty acids	0.0323596	0.0344616	0.0308905	0.0325705	0.0370737	0.034033	0.0357356	0.0356141	0.0331093	0.0243969	0.0324033	0.0299698	0.0296647	0.0345169	0.0339043	0.0326953	0.0297389	0.0377453	0.0324582	0.0333141	0.0099639	0.013497	0.0130849	0.0139352	0.0126202
Sakuranetin	287.091	199.7	POS	C16H14O5	HMDB0030090	2957-21-3	C09833	Shikimates and Phenylpropanoids	Flavonoids	Flavanones	0.00164491	0.397949	0.422554	0.274049	0.00395725	0.00381184	0.00403005	0.00393305	0.00673984	0.00386632	0.00511927	0.00524181	0.414185	0.646939	0.479764	0.513629	0.00283623	0.00361738	0.00819593	0.00488318	0.107241	0.105526	0.109191	0.105811	0.106942
Isoliquiritin	441.116	198.5	POS	C21H22O9				Shikimates and Phenylpropanoids	Flavonoids	Chalcones	0.0162247	0.0142406	0.0147403	0.0150685	0.00573826	0.00643446	0.0058856	0.00601944	0.00682111	0.0082398	0.00637523	0.00714538	0.0111906	0.0123116	0.0204633	0.0146552	0.00616719	0.006358	0.0108394	0.00778819	0.183089	0.179795	0.178469	0.179444	0.180199
(-)-Jasmonic_acid	209.118	197.3	NEG	C12H18O3	HMDB0032797	6894-38-8	C08491	Fatty acids	Octadecanoids	Jasmonic acids	0.0948008	0.0875267	0.0881019	0.0901432	0.185801	0.121615	0.211984	0.173133	0.277807	0.067876	0.0942856	0.146656	0.0101685	0.0435112	0.0165138	0.0233979	0.133882	0.0284976	0.116477	0.0929522	0.0689943	0.0715151	0.0679837	0.0683709	0.069216
Fisetin	287.055	194.5	POS	C15H10O6				Shikimates and Phenylpropanoids	Flavonoids	Flavonols	1.51856	1.39528	1.39552	1.43645	0.455322	0.507854	0.431444	0.464873	0.357809	0.620794	0.475256	0.48462	0.910466	1.17537	1.05419	1.04667	0.315684	0.58965	0.69221	0.532515	0.395561	0.39525	0.399816	0.39773	0.397089
Luteolin-7-glucoside	449.108	187.8	POS	C21H20O11	HMDB0038467	68321-11-9		Shikimates and Phenylpropanoids	Flavonoids	Flavones	4.89929	4.74138	4.83343	4.8247	3.18903	3.01951	2.86691	3.02515	1.50332	2.45596	2.36453	2.10793	3.42814	5.29499	3.04709	3.92341	1.61654	2.56595	3.7281	2.63686	2.18414	2.20438	2.26091	2.22179	2.2178
Isorhamnetin-3-O-glucoside	477.104	185.8	NEG	C22H22O12	HMDB0302682			Shikimates and Phenylpropanoids	Flavonoids	Flavonols	18.1462	18.1066	17.5979	17.9502	26.1548	22.7672	29.1138	26.0119	11.3745	15.2225	18.4846	15.0272	16.303	19.3388	15.0297	16.8905	5.85618	13.4632	13.5839	10.9678	15.0051	15.0029	15.1169	14.6555	14.9451
Kaempferol-3-O-glucoside	447.093	176.1	NEG	C21H20O11	HMDB0037429	480-10-4	C12249	Shikimates and Phenylpropanoids	Flavonoids	Flavonols	1.8222	1.72386	1.67085	1.73897	1.13625	1.28455	1.32672	1.24917	0.748335	0.749133	0.70349	0.733653	1.53143	1.46239	2.01334	1.66905	0.83205	1.91142	1.51521	1.41956	0.814652	0.826367	0.798733	0.802367	0.81053
Santonin	247.133	174.5	POS	C15H18O3				Terpenoids	Sesquiterpenoids	Eudesmane sesquiterpenoids	0.0031689	0.00246461	0.00331383	0.00298245	0.00251408	0.00552259	0.00389196	0.00397621	0.00902134	0.00536274	0.00734444	0.00724284	0.0017399	0.00228978	0.00205015	0.00202661	0.0109531	0.0245197	0.0199757	0.0184828	0.00740757	0.00743636	0.00727826	0.00687651	0.00724967
(2S,3S,4S)-4-(4-hydroxy-3-methoxyphenyl)-2,3-bis(hydroxymethyl)-7-methoxy-3,4-dihydro-1H-naphthalene-2,6-diol	399.142	169.2	POS	C20H24O7				Shikimates and Phenylpropanoids	Lignans	Arylnaphthalene and aryltetralin lignans	0.0165163	0.0154101	0.0147301	0.0155522	0.00068131	0.00313723	0.00202956	0.00194937	0.00153328	0.000978442	0.00051106	0.00100759	0.0335739	0.0218089	0.0261896	0.0271908	0.0112266	0.00838172	0.00851209	0.00937348	0.0125461	0.0131084	0.0129072	0.0122362	0.0126995
Myricetin	317.03	166.4	NEG	C15H10O8	HMDB0002755	529-44-2	C10107	Shikimates and Phenylpropanoids	Flavonoids	Flavonols	0.0729932	0.0734804	0.0748461	0.0737732	0.0706008	0.086549	0.0649414	0.0740304	0.0639046	0.0373718	0.0662718	0.0558494	0.0567817	0.0483219	0.0530954	0.052733	0.0307953	0.0977436	0.0941986	0.0742458	0.0502951	0.0524806	0.0516199	0.0544407	0.0522091
Phloridzin	435.13	160	NEG	C21H24O10	HMDB0256451			Shikimates and Phenylpropanoids	Flavonoids	Chalcones	0.0311428	0.0366248	0.0290098	0.0322591	0.0516626	0.0632396	0.0695678	0.06149	0.00112408	0.0320483	0.00140524	0.0115259	0.0768522	0.0415345	0.0164477	0.0449448	0.00189857	0.0372917	0.00213377	0.0137747	0.43088	0.421299	0.426833	0.394846	0.418464
2'-Hydroxy-4',6'-dimethoxy-3'-methylacetophenone	211.096	155.3	POS	C11H14O4	HMDB0034047	23121-32-6		Polyketides	Phloroglucinols	Acyl phloroglucinols	0.0269065	0.0274011	0.0263602	0.0268893	0.0103536	0.0163764	0.0123714	0.0130338	0.00483941	0.00587858	0.00786571	0.00619456	0.0231259	0.0296511	0.0208977	0.0245582	0.0345575	0.0155524	0.0256047	0.0252382	0.0301274	0.0334329	0.0177061	0.0341838	0.0288625
Luteolin-4'-O-glucoside	447.094	149.9	NEG	C21H20O11				Shikimates and Phenylpropanoids	Flavonoids	Flavones	0.160929	0.155029	0.179839	0.165266	0.421058	0.218249	0.0101745	0.216494	0.145105	0.188782	0.179659	0.171182	0.167441	0.161123	2.14871	0.825759	0.0831914	0.152241	0.284567	0.173333	0.106729	0.0956225	0.106749	0.109988	0.104772
Sinapoyl aldehyde	207.066	149.4	NEG	C11H12O4	HMDB0258301			Shikimates and Phenylpropanoids	Phenylpropanoids (C6-C3)	Cinnamic acids and derivatives	0.0748071	0.064134	0.0646402	0.0678604	0.0223081	0.0126786	0.0185334	0.0178401	0.017865	0.01496	0.0135716	0.0154656	0.0475994	0.0612455	0.0423518	0.0503989	0.0130854	0.0338153	0.013071	0.0199906	0.019987	0.026394	0.0216246	0.0229963	0.0227505
7-hydroxy-2-phenylchromen-4-one [IIN-based on	261.052	138.4	POS	C15H10O3				Shikimates and Phenylpropanoids	Flavonoids	Flavones	0.0633743	0.0586707	0.0570018	0.0596822	0.0420111	0.108608	0.0753826	0.0753338	0.0586877	0.190785	0.110763	0.120079	0.0643618	0.0535519	0.0758269	0.0645802	0.116954	0.0872031	0.0703921	0.0915165	0.0612966	0.0642848	0.0653668	0.0534817	0.0611075
3-METHYLSALICYLIC ACID	151.04	47.1	NEG	C8H8O3	HMDB0002390	83-40-9	C14088	Shikimates and Phenylpropanoids	Phenolic acids (C6-C1)	Simple phenolic acids	0.0163348	0.0132181	0.0138622	0.0144717	0.0155643	0.0148262	0.0192518	0.0165474	0.0149366	0.0151716	0.0145341	0.0148808	0.0153331	0.0174547	0.016443	0.0164103	0.0141055	0.0155421	0.0174573	0.0157016	0.0171821	0.0215374	0.0197022	0.0210289	0.0198627
Oxalic acid	88.988	30.8	NEG	C2H2O4	HMDB0002329	144-62-7	C00209	Fatty acids	Fatty Acids and Conjugates	Dicarboxylic acids	0.878687	0.899254	0.840324	0.872755	0.905043	0.83835	0.981577	0.908323	1.05667	0.973748	0.925816	0.98541	0.835639	1.04068	0.829688	0.902001	0.797688	1.01919	0.935817	0.917565	0.991784	1.02686	0.86776	0.952263	0.959667
8-(2-hexylcyclopropyl)octanoic acid	267.233	313	NEG	C17H32O2		5618-00-8		Fatty acids	Fatty Acids and Conjugates	Carbocyclic fatty acids	0.0534233	0.0506949	0.046219	0.0501124	0.0846092	0.0485229	0.0491866	0.0607729	0.0602947	0.0404467	0.0595248	0.0534221	0.0530212	0.0826792	0.0512031	0.0623012	0.0463011	0.0863552	0.0886113	0.0737559	0.053454	0.0587537	0.0514235	0.0523378	0.0539922
PC(34:3)	756.554	349.2	POS	C42H78NO8P	HMDB0007881			Fatty acids	Glycerophospholipids	Glycerophosphocholines	0.0155599	0.00242547	0.0211195	0.0130349	0.0330039	0.0443953	0.0270809	0.0348267	0.0223076	0.0275462	0.0163796	0.0220778	0.0215601	0.0357285	0.0235206	0.0269364	0.0202678	0.0181257	0.0381681	0.0255205	0.0250738	0.0250934	0.0251492	0.0250674	0.025096
PC(38:2)	814.632	340.5	POS	C46H88NO8P							0.0909944	0.121591	0.0925852	0.101724	0.0676642	0.149754	0.112062	0.109827	0.0781651	0.117218	0.0503559	0.081913	0.0987948	0.0736347	0.0856948	0.0860414	0.183328	0.0494612	0.0699524	0.100914	0.132734	0.152926	0.0806327	0.156171	0.130616
Hasubanonine	374.196	236.9	POS	C21H27NO5				Alkaloids	Tyrosine alkaloids	Hasubanan alkaloids	5.90363e-06	5.86659e-06	5.87578e-06	5.882e-06	5.76338e-06	5.92083e-06	5.96637e-06	5.88353e-06	0.283999	0.0100316	0.00917699	0.101069	5.40688e-06	5.77418e-06	5.64452e-06	5.60853e-06	5.73547e-06	0.000118039	5.98527e-06	4.32534e-05	0.0160051	0.0160308	0.0157741	0.0164535	0.0160659
OBLIQUIN	245.081	226.3	POS	C14H12O4				Shikimates and Phenylpropanoids	Coumarins	Simple coumarins	0.00278319	0.00337578	0.00253729	0.00289875	0.00776063	0.00688503	0.00582045	0.00682203	0.0165795	0.0358027	0.055659	0.0360137	0.00909692	0.00493185	0.00344965	0.00582614	0.234143	0.0381432	0.254	0.175429	0.0513777	0.0567646	0.0517732	0.0563115	0.0540567
Delphinidin-3-O-beta-glucopyranoside	465.103	208.1	POS	C21H21O12	HMDB0037997	6906-38-3	C12138				0.160923	0.165803	0.163059	0.163261	0.109168	0.154353	0.13278	0.1321	0.0248849	0.0453922	0.0733485	0.0478752	0.231132	0.228442	0.0869578	0.182177	0.0457093	0.0694961	0.190057	0.101754	0.114778	0.16771	0.122045	0.139537	0.136018
(R)-2,5-Dihydroxy-3,4-dimethoxydalbergiquinol	287.128	205	POS	C17H18O4				Shikimates and Phenylpropanoids	Phenylpropanoids (C6-C3)	Cinnamoyl phenols	0.0802718	0.0786096	0.0771231	0.0786682	0.0195946	0.0251846	0.00299503	0.0159247	0.00411426	0.00107465	0.0187593	0.00798274	0.00386807	0.0570814	0.00440118	0.0217836	0.013996	0.0358968	0.00308987	0.0176609	0.0837539	0.0700252	0.0825499	0.0908609	0.0817975
2,8-Dihydroxy-3,9-dimethoxypterocarpan	317.102	203.7	POS	C17H16O6				Shikimates and Phenylpropanoids	Isoflavonoids	Pterocarpan	0.0593781	0.0543139	0.0550698	0.0562539	0.0256563	0.00459951	0.0101868	0.0134809	0.00995598	0.0158221	0.0072897	0.0110226	0.0370905	0.0613217	0.0308498	0.0430873	0.00962673	0.0162289	0.0369262	0.0209273	0.292005	0.312626	0.30013	0.301431	0.301548
5-Hydroxy-3,6,7,8,3',4',5'-heptamethoxyflavone	449.145	201.2	POS	C22H24O10				Shikimates and Phenylpropanoids	Flavonoids	Flavonols	0.429553	0.409552	0.411277	0.416794	0.241468	0.240365	0.207369	0.229734	0.0742133	0.128896	0.124245	0.109118	0.327391	0.489611	0.290487	0.369163	0.108905	0.192082	0.285654	0.195547	0.0570041	0.066461	0.0588553	0.0576379	0.0599896
Hemigossypol	261.112	199.4	POS	C15H16O4				Terpenoids	Sesquiterpenoids	Cadinane sesquiterpenoids	0.00492361	0.00280378	0.00343053	0.00371931	0.00642446	0.0118186	0.0106216	0.00962155	0.0214604	0.0106286	0.00883666	0.0136419	0.00122776	0.00457742	0.000806313	0.00220383	0.0361412	0.00795339	0.0770509	0.0403818	0.0103739	0.00989317	0.0100539	0.00899734	0.00982956
Zedoarol	247.133	198.5	POS	C15H18O3	HMDB0038202	103994-22-5	C17490	Terpenoids	Sesquiterpenoids	Germacrane sesquiterpenoids	0.00596088	0.0050516	0.00671836	0.00591028	0.00250296	0.00158323	0.00150082	0.00186234	0.00513626	0.00372298	0.00281564	0.00389163	0.00409519	0.00349419	0.00107827	0.00288922	0.0383057	0.0140822	0.041735	0.0313743	0.00971008	0.00981644	0.00977622	0.0100964	0.00984978
alpha-Cyperone	219.174	197.1	POS	C15H22O	HMDB0037061	473-08-5		Terpenoids	Sesquiterpenoids	Eudesmane sesquiterpenoids	0.0207223	0.0228218	0.0216512	0.0217318	0.00757794	0.015326	0.0117029	0.0115356	0.0060398	0.00542284	0.00772532	0.00639598	0.00686152	0.0106724	0.00864785	0.00872726	0.00638815	0.00766857	0.0144994	0.0095187	0.0187831	0.0190043	0.0180909	0.0179479	0.0184565
Cyanomaclurin	289.071	187.8	POS	C15H12O6				Shikimates and Phenylpropanoids	Flavonoids	Flavan-3-ols	0.14553	0.141157	0.141844	0.142843	0.0354966	0.0417199	0.047539	0.0415851	0.034383	0.0626961	0.0524949	0.049858	0.126065	0.166925	0.0811705	0.12472	0.0451918	0.06948	0.0746441	0.0631053	0.100798	0.0949565	0.1001	0.0999806	0.0989588
Delphinidin-3-O-(2''-O-beta-xylopyranosyl-beta-glucopyranoside)	597.145	180.3	POS	C26H29O16							0.0400897	0.0416694	0.0398226	0.0405272	0.0321057	0.0241628	0.0225617	0.0262767	0.0110532	0.0122859	0.0267259	0.0166884	0.0524598	0.0746281	0.0330436	0.0533772	0.0139082	0.0262926	0.0622037	0.0341348	0.0159046	0.0161483	0.0160027	0.0150099	0.0157664
(+)-cis-5,6-Dihydro-5-hydroxy-4-methoxy-6-(2-phenylethyl)-2H-pyran-2-one	249.112	178	POS	C14H16O4	HMDB0029575	52247-81-1		Shikimates and Phenylpropanoids	Styrylpyrones	Kavalactones and derivatives	0.00475636	0.0049787	0.00476573	0.0048336	0.0060436	0.00806622	0.00710527	0.0070717	0.00199923	0.00221016	0.00232963	0.00217967	0.0161824	0.00677853	0.0484843	0.0238151	0.0917201	0.0356977	0.0534788	0.0602988	0.0564705	0.0558609	0.0576916	0.053266	0.0558222
Triacetin (C2:0)	236.113	171.9	POS	C9H14O6	HMDB0029592	102-76-1		Fatty acids	Glycerolipids	Triacylglycerols	0.0972893	0.0945166	0.094321	0.0953756	0.0904348	0.0970103	0.0930947	0.0935133	0.0916591	0.0922078	0.0937146	0.0925272	0.0911793	0.0928345	0.0975735	0.0938624	0.0953319	0.0947743	0.0958543	0.0953202	0.101587	0.104571	0.101915	0.102378	0.102613
8-Prenylnaringenin	341.139	171.1	POS	C20H20O5				Shikimates and Phenylpropanoids	Flavonoids	Flavanones	0.190316	0.195521	0.193746	0.193194	0.00858739	0.0102589	0.00966638	0.00950423	0.0106357	0.009846	0.0131697	0.0112171	0.34825	0.306452	0.0817892	0.245497	0.0476752	0.0942237	0.176596	0.106165	0.0761308	0.0771427	0.0775641	0.0765606	0.0768495
Succinic_anhydride	99.0087	158.6	NEG	C4H4O3	HMDB0032523	108-30-5	C19524				0.0399665	0.0391982	0.0372837	0.0388162	0.0354829	0.035628	0.0430111	0.0380407	0.0396033	0.00248901	0.00203993	0.0147107	0.0362732	0.00218862	0.0355691	0.024677	0.0350006	0.0403886	0.0394517	0.0382803	0.05831	0.057212	0.0577184	0.0690894	0.0605824
Cyanidin-3-glucoside	449.109	151.7	POS	C21H21O11	HMDB0030684	47705-70-4	C08604				0.0122488	0.0110454	0.0127532	0.0120158	0.0031189	0.0791854	0.016809	0.0330378	0.00763237	0.0224488	0.0155784	0.0152199	0.0179006	0.00575234	0.00951989	0.0110576	0.0113198	0.00709182	0.00897487	0.00912884	0.0224004	0.0207106	0.0233866	0.0221275	0.0221563
N-Methyl-2-pyrrolidone	100.076	135	POS	C5H9NO				Alkaloids	Ornithine alkaloids	Pyrrolidine alkaloids	0.0932437	0.0936214	0.0948284	0.0938978	0.0951807	0.0968267	0.100238	0.097415	0.0883761	0.0924821	0.0976624	0.0928402	0.104769	0.093827	0.0947446	0.0977802	0.0972045	0.0957443	0.0935059	0.0954849	0.101602	0.10401	0.0994483	0.0991162	0.101044
Ethyl_isopropyl_ketone	101.096	111.9	POS	C6H12O	HMDB0005846	565-69-5		Fatty acids	Fatty acyls	Oxygenated hydrocarbons	0.230925	0.227711	0.229794	0.229476	0.217713	0.219702	0.229982	0.222466	0.220815	0.2223	0.220981	0.221366	0.204542	0.220317	0.040332	0.155064	0.262021	0.154456	0.278446	0.231641	0.226161	0.242872	0.235792	0.235356	0.235045
2-Pyrrolidinone	86.0601	24	POS	C4H7NO	HMDB0002039	616-45-5	C11118	Alkaloids	Ornithine alkaloids	Pyrrolidine alkaloids	0.0441384	0.0470087	0.0430802	0.0447424	0.0664405	0.0624747	0.0844541	0.0711231	0.142025	0.128886	0.138553	0.136488	0.0430598	0.0534666	0.0563668	0.0509644	0.16538	0.0644433	0.0832324	0.104352	0.0886781	0.0916473	0.0887604	0.0840684	0.0882886
2-Methylpiperidine	100.112	349.8	POS	C6H13N	HMDB0032416	109-05-7		Alkaloids	Pseudoalkaloids	Acetate-derived alkaloids	0.0610004	0.0432376	0.0476519	0.0506299	0.0503804	0.045288	0.047548	0.0477388	0.0566852	0.0452269	0.0521865	0.0513662	0.0571853	0.0634819	0.0453387	0.0553353	0.0453483	0.047075	0.0658711	0.0527648	0.0595217	0.0653413	0.045772	0.0474216	0.0545142
2,4-Di-tert-butylphenol	205.16	302.5	NEG	C14H22O	HMDB0013816	96-76-4		Shikimates and Phenylpropanoids			0.0364505	0.0317045	0.0346024	0.0342525	0.0455202	0.0466458	0.0380426	0.0434029	0.0326212	0.0341059	0.233299	0.100009	0.0248673	0.0320942	0.0372164	0.0313926	0.0403815	0.0406124	0.0370102	0.0393347	0.0373265	0.0289647	0.0356902	0.0207167	0.0306745
18Alpha-Glycyrrhetinic Acid	469.332	289.7	NEG	C30H46O4	HMDB0034517	1449-05-4		Terpenoids	Triterpenoids	Oleanane triterpenoids	7.22867	7.23517	6.85367	7.10584	4.24716	4.00258	5.15837	4.46937	2.71133	1.64861	1.72694	2.02896	5.59405	7.58084	5.64874	6.27454	3.26272	4.30064	6.00723	4.52353	3.37469	3.28076	3.32962	3.26735	3.31311
Alpha-Boswellic acid	457.368	273.8	POS	C30H48O3				Terpenoids	Triterpenoids	Oleanane triterpenoids	0.146637	0.233682	0.144275	0.174865	0.08506	0.0903472	0.112929	0.096112	0.0582726	0.0453735	0.0555852	0.0530771	0.0720579	0.101866	0.114631	0.0961851	0.0196361	0.0973973	0.116348	0.0777938	0.0551681	0.0617239	0.0575455	0.0570488	0.0578716
Morin	303.05	257.9	POS	C15H10O7	HMDB0030796	480-16-0	C10105	Shikimates and Phenylpropanoids	Flavonoids	Flavonols	0.0948331	0.0350281	0.0923891	0.0740834	0.0198474	0.0311307	0.034509	0.0284957	0.0102983	0.0157043	0.0217649	0.0159225	0.0364597	0.024776	0.046691	0.0359756	0.0215968	0.274916	0.0309209	0.109145	0.0295656	0.0277574	0.0285248	0.0281447	0.0284981
avicularin	433.078	257.7	NEG	C20H18O11				Shikimates and Phenylpropanoids	Flavonoids	Flavonols	0.196075	0.182614	0.194683	0.191124	0.0632763	0.0862055	0.177451	0.108978	0.0357721	0.0674303	0.0672403	0.0568142	0.142823	0.429834	0.206575	0.259744	0.0773723	0.0655285	0.130502	0.0911342	0.0803838	0.0871844	0.0904534	0.104397	0.0906045
E-Resveratrol trimethyl ether	271.133	244.1	POS	C17H18O3				Shikimates and Phenylpropanoids	Stilbenoids	Monomeric stilbenes	0.00387835	0.00357675	0.00359571	0.0036836	0.00605052	0.00594612	0.00557653	0.00585773	0.00515868	0.00291374	0.00213547	0.00340263	0.00916969	0.00545363	0.00226425	0.00562919	0.00771724	0.00781156	0.0187015	0.0114101	0.00443372	0.00471724	0.00436331	0.00444579	0.00449001
Pterosin A	249.149	238.9	POS	C15H20O3				Terpenoids	Sesquiterpenoids	Illudalane sesquiterpenoids	0.00300726	0.00280609	0.00276519	0.00285951	0.0308078	0.0104458	0.0144081	0.0185539	0.0146385	0.00729357	0.00599776	0.00930996	0.00209508	0.00681475	0.00179527	0.00356837	0.00524615	0.00686935	0.00726027	0.00645859	0.00803156	0.0091396	0.00986225	0.0102131	0.00931164
Quercetin-3-Arabinoside	435.092	238.5	POS	C20H18O11				Shikimates and Phenylpropanoids	Flavonoids	Flavonols	0.062675	0.0550118	0.0819963	0.066561	0.0299343	0.0362216	0.0302191	0.032125	0.00892071	0.0175656	0.0180533	0.0148465	0.0642329	0.0575466	0.0782223	0.0666673	0.0241782	0.0325362	0.0605426	0.0390857	0.0266237	0.0257621	0.0283154	0.0217397	0.0256102
Methylgingerol	307.192	231.5	NEG	C18H28O4	HMDB0029852						0.0975174	0.100693	0.0887601	0.0956567	0.477023	0.273372	0.3405	0.363632	0.649585	0.221643	0.235403	0.368877	0.0712446	0.147892	0.0491938	0.0894435	0.425789	0.146544	0.213689	0.262007	0.174238	0.176438	0.168765	0.168605	0.172012
Demethoxycentaureidin 7-O-rutinoside	637.178	221.4	NEG	C29H34O16				Shikimates and Phenylpropanoids	Flavonoids	Flavones	0.0164376	0.0188939	0.0174411	0.0175908	0.0435328	0.0466062	0.0679435	0.0526942	0.0257053	0.0272596	0.0371232	0.0300294	0.00172319	0.0347721	0.00496131	0.0138189	0.041643	0.0147806	0.0573279	0.0379172	0.00910388	0.0122984	0.0170413	0.0163826	0.0137065
O-TOLUIC ACID	135.045	211.8	NEG	C8H8O2	HMDB0002340	118-90-1	C07215	Shikimates and Phenylpropanoids	Phenolic acids (C6-C1)	Simple phenolic acids	0.0358971	0.0338106	0.0358172	0.035175	0.0381847	0.0336425	0.0379155	0.0365809	0.0377915	0.034272	0.0368112	0.0362916	0.0333292	0.03145	0.0357916	0.0335236	0.033453	0.0367	0.0412225	0.0371252	0.0319621	0.0353123	0.0300594	0.0320687	0.0323506
Calycosin-7-O-beta-D-glucoside	469.111	210.4	POS	C22H22O10				Shikimates and Phenylpropanoids	Isoflavonoids	Isoflavones	0.0105328	0.00932668	0.00933342	0.00973096	0.010169	0.00842988	0.00785901	0.00881929	0.0123066	0.0108639	0.0103058	0.0111588	0.0100773	0.0106553	0.0120813	0.0109379	0.0103453	0.00900258	0.00663499	0.00866095	0.0119013	0.0123919	0.012281	0.0114133	0.0119969
Apigenin-7-O-glucoside	431.099	195.3	NEG	C21H20O10	HMDB0037340	578-74-5	C04608	Shikimates and Phenylpropanoids	Flavonoids	Flavones	2.34698	2.43255	2.24928	2.34294	1.04562	0.856127	0.735691	0.879145	0.907872	0.943775	0.795692	0.882446	1.33672	2.77289	1.04565	1.71842	0.476241	0.691811	0.893144	0.687065	0.696568	0.728083	0.724734	0.699299	0.712171
Bisdemethoxycurcumin	307.098	195.3	NEG	C19H16O4	HMDB0002114	24939-16-0		Shikimates and Phenylpropanoids	Diarylheptanoids	Linear diarylheptanoids	0.0838272	0.081506	0.0760114	0.0804482	0.0515045	0.0452509	0.0398286	0.045528	0.00201976	0.0161538	0.011371	0.00984818	0.0362917	0.128068	0.0315367	0.0652987	0.0423726	0.0512738	0.0118292	0.0351585	0.0403605	0.0453726	0.0417452	0.0386742	0.0415381
MUNDOSERONE	341.103	193.4	NEG	C19H18O6				Shikimates and Phenylpropanoids	Isoflavonoids	Rotenoids	0.285776	0.287947	0.269962	0.281229	0.0247378	0.0154117	0.00877671	0.0163087	0.0167115	0.0128582	0.0148675	0.0148124	0.32809	0.380369	0.0715514	0.260004	0.0303367	0.0071638	0.100791	0.0460972	0.0557623	0.0568902	0.0579936	0.0560197	0.0566664
Quercetin_3-(6''-acetylglucoside)	505.099	191.5	NEG	C23H22O13	HMDB0037366	54542-51-7		Shikimates and Phenylpropanoids	Flavonoids	Flavonols	0.0252631	0.0265258	0.0229146	0.0249011	0.0841773	0.196112	0.0753271	0.118539	0.0160896	0.0365319	0.168684	0.0737684	0.0440712	0.0379918	0.0200338	0.0340323	0.0355736	0.0631809	0.0257655	0.0415067	0.0505362	0.0357139	0.0426441	0.0416802	0.0426436
Quercetin-3-O-xyloside	435.092	186.4	POS	C20H18O11				Shikimates and Phenylpropanoids	Flavonoids	Flavonols	8.09671	8.3664	8.21653	8.22655	4.50522	5.31491	5.11927	4.9798	1.70065	2.90846	3.9032	2.83743	7.52031	8.1068	8.01111	7.87941	4.41755	6.40437	7.69053	6.17082	4.09787	3.81386	4.17403	3.75724	3.96075
Aloenin	433.15	185.8	POS	C19H22O10				Polyketides	Cyclic polyketides	2-pyrone derivatives	0.00595224	0.00767365	0.00635603	0.00666064	0.0061206	0.00458307	0.0051794	0.00529436	0.00458097	0.00475998	0.00623334	0.00519143	0.00623296	0.0106747	0.0137931	0.0102336	0.0144907	0.010804	0.0182282	0.0145076	0.0118648	0.0105334	0.0150417	0.0122034	0.0124108
calceolarioside A	501.138	185.8	POS	C23H26O11				Shikimates and Phenylpropanoids	Phenylpropanoids (C6-C3)	Cinnamic acids and derivatives	0.0104115	0.00120464	0.00072164	0.00411259	0.00237377	0.000989469	0.00779305	0.00371876	0.00262493	0.00367504	0.00214827	0.00281608	0.000930731	0.0205233	0.000496632	0.00731689	0.0013519	0.00101001	0.0137172	0.00535969	0.104827	0.1048	0.103595	0.102451	0.103918
3-Heptanone, 7-(3,4-dihydroxyphenyl)-5-hydroxy-1-(4-hydroxyphenyl)-	329.139	185.3	NEG	C19H22O5				Shikimates and Phenylpropanoids	Diarylheptanoids	Linear diarylheptanoids	0.112634	0.12218	0.109967	0.114927	0.0115528	0.00283111	0.00491265	0.0064322	0.0263244	0.00474297	0.00453906	0.0118688	0.176697	0.0563228	0.113619	0.115546	0.114631	0.128966	0.0556897	0.0997623	0.0583265	0.0630419	0.0589114	0.0666619	0.0617355
Sissotrin	491.12	184.1	NEG	C22H22O10				Shikimates and Phenylpropanoids	Isoflavonoids	Isoflavones	0.120719	0.202144	0.128599	0.150487	0.232851	0.218038	0.212194	0.221028	0.176351	0.116645	0.166874	0.15329	0.470621	0.0849486	0.0987388	0.218103	0.06246	0.247504	0.368201	0.226055	0.138054	0.255294	0.247312	0.230818	0.217869
Engeletin	457.111	181.7	POS	C21H22O10				Shikimates and Phenylpropanoids	Flavonoids	Dihydroflavonols	0.00635975	0.0057095	0.00637324	0.0061475	0.00376745	0.00305981	0.00296942	0.00326556	0.0013844	0.00281582	0.00290423	0.00236815	0.00384178	0.00307128	0.0134949	0.00680265	0.00242182	0.00899803	0.00332069	0.00491351	0.0194108	0.0148776	0.0141676	0.0204373	0.0172233
Syringetin-3-O-glucoside	509.129	180.5	POS	C23H24O13				Shikimates and Phenylpropanoids	Flavonoids	Flavonols	0.0150728	0.0146024	0.0161127	0.0152626	0.0242816	0.0231755	0.0260768	0.0245113	0.00479818	0.0109209	0.0180916	0.0112702	0.00895692	0.0223395	0.00635999	0.0125521	0.00763545	0.011789	0.0101395	0.00985466	0.00821613	0.0102164	0.00921227	0.00887005	0.00912872
ACACETIN_DIACETATE	369.097	177.8	POS	C20H16O7				Shikimates and Phenylpropanoids	Flavonoids	Flavones	0.0018888	0.00202952	0.00211793	0.00201208	0.00146315	0.00240315	0.00113897	0.00166842	0.000514236	0.000621145	0.00116888	0.000768086	0.00221727	0.00245653	0.00200074	0.00222484	0.00133672	0.0023677	0.00235787	0.00202077	0.00690518	0.00593297	0.00682928	0.0063989	0.00651658
Sinapic acid	223.061	174	NEG	C11H12O5	HMDB0032616	7362-37-0	C00482	Shikimates and Phenylpropanoids	Phenylpropanoids (C6-C3)	Cinnamic acids and derivatives	0.238966	0.236161	0.223027	0.232718	0.0122004	0.0158343	0.012666	0.0135669	0.0169453	0.0144392	0.0164721	0.0159522	0.391549	0.112562	0.268686	0.257599	0.0771558	0.0943847	0.0525364	0.0746923	0.0596103	0.0651532	0.0658738	0.0598064	0.0626109
beta-D-Glucopyranoside, (1R,2S,4R,5R)-5-hydroxy-1,7,7-trimethylbicyclo[2.2.1]hept-2-yl 6-O-[(2R,3R,4R)-tetrahydro-3,4-dihydroxy-4-(hydroxymethyl)-2-furanyl]-	487.215	173.6	POS	C21H36O11				Terpenoids	Monoterpenoids	Camphane monoterpenoids	0.0604882	0.0701661	0.061728	0.0641274	0.0142392	0.0306119	0.0340579	0.026303	0.0163865	0.00718945	0.00764575	0.0104072	0.0343113	0.035094	0.0396648	0.0363567	0.0118735	0.0361822	0.0326702	0.0269086	0.0208479	0.0212099	0.0203445	0.0186846	0.0202717
2-[[7-hydroxy-1-(4-hydroxy-3,5-dimethoxyphenyl)-3-(hydroxymethyl)-6,8-dimethoxy-1,2,3,4-tetrahydronaphthalen-2-yl]methoxy]oxane-3,4,5-triol	551.214	170	NEG	C27H36O12	HMDB0242693			Shikimates and Phenylpropanoids	Lignans	Arylnaphthalene and aryltetralin lignans	0.0547184	0.0511226	0.0681802	0.058007	0.0110417	0.00967034	0.0116059	0.0107726	0.0295678	0.0291128	0.0299362	0.029539	0.0679742	0.149402	0.00539667	0.0742575	0.0227109	0.0517721	0.0829422	0.0524751	0.078008	0.0746837	0.101237	0.105047	0.0897439
3,4,5-Trimethoxycinnamic_acid	239.091	168.6	POS	C12H14O5	HMDB0002511	90-50-6		Shikimates and Phenylpropanoids	Phenylpropanoids (C6-C3)	Cinnamic acids and derivatives	0.00126963	0.00182588	0.00149592	0.00153048	0.0190122	0.0196721	0.0290752	0.0225865	0.0188574	0.0181921	0.0273616	0.0214703	0.00126278	0.00204298	0.00142552	0.0015771	0.0223955	0.00399173	0.00328071	0.00988933	0.00608945	0.00559265	0.00575077	0.00483877	0.00556791
Procyanidin B1	579.15	160.7	POS	C30H26O12	HMDB0029754	20315-25-7		Shikimates and Phenylpropanoids	Flavonoids	Proanthocyanins	0.197117	0.199332	0.187343	0.194597	0.0191643	0.0572455	0.0236596	0.0333565	0.0198791	0.00834168	0.0232293	0.01715	0.307192	0.192321	0.228446	0.242653	0.176955	0.154246	0.167414	0.166205	0.106025	0.109478	0.109834	0.102887	0.107056
(S)-5,7-dihydroxy-8-(3-methylbut-2-en-1-yl)-2-phenylchroman-4-one	325.14	159	POS	C20H20O4				Shikimates and Phenylpropanoids	Flavonoids	Flavanones	0.0117197	0.0109787	0.0109643	0.0112209	0.00510279	0.00784015	0.00596807	0.00630367	0.00639052	0.0433299	0.00357449	0.017765	0.0129616	0.00854653	0.00971104	0.0104064	0.00310672	0.0297297	0.0272679	0.0200348	0.0367221	0.0391016	0.0330889	0.0345388	0.0358629
[(2R,3S,4S,5R,6R)-6-[(2S,3S,4S,5R)-3,4-dihydroxy-2,5-bis(hydroxymethyl)oxolan-2-yl]oxy-3,4,5-trihydroxyoxan-2-yl]methyl 4-hydroxybenzoate	461.13	150.6	NEG	C19H26O13				Shikimates and Phenylpropanoids	Phenolic acids (C6-C1)	Simple phenolic acids	0.0324281	0.0128772	0.00879062	0.018032	0.0152401	0.01989	0.0650566	0.0333956	0.00993581	0.00513761	0.00846074	0.00784472	0.00654004	0.0118859	0.00850136	0.00897577	0.0171079	0.0376403	0.0279913	0.0275798	0.0311294	0.0450235	0.0415871	0.0264496	0.0360474
Verbenalin	411.127	149.5	POS	C17H24O10	HMDB0301853		C09802	Terpenoids	Monoterpenoids	Iridoids monoterpenoids	0.0404591	0.0398599	0.0397047	0.0400079	0.0118941	0.0132713	0.00751017	0.0108918	0.00334891	0.00583994	0.00765133	0.00561339	0.0321941	0.0310144	0.0313922	0.0315336	0.00913249	0.0199411	0.00684029	0.0119713	0.0229427	0.0245215	0.0236364	0.024149	0.0238124
Emodin 8-glucoside	455.1	149.4	POS	C21H20O10	HMDB0302437		C10345	Polyketides	Polycyclic aromatic polyketides	Anthraquinones and anthrones	0.00261837	0.0026265	0.0031607	0.00280185	0.000885909	0.00177375	0.000816654	0.00115877	0.000362696	0.000523471	0.000837282	0.000574483	0.00630099	0.00774461	0.00316928	0.00573829	0.00396423	0.00160843	0.00318202	0.00291822	0.0145376	0.0157919	0.0162617	0.01475	0.0153353
8-O-Acetyl shanzhiside methyl ester	471.14	148.6	POS	C19H28O12				Terpenoids	Monoterpenoids	Iridoids monoterpenoids	0.00355214	0.00346555	0.0040083	0.00367533	0.000807772	0.00328509	0.00269125	0.00226137	0.00222659	0.00322426	0.00324806	0.00289964	0.00443316	0.00108236	0.00208332	0.00253295	0.000876764	0.00240765	0.00112239	0.00146894	0.00178347	0.00215588	0.00175019	0.00186704	0.00188914
3-[2-(beta-D-Glucopyranosyloxy)-4-methoxyphenyl]propanoic acid	381.116	148.2	POS	C16H22O9							0.040112	0.0392928	0.0395232	0.0396427	0.0167673	0.0130867	0.0152379	0.0150306	0.00298305	0.00666579	0.00835828	0.00600237	0.0552001	0.0534567	0.0315491	0.0467353	0.00599436	0.0167397	0.0241422	0.0156254	0.064937	0.067627	0.0678258	0.0652372	0.0664067
angolensin (r)	273.11	140.3	POS	C16H16O4				Shikimates and Phenylpropanoids			0.119448	0.115615	0.115215	0.116759	0.0020145	0.00176583	0.00190119	0.00189384	0.00830788	0.00793882	0.022035	0.0127605	0.00234649	0.00118078	0.00175179	0.00175969	0.00210643	0.00155056	0.000412634	0.00135654	0.00864136	0.00875893	0.00840737	0.00826891	0.00851914
PSEUDO-ANISATIN	321.131	138.5	POS	C15H22O6				Terpenoids	Sesquiterpenoids	Prezizaane sesquiterpenoids	0.0367866	0.0357954	0.0368562	0.0364794	0.0296787	0.0314857	0.0362394	0.0324679	0.0359272	0.0322954	0.0304544	0.0328924	0.0247385	0.021413	0.0329915	0.026381	0.027349	0.0313033	0.0303723	0.0296749	0.0335902	0.0336481	0.0327027	0.0330659	0.0332517
Perivine	361.15	138.5	POS	C20H22N2O3				Alkaloids	Tryptophan alkaloids	Corynanthe type	0.00734846	0.00636653	0.00608281	0.00659926	0.00275136	0.00269331	0.00309948	0.00284805	0.00267691	0.00271114	0.00346897	0.00295234	0.0046254	0.00489428	0.00678166	0.00543378	0.00476711	0.00734977	0.00470755	0.00560814	0.00832947	0.00818551	0.00881281	0.00793846	0.00831657
(1S,4aR,5S,7aS)-5-Hydroxy-7-(hydroxymethyl)-1,4a,5,7a-tetrahydrocyclopenta[c]pyran-1-yl beta-D-glucopyranoside	369.116	75.4	POS	C15H22O9				Terpenoids	Monoterpenoids	Iridoids monoterpenoids	0.0463594	0.0466656	0.0473014	0.0467755	0.021809	0.0232497	0.0192817	0.0214468	0.00500169	0.0106545	0.0120395	0.0092319	0.0464193	0.0288782	0.0241638	0.0331538	0.00805639	0.020934	0.0456328	0.0248744	0.0227662	0.0326155	0.0337775	0.0351112	0.0310676
Benzoic acid + 1O, O-Hex	299.077	74.7	NEG	C13H16O8	HMDB0041271	10366-91-3		Shikimates and Phenylpropanoids	Phenolic acids (C6-C1)	Simple phenolic acids	0.0663012	0.0530627	0.0506031	0.0566557	0.274674	0.175269	0.264118	0.238021	0.0362321	0.0427228	0.121668	0.0668743	0.0278725	0.298626	0.0441325	0.123544	0.0398637	0.0891916	0.101853	0.0769694	0.251957	0.21155	0.242745	0.249111	0.238841
SYRINGIC ACID	199.06	64.3	POS	C9H10O5	HMDB0002085	530-57-4	C10833	Shikimates and Phenylpropanoids	Phenolic acids (C6-C1)	Simple phenolic acids	0.0774457	0.0786846	0.0726361	0.0762555	0.0417356	0.0447081	0.0457337	0.0440591	0.0153957	0.0227419	0.0293653	0.022501	0.0682192	0.0190408	0.0820937	0.0564512	0.0292772	0.0583232	0.0654491	0.0510165	0.0503806	0.0533054	0.0504702	0.0453198	0.049869
Chrysin Dimethyl Ether	283.095	24.4	POS	C17H14O4	HMDB0036620	21392-57-4	C10029	Shikimates and Phenylpropanoids	Flavonoids	Flavones	0.0408845	0.0491241	0.0457523	0.0452536	0.057217	0.10291	0.12045	0.0935257	0.0236939	0.0358716	0.0237367	0.0277674	0.0677756	0.16793	0.0735983	0.103101	0.0279258	0.0666514	0.0406785	0.0450852	0.0675778	0.0622338	0.0611543	0.0704285	0.0653486
4'-hydroxy-2',4,6'-trimethoxychalcone	337.11	23.8	POS	C18H18O5				Shikimates and Phenylpropanoids	Flavonoids	Chalcones	0.153997	0.156232	0.137554	0.149261	0.158766	0.301008	0.296608	0.252127	0.162181	0.245394	0.200971	0.202849	0.093057	0.167704	0.134136	0.131632	0.340274	0.313969	0.157343	0.270529	0.240665	0.224642	0.227653	0.227825	0.230196
beta-Cyano-alanine	113.036	23.5	NEG	C4H6N2O2	HMDB0060245	6232-19-5	C02512				0.0741292	0.0714081	0.0668702	0.0708025	0.177676	0.234709	0.291482	0.234622	0.17938	0.205584	0.392135	0.259033	0.0562003	0.0676602	0.083557	0.0691392	0.293418	0.226519	0.358625	0.292854	0.195835	0.209912	0.222923	0.19938	0.207012
PC(36:6)	778.538	351.1	POS	C44H76NO8P							0.0154208	0.0143019	0.0179752	0.0158993	0.00678795	0.00680305	0.00647656	0.00668919	0.0107607	0.0062229	0.00152629	0.00616996	0.00548662	0.00782471	0.0015863	0.00496588	0.00474738	0.0108926	0.0126662	0.00943537	0.008007	0.00642062	0.00796514	0.00541688	0.00695241
1-Caffeoylquinic acid	353.088	348.9	NEG	C16H18O9		1241-87-8		Shikimates and Phenylpropanoids	Phenylpropanoids (C6-C3)	Cinnamic acids and derivatives	0.0070233	0.00647452	0.00769989	0.0070659	0.00456376	0.0263959	0.0152307	0.0153968	0.00829628	0.00599391	0.00453125	0.00627381	0.0132369	0.00619086	0.0071657	0.0088645	0.00849567	0.0186857	0.0114212	0.0128675	0.00983476	0.0121169	0.0099462	0.00852134	0.0101048
1-Palmitoyllysophosphatidate	409.236	346.3	NEG	C19H39O7P	HMDB0007853	22002-85-3	C04036	Fatty acids	Glycerophospholipids	Glycerophosphates	0.0413365	0.0392933	0.0423578	0.0409959	0.077886	0.0457497	0.0717907	0.0651421	0.0420536	0.0629199	0.0351379	0.0467038	0.0291914	0.076131	0.0366235	0.0473153	0.0515652	0.042197	0.0607343	0.0514988	0.0557187	0.0637039	0.0490643	0.0478389	0.0540815
PC(35:3)	770.57	344.4	POS	C43H80NO8P	HMDB0007947			Fatty acids	Glycerophospholipids	Glycerophosphocholines	0.0121478	0.00168689	0.016732	0.0101889	0.0168825	0.0183227	0.0188894	0.0180315	0.0103648	0.0149748	0.00808917	0.0111429	0.00978754	0.0148972	0.00982068	0.0115018	0.0127343	0.0151187	0.0170066	0.0149532	0.0128381	0.0114314	0.0149455	0.0124043	0.0129048
PC(37:2)	800.616	341.3	POS	C45H86NO8P							0.0916911	0.11753	0.0592447	0.0894885	0.0730577	0.081908	0.14539	0.100118	0.0764674	0.138166	0.0779134	0.0975155	0.124768	0.0703701	0.109997	0.101712	0.122393	0.0853866	0.0973844	0.101721	0.107062	0.131063	0.102781	0.130716	0.117906
PC(38:1)	816.647	308.8	POS	C46H90NO8P							0.0288927	0.0149458	0.027223	0.0236872	0.0281537	0.0155666	0.0264435	0.0233879	0.0286584	0.00602474	0.0316295	0.0221042	0.0392362	0.0269979	0.0448603	0.0370314	0.0374614	0.0303265	0.0236118	0.0304666	0.0113381	0.0110439	0.0094664	0.0170078	0.0122141
5,7-dihydroxy-2-(2,3,4-trihydroxyphenyl)chromen-4-one	303.05	281.4	POS	C15H10O7				Shikimates and Phenylpropanoids	Flavonoids	Flavones	0.0217424	0.0261952	0.0584253	0.0354543	0.016953	0.0200855	0.0147518	0.0172634	0.00247582	0.0119684	0.144943	0.053129	0.0169272	0.0237086	0.0237052	0.021447	0.0092046	0.0139014	0.0220817	0.0150626	0.0126249	0.0131661	0.0130557	0.0127386	0.0128963
Embelin	293.176	246.9	NEG	C17H26O4	HMDB0251767	550-24-3	C10342	Polyketides	Aromatic polyketides	Benzoquinones	0.959448	0.977209	0.93376	0.956806	1.00337	0.901831	0.918862	0.941354	0.927904	0.943185	0.901337	0.924142	0.907382	0.783706	0.938705	0.876598	0.973253	0.869517	0.981944	0.941572	0.594859	0.623382	0.608401	0.619787	0.611607
Ciclopirox	208.133	69.9	POS	C12H17NO2	HMDB0015319	29342-05-0	D03488	Alkaloids	Nicotinic acid alkaloids	Pyridine alkaloids	0.000910951	0.000828138	0.000862397	0.000867162	0.000792652	0.000867731	0.000993785	0.000884723	0.00124428	0.00101354	0.000861265	0.00103969	0.000592979	0.000867877	0.000866363	0.00077574	0.00129056	0.0010279	0.000805637	0.00104137	0.0102506	0.010892	0.0112207	0.0110242	0.0108469
Rubiarbonol A 7-acetate	515.374	269.7	NEG	C32H52O5		1338588-80-9		Terpenoids	Triterpenoids	Fernane and Arborinane triterpenoids	0.0879744	0.0931063	0.098407	0.0931626	0.070013	0.0589874	0.0682873	0.0657626	0.0152473	0.0212033	0.0470368	0.0278291	0.031128	0.0475055	0.0604158	0.0463498	0.00706244	0.0791384	0.0559204	0.0473737	0.030647	0.0271642	0.0277541	0.0303919	0.0289893
(E)-5-hydroxyundec-2-enoic acid	199.134	217.3	NEG	C11H20O3				Fatty acids	Fatty Acids and Conjugates	Hydroxy fatty acids	0.039855	0.0415662	0.0505737	0.0439983	0.0416014	0.0345416	0.0424001	0.0395144	0.0380373	0.0244598	0.0410838	0.0345269	0.0258148	0.0251123	0.0303481	0.0270918	0.0284147	0.0287439	0.0290275	0.0287287	0.0254188	0.0323436	0.0268645	0.0277877	0.0281036
Tabernamine	617.385	279.1	POS	C40H48N4O2				Alkaloids	Tryptophan alkaloids	Iboga type	0.00409497	0.00358212	0.00286981	0.00351564	0.0032292	0.00300162	0.00257594	0.00293559	0.00649743	0.00336497	0.00220324	0.00402188	0.00389032	0.000888105	0.00156546	0.00211463	0.000611122	0.00672776	0.00294834	0.00342907	0.0206051	0.0188449	0.0183049	0.0171078	0.0187157
Desoxoglabrolide	455.352	222.4	POS	C30H46O3	HMDB0035791	10379-62-1		Terpenoids	Triterpenoids	Oleanane triterpenoids	0.00238109	0.00361634	0.00246686	0.00282143	0.0037603	0.00321805	0.00361684	0.00353173	0.00704696	0.0033532	0.00410284	0.00483434	0.00221339	0.00167865	0.00256498	0.00215234	0.00177551	0.00238047	0.00142984	0.00186194	0.00580346	0.00570112	0.0071895	0.0079488	0.00666072
bis[[4-[(2S,3R,4S,5S,6R)-3,4,5-trihydroxy-6-(hydroxymethyl)oxan-2-yl]oxyphenyl]methyl] (2R)-2-hydroxy-2-(2-methylpropyl)butanedioate	744.309	191.9	POS	C34H46O17							0.00237717	0.00214731	0.00208534	0.00220327	9.43775e-05	0.000571809	5.96637e-06	0.000224051	0.000705674	0.000113169	0.00027109	0.000363311	0.00429591	0.00168888	0.00165887	0.00254789	0.00359546	0.000543629	0.000810922	0.00165	0.00594476	0.00652057	0.00622672	0.00484717	0.00588481
Justicidin_A	395.113	184.5	POS	C22H18O7				Shikimates and Phenylpropanoids	Lignans	Arylnaphthalene and aryltetralin lignans	0.000764723	5.86659e-06	0.000355026	0.000375205	0.00142096	5.92083e-06	0.000216065	0.000547649	0.00128585	0.00413254	0.00410825	0.00317554	0.000939006	0.00261092	5.64452e-06	0.00118519	0.00200173	0.0120452	0.0026478	0.00556491	0.0584619	0.0601622	0.0595752	0.056795	0.0587485
Flavonol base + 4O, 1MeO	333.061	182	POS	C16H12O8	HMDB0126497	53472-37-0	C12633	Shikimates and Phenylpropanoids	Flavonoids	Flavonols	3.70815	3.64198	3.71193	3.68736	3.33829	3.75008	3.91181	3.66673	1.19694	2.62375	2.60519	2.14196	4.35964	5.02714	2.75308	4.04662	1.22026	2.1618	4.21163	2.53123	2.37478	2.52468	2.38005	2.45824	2.43444
8-Hydroxypinoresinol	375.144	175.8	POS	C20H22O7				Shikimates and Phenylpropanoids	Lignans	Furofuranoid lignans	0.0503608	0.0487801	0.047476	0.0488723	0.0079538	0.00655214	0.00597949	0.00682848	0.00734149	0.00794655	0.00783421	0.00770742	0.0818508	0.0414609	0.0490379	0.0574499	0.0298518	0.0178201	0.0202026	0.0226249	0.0181149	0.0190519	0.0193137	0.0197222	0.0190507
Lotusine	315.18	170.8	POS	C19H24NO3							0.0081723	0.0088329	0.00799254	0.00833258	0.0046573	0.0117865	0.0136705	0.0100381	0.00257489	0.00149459	0.00274363	0.00227103	0.00887189	0.00713859	0.011916	0.00930883	0.0052392	0.00980789	0.0107168	0.00858797	0.011364	0.0111774	0.0116258	0.0118642	0.0115079
7-Hydroxy-6-methoxy-alpha-pyrufuran	321.097	138.5	POS	C16H16O7	HMDB0041295	167278-45-7		Shikimates and Phenylpropanoids	Xanthones	Plant xanthones	0.335247	0.323233	0.322717	0.327066	0.217415	0.511558	0.410207	0.379727	0.313952	1.18766	0.601069	0.700894	0.339236	0.301268	0.406723	0.349076	0.562997	0.502312	0.374488	0.479933	0.301802	0.309916	0.307465	0.304678	0.305965
Gallic Acid Ethyl Ester	199.06	106.4	POS	C9H10O5	HMDB0033836	831-61-8		Shikimates and Phenylpropanoids	Phenolic acids (C6-C1)	Shikimic acids and derivatives	0.127979	0.121357	0.12373	0.124355	0.0478017	0.0517775	0.0381109	0.0458967	0.0134561	0.0177457	0.0252099	0.0188039	0.0599404	0.018339	0.0880572	0.0554455	0.0450789	0.0680932	0.0838697	0.0656806	0.050795	0.068152	0.0578813	0.0580713	0.0587249
Luteolin 7-O-glucoside	447.094	351.2	NEG	C21H20O11	HMDB0035588	1268798	C03951	Shikimates and Phenylpropanoids	Flavonoids	Flavones	0.0252685	0.0229222	0.0232575	0.0238161	0.0206856	0.0186111	0.0158878	0.0183948	0.00888897	0.01154	0.0104409	0.01029	0.017767	0.0277728	0.0192958	0.0216119	0.00742487	0.0157707	0.0194952	0.0142302	0.0115792	0.0135663	0.0137943	0.0127334	0.0129183
Dioctylphthalate	391.285	252	POS	C24H38O4	HMDB0251427		C14227	Shikimates and Phenylpropanoids	Phenolic acids (C6-C1)	Shikimic acids and derivatives	0.118299	0.13242	0.123335	0.124685	0.109024	0.125774	0.116727	0.117175	0.0796486	0.111603	0.110204	0.100485	0.124306	0.11642	0.131523	0.124083	0.131775	0.109383	0.104447	0.115202	0.169754	0.140668	0.164031	0.1587	0.158288
Pesticide4_Rotenone_C23H22O6_Furo[2',3':7,8][1]benzopyrano[2,3-c][1]benzopyran-6(6aH)-one, 1,2,12,12a-tetrahydro-8,9-dimethoxy-2-(1-methylethenyl)-, (2R,6aS,12aS)-	417.131	235.6	POS	C23H22O6	HMDB0034436	83-79-4	C07593	Shikimates and Phenylpropanoids	Isoflavonoids	Rotenoids	5.90363e-06	0.000149033	0.00019291	0.000115949	0.00548539	0.0022384	0.00179599	0.00317326	0.0104587	0.00695743	0.0074406	0.00828558	0.0540808	0.0248009	0.0176716	0.0321844	0.0175231	0.0186	0.0444318	0.0268516	0.0150871	0.01584	0.0147917	0.0157115	0.0153576
Amorphigenin	409.13	225.5	NEG	C23H22O7				Shikimates and Phenylpropanoids	Isoflavonoids	Rotenoids	0.000593566	0.00107427	0.0129066	0.00485813	0.0568832	0.0145717	0.0325012	0.034652	1.40366	0.122292	0.260935	0.595628	0.0955587	0.175664	0.0511486	0.107457	1.05746	0.219184	2.35818	1.21161	0.252464	0.262881	0.261158	0.251899	0.2571
3-[4,5-dihydroxy-3-(3,4,5-trihydroxy-6-methyloxan-2-yl)oxy-6-[(3,4,5-trihydroxy-6-methyloxan-2-yl)oxymethyl]oxan-2-yl]oxy-5,7-dihydroxy-2-(4-hydroxyphenyl)chromen-4-one	739.21	211.6	NEG	C33H40O19	HMDB0040562	109008-28-8		Shikimates and Phenylpropanoids	Flavonoids	Flavonols	0.00943127	0.00683023	0.00735739	0.00787296	0.0135694	0.0126146	0.0171594	0.0144478	0.00273141	0.00761389	0.008271	0.00620543	0.00741132	0.00273386	0.0057963	0.00531383	0.00333659	0.0504241	0.0435903	0.0324503	1.03757	1.07276	1.06642	1.08962	1.06659
[(2R,3S,4S,5R,6S)-6-[2,3-dihydroxy-4-[(E)-3-(4-hydroxyphenyl)prop-2-enoyl]phenoxy]-3,4,5-trihydroxyoxan-2-yl]methyl (E)-3-(4-hydroxyphenyl)prop-2-enoate	581.166	205.2	POS	C30H28O12				Shikimates and Phenylpropanoids	Flavonoids	Chalcones	0.088613	0.0915422	0.0915724	0.0905759	0.0199235	0.0378914	0.0355605	0.0311251	0.0063822	0.0284318	0.0360991	0.0236377	0.125653	0.0104386	0.0628394	0.0663102	0.0153888	0.0127356	0.0378515	0.021992	0.0544512	0.0555045	0.0534627	0.0543086	0.0544317
Quercetin-3-O-glucose-6''-acetate	507.114	188.6	POS	C23H22O13	HMDB0029271			Shikimates and Phenylpropanoids	Flavonoids	Flavonols	0.00334753	0.00235159	0.00365851	0.00311921	0.00364056	0.00139382	0.00130424	0.00211287	0.00302649	0.0044102	0.00152581	0.0029875	0.00423525	0.00851523	0.001533	0.00476116	0.00107655	0.00101497	0.0105931	0.00422822	0.0054921	0.00404233	0.00398325	0.00308036	0.00414951
Eriodictyol-7-O-glucoside	449.109	187.3	NEG	C21H22O11	HMDB0029544	38965-51-4		Shikimates and Phenylpropanoids	Flavonoids	Flavanones	2.01804	1.97985	1.80279	1.93356	1.17016	0.82731	0.926344	0.974605	0.581536	0.553594	0.714843	0.616658	1.68145	2.30171	0.049397	1.34419	0.562104	0.897257	0.969968	0.809776	0.892757	0.903287	0.860835	0.878461	0.883835
DIMETHYLCAFFEIC_ACID	209.081	177.1	POS	C11H12O4	HMDB0034315	14737-89-4		Shikimates and Phenylpropanoids	Phenylpropanoids (C6-C3)	Cinnamic acids and derivatives	0.0975423	0.0962884	0.0964132	0.0967479	0.0504256	0.0438061	0.0561362	0.0501226	0.0503024	0.0483432	0.0389463	0.045864	0.146538	0.118551	0.242062	0.16905	0.127068	0.217068	0.141922	0.162019	0.131008	0.135568	0.107563	0.147795	0.130484
Rubone	373.129	176.3	NEG	C20H22O7				Shikimates and Phenylpropanoids	Flavonoids	Chalcones	0.406584	0.402309	0.370239	0.393044	0.0357906	0.0347384	0.0361017	0.0355436	0.0589173	0.0276635	0.0365214	0.0410341	0.728718	0.450138	0.465578	0.548144	0.224089	0.140361	0.212852	0.192434	0.140566	0.138734	0.134802	0.144377	0.13962
methoxy-myricetin-3-O-hexoside	493.099	175.3	NEG	C22H22O13				Shikimates and Phenylpropanoids	Flavonoids	Flavonols	2.55773	2.5121	2.43255	2.50079	8.24624	9.16589	9.70149	9.03787	1.03011	1.41277	4.44476	2.29588	3.23628	3.47152	1.23752	2.64844	1.14186	1.71351	2.892	1.91579	2.63358	2.66532	2.60896	2.5964	2.62606
Eugenitin	221.081	174.1	POS	C12H12O4	HMDB0029467	480-12-6		Polyketides	Chromanes	Chromones	0.0188013	0.0089369	0.00835987	0.0120327	0.0421204	0.0533935	0.0646688	0.0533942	0.0448334	0.0516554	0.0578924	0.0514604	0.00894396	0.0109295	0.00847677	0.00945009	0.0566755	0.0155035	0.0110957	0.0277582	0.0204892	0.0224148	0.0210316	0.0219979	0.0214834
Isorhamnetin-3,7-di-O-glucoside	639.158	172.8	NEG	C28H32O17	HMDB0303009			Shikimates and Phenylpropanoids	Flavonoids	Flavonols	0.0662626	0.0652973	0.0625112	0.0646903	0.198455	0.210539	0.218702	0.209232	0.0567486	0.0808543	0.161956	0.099853	0.053744	0.125846	0.0582358	0.0792751	0.0280502	0.0622295	0.0421776	0.0441524	0.0699633	0.0670801	0.0623501	0.0650206	0.0661035
(1xi,4xi,6xi)-Carvone_oxide	167.107	168.5	POS	C10H14O2	HMDB0039382			Terpenoids	Monoterpenoids	Monocyclic monoterpenoids	0.00616083	0.0218474	0.0226203	0.0168762	0.00487462	0.0119489	0.0178851	0.0115695	0.0103349	0.00352367	0.00373635	0.00586496	0.00307794	0.005784	0.00640685	0.00508959	0.0183358	0.00738951	0.0289554	0.0182269	0.019581	0.0203085	0.0206261	0.0196966	0.020053
Okanin-4'-O-glucoside	451.124	163.9	POS	C21H22O11				Shikimates and Phenylpropanoids	Flavonoids	Chalcones	0.0805763	0.0811737	0.0818832	0.0812111	0.0403701	0.0879828	0.0792236	0.0691921	0.0221471	0.0635064	0.0371167	0.0409234	0.0790458	0.0804253	0.103214	0.0875618	0.0344048	0.0889459	0.0780149	0.0671219	0.0695339	0.0721332	0.0691679	0.072007	0.0707105
Coumaroyl quinic acid (isomer of 758, 759)	337.093	160.7	NEG	C16H18O8				Shikimates and Phenylpropanoids	Phenylpropanoids (C6-C3)	Cinnamic acids and derivatives	20.0379	20.3408	18.9343	19.771	0.878774	8.80115	4.76484	4.81492	1.10842	9.4129	4.02907	4.85013	44.4762	2.83966	6.71449	18.0101	10.9735	11.0012	8.41671	10.1305	6.42105	6.46321	6.60224	6.50614	6.49816
1,6-ANHYDRO-B-GLUCOSE	161.046	159.3	NEG	C6H10O5	HMDB0000640	498-07-7		Carbohydrates	Saccharides	Monosaccharides	0.0789909	0.0769742	0.0688531	0.0749394	0.0674365	0.059111	0.0712771	0.0659415	0.110986	0.0983175	0.130699	0.113334	0.055009	0.0645091	0.0565067	0.0586749	0.0560187	0.0665528	0.0669278	0.0631664	2.44732	2.54292	2.38545	2.42723	2.45073
Gentiopicrin	379.101	154.5	POS	C16H20O9				Terpenoids	Monoterpenoids	Secoiridoid monoterpenoids	0.00988444	0.0101732	0.00941466	0.00982411	0.03045	0.0232329	0.0362171	0.0299667	0.0870377	0.0989747	0.0601351	0.0820492	0.0132155	0.00910985	0.00484597	0.00905709	0.0216541	0.0142578	0.0176874	0.0178664	0.033636	0.0349629	0.0353142	0.0344672	0.0345951
(2R,3S,4S,5R,6R)-5-[(2S,3R,4R)-3,4-dihydroxy-4-(hydroxymethyl)oxolan-2-yl]oxy-2-(hydroxymethyl)-6-(2-phenylethoxy)oxane-3,4-diol	439.158	150.2	POS	C19H28O10				Shikimates and Phenylpropanoids	Phenylethanoids (C6-C2)	Phenylethanoids	0.0412532	0.0427924	0.0412525	0.041766	0.0160543	0.0282663	0.0152734	0.0198647	0.00720151	0.00796456	0.0118317	0.00899925	0.0591925	0.0959786	0.0304796	0.0618836	0.0703737	0.0260684	0.0471618	0.0478679	0.0254085	0.0258338	0.0258816	0.0261934	0.0258293
Casticin	397.09	148.1	POS	C19H18O8	HMDB0030660	479-91-4		Shikimates and Phenylpropanoids	Flavonoids	Flavonols	0.00541024	0.00496789	0.00469634	0.00502482	0.00247097	0.00173127	0.00218301	0.00212842	0.000717447	0.000890014	0.00112162	0.000909693	0.00729863	0.00634752	0.00422765	0.00595794	0.000748127	0.00237486	0.00282525	0.00198274	0.00616283	0.00810215	0.00646257	0.00733391	0.00701537
Crotonoside	284.099	42.6	POS	C10H13N5O5				Carbohydrates	Nucleosides	Purine nucleos(t)ides	0.0695285	0.0676886	0.0682899	0.0685024	0.0108122	0.0227984	0.0147467	0.0161191	0.00749227	0.0273876	0.0169607	0.0172802	0.0497573	0.0260642	0.030498	0.0354398	0.0523931	0.0270527	0.031638	0.0370279	0.0252883	0.0250861	0.0257255	0.0247274	0.0252068
Dimethylmalonic_acid	131.035	24.2	NEG	C5H8O4	HMDB0002001	595-46-0		Fatty acids	Fatty Acids and Conjugates	Dicarboxylic acids	0.139164	0.132288	0.244203	0.171885	0.195222	0.18399	0.229108	0.202773	0.140519	0.13041	0.156916	0.142615	0.161056	0.200691	0.188537	0.183428	0.13007	0.14961	0.194326	0.158002	0.156404	0.144265	0.151597	0.167683	0.154987
PC(37:4)	796.586	345.1	POS	C45H82NO8P							0.206363	0.00713186	0.0578407	0.0904453	0.176918	0.091927	0.240537	0.169794	0.345652	0.221313	0.473771	0.346912	0.198969	0.43024	0.170735	0.266648	0.294907	0.407961	0.138813	0.28056	0.380818	0.389173	0.282132	0.201472	0.313399
PC(35:1)	774.601	343.2	POS	C43H84NO8P							0.199897	0.321999	0.0436821	0.188526	0.36962	0.350471	0.279037	0.333043	0.246515	0.161023	0.158599	0.188713	0.315078	0.370161	0.190053	0.291764	0.359326	0.0644899	0.143814	0.18921	0.299878	0.369034	0.212654	0.431369	0.328233
PC(36:5)	780.555	294.3	POS	C44H78NO8P	HMDB0007890			Fatty acids	Glycerophospholipids	Glycerophosphocholines	0.263967	0.00987684	0.236409	0.170084	0.565493	0.675161	0.533766	0.591473	0.325178	0.37908	0.483191	0.395816	0.187463	0.88322	0.733723	0.601469	0.286581	0.70888	0.900847	0.632103	0.407298	0.534587	0.395033	0.381768	0.429671
Valnoctamide	144.138	285.4	POS	C8H17NO	HMDB0259753	4171-13-5	D02717				0.0209207	0.0147374	0.0182464	0.0179682	0.0188556	0.0164196	0.0203772	0.0185508	0.0154133	0.0184721	0.0196209	0.0178354	0.02004	0.0460892	0.0154972	0.0272088	0.0174074	0.0228204	0.0215901	0.020606	0.023092	0.0233476	0.0195774	0.0200667	0.021521
Diosgenin glucoside	575.359	245.6	NEG	C33H52O8		14144-06-0	C20709	Terpenoids	Steroids	Spirostane steroids	0.0122469	0.0134038	0.0129921	0.0128809	0.0267881	0.0191643	0.0271504	0.0243676	0.0802552	0.032469	0.0626551	0.0584598	0.0108926	0.0462481	0.0354951	0.0308786	0.0426427	0.434903	0.262169	0.246572	0.0561531	0.0769786	0.0602263	0.0619689	0.0638317
[6-[cyano(phenyl)methoxy]-3,4,5-trihydroxyoxan-2-yl]methyl benzoate	398.125	216.3	NEG	C21H21NO7				Shikimates and Phenylpropanoids	Phenolic acids (C6-C1)		0.000216025	0.000109757	2.04232e-05	0.000115402	0.000428231	2.20774e-05	0.000411255	0.000287188	2.39317e-05	0.000184351	2.24773e-05	7.692e-05	1.96095e-05	0.000306539	2.01744e-05	0.000115441	0.000526111	2.35289e-05	0.00110428	0.000551305	0.00847921	0.00880355	0.00925038	0.00838687	0.00873
Dattelic acid	335.077	165	NEG	C16H16O8	HMDB0033999	73263-62-4	C10434	Shikimates and Phenylpropanoids	Phenylpropanoids (C6-C3)	Cinnamic acids and derivatives	0.116313	0.115987	0.110171	0.114157	0.0271117	0.056427	0.0504193	0.0446527	0.0444408	0.0204551	0.0211741	0.02869	0.381023	0.195156	0.161364	0.245848	0.285742	0.525336	0.379538	0.396872	0.328372	0.316507	0.319044	0.327169	0.322773
Fatsiaside A1	587.396	277.3	NEG	C35H56O7		60252-11-1		Terpenoids	Triterpenoids	Oleanane triterpenoids	0.00851233	0.00664141	0.00677984	0.0073112	0.0960122	0.00392046	0.00337034	0.0344343	0.0554453	0.00291	0.00581982	0.0213917	0.00870173	0.00831536	0.00547053	0.00749588	0.0150523	0.0202929	0.0434069	0.0262507	0.105631	0.0653417	0.100281	0.107864	0.0947796
N-Hexadecanoylpyrrolidine	310.311	320	POS	C20H39NO	HMDB0032740	70974-48-0		Fatty acids	Fatty amides	N-acyl amines	0.0614104	0.0646758	0.0610835	0.0623899	0.0487243	0.0474063	0.0493788	0.0485032	0.0522729	0.0550763	0.0541958	0.0538483	0.068013	0.0513878	0.0519561	0.057119	0.0471627	0.0512123	0.0524763	0.0502838	0.0628027	0.0621617	0.0616968	0.0567941	0.0608638
Cucurbitacin_S	499.306	252.1	POS	C30H42O6				Terpenoids	Triterpenoids	Cucurbitane triterpenoids	0.0077517	0.00725176	0.00725134	0.00741826	0.0847576	0.0123177	0.0164825	0.0378526	0.0268194	0.0425152	0.0338845	0.0344064	0.00667618	0.0129413	0.00690688	0.00884144	0.00666785	0.0452778	0.0371025	0.0296827	0.0158071	0.0207491	0.0156879	0.0235565	0.0189502
Velloquercetin_4'-methyl_ether	383.113	185.8	POS	C21H18O7				Shikimates and Phenylpropanoids	Flavonoids	Flavonols	0.00837387	0.00330595	0.00478742	0.00548908	0.00952182	0.0113118	0.0118664	0.0109	0.0127513	0.00988239	0.00895003	0.0105279	0.00879834	0.00416241	0.00660615	0.0065223	0.0116181	0.00381936	0.00690997	0.00744916	0.012478	0.0127963	0.0137562	0.0127221	0.0129381
1-(2,4,6-Trimethoxyphenyl)-1,3-butanedione	253.107	156.8	POS	C13H16O5	HMDB0030668	480-27-3		Polyketides	Phloroglucinols	Acyl phloroglucinols	0.0244241	0.0251171	0.0236587	0.0244	0.031375	0.017349	0.0155698	0.0214313	0.0289096	0.0125835	0.0164111	0.0193014	0.0303636	0.0461153	0.0188607	0.0317799	0.0386495	0.0101697	0.0268197	0.025213	0.0191319	0.0194282	0.0196016	0.0192854	0.0193618
Caffeic acid hexoside	341.087	139.5	NEG	C15H18O9				Shikimates and Phenylpropanoids	Phenylpropanoids (C6-C3)	Cinnamic acids and derivatives	0.28117	0.256525	0.226729	0.254808	0.307428	0.542393	0.848778	0.5662	0.215343	0.385558	0.26	0.286967	0.278321	0.471035	0.14063	0.296662	0.187288	0.283837	0.335367	0.268831	2.41263	1.84597	1.83198	1.79344	1.97101
Benzoic acid, 4-hydroxy-, (1aS,1bS,2S,5aR,6S,6aS)-2-(beta-D-glucopyranosyloxy)-1a,1b,2,5a,6,6a-hexahydro-1a-(hydroxymethyl)oxireno[4,5]cyclopenta[1,2-c]pyran-6-yl ester	505.132	137.9	POS	C22H26O12				Terpenoids	Monoterpenoids	Iridoids monoterpenoids	0.176847	0.172695	0.170531	0.173358	0.118551	0.22354	0.185934	0.176008	0.176576	0.516828	0.258862	0.317422	0.196975	0.161313	0.223681	0.19399	0.283359	0.233125	0.22467	0.247051	0.146368	0.147951	0.174093	0.151074	0.154871
Methyl 1-(hexopyranosyloxy)-7-hydroxy-7-(hydroxymethyl)-1,4a,7,7a-tetrahydrocyclopenta[c]pyran-4-carboxylate	427.122	135.2	POS	C17H24O11	HMDB0252642			Terpenoids	Monoterpenoids	Iridoids monoterpenoids	0.00289604	0.00278174	0.00280695	0.00282824	0.00168741	0.000976328	0.00124393	0.00130256	0.000626219	0.000965478	0.00106354	0.000885078	0.00105197	0.00236762	0.00104414	0.00148791	0.00197649	0.00157648	0.00346823	0.0023404	0.00598445	0.00735817	0.00604142	0.00518092	0.00614124
7-(2-hydroxypropan-2-yl)-1,4a-dimethyl-2,3,4,5,6,7,8,8a-octahydronaphthalen-1-ol	239.202	301.1	NEG	C15H28O2				Terpenoids	Sesquiterpenoids	Eudesmane sesquiterpenoids	0.157599	0.158328	0.143492	0.15314	0.148466	0.104615	0.0864927	0.113191	0.297954	0.170991	0.206957	0.225301	0.196456	0.196951	0.148346	0.180584	0.168187	0.145725	0.169607	0.161173	0.126055	0.136863	0.12067	0.122904	0.126623
Pinolenic_Acid	277.217	298.9	NEG	C18H30O2	HMDB0340922			Fatty acids	Fatty Acids and Conjugates	Unsaturated fatty acids	2.69895	2.81761	2.60656	2.70771	9.79542	6.79683	5.05899	7.21708	14.3059	5.66203	5.81976	8.59588	4.09577	5.62371	2.69106	4.13685	7.02279	6.05318	4.98598	6.02065	5.26931	5.51489	5.25872	5.48361	5.38163
MGMG 18:3	513.305	274.7	NEG	C27H46O9				Fatty acids	Glycerolipids	Glycosylmonoacylglycerols	0.0080937	0.00777948	0.00725403	0.00770907	0.0520536	0.01117	0.0163147	0.0265127	0.0130681	0.0074291	0.0127401	0.0110791	0.014086	0.00678413	0.0127371	0.0112024	0.00789903	0.020677	0.0247832	0.0177864	0.0114497	0.0121918	0.0106212	0.0113967	0.0114149
Urolithin_A	229.049	254.7	POS	C13H8O4	HMDB0013695	1143-70-0		Shikimates and Phenylpropanoids	Coumarins	Simple coumarins	9.43078e-05	0.000109745	0.000140438	0.00011483	0.000941566	5.92083e-06	5.96637e-06	0.000317818	0.0165067	0.00765965	0.00504799	0.00973811	5.40688e-06	5.77418e-06	5.64452e-06	5.60853e-06	0.0139625	0.0321373	0.021407	0.0225023	0.00502238	0.00579521	0.0067804	0.00531281	0.0057277
Neoruscogenin	429.3	244.5	POS	C27H40O4				Terpenoids	Steroids	Spirostane steroids	0.00739045	0.0100383	0.00843893	0.00862256	0.0154348	0.0106203	0.0113209	0.0124587	0.00921612	0.0105943	0.0117278	0.0105127	0.00627867	0.00719043	0.00414064	0.00586991	0.00247992	0.0135234	0.0186898	0.0115644	0.00832508	0.00716178	0.00782573	0.00873297	0.00801139
Arctigenin	395.149	235.5	POS	C21H24O6	HMDB0030087	7770-78-7	C10545	Shikimates and Phenylpropanoids	Lignans	Dibenzylbutyrolactone lignans	0.00267322	0.00222679	0.00200571	0.00230191	0.0665175	0.0214071	0.0228091	0.0369112	0.11103	0.0644036	0.0720348	0.0824896	0.471643	0.384481	0.127961	0.328028	0.148088	0.293923	0.738497	0.393503	0.153144	0.159126	0.163181	0.161534	0.159246
Adynerin	515.302	235.2	NEG	C30H44O7				Terpenoids	Steroids	Cardenolides	0.0277023	0.0292725	0.0269716	0.0279821	0.138678	0.384378	0.124598	0.215885	0.436556	0.226425	0.228734	0.297238	0.0320935	0.137378	0.0493969	0.0729562	0.0412601	0.212845	0.16379	0.139298	0.25971	0.273482	0.262961	0.266183	0.265584
Schisandrin C	407.149	232.2	POS	C22H24O6				Shikimates and Phenylpropanoids	Lignans	Dibenzocyclooctadienes lignans	5.90363e-06	5.86659e-06	9.6779e-05	3.61831e-05	0.0122818	0.00227764	0.00520686	0.00658876	0.00985825	0.00597646	0.00447378	0.0067695	0.0123296	0.00932596	0.00968402	0.0104465	0.0194621	0.0188482	0.0380491	0.0254531	0.00897903	0.00863466	0.00940651	0.008983	0.0090008
alpha,beta-Dihydroresveratrol	229.087	226.4	NEG	C14H14O3	HMDB0240498		C10255	Shikimates and Phenylpropanoids	Stilbenoids	Monomeric stilbenes	0.0349705	0.00189923	0.00134224	0.0127373	0.172813	0.0247516	0.0445169	0.0806939	0.0431829	0.0484957	0.0378864	0.0431883	0.0224169	0.0503945	0.0187966	0.030536	0.0267533	0.013983	0.0979589	0.0462317	0.0306018	0.032785	0.0312472	0.0328232	0.0318643
Chrysophanol-8-O-beta-D-glucopyranoside	439.101	203.8	POS	C21H20O9				Polyketides	Polycyclic aromatic polyketides	Anthraquinones and anthrones	0.00754452	0.00788538	0.00759843	0.00767611	0.0048221	0.00523641	0.00433077	0.00479643	0.00474914	0.00321431	0.00355832	0.00384059	0.00831588	0.0108171	0.00484756	0.00799351	0.00427807	0.0160762	0.0163282	0.0122275	0.00275211	0.00360125	0.00384725	0.00300356	0.00330104
Parishin A	1019.3	196	POS	C45H56O25				Shikimates and Phenylpropanoids			5.90363e-06	5.86659e-06	5.87578e-06	5.882e-06	0.000454964	0.00303703	0.00321713	0.00223638	8.79738e-05	0.000613638	0.000333161	0.000344924	5.40688e-06	5.77418e-06	5.64452e-06	5.60853e-06	0.000107512	0.000267406	0.000109989	0.000161636	0.00037622	0.000559977	0.000300425	0.00040582	0.000410611
hirsutanone	327.124	188.8	NEG	C19H20O5				Shikimates and Phenylpropanoids	Diarylheptanoids	Linear diarylheptanoids	0.08313	0.0768188	0.0669909	0.0756466	0.00238426	0.00151035	0.00527418	0.00305626	0.00130129	2.07363e-05	2.24773e-05	0.000448167	0.142743	0.0937036	0.115861	0.117436	0.0554965	0.0482646	0.0229682	0.0422431	0.0438408	0.0416248	0.0406573	0.0455399	0.0429157
7-hydroxy-2-(4-hydroxy-3,5-dimethoxyphenyl)-5-[(2S,3R,4S,5S,6R)-3,4,5-trihydroxy-6-(hydroxymethyl)oxan-2-yl]oxychromen-4-one	493.135	187.9	POS	C23H24O12				Shikimates and Phenylpropanoids	Flavonoids	Flavones	0.0264309	0.0242627	0.0246949	0.0251295	0.033497	0.0362639	0.0339166	0.0345591	0.0106166	0.0339376	0.0300763	0.0248768	0.0208805	0.0438912	0.0168557	0.0272091	0.0187963	0.0185205	0.0140855	0.0171341	0.0171426	0.0186664	0.017484	0.0179227	0.0178039
methyl (1S,4aR,6S,7R,7aS)-4a,7-dihydroxy-6-[(E)-3-(4-hydroxyphenyl)prop-2-enoyl]oxy-7-methyl-1-[(2S,3R,4S,5S,6R)-3,4,5-trihydroxy-6-(hydroxymethyl)oxan-2-yl]oxy-1,5,6,7a-tetrahydrocyclopenta[c]pyran-4-carboxylate	567.172	183.4	NEG	C26H32O14				Terpenoids	Monoterpenoids	Iridoids monoterpenoids	0.910655	0.929192	0.866913	0.902253	0.712977	9.34727	6.41473	5.49166	0.206663	1.60299	2.32652	1.37873	1.43781	0.413507	1.19159	1.0143	1.52246	1.54502	0.541428	1.20297	1.76687	1.79518	1.79493	1.71545	1.76811
Quercetin-3-O-vicianoside	595.131	178.8	NEG	C26H28O16	HMDB0040488	142905-18-8		Shikimates and Phenylpropanoids	Flavonoids	Flavonols	0.154563	0.151018	0.147559	0.151047	0.0910546	0.100076	0.119626	0.103586	0.0408564	0.0618315	0.137721	0.0801363	0.156126	0.210557	0.156579	0.174421	0.0707415	0.122665	0.190087	0.127831	0.0784347	0.0851233	0.0950556	0.114162	0.0931939
2-[[7-hydroxy-1-(4-hydroxy-3,5-dimethoxyphenyl)-3-(hydroxymethyl)-6,8-dimethoxy-1,2,3,4-tetrahydronaphthalen-2-yl]methoxy]-6-(hydroxymethyl)oxane-3,4,5-triol	600.266	166.2	POS	C28H38O13	HMDB0038922	87585-32-8		Shikimates and Phenylpropanoids	Lignans	Arylnaphthalene and aryltetralin lignans	0.00675457	0.00613273	0.00631341	0.00640024	0.00258205	0.00295749	0.00521697	0.0035855	0.00102959	0.00507017	0.00117903	0.00242626	0.000298353	0.0074844	0.00123174	0.00300483	0.0122553	0.027457	0.00753411	0.0157488	0.0114305	0.012113	0.0112894	0.0108672	0.011425
(2R,3S,4S,5R,6R)-2-[[(2R,3R,4R,5S)-3,4-dihydroxy-5-(hydroxymethyl)oxolan-2-yl]oxymethyl]-6-[(2E)-3,7-dimethylocta-2,6-dienoxy]oxane-3,4,5-triol	447.224	164	NEG	C21H36O10				Terpenoids	Monoterpenoids	Acyclic monoterpenoids	0.460937	0.476453	0.44719	0.461527	0.479426	0.843894	0.84426	0.722526	0.149451	0.207807	0.35113	0.236129	0.430313	0.501087	0.167363	0.366254	0.292484	0.194533	1.27565	0.587555	0.368818	0.37283	0.364089	0.417759	0.380874
(2R)-4-[(1S)-1-Hydroxy-2,6,6-trimethyl-4-oxo-2-cyclohexen-1-yl]-2-butanyl beta-D-glucopyranoside	411.2	163.9	POS	C19H32O8				Terpenoids	Apocarotenoids	Apocarotenoids(ε-)	0.00478495	0.00440984	0.00548965	0.00489481	0.014408	0.0156866	0.0130391	0.0143779	0.00302789	0.00254754	0.00520892	0.00359478	0.0104832	0.0062064	0.00500214	0.00723057	0.0116659	0.00757171	0.012246	0.0104945	0.00492993	0.00509591	0.00525235	0.00659981	0.0054695
sweroside	359.134	148.2	POS	C16H22O9				Terpenoids	Monoterpenoids	Secoiridoid monoterpenoids	0.0253513	0.0253627	0.0271265	0.0259468	0.013881	0.0118664	0.0139769	0.0132414	0.00330253	0.00721183	0.00760535	0.00603991	0.0345046	0.0369561	0.019738	0.0303996	0.00400902	0.0144589	0.0172061	0.0118914	0.0511757	0.0551815	0.0526857	0.0524945	0.0528844
(2R,3R)-2-(3,4-dihydroxyphenyl)-5,7-dihydroxy-3-[(2S,3R,4S,5S,6R)-3,4,5-trihydroxy-6-(hydroxymethyl)oxan-2-yl]oxy-2,3-dihydrochromen-4-one	489.101	142.3	POS	C21H22O12				Shikimates and Phenylpropanoids	Flavonoids	Dihydroflavonols	0.00299639	0.00299575	0.00281184	0.00293466	0.000967411	0.00139653	0.00108311	0.00114902	0.00077221	0.000994718	0.00102587	0.000930933	0.000350851	0.000393705	0.00704606	0.00259687	0.000973227	0.00100847	0.000272089	0.000751262	0.00922477	0.00954006	0.0140923	0.00977362	0.0106577
[truncated: 1,266 more rows]
