# Supplementary material for: Integrative Analyses of Metabolome and Transcriptome Reveal Scion–Stock Asymmetry Reduction and Shift of Sugar Metabolism During Graft Junction Formation in Malus Domestica (‘Hanfu’) Homograft
Source: Int J Mol Sci. 2025 May 30;26(11):5290. doi: 10.3390/ijms26115290 (PMC12155446; doi:10.3390/ijms26115290)
Supplement: Supplementary file 1 [file ijms-26-05290-s001.zip › tableS4 Differentially expressed metabolites (DEMs) in the 5 comparison groups.xlsx]

## Sheet: 0DAGvs20DAG(scion)
MS2 name	0DAG1	0DAG2	0DAG3	20DAG(scion)1	20DAG(scion)2	20DAG(scion)3	mean 0DAG	mean 20DAG(scion)	Flod Change	logFC	P-value
3beta-Hydroxy-5-cholestenoic acid (3-HCOA)	0.143989	0.133468	0.140513	0.0573365	0.0528865	0.0173233	0.139323	0.0425154	0.305157	-1.71238	0.00175428
Hexadecanedioic acid	0.0516651	0.0533759	0.0549535	0.0983374	0.105376	0.12391	0.0533315	0.109208	2.04772	1.03402	0.00190155
Difenoconazole	5.90363e-06	5.86659e-06	5.87578e-06	0.0116992	0.0205319	0.0243841	5.882e-06	0.0188718	3208.39	11.6476	0.00736153
4-Hydroxycoumarin	11.9829	11.8762	11.8907	0.0336962	0.0502254	0.0474971	11.9166	0.0438062	0.00367606	-8.08762	3.92954e-10
Glutaric acid	1.65882	1.65908	1.60191	0.04969	0.0534811	0.0567956	1.63994	0.0533222	0.0325148	-4.94276	1.26565e-07
(1R,2R,4aS,6aS,6bR,10R,11S,12R,12aR)-1,10,11,12-tetrahydroxy-1,2,6a,6b,9,9,12a-heptamethyl-2,3,4,5,6,6a,7,8,8a,10,11,12,13,14b-tetradecahydropicene-4a-carboxylic acid	0.332835	0.316605	0.338658	5.0965	3.02731	4.12852	0.329366	4.08411	12.3999	3.63226	0.00328044
Scutellarein	0.103164	0.0985354	0.0980751	0.0445373	0.0451606	0.0410292	0.0999249	0.0435757	0.436084	-1.19732	1.08783e-05
5,7-dihydroxy-2-(4-hydroxyphenyl)-3-[(2S,3R,4S,5S)-3,4,5-trihydroxytetrahydropyran-2-yl]oxy-chromen-4-one	1.51796	1.53781	1.52898	0.442342	0.523926	0.427561	1.52825	0.46461	0.304015	-1.71779	4.03922e-06
Caffeic acid	0.00917785	0.0083422	0.00829315	0.0183723	0.0265937	0.036991	0.0086044	0.027319	3.175	1.66676	0.0256039
3-methoxy-4-[3,4,5-trihydroxy-6-(hydroxymethyl)tetrahydropyran-2-yl]oxy-benzoic acid	0.646653	0.655237	0.620851	0.31257	0.233265	0.266612	0.640914	0.270816	0.422547	-1.24282	0.000125175
13(S)-HpOTrE	1.10499	1.11372	1.05547	7.55968	4.6198	3.56261	1.09139	5.24736	4.80795	2.26542	0.025463
(E)-2-(3,5-dihydroxy-4,4,10,13-tetramethyl-2,3,6,7,11,12,14,15,16,17-decahydro-1H-cyclopenta[a]phenanthren-17-yl)-6-hydroxy-5,6-dimethyl-hept-4-en-3-one	0.251927	0.267614	0.250688	0.473742	0.512353	0.581531	0.256743	0.522542	2.03527	1.02522	0.00114698
7-hydroxy-2-(4-hydroxyphenyl)-5-[(2S,3R,4S,5S,6R)-3,4,5-trihydroxy-6-(hydroxymethyl)tetrahydropyran-2-yl]oxy-chroman-4-one	10.8059	12.5925	10.4174	0.998427	0.465642	0.967577	11.2719	0.810549	0.0719086	-3.79769	0.000111372
N-Acetylphenylalanine	0.579414	0.580958	0.559129	0.0792877	0.167204	0.165438	0.573167	0.13731	0.239564	-2.06152	0.000128065
(2S,3R,4S,5S,6R)-2-(4-hydroxy-3-methoxy-phenoxy)-6-(hydroxymethyl)tetrahydropyran-3,4,5-triol	0.282947	0.392774	0.375628	0.06656	0.09899	0.110993	0.35045	0.0921809	0.263036	-1.92667	0.00212765
(4aS,6aS,6bR,8R,9R,10R,11R,12aR,14bS)-8,10,11-trihydroxy-9-(hydroxymethyl)-2,2,6a,6b,9,12a-hexamethyl-1,3,4,5,6,6a,7,8,8a,10,11,12,13,14b-tetradecahydropicene-4a-carboxylic acid	0.332835	0.316605	0.338658	5.0965	3.02731	4.12852	0.329366	4.08411	12.3999	3.63226	0.00328044
14-hydroxy-14-(hydroxymethyl)-5,9-dimethyl-tetracyclo[11.2.1.01,10.04,9]hexadecane-5-carboxylic acid	0.0108308	0.012449	0.0113711	0.074219	0.140514	0.155923	0.0115503	0.123552	10.6969	3.41912	0.0110938
Guanosine	0.18308	0.161813	0.169209	0.0283976	0.0542162	0.0459228	0.171367	0.0428455	0.250022	-1.99987	0.000198137
Brevicuspisaponin 2	0.332835	0.316605	0.338658	5.0965	3.02731	4.12852	0.329366	4.08411	12.3999	3.63226	0.00328044
Madecassic acid	0.332835	0.316605	0.338658	5.0965	3.02731	4.12852	0.329366	4.08411	12.3999	3.63226	0.00328044
Terminolic acid	0.332835	0.316605	0.338658	5.0965	3.02731	4.12852	0.329366	4.08411	12.3999	3.63226	0.00328044
(1R,2R,5S,8R,12R,16R,17S,18S)-16-hydroxy-1,2,17-trimethyl-14-oxo-8,18-bis(prop-1-en-2-yl)-13-oxapentacyclo[10.8.1.02,10.05,9.017,21]henicosane-5-carboxylic acid	0.168861	0.166466	0.159482	0.411829	0.306293	0.315063	0.164937	0.344395	2.08804	1.06215	0.00613148
Flavanomarein	9.00971	8.74939	8.56726	2.11782	4.70044	4.04673	8.77545	3.62166	0.412704	-1.27682	0.00279517
(5R,10S,13R,14R,17R)-17-[(1R,4S)-4,5-dihydroxy-1,5-dimethyl-hexyl]-4,4,10,13,14-pentamethyl-2,5,6,11,12,15,16,17-octahydro-1H-cyclopenta[a]phenanthrene-3,7-dione	0.251927	0.267614	0.250688	0.473742	0.512353	0.581531	0.256743	0.522542	2.03527	1.02522	0.00114698
Orthosphenic acid	0.0294689	0.0359975	0.0593843	0.1089	0.0788957	0.145566	0.0416169	0.111121	2.67009	1.41689	0.0310354
(1S,4aR,6aS,6bR,9R,10R,11R,12aR,14bS)-1,10,11-trihydroxy-9-(hydroxymethyl)-2,2,6a,6b,9,12a-hexamethyl-1,3,4,5,6,6a,7,8,8a,10,11,12,13,14b-tetradecahydropicene-4a-carboxylic acid	0.0949957	0.0957404	0.0988851	0.913421	0.571081	0.754211	0.0965404	0.746238	7.7298	2.95043	0.0027798
8-hydroxy-6-methyl-2-(4-methylpent-3-enyl)octa-2,6-dienoic acid	0.123002	0.114902	0.106775	0.0180702	0.0443594	0.0408944	0.114893	0.0344414	0.299769	-1.73808	0.00105871
(2S)-5-hydroxy-2-(3-hydroxy-4-methoxy-phenyl)-7-methoxy-chroman-4-one	0.00776099	0.0077586	0.00780745	0.00285285	0.00162278	0.00226937	0.00777568	0.00224833	0.289149	-1.79011	0.000100011
Gymnemagenin	0.0118851	0.012441	0.0110577	0.188288	0.0990149	0.206014	0.0117946	0.164439	13.9419	3.80136	0.00995638
Thiophanate-Methyl	0.00463959	0.00558845	0.00546924	0.00212057	0.00193713	0.00166581	0.00523243	0.00190784	0.364618	-1.45554	0.000522962
D-Mannoheptulose	1.08212	1.11888	1.05737	3.45074	3.95811	4.87862	1.08612	4.09582	3.77105	1.91497	0.00197702
3-[(2R,3S,4S,5S)-3,4-dihydroxy-5-(hydroxymethyl)tetrahydrofuran-2-yl]oxy-5,7-dihydroxy-2-(4-hydroxyphenyl)chromen-4-one	1.51796	1.53781	1.52898	0.442342	0.523926	0.427561	1.52825	0.46461	0.304015	-1.71779	4.03922e-06
[(6R,7R)-7-hydroxy-7-methyl-8-oxo-3-[(E)-prop-1-enyl]-5,6-dihydro-1H-isochromen-6-yl] 3,6-dihydroxy-4-methoxy-2-methyl-benzoate	0.00397231	0.00341588	0.00347516	0.00157694	0.00194907	0.00170785	0.00362112	0.00174462	0.48179	-1.05352	0.000826492
(S)-Abscisic acid	0.0102894	0.00950979	0.0118712	0.00444307	0.00215666	0.00575072	0.0105568	0.00411682	0.389968	-1.35857	0.00691354
Isopentenyladenosine	0.0689963	0.0667199	0.0720321	0.269073	0.207627	0.208415	0.0692494	0.228371	3.29781	1.72151	0.00146024
4-(4-hydroxy-3-methoxy-phenyl)-2,3-bis(hydroxymethyl)-7-methoxy-tetralin-6-ol	0.077889	0.0862289	0.0702288	0.00527195	0.00110345	0.00435529	0.0781156	0.0035769	0.0457898	-4.44883	9.95811e-05
Prunin	0.226179	0.227307	0.211775	0.0637853	0.0968395	0.0720261	0.221754	0.0775503	0.349714	-1.51575	0.000204083
Coniferaldehyde	0.0846938	0.0897066	0.0875046	0.00997164	0.0217151	0.0202704	0.0873017	0.017319	0.198381	-2.33365	6.09292e-05
N-Acetyltryptophan	2.69625	2.63496	2.53459	0.0314328	0.125116	0.0791038	2.62193	0.0785507	0.0299591	-5.06086	1.24542e-06
Amygdalin	0.00639265	0.00722643	0.00801851	0.0374775	0.0482238	0.0493552	0.00721253	0.0450188	6.24175	2.64195	0.00058131
7-[(2S,3R,4S,5S,6R)-3,4,5-trihydroxy-6-[[(2S,3R,4S,5R)-3,4,5-trihydroxytetrahydropyran-2-yl]oxymethyl]tetrahydropyran-2-yl]oxychromen-2-one	0.00205993	0.00203915	0.000554417	0.0092131	0.00971525	0.00822258	0.00155117	0.00905031	5.83452	2.54461	0.00034999
Xylulose	0.1858	0.178283	0.155472	0.373817	0.32427	0.463937	0.173185	0.387341	2.23658	1.16129	0.00692052
Sorbose	0.121147	0.116146	0.11194	0.274407	0.431372	0.417539	0.116411	0.374439	3.21653	1.6855	0.00681336
Tagatose	0.121147	0.116146	0.11194	0.274407	0.431372	0.417539	0.116411	0.374439	3.21653	1.6855	0.00681336
Allose	0.121147	0.116146	0.11194	0.274407	0.431372	0.417539	0.116411	0.374439	3.21653	1.6855	0.00681336
Glucose	0.121147	0.116146	0.11194	0.274407	0.431372	0.417539	0.116411	0.374439	3.21653	1.6855	0.00681336
Polygalacic acid	0.332835	0.316605	0.338658	5.0965	3.02731	4.12852	0.329366	4.08411	12.3999	3.63226	0.00328044
5-hydroxy-2-(4-hydroxyphenyl)-7-[(2S,3R,4S,5S,6R)-3,4,5-trihydroxy-6-(hydroxymethyl)tetrahydropyran-2-yl]oxy-chroman-4-one	0.226179	0.227307	0.211775	0.0637853	0.0968395	0.0720261	0.221754	0.0775503	0.349714	-1.51575	0.000204083
Arabinose	0.1858	0.178283	0.155472	0.373817	0.32427	0.463937	0.173185	0.387341	2.23658	1.16129	0.00692052
Galactose	0.121147	0.116146	0.11194	0.274407	0.431372	0.417539	0.116411	0.374439	3.21653	1.6855	0.00681336
3-O-Acetylursolic acid	0.0113502	0.0125627	0.0115932	0.0354123	0.041073	0.0267096	0.0118354	0.0343983	2.9064	1.53923	0.00576748
(E,9S,12S,13S)-9,12,13-trihydroxyoctadec-10-enoic acid	6.117	6.17911	5.96961	0.929382	0.695858	0.809987	6.08857	0.811742	0.133322	-2.90701	5.45511e-07
(Z)-9,12,13-trihydroxyoctadec-15-enoic acid	6.117	6.17911	5.96961	0.929382	0.695858	0.809987	6.08857	0.811742	0.133322	-2.90701	5.45511e-07
(1S,4aR,6aS,6bR,10R,11R,12aR)-1,10,11-trihydroxy-9,9-bis(hydroxymethyl)-2,2,6a,6b,12a-pentamethyl-1,3,4,5,6,6a,7,8,8a,10,11,12,13,14b-tetradecahydropicene-4a-carboxylic acid	0.0467804	0.0490045	0.0422265	0.595505	0.336753	0.442654	0.0460038	0.458304	9.9623	3.31648	0.005371
6-[(E)-2-(4-hydroxyphenyl)vinyl]-4-methoxy-pyran-2-one	0.00339532	0.00342415	0.00352658	0.053908	0.0378909	0.0229492	0.00344868	0.0382494	11.091	3.47132	0.0176433
2-[2-[(Z)-pent-2-enyl]-3-[3,4,5-trihydroxy-6-(hydroxymethyl)tetrahydropyran-2-yl]oxy-cyclopentyl]acetic acid	0.220402	0.224773	0.214621	0.0312897	0.0245084	0.0221383	0.219932	0.0259788	0.118122	-3.08165	1.10464e-06
Baimaside	0.0641471	0.0704385	0.0675705	0.0253426	0.0269055	0.027995	0.0673853	0.0267477	0.396936	-1.33302	3.29342e-05
5,7-dihydroxy-7-[[(E)-3-(4-hydroxyphenyl)prop-2-enoyl]oxymethyl]-1-[(2S,3R,4S,5S,6R)-3,4,5-trihydroxy-6-(hydroxymethyl)oxan-2-yl]oxy-4a,5,6,7a-tetrahydro-1H-cyclopenta[c]pyran-4-carboxylic acid	0.00513248	0.00479756	0.00500674	0.00118085	0.00167643	0.00210223	0.00497893	0.00165317	0.332034	-1.5906	0.000302388
3,3-Dimethylglutaric acid	0.0690659	0.0696143	0.0609384	0.026278	0.018456	0.0220603	0.0665396	0.0222648	0.334609	-1.57945	0.00025175
Procyanidin B2	0.885989	0.862729	0.826298	0.105483	0.295257	0.1398	0.858339	0.18018	0.209917	-2.25211	0.00037042
Ferulate	0.0325471	0.0324738	0.0141603	0.143353	0.111925	0.204394	0.0263937	0.153224	5.80532	2.53738	0.0103554
Asparagine	1.06524	1.07442	0.949077	2.59555	3.39898	4.13528	1.02958	3.3766	3.27959	1.71352	0.0062669
Proline	0.177856	0.204013	0.18724	0.0137602	0.0378171	0.0331957	0.189703	0.0282577	0.148957	-2.74703	0.000109308
(1S,4aR,6aS,6bR,9S,10R,11R,12aR,14bS)-1,10,11-trihydroxy-9-(hydroxymethyl)-2,2,6a,6b,9,12a-hexamethyl-1,3,4,5,6,6a,7,8,8a,10,11,12,13,14b-tetradecahydropicene-4a-carboxylic acid	0.332835	0.316605	0.338658	5.0965	3.02731	4.12852	0.329366	4.08411	12.3999	3.63226	0.00328044
(E)-Osmundacetone	0.0846938	0.0897066	0.0875046	0.00997164	0.0217151	0.0202704	0.0873017	0.017319	0.198381	-2.33365	6.09292e-05
(Z)-5,8,11-trihydroxyoctadec-9-enoic acid	6.117	6.17911	5.96961	0.929382	0.695858	0.809987	6.08857	0.811742	0.133322	-2.90701	5.45511e-07
Quercetin 3-gentiobioside	0.0641471	0.0704385	0.0675705	0.0253426	0.0269055	0.027995	0.0673853	0.0267477	0.396936	-1.33302	3.29342e-05
Medicagenic acid	0.209835	0.212197	0.201546	0.492727	0.365935	0.388796	0.207859	0.415819	2.00049	1.00035	0.0060382
(1S,4aR,6aS,6bR,10R,11R,12aR,14bS)-1,10,11-trihydroxy-2,2,6a,6b,9,9,12a-heptamethyl-1,3,4,5,6,6a,7,8,8a,10,11,12,13,14b-tetradecahydropicene-4a-carboxylic acid	0.267125	0.269696	0.279685	0.647615	0.606321	0.722366	0.272168	0.658767	2.42044	1.27527	0.000348079
3,12-dihydroxy-4,6a,6b,11,12,14b-hexamethyl-1,2,3,4a,5,6,7,8,9,10,11,12a,14,14a-tetradecahydropicene-4,8a-dicarboxylic acid	2.62003	2.49325	2.37015	14.0233	12.1008	14.3473	2.49448	13.4905	5.40814	2.43513	9.8567e-05
Periplocymarin	0.0316671	0.0277547	0.0414732	0.15617	0.220493	0.243247	0.0336317	0.206637	6.14411	2.6192	0.00280055
Pinoresinol	0.307372	0.292036	0.304108	0.00756694	0.00623973	0.00771682	0.301172	0.0071745	0.0238219	-5.39157	3.871e-07
Quercetin 3-O-(6-O-malonyl-beta-D-glucoside)	0.0030324	0.00247193	0.00307297	0.00848966	0.00517693	0.00553176	0.0028591	0.00639945	2.23827	1.16239	0.0295068
[(3S,4R,5S)-5-[(2S,3R,4S,5S,6R)-4,5-dihydroxy-6-(hydroxymethyl)-2-(4-hydroxyphenoxy)tetrahydropyran-3-yl]oxy-3,4-dihydroxy-tetrahydrofuran-3-yl]methyl 4-hydroxybenzoate	0.0481415	0.0469495	0.0445164	0.150646	0.136142	0.179841	0.0465358	0.155543	3.34243	1.7409	0.00107268
Tropic acid	0.140426	0.124937	0.136678	0.0241473	0.0142276	0.0180114	0.134013	0.0187954	0.14025	-2.83392	3.04289e-05
3',5'-Dimethoxy-4'-hydroxyacetophenone	0.0447436	0.0435441	0.0380833	0.0103639	0.00695575	0.00673868	0.0421237	0.00801945	0.190379	-2.39306	0.00013375
3,5,7-trihydroxy-2-[2-hydroxy-6-[(2S,3R,4S,5S,6R)-3,4,5-trihydroxy-6-(hydroxymethyl)tetrahydropyran-2-yl]oxy-phenyl]chromen-4-one	0.0616366	0.0308651	0.0641416	0.0216857	0.0254071	0.0108077	0.0522144	0.0193002	0.369633	-1.43583	0.0465362
2-[4-[4-[hydroxy-(4-hydroxy-3-methoxy-phenyl)methyl]-3-(hydroxymethyl)tetrahydrofuran-2-yl]-2-methoxy-phenoxy]-6-(hydroxymethyl)tetrahydropyran-3,4,5-triol	0.414887	0.435707	0.412232	0.0241035	0.034193	0.0200716	0.420942	0.0261227	0.0620577	-4.01025	1.30184e-06
4-Hydroxyproline	0.00502478	0.00639382	0.00505819	0.00943131	0.0137401	0.0120639	0.00549226	0.0117451	2.13848	1.09659	0.00936268
Glycerophosphocholine	0.0259812	0.0270998	0.027291	0.0198952	0.00904842	0.0105517	0.0267907	0.0131651	0.491407	-1.02501	0.0163042
Kaempferol	0.103164	0.0985354	0.0980751	0.0445373	0.0451606	0.0410292	0.0999249	0.0435757	0.436084	-1.19732	1.08783e-05
(E)-3-(3,4-dihydroxyphenyl)-1-[2-hydroxy-4-[(2S,3R,4S,5S,6R)-3,4,5-trihydroxy-6-(hydroxymethyl)tetrahydropyran-2-yl]oxy-phenyl]prop-2-en-1-one	0.226179	0.227307	0.211775	0.0637853	0.0968395	0.0720261	0.221754	0.0775503	0.349714	-1.51575	0.000204083
Choerospondin	0.226179	0.227307	0.211775	0.0637853	0.0968395	0.0720261	0.221754	0.0775503	0.349714	-1.51575	0.000204083
Ribose	0.1858	0.178283	0.155472	0.373817	0.32427	0.463937	0.173185	0.387341	2.23658	1.16129	0.00692052
(E)-9,12,13-trihydroxyoctadec-10-enoic acid	6.117	6.17911	5.96961	0.929382	0.695858	0.809987	6.08857	0.811742	0.133322	-2.90701	5.45511e-07
Hamaudol	0.00260837	0.00265744	0.00265991	0.0143319	0.0152375	0.00950943	0.0026419	0.0130263	4.93064	2.30177	0.00428309
(2R)-7-hydroxy-8-(2-hydroxyethyl)-5-methoxy-2-methyl-chroman-4-one	0.011725	0.01181	0.0123588	0.00572708	0.00610133	0.00586352	0.0119646	0.00589731	0.492897	-1.02064	1.15947e-05
(2R,3R,4S,5S,6R)-2-[[(2R,4aS,4bR,7S,10aS)-7-[(1R)-1,2-dihydroxyethyl]-1,1,4a,7-tetramethyl-3,4,4b,5,6,9,10,10a-octahydro-2H-phenanthren-2-yl]oxy]-6-(hydroxymethyl)tetrahydropyran-3,4,5-triol	0.00300284	0.00336616	0.00263548	0.0457815	0.0712369	0.0613696	0.00300149	0.0594627	19.811	4.30823	0.00159508
Pomolic acid	0.251927	0.267614	0.250688	0.473742	0.512353	0.581531	0.256743	0.522542	2.03527	1.02522	0.00114698
5,7-dihydroxy-2-[4-[3,4,5-trihydroxy-6-(hydroxymethyl)tetrahydropyran-2-yl]oxyphenyl]chroman-4-one	0.226179	0.227307	0.211775	0.0637853	0.0968395	0.0720261	0.221754	0.0775503	0.349714	-1.51575	0.000204083
Neoamygdalin	0.00639265	0.00722643	0.00801851	0.0374775	0.0482238	0.0493552	0.00721253	0.0450188	6.24175	2.64195	0.00058131
(10E,15Z)-9,12,13-trihydroxyoctadeca-10,15-dienoic acid	5.71342	5.63992	5.40981	1.09989	1.04092	1.23335	5.58772	1.12472	0.201284	-2.3127	2.02803e-06
(2R,3S,4S,5R,6R)-2-[[(2R,3R,4R)-3,4-dihydroxy-4-(hydroxymethyl)oxolan-2-yl]oxymethyl]-6-[(1,7,7-trimethyl-2-bicyclo[2.2.1]heptanyl)oxy]oxane-3,4,5-triol	0.133145	0.133559	0.122763	0.0233371	0.0375863	0.0521905	0.129823	0.0377046	0.290432	-1.78373	0.000524123
Trilobatin	0.117574	0.11343	0.115721	0.0304019	0.0353864	0.0304247	0.115575	0.032071	0.277491	-1.84949	2.15205e-06
(2S,3R,4S,5S,6R)-2-(4-allyl-2-methoxy-phenoxy)-6-[[(2R,3R,4R)-3,4-dihydroxy-4-(hydroxymethyl)tetrahydrofuran-2-yl]oxymethyl]tetrahydropyran-3,4,5-triol	0.0414257	0.0341786	0.0307233	0.14779	0.10093	0.166603	0.0354425	0.138441	3.90607	1.96572	0.00648295
5-hydroxy-8-methoxy-2-methyl-10-[(2S,3R,4S,5S,6R)-3,4,5-trihydroxy-6-[[(2R,3R,4S,5S,6R)-3,4,5-trihydroxy-6-(hydroxymethyl)tetrahydropyran-2-yl]oxymethyl]tetrahydropyran-2-yl]oxy-benzo[h]chromen-4-one	0.00545458	0.00421153	0.00407082	0.00133546	0.000508332	0.00168738	0.00457897	0.00117706	0.257057	-1.95984	0.00374994
(2R,3R)-2-(2,6-dihydroxyphenyl)-3,5,7-trihydroxy-chroman-4-one	0.124598	0.129496	0.125421	0.0272881	0.0257907	0.0312501	0.126505	0.0281097	0.222202	-2.17006	1.56006e-06
(2R,3R,4S,5S,6R)-2-benzyloxy-6-(hydroxymethyl)tetrahydropyran-3,4,5-triol	0.0358951	0.037264	0.0331975	0.0203937	0.0180185	0.0130197	0.0354522	0.017144	0.48358	-1.04817	0.0017944
3-[4-[(2S,3R,4S,5S,6R)-3,4,5-trihydroxy-6-(hydroxymethyl)tetrahydropyran-2-yl]oxyphenyl]propanoic acid	0.783416	0.837738	0.743956	0.341597	0.284081	0.428619	0.78837	0.351432	0.445771	-1.16563	0.000947865
(1S,3R,4R,5R)-1,3,4-trihydroxy-5-[(E)-3-(4-hydroxy-3-methoxy-phenyl)prop-2-enoyl]oxy-cyclohexanecarboxylic acid	0.769172	0.773728	0.737285	0.222925	0.36462	0.420232	0.760061	0.335926	0.441972	-1.17797	0.00209265
Demethoxycapillarisin	0.103164	0.0985354	0.0980751	0.0445373	0.0451606	0.0410292	0.0999249	0.0435757	0.436084	-1.19732	1.08783e-05
Abscisic acid	0.0102894	0.00950979	0.0118712	0.00444307	0.00215666	0.00575072	0.0105568	0.00411682	0.389968	-1.35857	0.00691354
Isosinensetin	0.0305326	0.0306088	0.0291745	0.00836038	0.0059086	0.00629984	0.0301053	0.00685627	0.227743	-2.13452	1.28668e-05
4-Chromanone	0.140426	0.124937	0.136678	0.0241473	0.0142276	0.0180114	0.134013	0.0187954	0.14025	-2.83392	3.04289e-05
(Z)-9,10,11-trihydroxyoctadec-12-enoic acid	0.0682746	0.0705213	0.0654707	0.03806	0.0230551	0.0335322	0.0680889	0.0315491	0.463352	-1.10982	0.0014493
(2R,6R)-2-methyl-4-oxo-6-[(3S,5R,7S,10S,13R,14R,15S,17R)-3,7,15-trihydroxy-4,4,10,13,14-pentamethyl-11-oxo-1,2,3,5,6,7,12,15,16,17-decahydrocyclopenta[a]phenanthren-17-yl]heptanoic acid	0.00774153	0.00879957	0.00796288	0.0824842	0.0375106	0.0458666	0.00816799	0.0552871	6.76875	2.75889	0.0270069
(3Z)-3-butylidene-4-hydroxy-5-[3,4,5-trihydroxy-6-(hydroxymethyl)oxan-2-yl]oxy-4,5,6,7-tetrahydro-2-benzofuran-1-one	0.00534647	0.00117748	0.00139442	0.0130783	0.0169625	0.0214685	0.00263945	0.0171698	6.50504	2.70156	0.00637511
Azaleatin	1.51821	1.44834	1.51236	0.648904	0.792629	0.735945	1.49297	0.725826	0.486163	-1.04049	8.53503e-05
Entinostat	0.08541	0.0829395	0.0924761	0.00320176	0.00171883	0.00213181	0.0869418	0.0023508	0.0270388	-5.20883	8.12773e-06
Suberic acid	0.117916	0.11251	0.102081	0.0486224	0.0315923	0.0491852	0.110836	0.0431333	0.389164	-1.36155	0.000796691
Hydroferulic acid	0.0404405	0.0386895	0.0359007	0.0171038	0.0124806	0.0133193	0.0383436	0.0143012	0.372977	-1.42284	0.00024446
Carbendazim	0.00392986	0.00381436	0.00391772	0.000737137	0.00147785	0.00179399	0.00388732	0.00133633	0.343766	-1.5405	0.00126867
(10S,11R)-1,10,11-trihydroxy-9-(hydroxymethyl)-1,2,6a,6b,9,12a-hexamethyl-2,3,4,5,6,6a,7,8,8a,10,11,12,13,14b-tetradecahydropicene-4a-carboxylic acid	0.332835	0.316605	0.338658	5.0965	3.02731	4.12852	0.329366	4.08411	12.3999	3.63226	0.00328044
Xylose	0.1858	0.178283	0.155472	0.373817	0.32427	0.463937	0.173185	0.387341	2.23658	1.16129	0.00692052
Lyxose	0.1858	0.178283	0.155472	0.373817	0.32427	0.463937	0.173185	0.387341	2.23658	1.16129	0.00692052
Diglycine	1.06524	1.07442	0.949077	2.59555	3.39898	4.13528	1.02958	3.3766	3.27959	1.71352	0.0062669
3-Ureidopropionic acid	1.06524	1.07442	0.949077	2.59555	3.39898	4.13528	1.02958	3.3766	3.27959	1.71352	0.0062669
8-[3-oxo-2-[(E)-pent-2-enyl]cyclopenten-1-yl]octanoic acid	0.393191	0.40026	0.41408	0.171108	0.181826	0.1722	0.40251	0.175045	0.434882	-1.2013	5.39605e-06
Ethyl Vanillate	0.0581659	0.0588653	0.0560473	0.0415223	0.0132661	0.0203935	0.0576928	0.0250606	0.43438	-1.20297	0.0186621
S-(+)-Marmesin	0.109633	0.100135	0.097393	0.976738	0.644973	0.382274	0.102387	0.667995	6.52421	2.7058	0.0302781
[6-[5,7-dihydroxy-2-(4-hydroxyphenyl)-4-oxo-chromen-3-yl]oxy-3,4-dihydroxy-5-(3,4,5-trihydroxybenzoyl)oxy-tetrahydropyran-2-yl]methyl 3,4,5-trihydroxybenzoate	0.0112945	0.012477	0.0117631	0.00457899	0.00436592	0.00385061	0.0118449	0.00426517	0.360086	-1.47359	4.85139e-05
7-methoxy-8-(3-methyl-5-oxo-2H-furan-4-yl)chromen-2-one	1.37249	1.22051	1.3212	0.0331146	0.0378581	0.038707	1.30473	0.0365599	0.028021	-5.15735	9.1604e-06
Acanthoside B	0.666456	0.659823	0.637842	0.138217	0.295889	0.191838	0.654707	0.208648	0.318689	-1.64978	0.000692748
4-[[(3R,4R,5S)-5-(4-hydroxy-3-methoxy-phenyl)-4-(hydroxymethyl)tetrahydrofuran-3-yl]methyl]-2-methoxy-phenol	0.077889	0.0862289	0.0702288	0.00527195	0.00110345	0.00435529	0.0781156	0.0035769	0.0457898	-4.44883	9.95811e-05
Platycodigenin	0.0467804	0.0490045	0.0422265	0.595505	0.336753	0.442654	0.0460038	0.458304	9.9623	3.31648	0.005371
3-(3-hydroxy-5-methyl-phenoxy)-5-methyl-benzene-1,2-diol	0.109633	0.100135	0.097393	0.976738	0.644973	0.382274	0.102387	0.667995	6.52421	2.7058	0.0302781
5-hydroxy-6,7-dimethoxy-2-[4-[(2S,3R,4S,5S,6R)-3,4,5-trihydroxy-6-(hydroxymethyl)tetrahydropyran-2-yl]oxyphenyl]chromen-4-one	0.000692676	0.000720978	0.000671104	0.0013573	0.00246923	0.0021339	0.000694919	0.00198681	2.85905	1.51554	0.0172573
Umbelliferone	11.9829	11.8762	11.8907	0.0336962	0.0502254	0.0474971	11.9166	0.0438062	0.00367606	-8.08762	3.92954e-10
Neriifolin	0.0316671	0.0277547	0.0414732	0.15617	0.220493	0.243247	0.0336317	0.206637	6.14411	2.6192	0.00280055
3-[(3S,5R,10S,13R,14S,17R)-3-[(2R,3S,4R,5S,6S)-3,5-dihydroxy-4-methoxy-6-methyl-tetrahydropyran-2-yl]oxy-14-hydroxy-10,13-dimethyl-1,2,3,4,5,6,7,8,9,11,12,15,16,17-tetradecahydrocyclopenta[a]phenanthren-17-yl]-2H-furan-5-one	0.0316671	0.0277547	0.0414732	0.15617	0.220493	0.243247	0.0336317	0.206637	6.14411	2.6192	0.00280055
(2R,3S,4S,5S,6R)-2-[7-hydroxy-4-[(Z)-5-hydroxy-3-methyl-pent-3-enyl]-4a,8,8-trimethyl-3-methylene-decalin-2-yl]oxy-6-(hydroxymethyl)tetrahydropyran-3,4,5-triol	0.00300284	0.00336616	0.00263548	0.0457815	0.0712369	0.0613696	0.00300149	0.0594627	19.811	4.30823	0.00159508
Erucic acid	0.0413837	2.12342e-05	0.0398705	0.0755778	0.0752574	0.0597664	0.0270918	0.0702005	2.59121	1.37362	0.0411283
Enterolactone	0.248787	0.257196	0.24277	0.0237762	0.0399112	0.0257862	0.249584	0.0298245	0.119497	-3.06496	4.78892e-06
Rutin	0.0370863	0.054669	0.0533648	0.101878	0.0979057	0.101045	0.0483734	0.100276	2.07297	1.0517	0.000853417
Glutamine	0.637324	0.639057	0.619072	0.246431	0.291962	0.319802	0.631818	0.286065	0.452766	-1.14316	0.000101364
[(3aR,4R,5R,6E,9Z,11aR)-4-hydroxy-6,10-dimethyl-3-methylene-2,8-dioxo-4,5,11,11a-tetrahydro-3aH-cyclodeca[b]furan-5-yl] (Z)-2-methylbut-2-enoate	0.000926455	0.00143652	0.00152222	0.0155428	0.023639	0.0256941	0.00129507	0.0216253	16.6982	4.06162	0.00280998
(2R,3S,4S,5R,6R)-2-[[(2R,3R,4R)-3,4-dihydroxy-4-(hydroxymethyl)tetrahydrofuran-2-yl]oxymethyl]-6-[(6,6-dimethylnorpinan-2-yl)methoxy]tetrahydropyran-3,4,5-triol	0.133145	0.133559	0.122763	0.0233371	0.0375863	0.0521905	0.129823	0.0377046	0.290432	-1.78373	0.000524123
(3S,6R,6aS,7S)-6,6a,7,8-tetrahydroxy-3-methyl-3,4,5,6,7,12a-hexahydro-2H-benzo[a]anthracene-1,12-dione	0.056954	0.0517325	0.0526785	0.00425364	0.00490968	0.00360265	0.0537884	0.00425533	0.0791124	-3.65995	7.33214e-06
(2S,3S,4S,5R,6R)-6-(3-benzoyloxy-2-hydroxy-propoxy)-3,4,5-trihydroxy-tetrahydropyran-2-carboxylic acid	1.67974	1.65724	1.59479	4.2761	5.62837	5.48582	1.64392	5.1301	3.12064	1.64184	0.00125539
Prunasin	0.00938782	0.01035	0.00809103	0.00165848	0.0020767	0.00171681	0.00927629	0.00181733	0.195911	-2.35173	0.000364941
2-phenyl-2-[3,4,5-trihydroxy-6-(hydroxymethyl)tetrahydropyran-2-yl]oxy-acetonitrile	0.00938782	0.01035	0.00809103	0.00165848	0.0020767	0.00171681	0.00927629	0.00181733	0.195911	-2.35173	0.000364941
2-phenyl-2-[(2R,3R,4S,5S,6R)-3,4,5-trihydroxy-6-(hydroxymethyl)tetrahydropyran-2-yl]oxy-acetonitrile	0.00938782	0.01035	0.00809103	0.00165848	0.0020767	0.00171681	0.00927629	0.00181733	0.195911	-2.35173	0.000364941
4-hydroxy-3,5,5-trimethyl-4-[(E)-3-[3,4,5-trihydroxy-6-[(3,4,5-trihydroxytetrahydropyran-2-yl)oxymethyl]tetrahydropyran-2-yl]oxybut-1-enyl]cyclohex-2-en-1-one	0.0426735	0.0418888	0.0365359	0.228492	0.297171	0.298478	0.0403661	0.274714	6.80556	2.76671	0.000539973
2-[(1R,2R)-3-oxo-2-[(Z)-5-[3,4,5-trihydroxy-6-(hydroxymethyl)tetrahydropyran-2-yl]oxypent-2-enyl]cyclopentyl]acetic acid	0.897837	0.907203	0.855843	0.214484	0.232313	0.265248	0.886961	0.237348	0.267597	-1.90187	7.40294e-06
Ethylmalonic acid	1.65882	1.65908	1.60191	0.04969	0.0534811	0.0567956	1.63994	0.0533222	0.0325148	-4.94276	1.26565e-07
(1R,3R,4R,6S,8S,10R,13R,14R)-5,5,14-trimethyl-9-methylene-tetracyclo[11.2.1.01,10.04,8]hexadecane-3,4,6,14-tetrol	0.0108308	0.012449	0.0113711	0.074219	0.140514	0.155923	0.0115503	0.123552	10.6969	3.41912	0.0110938
Taxifolin	0.124598	0.129496	0.125421	0.0272881	0.0257907	0.0312501	0.126505	0.0281097	0.222202	-2.17006	1.56006e-06
Androsin	0.783416	0.837738	0.743956	0.341597	0.284081	0.428619	0.78837	0.351432	0.445771	-1.16563	0.000947865
17-[4,5-dihydroxy-1-(hydroxymethyl)-5-methyl-hexyl]-4,4,10,13,14-pentamethyl-2,3,5,6,7,11,12,15,16,17-decahydro-1H-cyclopenta[a]phenanthrene-2,3,12-triol	0.0567192	0.059452	0.0538936	0.226753	0.153377	0.274276	0.0566883	0.218135	3.84798	1.9441	0.0101352
[2-hydroxy-2-(4-hydroxyphenyl)ethyl] (E)-3-(4-hydroxy-3-methoxy-phenyl)prop-2-enoate	0.320515	0.337213	0.311425	0.0912462	0.0238491	0.0308949	0.323051	0.0486634	0.150637	-2.73085	0.000267866
Rubrofusarin gentiobioside	0.0416352	0.0559662	0.0494685	0.019239	0.00559889	0.0205508	0.0490233	0.0151296	0.30862	-1.6961	0.00585419
Eucommin A	0.212348	0.218474	0.211292	0.035331	0.0652488	0.0459945	0.214038	0.0488581	0.228268	-2.1312	5.26804e-05
(2R,3R,4S,5S,6R)-2-[[(2R,3S,4S,5R,6R)-6-benzyloxy-3,4,5-trihydroxy-tetrahydropyran-2-yl]methoxy]-6-(hydroxymethyl)tetrahydropyran-3,4,5-triol	0.011059	0.0105987	0.0083368	0.0352812	0.0797222	0.0774761	0.00999817	0.0641598	6.41716	2.68193	0.0201057
Hydroxyisocaproic acid	0.0505243	0.0520222	0.0738602	0.0180121	0.0161155	0.0233777	0.0588022	0.0191685	0.325982	-1.61714	0.00723235
Hydroxytyrosol acetate	0.0447436	0.0435441	0.0380833	0.0103639	0.00695575	0.00673868	0.0421237	0.00801945	0.190379	-2.39306	0.00013375
(Z)-6,9,10-trihydroxyoctadec-7-enoic acid	0.0682746	0.0705213	0.0654707	0.03806	0.0230551	0.0335322	0.0680889	0.0315491	0.463352	-1.10982	0.0014493
(E)-3-(acetoxymethyl)-5-(2-formyl-4-hydroxy-5,5,8a-trimethyl-1,4,4a,6,7,8-hexahydronaphthalen-1-yl)pent-2-enoic acid	0.0457115	0.0452705	0.0458018	0.0107062	0.0151285	0.0127828	0.0455946	0.0128725	0.282325	-1.82457	1.42509e-05
(2R,3R,4S,5S,6R)-2-[2-(4-methoxyphenyl)ethoxy]-6-[[(2S,3R,4S,5S)-3,4,5-trihydroxytetrahydropyran-2-yl]oxymethyl]tetrahydropyran-3,4,5-triol	0.277779	0.278838	0.264764	0.119919	0.11622	0.130189	0.273794	0.122109	0.44599	-1.16492	1.61338e-05
6-Hydroxycoumarin	11.9829	11.8762	11.8907	0.0336962	0.0502254	0.0474971	11.9166	0.0438062	0.00367606	-8.08762	3.92954e-10
Methylsuccinic acid	1.65882	1.65908	1.60191	0.04969	0.0534811	0.0567956	1.63994	0.0533222	0.0325148	-4.94276	1.26565e-07
Episyringaresinol 4'-O-β-D-glncopyranoside	0.666456	0.659823	0.637842	0.138217	0.295889	0.191838	0.654707	0.208648	0.318689	-1.64978	0.000692748
[(5R)-5-[(2S,8S,9R,10R,13R,14S,16R,17R)-2,16-dihydroxy-4,4,9,13,14-pentamethyl-3,11-dioxo-2,7,8,10,12,15,16,17-octahydro-1H-cyclopenta[a]phenanthren-17-yl]-5-hydroxy-1,1-dimethyl-4-oxo-hexyl] acetate	0.0512728	0.0437384	0.046397	0.957271	0.563713	0.899073	0.0471361	0.806685	17.114	4.0971	0.00345779
8-hydroxy-3-methyl-isochroman-1-one	0.275408	0.280987	0.262227	0.0579262	0.0383564	0.0477978	0.272874	0.0480268	0.176003	-2.50632	9.19942e-06
N-Methylglutamic acid	0.0328538	0.0312626	0.0470856	0.104093	0.0818458	0.0922858	0.0370673	0.0927414	2.50197	1.32306	0.00241364
1-[2-hydroxy-6-methyl-4-[(2S,3R,4S,5S,6R)-3,4,5-trihydroxy-6-(hydroxymethyl)tetrahydropyran-2-yl]oxy-phenyl]ethanone	0.783416	0.837738	0.743956	0.341597	0.284081	0.428619	0.78837	0.351432	0.445771	-1.16563	0.000947865
5-hydroxy-6-methoxy-2-(4-methoxyphenyl)-7-[(2S,3R,4S,5S,6R)-3,4,5-trihydroxy-6-(hydroxymethyl)tetrahydropyran-2-yl]oxy-chromen-4-one	0.000692676	0.000720978	0.000671104	0.0013573	0.00246923	0.0021339	0.000694919	0.00198681	2.85905	1.51554	0.0172573
Cassiaside C	0.0416352	0.0559662	0.0494685	0.019239	0.00559889	0.0205508	0.0490233	0.0151296	0.30862	-1.6961	0.00585419
2-Hydroxycinnamic acid	0.403392	0.171557	0.377039	0.0641312	0.0624844	0.0952386	0.317329	0.0739514	0.233043	-2.10133	0.0303132
1-[4-hydroxy-2-methyl-6-[(2S,3R,4S,5S,6R)-3,4,5-trihydroxy-6-(hydroxymethyl)tetrahydropyran-2-yl]oxy-phenyl]ethanone	0.783416	0.837738	0.743956	0.341597	0.284081	0.428619	0.78837	0.351432	0.445771	-1.16563	0.000947865
Rhodiosin	0.0370863	0.054669	0.0533648	0.101878	0.0979057	0.101045	0.0483734	0.100276	2.07297	1.0517	0.000853417
6,9a,11a-Trimethyl-4-oxo-1,2,3a,3b,5,5a,7,8,9,9b,10,11-dodecahydronaphtho[1,2-g][1]benzofuran-6-carboxylic acid	0.064529	0.0642416	0.0677688	0.0211414	0.0237158	0.0160034	0.0655131	0.0202869	0.309661	-1.69124	5.78586e-05
7-[3,4-dihydroxy-5-(hydroxymethyl)tetrahydrofuran-2-yl]oxy-2-(4-hydroxyphenyl)chromane-3,5-diol	0.730912	0.781145	0.723194	0.102457	0.527874	0.30842	0.745084	0.312917	0.419975	-1.25162	0.025338
Matairesinol	0.136738	0.128197	0.128452	0.00807399	0.00611989	0.00686493	0.131129	0.0070196	0.053532	-4.22345	1.69246e-06
5-(4-carboxy-3-methyl-butyl)-1,4a-dimethyl-6-methylene-decalin-1-carboxylic acid	0.0108308	0.012449	0.0113711	0.074219	0.140514	0.155923	0.0115503	0.123552	10.6969	3.41912	0.0110938
3-Methyladipic acid	0.0690659	0.0696143	0.0609384	0.026278	0.018456	0.0220603	0.0665396	0.0222648	0.334609	-1.57945	0.00025175
(2R,7R,8R,9R,10S,20S)-7,8,9,19-tetrahydroxy-6,17-bis(hydroxymethyl)-2,6,10,17-tetramethyl-hexacyclo[12.8.1.01,14.02,11.05,10.015,20]tricos-12-ene-20-carboxylic acid	0.0316671	0.0277547	0.0414732	0.15617	0.220493	0.243247	0.0336317	0.206637	6.14411	2.6192	0.00280055
2-(1-hydroxy-1-methyl-ethyl)-4-methoxy-7-[[(2R,3R,4S,5S,6R)-3,4,5-trihydroxy-6-(hydroxymethyl)tetrahydropyran-2-yl]oxymethyl]-2,3-dihydrofuro[3,2-g]chromen-5-one	0.0923383	0.0957127	0.0945802	0.0319015	0.0486202	0.0296196	0.0942104	0.0367138	0.3897	-1.35956	0.00069348
(E)-Methyl 4-coumarate	0.0846938	0.0897066	0.0875046	0.00997164	0.0217151	0.0202704	0.0873017	0.017319	0.198381	-2.33365	6.09292e-05
2-Oxo-4-phenylbutyric acid	0.275408	0.280987	0.262227	0.0579262	0.0383564	0.0477978	0.272874	0.0480268	0.176003	-2.50632	9.19942e-06
(2R,3S)-7-[(2S,3R,4R)-3,4-dihydroxy-4-(hydroxymethyl)tetrahydrofuran-2-yl]oxy-2-(4-hydroxyphenyl)chromane-3,5-diol	0.730912	0.781145	0.723194	0.102457	0.527874	0.30842	0.745084	0.312917	0.419975	-1.25162	0.025338
Andrographolide	0.150458	0.154336	0.148634	0.0284787	0.0267926	0.0297664	0.151143	0.0283459	0.187544	-2.4147	3.35325e-07
3-Phenylpropanoic acid	0.25464	0.246569	0.238233	0.00780958	0.00366512	0.00231058	0.246481	0.00459509	0.0186428	-5.74524	1.10735e-06
2,6-Dimethyl-4-hydroxybenzaldehyde	0.25464	0.246569	0.238233	0.00780958	0.00366512	0.00231058	0.246481	0.00459509	0.0186428	-5.74524	1.10735e-06
4'-Hydroxy-3'-methylacetophenone	0.25464	0.246569	0.238233	0.00780958	0.00366512	0.00231058	0.246481	0.00459509	0.0186428	-5.74524	1.10735e-06
4′-Hydroxy-2′-methylacetophenone	0.25464	0.246569	0.238233	0.00780958	0.00366512	0.00231058	0.246481	0.00459509	0.0186428	-5.74524	1.10735e-06
2-Methylphenol	0.113736	0.112079	0.108962	2.3714e-05	2.20774e-05	0.00192955	0.111592	0.000658447	0.00590047	-7.40495	2.20854e-07
3-Cresol	0.113736	0.112079	0.108962	2.3714e-05	2.20774e-05	0.00192955	0.111592	0.000658447	0.00590047	-7.40495	2.20854e-07
3-(3-hydroxydecanoyloxy)octanoic acid	0.0682746	0.0705213	0.0654707	0.03806	0.0230551	0.0335322	0.0680889	0.0315491	0.463352	-1.10982	0.0014493
2-Ethyl-2-hydroxybutyric acid	0.0505243	0.0520222	0.0738602	0.0180121	0.0161155	0.0233777	0.0588022	0.0191685	0.325982	-1.61714	0.00723235
3-Hydroxycinnamic acid	0.403392	0.171557	0.377039	0.0641312	0.0624844	0.0952386	0.317329	0.0739514	0.233043	-2.10133	0.0303132
2-acetylbenzoic acid	0.403392	0.171557	0.377039	0.0641312	0.0624844	0.0952386	0.317329	0.0739514	0.233043	-2.10133	0.0303132
(3E,4R)-3-[2-[(1R,4aS,5R,6R,8aS)-6-hydroxy-5-(hydroxymethyl)-5,8a-dimethyl-2-methylene-decalin-1-yl]ethylidene]-4-hydroxy-tetrahydrofuran-2-one	0.150458	0.154336	0.148634	0.0284787	0.0267926	0.0297664	0.151143	0.0283459	0.187544	-2.4147	3.35325e-07
2'-Hydroxy-4'-methylacetophenone	0.25464	0.246569	0.238233	0.00780958	0.00366512	0.00231058	0.246481	0.00459509	0.0186428	-5.74524	1.10735e-06
3',4,4,7a-tetramethyl-3-oxo-3'-vinyl-spiro[3a,5,6,7-tetrahydroisobenzofuran-1,6'-cyclohexene]-1'-carboxylic acid	0.0135575	0.0132551	0.0130724	0.0729668	0.0554663	0.0357686	0.013295	0.0547339	4.11687	2.04155	0.0182023
Bemcentinib	0.0043998	0.00399735	0.00458634	0.0371323	0.0587549	0.043661	0.00432783	0.0465161	10.7481	3.42601	0.00275184
Naringenin chalcone	0.131134	0.158509	0.125009	0.0453943	0.0416627	0.0559674	0.138217	0.0476748	0.344926	-1.53564	0.00125256
4-Vinylphenol	0.0241509	0.0215885	0.0185172	0.000808352	0.00936116	0.00477331	0.0214189	0.00498094	0.232549	-2.10439	0.00514251
Apigenin	0.00535912	0.0056228	0.00528063	0.00189063	0.00248718	0.000424635	0.00542085	0.00160081	0.295307	-1.75971	0.00355263
5,5,6b-trimethyl-3a,4,6,6a-tetrahydro-1H-cyclopropa[e]indene-1a,2-dicarboxylic acid	0.0102894	0.00950979	0.0118712	0.00444307	0.00215666	0.00575072	0.0105568	0.00411682	0.389968	-1.35857	0.00691354
Xanthoxylin	0.0846938	0.0897066	0.0875046	0.00997164	0.0217151	0.0202704	0.0873017	0.017319	0.198381	-2.33365	6.09292e-05
Ethyl Orsellinate	0.0846938	0.0897066	0.0875046	0.00997164	0.0217151	0.0202704	0.0873017	0.017319	0.198381	-2.33365	6.09292e-05
(±)-Naringenin	1.37249	1.22051	1.3212	0.0331146	0.0378581	0.038707	1.30473	0.0365599	0.028021	-5.15735	9.1604e-06
2,6-dihydroxy-7-methoxy-1,1,4a-trimethyl-3,4,10,10a-tetrahydro-2H-phenanthren-9-one	0.179707	0.180887	0.172921	0.0383785	0.0504858	0.0509734	0.177838	0.0466125	0.262106	-1.93178	1.07301e-05
2,5-bis(4-hydroxyphenyl)-3,6-dimethoxy-phenol	0.732281	0.728197	0.690372	0.11148	0.0425632	0.0850457	0.71695	0.0796964	0.11116	-3.16929	1.21627e-05
(E)-3,10-dihydroxy-4,9-dimethyl-dodec-6-enedioic acid	0.00643805	0.00664436	0.00837583	0.0132491	0.0159162	0.0158636	0.00715275	0.0150096	2.09845	1.06932	0.00185493
(2S)-2-(2,6-dihydroxyphenyl)-5,7-dihydroxy-chroman-4-one	0.0133198	0.00931786	0.0140003	0.00470635	0.00615893	0.00692288	0.0122126	0.00592939	0.485513	-1.04242	0.0171028
gamma-CEHC (gamma-Carboxyethyl hydrochroman)	0.0102894	0.00950979	0.0118712	0.00444307	0.00215666	0.00575072	0.0105568	0.00411682	0.389968	-1.35857	0.00691354
(Z)-2-[4-[(Z)-2-carboxy-2-[4-[(E)-2-carboxyvinyl]-2-methoxy-phenoxy]vinyl]-2-methoxy-phenoxy]-3-(4-hydroxy-3-methoxy-phenyl)prop-2-enoic acid	0.885989	0.862729	0.826298	0.105483	0.295257	0.1398	0.858339	0.18018	0.209917	-2.25211	0.00037042
methyl 2,4-dihydroxy-3,6-dimethyl-benzoate	0.275408	0.280987	0.262227	0.0579262	0.0383564	0.0477978	0.272874	0.0480268	0.176003	-2.50632	9.19942e-06
4-[(2S,3R,4S,5S,6R)-3,4,5-trihydroxy-6-(hydroxymethyl)tetrahydropyran-2-yl]oxyfuro[3,2-g]chromen-7-one	1.28288	1.27869	1.24213	0.00695466	0.0051582	0.00646646	1.2679	0.00619311	0.00488454	-7.67756	6.66004e-08
Auranofin	0.00404395	0.00397282	0.00247386	0.0065779	0.00771628	0.00865401	0.00349688	0.00764939	2.18749	1.12928	0.00623891
7-Methylxanthine	0.810562	0.923714	0.766415	1.56492	1.45198	2.00328	0.833564	1.6734	2.00752	1.00541	0.00857416
Pimelic acid	0.0690659	0.0696143	0.0609384	0.026278	0.018456	0.0220603	0.0665396	0.0222648	0.334609	-1.57945	0.00025175
Ailanthone	0.08541	0.0829395	0.0924761	0.00320176	0.00171883	0.00213181	0.0869418	0.0023508	0.0270388	-5.20883	8.12773e-06
3,5,7-trimethoxy-2-(4-methoxyphenyl)chromen-4-one	0.0155942	0.0162343	0.0178837	0.0076936	0.00345209	0.00584103	0.0165708	0.00566224	0.341701	-1.54919	0.00148084
5-hydroxy-2-(4-hydroxyphenyl)-6,7,8-trimethoxy-chromen-4-one	0.0136816	0.0125565	0.0147873	0.00289413	0.00699226	0.00578566	0.0136751	0.00522402	0.382009	-1.38832	0.00356265
SKF-82958 (hydrobromide)	0.141004	0.136769	0.134849	0.0571079	0.0483525	0.0681006	0.137541	0.0578537	0.420629	-1.24938	0.000185196
(4aR,6aS,9aR)-1,8,8-trimethyl-2-oxo-1,4,4a,6a,7,9-hexahydropentaleno[1,6a-c]pyran-5-carboxylic acid	0.0102894	0.00950979	0.0118712	0.00444307	0.00215666	0.00575072	0.0105568	0.00411682	0.389968	-1.35857	0.00691354
6-hydroxy-1,5-dimethoxy-xanthen-9-one	0.131134	0.158509	0.125009	0.0453943	0.0416627	0.0559674	0.138217	0.0476748	0.344926	-1.53564	0.00125256
2-(2,6-dimethoxyphenyl)-5,6-dimethoxy-chromen-4-one	0.0155942	0.0162343	0.0178837	0.0076936	0.00345209	0.00584103	0.0165708	0.00566224	0.341701	-1.54919	0.00148084
(1S,4S,5R,9S,10R,13R,14S)-5-(Acetyloxymethyl)-14-hydroxy-14-(hydroxymethyl)-9-methyltetracyclo[11.2.1.01,10.04,9]hexadecane-5-carboxylic acid	0.0468905	0.0436767	0.0431572	0.00698159	0.0100258	0.00686483	0.0445748	0.00795742	0.178518	-2.48586	1.95318e-05
3-(1-hydroxy-3-methyl-butyl)-6-[2-hydroxy-4-methyl-6-[[(2R,3R,4S,5R)-3,4,5-trihydroxytetrahydropyran-2-yl]oxymethyl]phenoxy]-2-methoxy-benzoic acid	0.217986	0.211412	0.213965	0.0861605	0.0770251	0.0718397	0.214454	0.0783418	0.365307	-1.45282	7.78612e-06
2-(2-acetyl-3-hydroxy-5-methoxy-phenyl)acetic acid	0.033857	0.0345997	0.0345281	0.0820547	0.100324	0.116945	0.0343282	0.0997748	2.90649	1.53928	0.00290058
4-hydroxy-5-[(2S,3R,4S,5S,6R)-3,4,5-trihydroxy-6-(hydroxymethyl)tetrahydropyran-2-yl]oxy-1H-benzo[f]isobenzofuran-3-one	0.00951338	0.00988607	0.00864609	0.00176301	0.00126712	0.00167011	0.00934851	0.00156675	0.167593	-2.57697	4.01905e-05
6-[(E)-3,4-dihydroxypent-1-enyl]pyran-2-one	0.275408	0.280987	0.262227	0.0579262	0.0383564	0.0477978	0.272874	0.0480268	0.176003	-2.50632	9.19942e-06
Baicalein	0.00535912	0.0056228	0.00528063	0.00189063	0.00248718	0.000424635	0.00542085	0.00160081	0.295307	-1.75971	0.00355263
4,5,5,15,15-pentamethyl-3,8,14-trioxatetracyclo[11.4.0.02,6.07,12]heptadeca-1(13),2(6),7(12),10,16-pentaen-9-one	0.00426197	0.00507463	0.00524593	0.275992	0.0865512	0.144048	0.00486084	0.168864	34.7396	5.11851	0.0430466
Carmoxirole (hydrochloride)	0.220402	0.224773	0.214621	0.0312897	0.0245084	0.0221383	0.219932	0.0259788	0.118122	-3.08165	1.10464e-06
2-(2-acetoxy-12-hydroxy-tridecyl)-4,6-dihydroxy-benzoic acid	0.0757783	0.0738949	0.0700153	0.0170675	0.0159779	0.0170325	0.0732295	0.0166926	0.22795	-2.13321	5.27398e-06
Dihydrocurcumin	0.0617387	0.0624632	0.0620376	0.00563865	0.00497387	0.00634831	0.0620798	0.00565361	0.09107	-3.45688	2.4062e-08
Blinin	0.0457115	0.0452705	0.0458018	0.0107062	0.0151285	0.0127828	0.0455946	0.0128725	0.282325	-1.82457	1.42509e-05
3-Methylxanthine	0.810562	0.923714	0.766415	1.56492	1.45198	2.00328	0.833564	1.6734	2.00752	1.00541	0.00857416
1-Methylxanthine	0.810562	0.923714	0.766415	1.56492	1.45198	2.00328	0.833564	1.6734	2.00752	1.00541	0.00857416
(Rac)-Modipafant	0.00551852	0.00779114	0.00695091	0.00173094	0.00101823	0.000932829	0.00675352	0.00122733	0.181732	-2.46012	0.00146968
Cholesteryl sulfate	0.000414171	0.00137507	0.00126358	0.012013	0.0325305	0.0283161	0.00101761	0.0242865	23.8663	4.57691	0.0205646
Mulberroside C	0.00137727	0.00198641	0.00213894	0.00762248	0.0115997	0.0101305	0.00183421	0.00978422	5.33431	2.4153	0.00256266
Aminohippuric acid	0.202429	0.204878	0.190489	0.0772497	0.0738338	0.0947608	0.199265	0.0819481	0.411251	-1.28191	0.000117321
Pseudolaric Acid A	0.00786918	0.00827007	0.00769305	0.00159463	0.000949972	0.002263	0.0079441	0.00160253	0.201726	-2.30953	0.000107718
3-(5-hydroxy-2,2,7,8-tetramethyl-6-oxo-7,8-dihydropyrano[3,2-g]chromen-10-yl)hexanoic acid	0.00786918	0.00827007	0.00769305	0.00159463	0.000949972	0.002263	0.0079441	0.00160253	0.201726	-2.30953	0.000107718
Xanthotoxol	0.0171292	0.0169464	0.0181415	0.00449005	0.00627766	0.00686899	0.0174057	0.0058789	0.337757	-1.56594	0.000138818
(4E,8E)-10-(4-hydroxy-6-methoxy-7-methyl-3-oxo-1H-isobenzofuran-5-yl)-4,8-dimethyl-deca-4,8-dienoic acid	0.00786918	0.00827007	0.00769305	0.00159463	0.000949972	0.002263	0.0079441	0.00160253	0.201726	-2.30953	0.000107718
Hydroxyphenyllactic acid	0.0757329	0.08407	0.076259	0.0140773	0.0487901	0.0196401	0.0786873	0.0275025	0.349516	-1.51657	0.00993594
2-(4-hydroxyphenyl)-6-[(E)-2-(4-hydroxyphenyl)vinyl]-2,3-dihydropyran-4-one	0.363256	0.353935	0.355605	0.00389791	0.17722	0.102002	0.357599	0.0943732	0.263908	-1.92189	0.00635243
Aspirin	1.1838	1.18716	1.16438	0.114067	0.0769089	0.110453	1.17845	0.100476	0.0852617	-3.55196	1.60832e-07
ISOPALMITIC ACID	0.5192	0.285382	0.855958	1.92224	1.16322	1.21744	0.553513	1.4343	2.59126	1.37366	0.040624
Cucurbitacin IIb	0.00194523	0.000434556	0.00138421	0.0162403	0.0107606	0.0103934	0.00125466	0.0124648	9.93475	3.31248	0.00446698
2-(3,4-dihydroxyphenyl)-3-[(2S,3R,4S,5S,6R)-4,5-dihydroxy-3-[(2R,3R,4R,5R,6S)-3,4,5-trihydroxy-6-methyloxan-2-yl]oxy-6-[[(2R,3R,4R,5R,6S)-3,4,5-trihydroxy-6-methyloxan-2-yl]oxymethyl]oxan-2-yl]oxy-5,7-dihydroxychromen-4-one	0.00183795	0.00254394	0.00314259	0.00729746	0.00714187	0.00962908	0.00250816	0.0080228	3.19868	1.67748	0.00342633
Isoliquiritin	0.0162247	0.0142406	0.0147403	0.00573826	0.00643446	0.0058856	0.0150685	0.00601944	0.39947	-1.32384	0.000138511
Fisetin	1.51856	1.39528	1.39552	0.455322	0.507854	0.431444	1.43645	0.464873	0.323626	-1.6276	3.19386e-05
(2S,3S,4S)-4-(4-hydroxy-3-methoxyphenyl)-2,3-bis(hydroxymethyl)-7-methoxy-3,4-dihydro-1H-naphthalene-2,6-diol	0.0165163	0.0154101	0.0147301	0.00068131	0.00313723	0.00202956	0.0155522	0.00194937	0.125344	-2.99604	0.000102425
2'-Hydroxy-4',6'-dimethoxy-3'-methylacetophenone	0.0269065	0.0274011	0.0263602	0.0103536	0.0163764	0.0123714	0.0268893	0.0130338	0.484721	-1.04477	0.00151718
Sinapoyl aldehyde	0.0748071	0.064134	0.0646402	0.0223081	0.0126786	0.0185334	0.0678604	0.0178401	0.262893	-1.92745	0.000361399
PC(34:3)	0.0155599	0.00242547	0.0211195	0.0330039	0.0443953	0.0270809	0.0130349	0.0348267	2.67179	1.41781	0.0441893
OBLIQUIN	0.00278319	0.00337578	0.00253729	0.00776063	0.00688503	0.00582045	0.00289875	0.00682203	2.35344	1.23477	0.00307344
(R)-2,5-Dihydroxy-3,4-dimethoxydalbergiquinol	0.0802718	0.0786096	0.0771231	0.0195946	0.0251846	0.00299503	0.0786682	0.0159247	0.202429	-2.30451	0.00073467
2,8-Dihydroxy-3,9-dimethoxypterocarpan	0.0593781	0.0543139	0.0550698	0.0256563	0.00459951	0.0101868	0.0562539	0.0134809	0.239643	-2.06104	0.00274873
Hemigossypol	0.00492361	0.00280378	0.00343053	0.00642446	0.0118186	0.0106216	0.00371931	0.00962155	2.58692	1.37124	0.0280812
Zedoarol	0.00596088	0.0050516	0.00671836	0.00250296	0.00158323	0.00150082	0.00591028	0.00186234	0.315101	-1.66611	0.00220328
Cyanomaclurin	0.14553	0.141157	0.141844	0.0354966	0.0417199	0.047539	0.142843	0.0415851	0.291124	-1.78029	1.09799e-05
8-Prenylnaringenin	0.190316	0.195521	0.193746	0.00858739	0.0102589	0.00966638	0.193194	0.00950423	0.0491953	-4.34534	3.488e-08
Quercetin-3-Arabinoside	0.062675	0.0550118	0.0819963	0.0299343	0.0362216	0.0302191	0.066561	0.032125	0.48264	-1.05098	0.0141919
Methylgingerol	0.0975174	0.100693	0.0887601	0.477023	0.273372	0.3405	0.0956567	0.363632	3.80142	1.92654	0.0111207
Demethoxycentaureidin 7-O-rutinoside	0.0164376	0.0188939	0.0174411	0.0435328	0.0466062	0.0679435	0.0175908	0.0526942	2.99555	1.58282	0.0103902
Apigenin-7-O-glucoside	2.34698	2.43255	2.24928	1.04562	0.856127	0.735691	2.34294	0.879145	0.375232	-1.41415	0.000151223
MUNDOSERONE	0.285776	0.287947	0.269962	0.0247378	0.0154117	0.00877671	0.281229	0.0163087	0.057991	-4.10803	3.47603e-06
3-Heptanone, 7-(3,4-dihydroxyphenyl)-5-hydroxy-1-(4-hydroxyphenyl)-	0.112634	0.12218	0.109967	0.0115528	0.00283111	0.00491265	0.114927	0.0064322	0.0559678	-4.15926	1.82685e-05
Sinapic acid	0.238966	0.236161	0.223027	0.0122004	0.0158343	0.012666	0.232718	0.0135669	0.0582976	-4.10042	1.67754e-06
beta-D-Glucopyranoside, (1R,2S,4R,5R)-5-hydroxy-1,7,7-trimethylbicyclo[2.2.1]hept-2-yl 6-O-[(2R,3R,4R)-tetrahydro-3,4-dihydroxy-4-(hydroxymethyl)-2-furanyl]-	0.0604882	0.0701661	0.061728	0.0142392	0.0306119	0.0340579	0.0641274	0.026303	0.410167	-1.28572	0.00519111
2-[[7-hydroxy-1-(4-hydroxy-3,5-dimethoxyphenyl)-3-(hydroxymethyl)-6,8-dimethoxy-1,2,3,4-tetrahydronaphthalen-2-yl]methoxy]oxane-3,4,5-triol	0.0547184	0.0511226	0.0681802	0.0110417	0.00967034	0.0116059	0.058007	0.0107726	0.185713	-2.42886	0.000828396
3,4,5-Trimethoxycinnamic_acid	0.00126963	0.00182588	0.00149592	0.0190122	0.0196721	0.0290752	0.00153048	0.0225865	14.7578	3.88341	0.00293853
Procyanidin B1	0.197117	0.199332	0.187343	0.0191643	0.0572455	0.0236596	0.194597	0.0333565	0.171413	-2.54445	0.000212684
Verbenalin	0.0404591	0.0398599	0.0397047	0.0118941	0.0132713	0.00751017	0.0400079	0.0108918	0.272242	-1.87704	7.68147e-05
Emodin 8-glucoside	0.00261837	0.0026265	0.0031607	0.000885909	0.00177375	0.000816654	0.00280185	0.00115877	0.413573	-1.27379	0.00997102
3-[2-(beta-D-Glucopyranosyloxy)-4-methoxyphenyl]propanoic acid	0.040112	0.0392928	0.0395232	0.0167673	0.0130867	0.0152379	0.0396427	0.0150306	0.379153	-1.39915	2.32053e-05
angolensin (r)	0.119448	0.115615	0.115215	0.0020145	0.00176583	0.00190119	0.116759	0.00189384	0.0162201	-5.94608	1.14818e-07
Perivine	0.00734846	0.00636653	0.00608281	0.00275136	0.00269331	0.00309948	0.00659926	0.00284805	0.431571	-1.21233	0.000747519
(1S,4aR,5S,7aS)-5-Hydroxy-7-(hydroxymethyl)-1,4a,5,7a-tetrahydrocyclopenta[c]pyran-1-yl beta-D-glucopyranoside	0.0463594	0.0466656	0.0473014	0.021809	0.0232497	0.0192817	0.0467755	0.0214468	0.458506	-1.12499	2.90414e-05
Benzoic acid + 1O, O-Hex	0.0663012	0.0530627	0.0506031	0.274674	0.175269	0.264118	0.0566557	0.238021	4.20118	2.07079	0.00472443
beta-Cyano-alanine	0.0741292	0.0714081	0.0668702	0.177676	0.234709	0.291482	0.0708025	0.234622	3.31376	1.72847	0.0076184
PC(36:6)	0.0154208	0.0143019	0.0179752	0.00678795	0.00680305	0.00647656	0.0158993	0.00668919	0.420722	-1.24906	0.00108312
bis[[4-[(2S,3R,4S,5S,6R)-3,4,5-trihydroxy-6-(hydroxymethyl)oxan-2-yl]oxyphenyl]methyl] (2R)-2-hydroxy-2-(2-methylpropyl)butanedioate	0.00237717	0.00214731	0.00208534	9.43775e-05	0.000571809	5.96637e-06	0.00220327	0.000224051	0.10169	-3.29775	0.000550733
8-Hydroxypinoresinol	0.0503608	0.0487801	0.047476	0.0079538	0.00655214	0.00597949	0.0488723	0.00682848	0.139721	-2.83938	2.06705e-06
Gallic Acid Ethyl Ester	0.127979	0.121357	0.12373	0.0478017	0.0517775	0.0381109	0.124355	0.0458967	0.369077	-1.438	6.33632e-05
[(2R,3S,4S,5R,6S)-6-[2,3-dihydroxy-4-[(E)-3-(4-hydroxyphenyl)prop-2-enoyl]phenoxy]-3,4,5-trihydroxyoxan-2-yl]methyl (E)-3-(4-hydroxyphenyl)prop-2-enoate	0.088613	0.0915422	0.0915724	0.0199235	0.0378914	0.0355605	0.0905759	0.0311251	0.343636	-1.54105	0.000485839
Rubone	0.406584	0.402309	0.370239	0.0357906	0.0347384	0.0361017	0.393044	0.0355436	0.0904315	-3.46703	6.32877e-06
methoxy-myricetin-3-O-hexoside	2.55773	2.5121	2.43255	8.24624	9.16589	9.70149	2.50079	9.03787	3.614	1.8536	0.000105714
Eugenitin	0.0188013	0.0089369	0.00835987	0.0421204	0.0533935	0.0646688	0.0120327	0.0533942	4.43743	2.14972	0.00487633
Isorhamnetin-3,7-di-O-glucoside	0.0662626	0.0652973	0.0625112	0.198455	0.210539	0.218702	0.0646903	0.209232	3.23436	1.69348	1.74709e-05
Coumaroyl quinic acid (isomer of 758, 759)	20.0379	20.3408	18.9343	0.878774	8.80115	4.76484	19.771	4.81492	0.243534	-2.0378	0.0030119
Gentiopicrin	0.00988444	0.0101732	0.00941466	0.03045	0.0232329	0.0362171	0.00982411	0.0299667	3.05032	1.60896	0.0058718
(2R,3S,4S,5R,6R)-5-[(2S,3R,4R)-3,4-dihydroxy-4-(hydroxymethyl)oxolan-2-yl]oxy-2-(hydroxymethyl)-6-(2-phenylethoxy)oxane-3,4-diol	0.0412532	0.0427924	0.0412525	0.0160543	0.0282663	0.0152734	0.041766	0.0198647	0.475618	-1.07212	0.00666215
Casticin	0.00541024	0.00496789	0.00469634	0.00247097	0.00173127	0.00218301	0.00502482	0.00212842	0.423581	-1.23929	0.000638623
Crotonoside	0.0695285	0.0676886	0.0682899	0.0108122	0.0227984	0.0147467	0.0685024	0.0161191	0.235307	-2.08738	0.000125365
PC(36:5)	0.263967	0.00987684	0.236409	0.565493	0.675161	0.533766	0.170084	0.591473	3.47753	1.79806	0.00987174
Dattelic acid	0.116313	0.115987	0.110171	0.0271117	0.056427	0.0504193	0.114157	0.0446527	0.391151	-1.3542	0.00161823
Methyl 1-(hexopyranosyloxy)-7-hydroxy-7-(hydroxymethyl)-1,4a,7,7a-tetrahydrocyclopenta[c]pyran-4-carboxylate	0.00289604	0.00278174	0.00280695	0.00168741	0.000976328	0.00124393	0.00282824	0.00130256	0.460553	-1.11856	0.00191435
Pinolenic_Acid	2.69895	2.81761	2.60656	9.79542	6.79683	5.05899	2.70771	7.21708	2.66538	1.41434	0.031181
hirsutanone	0.08313	0.0768188	0.0669909	0.00238426	0.00151035	0.00527418	0.0756466	0.00305626	0.0404019	-4.62943	0.000114349
(2R)-4-[(1S)-1-Hydroxy-2,6,6-trimethyl-4-oxo-2-cyclohexen-1-yl]-2-butanyl beta-D-glucopyranoside	0.00478495	0.00440984	0.00548965	0.014408	0.0156866	0.0130391	0.00489481	0.0143779	2.93738	1.55453	0.000330648
(2R,3R)-2-(3,4-dihydroxyphenyl)-5,7-dihydroxy-3-[(2S,3R,4S,5S,6R)-3,4,5-trihydroxy-6-(hydroxymethyl)oxan-2-yl]oxy-2,3-dihydrochromen-4-one	0.00299639	0.00299575	0.00281184	0.000967411	0.00139653	0.00108311	0.00293466	0.00114902	0.391534	-1.35279	0.000231029
PRISTIMEROL	0.0075274	0.00815019	0.00722696	0.0309709	0.0203967	0.0420987	0.00763485	0.0311554	4.08069	2.02881	0.0199395
Cucurbitacin_J	0.000633297	0.00101742	0.000277865	0.00588956	0.00454489	0.00906104	0.000642862	0.0064985	10.1087	3.33753	0.0124547
Flavonol base + 4O, 1MeO, O-Hex	0.527598	0.521613	0.526064	1.79251	2.30347	2.09763	0.525092	2.06454	3.93177	1.97518	0.000487989
2,4,6-Trimethoxyphenyl_acetate	0.367211	0.361429	0.367915	0.11036	0.0799975	0.0835456	0.365518	0.0913011	0.249785	-2.00124	9.71357e-06
22-Deoxocucurbitacin_D	0.144751	0.15113	0.150501	0.534815	0.430762	0.509839	0.148794	0.491805	3.30528	1.72477	0.000400153
Di-n-pentyl_phthalate	0.00664575	0.00726884	0.00706363	0.0452015	0.0221379	0.0240632	0.00699274	0.0304676	4.35703	2.12335	0.0336483
JACAGLABROSIDE B	0.00285898	0.0031543	0.00335915	0.0160444	0.0172663	0.0147071	0.00312414	0.0160059	5.12331	2.35707	6.85387e-05
(1E,4Z,6E)-5-hydroxy-1,7-bis(4-hydroxy-3-methoxyphenyl)hepta-1,4,6-trien-3-one	0.0389552	0.0386618	0.0410907	0.0103843	0.00658106	0.00973925	0.0395693	0.00890154	0.224961	-2.15225	2.5875e-05
4-[4-[hydroxy-(4-hydroxy-3-methoxyphenyl)methyl]-3-(hydroxymethyl)oxolan-2-yl]-2-methoxyphenol	0.313077	0.326629	0.301847	0.0130459	0.0101319	0.0102951	0.313851	0.0111576	0.0355508	-4.81397	1.94201e-06
2-[3-[4-[1,3-dihydroxy-1-(4-hydroxy-3-methoxyphenyl)propan-2-yl]oxy-3-methoxyphenyl]propoxy]-6-(hydroxymethyl)oxane-3,4,5-triol	0.0781357	0.0756479	0.0740487	0.00207483	0.00194571	0.00369478	0.0759441	0.00257177	0.033864	-4.8841	6.18714e-07
Methylnissolin-3-O-glucoside	0.00516261	0.00463983	0.00526197	0.00154781	0.00129007	0.00135165	0.00502147	0.00139651	0.278108	-1.84628	6.36679e-05
mollugin	0.442175	0.431002	0.384363	0.118412	0.10801	0.108824	0.41918	0.111749	0.266589	-1.90731	6.91857e-05
dehydroabietic_acid	0.00352226	0.003398	0.0037908	0.0276118	0.0534802	0.055501	0.00357035	0.045531	12.7525	3.67271	0.0094969
Cucurbitacin_L	0.0139618	0.0130913	0.00832157	0.0567035	0.044169	0.041479	0.0117916	0.0474505	4.02411	2.00867	0.00205642
Kenusanone_D	0.0275977	0.0315073	0.027257	0.0109244	0.0132503	0.000762851	0.0287873	0.00831252	0.288756	-1.79207	0.00732582
Antheraxanthin	0.0219471	0.0233742	0.0229474	0.00768479	0.00566277	0.00759862	0.0227562	0.00698206	0.30682	-1.70454	3.60112e-05
n-methyl-2,4-dihydroxy-3-phenylquinoline	0.00989842	0.0137027	0.0109156	0.00273267	0.00205168	0.00106886	0.0115056	0.00195107	0.169576	-2.56	0.00150547
7-[(E)-3-methyl-4-(4-methyl-5-oxo-2H-furan-2-yl)but-2-enoxy]chromen-2-one	0.0743666	0.0802125	0.0762044	0.0353958	0.0397986	0.0294027	0.0769278	0.0348657	0.453226	-1.1417	0.000266349
neobavaisoflavone	0.0401167	0.0409943	0.0401408	0.00219686	0.00110444	0.000639914	0.0404172	0.00131374	0.0325044	-4.94322	2.24939e-07
maesopsin	0.0334816	0.0335627	0.0307165	0.00393671	0.00671333	0.00584588	0.0325869	0.00549864	0.168738	-2.56715	2.63243e-05
alpha-licanic_acid	0.253949	0.248114	0.255955	1.8551	1.16226	0.882906	0.252673	1.30009	5.14535	2.36327	0.0222711
Benzyl 6-O-(6-deoxy-alpha-L-mannopyranosyl)-beta-D-glucopyranoside	0.101206	0.101669	0.099582	0.0376534	0.0702262	0.0385774	0.100819	0.048819	0.484225	-1.04625	0.0083503
5,7,3',5'-Tetrahydroxy-3,6,8,4'-tetramethoxyflavone	0.00201603	0.00179454	0.00180652	0.000247304	8.03941e-05	0.000205689	0.00187236	0.000177796	0.0949579	-3.39657	4.22514e-05
UDP-xylose	0.00237445	0.001683	0.0029411	0.000979133	0.000463487	0.00129359	0.00233285	0.000912071	0.390969	-1.35488	0.0313174
Sesamolin	0.0192151	0.0187907	0.0185673	0.00877844	0.00884559	0.00727275	0.0188577	0.00829893	0.440082	-1.18415	4.26004e-05
Isoimperatorin	0.410473	0.44055	0.400019	0.209038	0.131546	0.141948	0.417014	0.160844	0.385704	-1.37443	0.000703778
[(4E,6E,12E)-3-acetoxytetradeca-4,6,12-trien-8,10-diynyl] acetate	0.00536869	0.00460377	0.00459699	0.0163777	0.0207754	0.0171352	0.00485648	0.0180961	3.72618	1.8977	0.000662148
Icariside I	0.00484159	0.00497147	0.00464981	0.01108	0.0155945	0.0213709	0.00482096	0.0160151	3.32198	1.73205	0.0198279
Symplocosin	0.0130977	0.0139717	0.0134045	0.00206509	0.00183618	0.00209018	0.0134913	0.00199715	0.148032	-2.75602	1.77846e-06
Octinoxate	0.055368	0.0544526	0.0544299	0.194532	0.116721	0.133906	0.0547502	0.148386	2.71024	1.43842	0.016577
clitorin	0.000371435	0.000929346	0.00073461	0.000199777	5.92083e-06	5.96637e-06	0.000678464	7.05548e-05	0.103992	-3.26546	0.0258603
Flavanone base + 3O, 1Prenyl	0.103146	0.110924	0.103037	0.00160823	0.00145995	0.0038669	0.105703	0.0023117	0.0218698	-5.51492	2.88093e-06
Ranaconitine	0.00925316	0.0085307	0.00864953	0.0247353	0.0263382	0.0280869	0.00881113	0.0263868	2.99471	1.58242	5.99411e-05
9-(benzo[d][1,3]dioxol-5-yl)-6,7-dimethoxy-1-oxo-1,3-dihydronaphtho[2,3-c]furan-4-yl acetate	9.61891e-05	0.000247533	0.000141171	0.00103081	0.000508418	0.000581379	0.000161631	0.000706869	4.37335	2.12874	0.0323137
GRAYANOTOXIN_I	0.0793862	0.0807904	0.0775255	0.0149031	0.0121208	0.0133997	0.0792341	0.0134745	0.17006	-2.55589	7.5973e-07
Isoflavone base + 4C, 1Prenyl	0.0406699	0.0409239	0.0363195	0.0180321	0.0161374	0.0160163	0.0393044	0.0167286	0.425617	-1.23237	0.000157753
7-hydroxy-3-phenyl-4H-chromen-4-one	0.00119177	0.00104859	0.000921287	0.00178365	0.00287865	0.00201965	0.00105388	0.00222731	2.11344	1.07959	0.026452
Nevirapine	0.0243245	0.0257593	0.0248708	0.00935877	0.0139532	0.00975849	0.0249848	0.0110235	0.441206	-1.18047	0.000795622
[(2S)-2-hydroxy-3-[(2R,3R,4S,5R,6R)-3,4,5-trihydroxy-6-[[(2S,3R,4S,5R,6R)-3,4,5-trihydroxy-6-(hydroxymethyl)tetrahydropyran-2-yl]oxymethyl]tetrahydropyran-2-yl]oxy-propyl] (9Z,12Z,15Z)-octadeca-9,12,15-trienoate	0.0172437	0.0189191	0.0193845	0.00615674	0.00873046	0.01051	0.0185158	0.00846574	0.457218	-1.12905	0.00210924
Paratunamide D (not validated)	0.0330652	0.0358059	0.036883	0.00546523	0.000497078	0.00264148	0.0352514	0.00286793	0.0813566	-3.6196	6.03423e-05
[1-hydroxy-1-(4-methoxyphenyl)propan-2-yl] 4-methoxybenzoate [IIN-based on	0.0619891	0.0760821	0.0644498	0.0103206	0.00583159	0.00794517	0.067507	0.00803247	0.118987	-3.07112	0.000195252
Cucurbitacin_I	0.00915268	0.00648447	0.0085708	0.0233988	0.0148676	0.0142993	0.00806932	0.0175219	2.17142	1.11864	0.036337
4-hydroxy-9-(3,4,5-trimethoxyphenyl)-5a,6,8a,9-tetrahydro-5H-[2]benzofuro[5,6-f][1,3]benzodioxol-8-one [IIN-based on	0.00805525	0.00931041	0.00939724	0.0540649	0.0410548	0.0380122	0.00892097	0.0443773	4.9745	2.31455	0.00199838
Keracyanine	0.000385295	0.000679678	0.000596709	0.00122616	0.00278698	0.002326	0.000553894	0.00211305	3.81489	1.93164	0.0296856
[(2R,3S,4S,5R,6R)-6-[(2S,3S,4S,5R)-3,4-dihydroxy-2,5-bis(hydroxymethyl)oxolan-2-yl]oxy-3,4,5-trihydroxyoxan-2-yl]methyl (E)-3-(4-hydroxy-3,5-dimethoxyphenyl)prop-2-enoate	0.000370657	0.000318619	0.000436384	0.00645009	0.00642752	0.0100411	0.00037522	0.00763956	20.3602	4.34768	0.00377232
Premarrubiin	0.0721485	0.075215	0.0764358	0.0354917	0.0433331	0.0314141	0.0745997	0.0367463	0.49258	-1.02157	0.000526819
roseoside	0.0770344	0.0613831	0.0610312	0.176398	0.224115	0.218579	0.0664829	0.206364	3.10401	1.63413	0.000935442
Orientin 2''-O-p-trans-coumarate	0.0191564	0.020619	0.0196701	0.00122742	0.00299786	0.000654011	0.0198152	0.00162643	0.0820802	-3.60682	2.50879e-05
Methyl (1S,4aR,6S,7R,7aS)-1-(beta-D-glucopyranosyloxy)-4a,6,7-trihydroxy-7-methyl-1,4a,5,6,7,7a-hexahydrocyclopenta[c]pyran-4-carboxylate	5.90363e-06	5.86659e-06	5.87578e-06	0.00648131	0.00230014	0.00325189	5.882e-06	0.00401111	681.93	9.41348	0.0340051
Limonexic_acid	0.000719057	0.000581981	0.000543975	0.00733498	0.0101389	0.00761312	0.000615005	0.00836232	13.5972	3.76523	0.000973462
Flavanone base + 4O, 1Prenyl	0.60907	0.617183	0.619613	0.083741	0.050732	0.0695865	0.615289	0.0680198	0.110549	-3.17724	6.88544e-07
3-(4-hydroxy-3-methoxyphenyl)propyl 3-(4-hydroxyphenyl)propanoate	0.00868611	0.00929318	0.0081368	0.00176464	0.00164422	0.001396	0.00870536	0.00160162	0.183981	-2.44237	3.52468e-05
1,2-dihydroxyheptadec-16-yn-4-yl acetate	0.0656281	0.0638764	0.0620026	0.0171767	0.0133789	0.0110979	0.0638357	0.0138845	0.217504	-2.20089	1.71235e-05
Sphondin	0.30817	0.3047	0.306714	0.000494624	0.000457978	0.000374202	0.306528	0.000442268	0.00144283	-9.43688	7.02388e-10
3-[4-Hydroxy-3-(3-methyl-2-butenyl)phenyl]-2-propenal	0.00745371	0.00765108	0.00802633	0.0153914	0.0195845	0.0208713	0.00771038	0.0186157	2.41437	1.27165	0.00279614
harpagoside	0.0012111	0.000931992	0.00125351	0.00325559	0.00421659	0.00616276	0.0011322	0.00454498	4.01429	2.00514	0.0166296
Glycyrin	0.015772	0.0141813	0.0144018	0.00294254	0.00280697	0.00270654	0.014785	0.00281869	0.190645	-2.39104	1.84016e-05
Zanthobisquinolone	0.0427544	0.0376215	0.0409636	0.00177431	0.00129251	0.00145635	0.0404465	0.00150772	0.037277	-4.74557	1.34604e-05
Torosaflavone_C	0.00342916	0.00198722	0.00316892	0.000747592	0.000545841	0.00113161	0.00286177	0.000808346	0.282464	-1.82386	0.0124879
2,4,12-Octadecatrienoic_acid_isobutylamide	0.00279847	0.00360931	0.0034968	0.00108249	0.00152787	0.000219403	0.00330153	0.000943254	0.285702	-1.80742	0.00686821
FA 18:5+2O	0.0241323	0.0258679	0.0225833	0.27226	0.106375	0.135284	0.0241945	0.171306	7.08038	2.82383	0.0452446
2H-Naphtho[2,1-c]pyran-7-carboxylic acid, 2-(3-furanyl)-1,4,4a,5,6,6a,7,10,10a,10b-decahydro-7-hydroxy-6a,10b-dimethyl-4-oxo-, methyl ester, (2S,4aS,6aR,7R,10aR,10bR)-	0.00743995	0.00938545	0.00886489	0.00515401	0.00236586	0.00273071	0.00856343	0.00341686	0.399006	-1.32552	0.00805011
Citbismine_A	0.0132922	0.0110585	0.0120355	0.0024277	0.0034628	0.0040473	0.0121287	0.0033126	0.27312	-1.87239	0.000388004
[1,3-dihydroxy-1-(7-methoxy-2-oxochromen-6-yl)-3-methylbutan-2-yl] 3-methylbutanoate [IIN-based on	0.0160493	0.0163813	0.0162041	0.00519076	0.00827014	0.00500192	0.0162116	0.00615427	0.379622	-1.39736	0.000697818
Delphinidin-3-O-(6''-O-alpha-rhamnopyranosyl-beta-glucopyranoside)	0.183579	0.18676	0.171374	0.571435	0.461254	0.554632	0.180571	0.529107	2.93019	1.55099	0.000545783
(2S,3R,4S,5S,6R)-2-[4-[[(3S,4R,5S)-3-hydroxy-5-(4-hydroxy-3-methoxyphenyl)-4-(hydroxymethyl)oxolan-3-yl]methyl]-2-methoxyphenoxy]-6-(hydroxymethyl)oxane-3,4,5-triol	0.13046	0.131375	0.132312	0.00602472	0.0188852	0.00595958	0.131382	0.0102898	0.0783196	-3.67448	9.73337e-06
Didymin	0.00011246	0.000206191	0.00013192	0.00138004	0.00221644	0.00152411	0.00015019	0.00170686	11.3647	3.50648	0.00389856
3-Ethenyl-4-hydroxy-2,5-dimethylhex-5-en-2-yl_acetate	0.0897746	0.0901718	0.0909512	0.014779	0.0146325	0.0155327	0.0902992	0.0149814	0.165908	-2.59154	7.25019e-09
Epicatechin-(4beta-.8)-epicatechin-(2beta-.7,4beta-.8)-catechin	0.0116967	0.010758	0.00986269	0.0012111	0.00588207	0.00120125	0.0107725	0.00276481	0.256655	-1.9621	0.00825186
(3S)-7-O-methylvestitol	0.00295106	0.00103728	0.00150879	0.00462557	0.00678917	0.00631082	0.00183238	0.00590852	3.22451	1.68908	0.00952055
Curcumenol	0.0277775	0.0292298	0.028524	0.00708028	0.014199	0.0135821	0.0285104	0.0116205	0.407587	-1.29482	0.00187746
cynarin	0.00250594	0.00239437	0.00262612	0.0097421	0.00873089	0.0148893	0.00250881	0.0111208	4.43268	2.14818	0.010709
methyl (1S,4aS,7aS)-7-(hydroxymethyl)-1-[(2S,3R,4S,5S,6R)-3,4,5-trihydroxy-6-[[(2R,3R,4S,5S,6R)-3,4,5-trihydroxy-6-[[(E)-3-(4-hydroxyphenyl)prop-2-enoyl]oxymethyl]oxan-2-yl]oxymethyl]oxan-2-yl]oxy-1,4a,5,7a-tetrahydrocyclopenta[c]pyran-4-carboxylate	0.00115042	0.00134123	0.00113376	0.00275335	0.00469346	0.00457785	0.00120847	0.00400822	3.31677	1.72978	0.0114121
Eriosematin	0.0635629	0.0635895	0.063388	0.012929	0.0138032	0.0124883	0.0635134	0.0130735	0.205838	-2.28042	2.17738e-08
Cynaropicrin	0.0636799	0.0656282	0.0522817	0.109425	0.159904	0.182577	0.0605299	0.150636	2.48861	1.31534	0.0149433
Camellianin A	0.024863	0.0248543	0.0249265	0.00322048	0.00304718	0.00613116	0.0248812	0.00413294	0.166107	-2.58982	3.19589e-05
Dihydrosanguinarine	0.166311	0.205062	0.156685	0.00323697	0.00375594	0.00174701	0.176019	0.0029133	0.0165511	-5.91693	0.000305312
Dihydroisoalantolactone	0.0393727	0.0302363	0.0294415	0.0196557	0.0115921	0.0116188	0.0330168	0.0142889	0.432776	-1.20831	0.0108574
1(4H)-Naphthalenone, 4a,5,6,7,8,8a-hexahydro-4-[(3R)-3-hydroxy-3-methyl-4-penten-1-yl]-3,4a,8,8-tetramethyl-, (4S,4aR,8aS)-	0.00694915	0.00682318	0.00736056	0.0244021	0.0315109	0.0343384	0.0070443	0.0300838	4.27066	2.09446	0.00146965
Bayin	0.00400581	0.00357537	0.00321513	0.000334277	0.00102039	0.000418514	0.00359877	0.00059106	0.164239	-2.60613	0.000667813
aschantin	0.0416506	0.0362055	0.0413751	0.00555672	0.00636977	0.00767107	0.0397437	0.00653252	0.164366	-2.60502	5.96684e-05
Kuwanon E	0.00033218	0.000272833	0.000313407	0.000791094	0.000917211	0.00122285	0.00030614	0.00097705	3.19152	1.67424	0.00657875
Isopropyl_beta-D-glucoside	0.018035	0.0170045	0.0168071	0.00649358	0.00744798	0.00527634	0.0172822	0.00640597	0.370669	-1.4318	0.000121249
Ginsenoside Rb1	0.00136713	0.00144753	0.000902333	0.0021594	0.00431649	0.00547288	0.001239	0.00398292	3.21464	1.68466	0.04963
10-deacetylbaccatin III	0.0398485	0.0388827	0.0376281	0.00913364	0.0044333	0.00614133	0.0387864	0.00656942	0.169374	-2.56171	2.90343e-05
5,7-dihydroxy-2-(3-methoxy-4-(((2R,3R,4S,5R,6S)-3,4,5-trihydroxy-6-(hydroxymethyl)tetrahydro-2H-pyran-2-yl)oxy)phenyl)-3-(((2S,3R,4S,5R,6S)-3,4,5-trihydroxy-6-(hydroxymethyl)tetrahydro-2H-pyran-2-yl)oxy)-4H-chromen-4-one	0.0109103	0.0108283	0.0108656	0.0274878	0.0325647	0.0304989	0.010868	0.0301838	2.7773	1.47368	0.000195919
(10S,11S)-Pterosin_C	0.00698332	0.00751583	0.00761445	0.0149328	0.0184338	0.0195843	0.0073712	0.0176503	2.3945	1.25972	0.00189403
Isosalicin	0.0121947	0.0116562	0.0110419	0.000590574	0.00094352	0.00106946	0.0116309	0.00086785	0.0746158	-3.74438	7.66886e-06
13-Episclareol	0.0121842	0.0135629	0.0126313	0.0017537	0.00103583	0.00130991	0.0127928	0.00136648	0.106816	-3.2268	1.51634e-05
2-Cyclohexen-1-one,_4-hydroxy-4-(3-hydroxybutyl)-3,5,5-trimethyl-	0.0162168	0.0146624	0.0155257	0.0275087	0.0297754	0.0374621	0.0154683	0.0315821	2.04173	1.02979	0.00612314
14,15beta-Dihydroxyklaineanone	0.00269271	0.00159774	0.000755619	0.0039316	0.00478187	0.00733285	0.00168202	0.00534878	3.17997	1.66901	0.0346624
Kaempferitrin	0.0569037	0.0579047	0.0584792	0.0147232	0.0135566	0.0139351	0.0577625	0.0140716	0.243612	-2.03734	1.79075e-07
Flossonol	0.00341581	0.00282107	0.00357062	0.0363775	0.0425172	0.0575601	0.00326916	0.0454849	13.9133	3.79839	0.00257538
Sterebin_D	0.384411	0.389566	0.391963	0.151559	0.150144	0.0994626	0.388647	0.133722	0.34407	-1.53923	0.000122845
Bakuchiol	0.0223632	0.0239747	0.0211324	0.00430722	0.00383673	0.00454626	0.0224901	0.00423007	0.188086	-2.41054	2.76323e-05
(2R,3S,4S,5R,6R)-2-(hydroxymethyl)-6-[[(2R,3S,4S,5R,6S)-3,4,5-trihydroxy-6-[4-[(E)-3-hydroxyprop-1-enyl]-2,6-dimethoxyphenoxy]oxan-2-yl]methoxy]oxane-3,4,5-triol	0.00364384	0.00302614	0.00313702	0.00953426	0.00782462	0.0099371	0.003269	0.00909866	2.78332	1.47681	0.000987773
Epigallocatechin_3-O-(3,5-di-O-methylgallate)	0.00446559	0.00418985	0.00412726	0.0264025	0.0307116	0.0436959	0.0042609	0.0336033	7.88644	2.97937	0.00485091
(5R,5aR,8aR,9R)-5-hydroxy-9-(3,4,5-trimethoxyphenyl)-5a,6,8a,9-tetrahydro-5H-[2]benzofuro[5,6-f][1,3]benzodioxol-8-one [IIN-based on	0.0125694	0.0117977	0.0128743	0.0028058	0.000926852	0.00103365	0.0124138	0.00158877	0.127984	-2.96597	9.55307e-05
Prunus_inhibitor_b	0.000586206	0.000713791	0.000790297	5.76338e-06	5.31549e-05	6.46247e-05	0.000696765	4.1181e-05	0.0591032	-4.08062	0.000458171
5-hydroxy-2-(3-hydroxy-4,5-dimethoxyphenyl)-3,7-dimethoxychromen-4-one [IIN-based on	0.137926	0.134781	0.14247	0.0573003	0.0666309	0.0634836	0.138392	0.0624716	0.451409	-1.14749	2.77818e-05
PC(P-19:0)	0.00201415	0.00250583	0.00170867	0.0168032	0.0105713	0.00747573	0.00207622	0.0116167	5.59514	2.48417	0.0256794
Davallioside_A	0.0182081	0.0179281	0.0187311	0.00152562	0.00532215	0.00410085	0.0182891	0.00364954	0.199547	-2.3252	0.000214498
Baccatin III	0.0049927	0.00583024	0.00595843	0.000321326	0.000873817	0.000195856	0.00559379	0.000463666	0.0828894	-3.59267	0.000152758
Gomisin D	0.0249275	0.014584	0.0232194	0.00620753	0.00791529	0.012663	0.0209103	0.0089286	0.426995	-1.22771	0.0327518
1-alpha-Acevaltrate	0.0016519	0.00145305	0.00131776	0.0025833	0.00550367	0.00363703	0.00147423	0.003908	2.65087	1.40646	0.0472447
3-Furanmethanol_glucoside	0.0507335	0.0446162	0.0469545	0.00317737	0.0073469	0.00698621	0.0474347	0.00583683	0.12305	-3.02269	4.8274e-05
(1S,4aS,6S,7R,7aS)-1-(beta-D-Glucopyranosyloxy)-6-{[(2E)-3-(4-hydroxyphenyl)-2-propenoyl]oxy}-7-methyl-1,4a,5,6,7,7a-hexahydrocyclopenta[c]pyran-4-carboxylic_acid	0.0024574	0.00202611	0.00233265	0.0144323	0.00973113	0.0178704	0.00227205	0.0140113	6.16679	2.62452	0.00765703
Sphenostylin_C	0.026613	0.0258184	0.025336	0.00839273	0.00217415	0.00722266	0.0259225	0.00592985	0.228753	-2.12814	0.000504123
(3,6,9-trimethylidene-2-oxo-3a,4,5,6a,7,8,9a,9b-octahydroazuleno[4,5-b]furan-8-yl) acetate	0.0591848	0.0621107	0.0608484	0.00297343	0.00275004	0.00187831	0.0607147	0.00253393	0.041735	-4.5826	3.59722e-07
(2R,3S,4S,5R,6R)-2-(hydroxymethyl)-6-[(E)-3-(4-hydroxyphenyl)prop-2-enoxy]oxane-3,4,5-triol	0.160711	0.113446	0.114474	0.0278784	0.0456626	0.0529397	0.129544	0.0421602	0.325451	-1.61949	0.00718502
5,7,2',5'-Tetramethoxyflavanone	0.0208234	0.0196405	0.0416064	0.00599826	0.00281078	0.00352101	0.0273568	0.00411002	0.150238	-2.73468	0.031989
Shanzhiside methyl ester	0.419074	0.409617	0.37965	0.220719	0.19458	0.176565	0.40278	0.197288	0.489816	-1.02969	0.000299466
decyl acetate	0.00654563	0.00478277	0.00439265	0.0130047	0.0116848	0.0137071	0.00524035	0.0127989	2.44237	1.28828	0.00104878
Physalolactone_B	0.0719957	0.0692733	0.0721219	0.127676	0.247524	0.269785	0.0711303	0.214995	3.02255	1.59577	0.0311012
O-Geranylvanillin	0.00387109	0.00409157	0.00356423	0.0441146	0.0167241	0.022183	0.0038423	0.0276739	7.20244	2.84849	0.0465472
Linoleic_Acid_ethyl_ester	0.00393794	0.00423766	0.00392311	0.00119163	0.00173266	0.0023536	0.0040329	0.0017593	0.436236	-1.19682	0.00292693
2,3-dihydroxypropyl palmitate	0.0735979	0.0805404	0.0710686	0.0283078	0.0343752	0.0275075	0.075069	0.0300635	0.400478	-1.3202	0.000226981
[1-(3,5-dihydroxyphenyl)-12-hydroxytridecan-2-yl]_acetate	0.009444	0.00778898	0.00847198	0.0236296	0.0219372	0.0148579	0.00856832	0.0201416	2.3507	1.23309	0.0132578
(2R,3R,4S,5S,6R)-2-[(E)-3-(4-hydroxy-3-methoxyphenyl)prop-2-enoxy]-6-(hydroxymethyl)oxane-3,4,5-triol	0.0172192	0.0141668	0.0166828	0.0371847	0.0451457	0.0495396	0.0160229	0.0439567	2.74337	1.45595	0.00171099
geniposide	0.0671285	0.0657364	0.0688806	0.0215714	0.0138863	0.0147751	0.0672485	0.0167443	0.248991	-2.00584	4.09091e-05
METHYL BETA-GALACTOSIDE	0.043483	0.0448708	0.0429743	0.141869	0.106508	0.158187	0.043776	0.135522	3.0958	1.63031	0.00385644
Fastigilin_C	0.0236792	0.0210297	0.0242168	0.000120647	0.000407056	5.96637e-06	0.0229752	0.00017789	0.00774268	-7.01295	2.12655e-05
Simmondsin_2'-ferulate	0.00882652	0.00899769	0.00804336	0.0150806	0.0189029	0.0249362	0.00862253	0.0196399	2.27775	1.18761	0.0187716
3E,9Z,12Z,15Z-octadecatetraenoic_acid	0.155218	0.155804	0.150377	0.0229168	0.019313	0.0235182	0.153799	0.021916	0.142497	-2.81099	4.33726e-07
1h-indole-3-butanoic acid	0.00414615	0.00369771	0.00357316	0.00958279	0.0108882	0.0132662	0.00380567	0.0112457	2.95499	1.56315	0.00242698
Catalpol	0.184162	0.165814	0.143104	0.0572423	0.0724952	0.0647854	0.16436	0.0648409	0.394506	-1.34188	0.00141723
Kaur-16-en-18-al	0.0204589	0.0198392	0.0194432	0.0934903	0.136416	0.11399	0.0199138	0.114632	5.75643	2.52517	0.00157745
Persicarin	0.0201356	0.0193393	0.0174582	0.000219603	5.77672e-05	0.000153802	0.0189777	0.000143724	0.00757331	-7.04486	1.88383e-05
Eremopetasinorol	0.00813798	0.00717753	0.0083861	0.0477437	0.0311067	0.0247418	0.00790054	0.0345307	4.37068	2.12786	0.0178727
[(2S,3R,4R,5S,6S)-2-[[(1aS,1bS,2S,5aR,6S,6aS)-1a-(hydroxymethyl)-2-[(2S,3R,4S,5S,6R)-3,4,5-trihydroxy-6-(hydroxymethyl)oxan-2-yl]oxy-2,5a,6,6a-tetrahydro-1bH-oxireno[5,6]cyclopenta[1,3-c]pyran-6-yl]oxy]-3,5-dihydroxy-6-methyloxan-4-yl] (E)-3-(3,4-dihydroxyphenyl)prop-2-enoate	0.00402089	0.00480334	0.00467673	0.0136332	0.01327	0.0201989	0.00450032	0.0157007	3.4888	1.80273	0.00778358
Gambiriin_B3	0.00386429	0.0035177	0.00336848	0.00194295	0.00146289	0.00103498	0.00358349	0.00148027	0.413082	-1.2755	0.00219524
[(1R,5S,6S)-5-acetyloxy-3-(hydroxymethyl)-2-oxo-6-propan-2-ylcyclohex-3-en-1-yl] (E)-2-methylbut-2-enoate	0.0364367	0.0341987	0.0343609	0.00154843	0.00272753	0.00164667	0.0349988	0.00197421	0.056408	-4.14796	2.20041e-06
2,2'-bis(3,4-dihydroxyphenyl)-3',4,5',6-tetrahydroxyspiro[2H-1-benzofuran-3,9'-3,4-dihydro-2H-furo[2,3-h]chromene]-8'-one	0.00646028	0.0128986	0.007829	0.00129841	0.00180138	0.00154445	0.00906262	0.00154808	0.17082	-2.54945	0.0186682
11-Oxo-beta-amyrin	0.0127	0.0148201	0.0154863	0.0345541	0.0251604	0.0444702	0.0143355	0.0347282	2.42254	1.27652	0.0224151
Feruloyl Hexoside (isomer of 849)	0.340089	0.338943	0.308	1.71698	1.25583	2.48344	0.329011	1.81875	5.52794	2.46674	0.0141532
Gambiriin_A2	0.000243734	0.000289905	0.000495254	0.00180993	0.00332703	0.00554715	0.000342964	0.00356137	10.3841	3.3763	0.041626
6'-Hydroxy-4,2',3',4'-tetramethoxychalcone	0.028364	0.0279955	0.0345244	0.0920679	0.0828536	0.0932766	0.0302947	0.0893994	2.95099	1.5612	0.000112062
beta-D-Glucopyranoside, 2-methoxy-4-[(1S,3aS,4R,6aR)-tetrahydro-3a-hydroxy-4-(4-hydroxy-3-methoxyphenyl)-1H,3H-furo[3,4-c]furan-1-yl]phenyl	0.0192352	0.0338164	0.0188937	0.00780468	0.00912461	0.00677968	0.0239818	0.00790299	0.329541	-1.60147	0.0317196
Oleanolic_aldehyde	0.00146656	0.00132719	0.0022298	0.0183062	0.0118651	0.0201781	0.00167451	0.0167831	10.0227	3.3252	0.00396894
Rhamnazin_3-sophoroside	6.07716e-05	5.86659e-06	5.87578e-06	0.000392333	0.000790994	0.000866623	2.41713e-05	0.000683317	28.2697	4.82119	0.0112811
2,2,6,7-Tetramethylbicyclo[4.3.0]nona-1(9),4-dien-8-one	0.0619071	0.0460026	0.0472624	0.0901992	0.163778	0.11099	0.051724	0.121656	2.35202	1.2339	0.0358744
Citrusin_A	0.0022788	0.00241165	0.00191555	0.00560884	0.00839347	0.00952594	0.002202	0.00784275	3.56165	1.83255	0.00859832
2-[4-[3-[3,4-dihydroxy-4-(hydroxymethyl)oxolan-2-yl]oxy-4,5-dihydroxy-6-(hydroxymethyl)oxan-2-yl]oxyphenyl]-7-hydroxy-2,3-dihydrochromen-4-one	0.0107604	0.0100964	0.0142182	0.169848	0.0667574	0.0845958	0.0116917	0.107067	9.15756	3.19496	0.0401052
Gallic acid hexoside	0.0629572	0.0665605	0.108073	0.019093	0.0249498	0.0238978	0.0791968	0.0226469	0.285957	-1.80613	0.0178915
Podorhizol_beta-D-glucoside	0.0045094	0.00507299	0.00455547	0.0101255	0.017796	0.0112451	0.00471262	0.0130555	2.77033	1.47006	0.0254051
gamma-Eudesmol_rhamnoside	0.0530519	0.0546184	0.0539726	0.00851668	0.00975257	0.00490556	0.053881	0.00772494	0.14337	-2.80218	7.07094e-06
Pavetannin_B6	0.00253464	0.000966937	0.00194497	5.76338e-06	0.00049775	0.000532047	0.00181552	0.000345187	0.190132	-2.39493	0.0393746
helonioside A	0.00751179	0.00443691	0.00812223	0.0154173	0.0156202	0.0160849	0.00669031	0.0157075	2.34779	1.23131	0.00146397
Pseudolaric_Acid_B	0.00233145	0.00200054	0.00180241	0.0237528	0.0200004	0.0252172	0.0020448	0.0229902	11.2432	3.49098	0.000178515
Methyl 2-{[6-O-(beta-D-xylopyranosyl)-beta-D-glucopyranosyl]oxy}benzoate	0.00241451	0.00225373	0.00209361	0.00483817	0.00565077	0.00519613	0.00225395	0.00522836	2.31964	1.2139	0.000298179
1,3,6-trihydroxy-4,5-dimethoxy-10-methylacridin-9-one	0.00226128	0.00237891	0.0022626	0.000898984	0.000453615	0.000339652	0.00230093	0.000564084	0.245155	-2.02823	0.000579289
Cyanidin	0.0021587	0.00236494	0.00236908	0.000883826	0.000738343	0.000883292	0.00229757	0.000835154	0.363494	-1.46	6.58823e-05
3,6-bis(3,4,5-trimethoxyphenyl)-1,3,3a,4,6,6a-hexahydrofuro[3,4-c]furan	0.0174709	0.0154865	0.0208194	0.00720638	0.0110723	0.00696675	0.0179256	0.00841513	0.469447	-1.09097	0.00969529
Gambiriin_B2	0.0115102	0.0113212	0.0111474	0.001344	0.00488445	0.00184172	0.0113263	0.00269005	0.237505	-2.07397	0.00147915
Borreverine	0.00163791	0.00172683	0.00271554	0.0044276	0.00561278	0.00426711	0.00202676	0.00476916	2.3531	1.23456	0.00742457
(+|-)-Myrtenyl_acetate	0.108407	0.109338	0.111696	0.0189957	0.0193985	0.0207774	0.109814	0.0197238	0.179612	-2.47705	1.41863e-07
(2R,3S,4S,5R,6S)-2-(hydroxymethyl)-6-(3,4,5-trimethoxyphenoxy)oxane-3,4,5-triol	0.104912	0.102158	0.106694	0.0467946	0.0488541	0.0395278	0.104588	0.0450588	0.430821	-1.21484	4.45248e-05
alpha-Tocotrienol	0.00633403	0.00657453	0.00665453	0.040423	0.0270823	0.0355946	0.00652103	0.0343667	5.27013	2.39784	0.00203712
14-Isopropylpodocarpa-8,11,13-trien-13-ol	0.0091994	0.00830361	0.00797312	0.0184112	0.0290977	0.0242244	0.00849205	0.0239111	2.81571	1.4935	0.00772262
4,11,13,15-Tetrahydroridentin_B	0.0762183	0.109613	0.109326	0.0135937	0.0155916	0.0107821	0.0983856	0.0133225	0.135411	-2.88459	0.00159682
5,7,4'-Trihydroxy-6,8,3'-trimethoxyflavone_4'-[6''-(3-hydroxy-3-methylglutaryl)glucoside]	0.00230241	0.00276805	0.002233	0.00515344	0.00700214	0.00634402	0.00243449	0.00616653	2.53299	1.34084	0.00274906
Apodanthoside (Not validated)	15.0941	15.0943	14.2039	0.0178194	0.101948	0.0743215	14.7974	0.0646963	0.00437213	-7.83745	9.98669e-07
Malvidin_3-glucoside-4-vinylcatechol	0.000365354	4.86331e-05	0.000199327	0.00233964	0.0010162	0.00138073	0.000204438	0.00157886	7.72292	2.94915	0.0274673
5-Megastigmen-7-yne-3,9-diol_9-glucoside	0.233633	0.23239	0.23057	0.0537592	0.0738644	0.0639643	0.232198	0.0638626	0.275036	-1.86231	8.81129e-06
Cinnamoside	0.0206869	0.0204153	0.0204481	0.0712589	0.116696	0.109921	0.0205167	0.0992917	4.83954	2.27487	0.00510278
Ceanothic_acid	0.135683	0.180177	0.157918	1.13652	0.712193	0.913163	0.157926	0.920625	5.82946	2.54336	0.00346289
DIETHYL SUCCINATE	0.0284258	0.0269516	0.0287544	0.00666305	0.0051932	0.0058712	0.028044	0.00590915	0.21071	-2.24667	5.90583e-06
1-O-b-D-glucopyranosyl sinapate	0.446975	0.425379	0.754333	0.0373976	0.030246	0.0497227	0.542229	0.0391221	0.0721504	-3.79285	0.00911068
Cinnamtannin_A2	0.00180464	0.00337774	0.00106488	7.2028e-05	5.92083e-06	5.96637e-06	0.00208242	2.79717e-05	0.0134323	-6.21815	0.0395113
Pokeberrygenin	0.00424735	0.0009559	0.00349544	0.0556825	0.034176	0.0272883	0.00289956	0.039049	13.4672	3.75138	0.0137062
Plicatic_acid	0.00387636	0.00276629	0.00369018	0.00207914	0.00102813	0.000487978	0.00344428	0.00119841	0.347944	-1.52307	0.0179283
[(1aR,1bS,2S,5aS,6R,6aS)-5a-hydroxy-1a-methyl-2-[(2S,3R,4S,5S,6R)-3,4,5-trihydroxy-6-(hydroxymethyl)oxan-2-yl]oxy-1b,2,6,6a-tetrahydrooxireno[1,2]cyclopenta[4,5-b]pyran-6-yl] (2E,6S)-6-hydroxy-2,6-dimethylocta-2,7-dienoate	0.00284117	0.00318862	0.00247022	0.00871727	0.0118391	0.0172443	0.00283334	0.0126002	4.44713	2.15288	0.0174281
1-[3-methoxy-4-[(2S,3R,4S,5S,6R)-3,4,5-trihydroxy-6-[[(2R,3R,4R,5R,6S)-3,4,5-trihydroxy-6-methyloxan-2-yl]oxymethyl]oxan-2-yl]oxyphenyl]ethanone	0.0260211	0.0260237	0.0256945	0.0644097	0.196228	0.192257	0.0259131	0.150965	5.82582	2.54246	0.0446299
2-Aminoacrylic_acid	0.032529	0.0322405	0.0317038	0.0551909	0.0673891	0.0720701	0.0321577	0.0648834	2.01766	1.01268	0.00289471
Scutellarioside II	0.616386	0.598102	0.560043	0.0472211	0.157793	0.32175	0.591511	0.175588	0.296847	-1.75221	0.00695303
7-O-beta-glucopyranosyl-4'-hydroxy-5-methoxyisoflavone	0.0276462	0.0362642	0.0264254	0.0668878	0.17987	0.186316	0.0301119	0.144358	4.79406	2.26125	0.0425297
Shanzhiside	0.166253	0.158556	0.150645	0.0104748	0.0411103	0.0164965	0.158484	0.0226939	0.143193	-2.80397	0.000198456
Lethedoside_B	0.0125578	0.0123594	0.0124613	0.00522856	0.00550414	0.00644712	0.0124595	0.00572661	0.459617	-1.1215	5.55868e-05
1-Acetoxypinoresinol	0.0292567	0.0283505	0.0293065	0.0166752	0.0141342	0.0123103	0.0289712	0.0143732	0.496121	-1.01124	0.000361709
Daphnoretin	0.0156802	0.0176294	0.0149864	0.000825963	0.000740165	0.000748273	0.0160987	0.000771467	0.0479211	-4.38319	4.19455e-05
Spirosol-5-en-3-yl acetate	0.000794029	0.000676579	0.00101373	0.00313983	0.00233235	0.00317496	0.000828113	0.00288238	3.48066	1.79936	0.00216244
Benzyl 2-O-[(2S,3R,4R)-3,4-dihydroxy-4-(hydroxymethyl)tetrahydro-2-furanyl]-3-O-beta-D-glucopyranosyl-beta-D-glucopyranoside	0.0317234	0.0301731	0.0306656	0.0102717	0.00788959	0.00735953	0.030854	0.00850695	0.275716	-1.85874	2.42711e-05
Mesifurane	0.0171156	0.0173978	0.0185998	0.00649012	0.00462481	0.0052593	0.0177044	0.00545808	0.30829	-1.69764	6.70229e-05
Deacetylisoipecoside	0.0225866	0.0263965	0.0253889	0.00826872	0.0124725	0.00508129	0.0247907	0.00860752	0.347208	-1.52613	0.00262024
(2S,3R,4S,5S,6R)-2-[[(1S,4aR,7aS)-7-(hydroxymethyl)-1,4a,5,7a-tetrahydrocyclopenta[c]pyran-1-yl]oxy]-6-(hydroxymethyl)oxane-3,4,5-triol	0.179492	0.183708	0.16921	0.0280053	0.0192052	0.0186306	0.17747	0.021947	0.123666	-3.01548	7.83243e-06
(6beta)-11,12-Dihydroxy-6,20-epoxyabieta-8(14),9(11),12-triene-7,20-dione	0.00253668	0.00282829	0.00372838	0.000816879	0.00069849	0.000794877	0.00303112	0.000770082	0.254059	-1.97676	0.003298
2-(Hexopyranosyloxy)-1a-(hydroxymethyl)-1a,1b,2,5a,6,6a-hexahydrooxireno[4,5]cyclopenta[1,2-c]pyran-6-yl 3,4-dimethoxybenzoate	0.0287073	0.0313665	0.0292492	0.0119386	0.0160977	0.0149376	0.0297743	0.0143246	0.481107	-1.05557	0.000477168
4,8-Dimethoxyfuro[2,3-b]quinolin-7-yl_2-O-acetyl-6-deoxy-3-O-beta-D-glucopyranosyl-alpha-L-mannopyranoside	0.00176668	0.00240395	0.00203216	0.00111905	0.00131939	0.000556348	0.0020676	0.000998264	0.482814	-1.05046	0.0219737
2-Hydroxy-2-(hydroxymethyl)-2H-pyran-3(6H)-one	0.00257023	0.00281881	0.00275539	0.0343405	0.0154178	0.0204435	0.00271481	0.0234006	8.61962	3.10762	0.0216755
Hispidulin_7-sulfate	0.00626237	0.0064852	0.00678882	0.00285659	0.00216297	0.00363599	0.00651213	0.00288518	0.443048	-1.17447	0.0013087
1-(3,4-dihydroxyphenyl)-6,7-dihydroxy-1,2-dihydronaphthalene-2,3-dicarboxylic acid	0.155696	0.155389	0.151693	0.00167908	0.00155416	0.00188957	0.15426	0.0017076	0.0110697	-6.49725	3.06638e-08
3,5,8-Trimethoxy-3',4'-methylenedioxy-7-prenyloxyflavone	0.000634237	0.000504046	0.000597021	0.00662839	0.00218821	0.00526914	0.000578435	0.00469525	8.11716	3.02098	0.0350876
Estr-5-ene-3,11-dione,_17-[(1R,3E)-1,5-dihydroxy-1,5-dimethyl-2-oxo-3-hexen-1-yl]-2-(beta-D-glucopyranosyloxy)-16-hydroxy-4,4,9,14-tetramethyl-,_(2beta,9beta,10alpha,16alpha,17beta)-_	5.90363e-06	0.000235613	0.0001132	0.00221887	0.00141435	0.000697274	0.000118239	0.0014435	12.2083	3.60979	0.0406721
Flavone base + 4O, O-MalonylHex	0.0180267	0.0164592	0.0163252	0.00217899	0.012601	0.00715472	0.016937	0.00731158	0.431692	-1.21193	0.0346192
gamma-mangostin	0.40734	0.404541	0.398933	0.0040676	0.296296	0.00431727	0.403605	0.10156	0.251633	-1.9906	0.0361829
Isosyringinoside	0.0262535	0.0268088	0.0239334	0.0100681	0.00860702	0.00859272	0.0256652	0.00908929	0.354148	-1.49758	7.99045e-05
[(2R,3S,4S,5R,6S)-3,4,5-trihydroxy-6-(4-hydroxyphenoxy)oxan-2-yl]methyl (E)-3-(1-hydroxy-4-oxocyclohexa-2,5-dien-1-yl)prop-2-enoate	0.29441	0.287639	0.323744	0.0711421	0.0179737	0.0225556	0.301931	0.0372238	0.123286	-3.01992	0.000199671
Flavone base + 4O, C-Hex-CoumaroylHex	0.103247	0.111564	0.111225	0.00462136	0.0500483	0.0172611	0.108679	0.0239769	0.220622	-2.18035	0.00357842
asterric acid	0.00895417	0.0083218	0.00823796	0.00322692	0.00529995	0.0024583	0.00850464	0.00366172	0.430556	-1.21573	0.00527795
Flavonol base + 4O, 1MeO, O-Hex-Hex, O-Hex	0.0021967	0.00213943	0.00211532	0.00329153	0.0060698	0.00567895	0.00215048	0.00501342	2.3313	1.22113	0.0300495
Chikusetsusaponin III	0.0023216	0.00232296	0.0022615	0.0201389	0.0105736	0.012816	0.00230202	0.0145095	6.30294	2.65602	0.0134066
Podophyllin Acetate	0.0119281	0.011913	0.0111454	0.00147716	0.000898569	0.00121527	0.0116622	0.001197	0.102639	-3.28435	4.46546e-06
O-methylisopiline	0.020707	0.0211661	0.0208367	0.00065616	0.00520116	0.00282915	0.0209033	0.00289549	0.138518	-2.85185	0.000166961
Hexandraside_F	0.00317017	0.00271536	0.00283413	0.000563553	0.000636081	0.000515429	0.00290655	0.000571687	0.196689	-2.34601	7.7104e-05
6-(furan-3-yl)-13-hydroxy-5,12,16,16-tetramethyl-7,10,17-trioxahexacyclo[13.3.3.0鹿,鹿鈦.0虏,鹿虏.0鈦,鹿鹿.0鈦,鹿鹿]henicos-19-ene-8,14,21-trione	0.072475	0.073321	0.0681452	0.144087	0.129042	0.163216	0.0713137	0.145448	2.03956	1.02826	0.00177833
Amoricin	0.000195884	5.86659e-06	5.87578e-06	0.00118463	0.000915256	0.00138627	6.92089e-05	0.00116205	16.7905	4.06957	0.00190643
5,7-dihydroxy-2-(4-hydroxyphenyl)-6-[3,4,5-trihydroxy-6-(hydroxymethyl)oxan-2-yl]-2,3-dihydrochromen-4-one [IIN-based on	0.000517707	0.000984042	0.000768166	0.000331123	0.000314742	0.000212055	0.000756638	0.000285973	0.377952	-1.40372	0.0281293
Lunarine	0.0123413	0.0116608	0.0123501	0.07977	0.146964	0.172348	0.0121174	0.133027	10.9782	3.45657	0.0118962
(3R)-5-methyl-3-[(2S,3R,4S,5S,6R)-3,4,5-trihydroxy-6-(hydroxymethyl)oxan-2-yl]oxy-3-[[4-[(2S,3R,4S,5S,6R)-3,4,5-trihydroxy-6-(hydroxymethyl)oxan-2-yl]oxyphenyl]methoxycarbonyl]hexanoic acid	0.0206219	0.0204025	0.020782	0.0908974	0.223984	0.2698	0.0206021	0.194894	9.45989	3.24182	0.0314219
Prostaglandin_A1	0.0104795	0.0093326	0.00762005	0.00246303	0.00173986	0.00240405	0.00914406	0.00220231	0.240846	-2.05382	0.00129428
2,3,14-trihydroxy-10,13-dimethyl-17-(2,3,6,7-tetrahydroxy-5,6-dimethylheptan-2-yl)-2,3,4,5,9,11,12,15,16,17-decahydro-1H-cyclopenta[a]phenanthren-6-one	0.0228506	0.0252182	0.0200145	0.00841141	0.00958156	0.0120682	0.0226944	0.0100204	0.441535	-1.1794	0.00237945
4-[3,4,5-trihydroxy-6-(hydroxymethyl)oxan-2-yl]oxy-9-(3,4,5-trimethoxyphenyl)-5a,6,8a,9-tetrahydro-5H-[2]benzofuro[6,5-f][1,3]benzodioxol-8-one	0.00803742	0.00887762	0.00875296	0.0304703	0.0782632	0.0661662	0.008556	0.0582999	6.81392	2.76848	0.0256584
Viniferifuran	0.0234875	0.0235665	0.0238684	0.00499673	0.010744	0.00808839	0.0236408	0.00794303	0.335988	-1.57352	0.000705166
(1S,3R,3aS,4S,8aR)-1-Acetoxy-3-hydroxy-3-isopropyl-6,8a-dimethyl-1,2,3,3a,4,5,8,8a-octahydro-4-azulenyl_4-hydroxybenzoate	0.000743044	0.000774154	0.000793166	5.76338e-06	0.00012031	2.2688e-05	0.000770122	4.9587e-05	0.0643885	-3.95705	4.83411e-05
Cartormin	0.0056303	0.00437421	0.00409974	0.000357169	0.000404916	0.000107702	0.00470142	0.000289929	0.0616685	-4.01932	0.000778974
ent-16-Kauren-19-ol_acetate	0.0859136	0.073755	0.078708	0.0236082	0.0271321	0.0178868	0.0794589	0.0228757	0.287893	-1.79639	0.000218508
3-(Methylsulfinyl)propylglucosinolate	0.00288595	0.00292748	0.00341965	2.3714e-05	0.00225355	2.45952e-05	0.00307769	0.000767285	0.249305	-2.00402	0.0388001
Epimedokoreanin_A	0.033198	0.0282459	0.0336758	0.00532173	0.00454661	0.0015785	0.0317066	0.00381562	0.120341	-3.05479	0.000177927
Eleganin	0.00734989	0.00714611	0.00924672	0.0152127	0.0182581	0.0179994	0.00791424	0.0171568	2.16784	1.11626	0.00144504
3-[1,1-bis(4-hydroxyphenyl)-3-oxo-3-(2,4,6-trihydroxyphenyl)propan-2-yl]-5,7-dihydroxychromen-4-one	0.0185126	0.0193714	0.0186441	0.00144742	6.94271e-05	0.000134586	0.0188427	0.000550479	0.0292145	-5.09717	3.96702e-06
Decuroside_III	0.00111541	0.00084165	0.000649199	0.000325983	0.00049267	0.000240004	0.000868754	0.000352886	0.406198	-1.29974	0.0287272
3_,5_,15_-O-triacetoxy-7_-O-benzoyloxy-14_-O nicotynoyloxymyrsinol	5.90363e-06	5.86659e-06	5.87578e-06	0.000493003	0.000997215	0.000384041	5.882e-06	0.000624753	106.214	6.73084	0.0305947
2-[2-[1-carboxy-2-(3,4-dihydroxyphenyl)ethoxy]carbonyl-3,4-bis(3,4-dihydroxyphenyl)cyclobutanecarbonyl]oxy-3-(3,4-dihydroxyphenyl)propanoic acid	0.00103801	0.00258297	0.00231916	0.00021076	0.000328407	0.000146339	0.00198004	0.000228502	0.115403	-3.11525	0.0218051
(3R,3'R,3a'R,5S,6a'S,8'R,10'R,10a'R)-5-(3-Furyl)-3',10'-dihydroxy-8'-methyldecahydro-8'H-spiro[furan-3,7'-naphtho[1,8a-c]furan]-2-one	5.90363e-06	8.15723e-05	5.87578e-06	0.00053498	0.000417463	0.000452113	3.11172e-05	0.000468185	15.0459	3.91129	0.000529184
4-[2-(2,6-dimethoxy-4-prop-2-enylphenoxy)-1-hydroxypropyl]-2-methoxyphenol	0.00104859	0.00112099	0.000921073	0.000253808	0.000615053	0.000305082	0.00103022	0.000391314	0.379837	-1.39655	0.0073456
Quercetin 3-O-neohesperidoside	1.97053	1.9489	1.85515	0.0682507	0.104706	0.106489	1.92486	0.0931487	0.0483925	-4.36907	1.0551e-06
Oolonghomobisflavan_B	0.00380554	0.00418884	0.00406634	0.000185639	0.000174608	0.000398484	0.00402024	0.00025291	0.0629093	-3.99058	9.65742e-06
NOSCAPINE	0.0675297	0.0668808	0.0694358	0.0119867	0.0106377	0.0214923	0.0679488	0.0147056	0.216421	-2.20809	0.000108963
licoricidin	0.153117	0.151947	0.14674	0.0252039	0.0101892	0.0148759	0.150601	0.0167563	0.111263	-3.16795	1.02463e-05
Gossypol	5.90363e-06	0.000632477	0.000167077	0.00305502	0.00531301	0.00578703	0.000268486	0.00471835	17.5739	4.13537	0.00672992
USNIC ACID	0.00854094	0.010618	0.00996286	0.000967187	0.000558754	0.000590726	0.00970728	0.000705556	0.0726831	-3.78224	0.000136726
Vindoline	5.90363e-06	0.000135345	9.40301e-05	0.000200328	0.000413482	0.000300404	7.84262e-05	0.000304738	3.88566	1.95816	0.0353903
M521T195	0.165054	0.17548	0.1533	0.0371197	0.0855331	0.069782	0.164612	0.0641449	0.389675	-1.35966	0.00301255
M330T250	0.399361	0.38773	0.406094	0.123922	0.141785	0.0953915	0.397728	0.120366	0.302635	-1.72435	4.44472e-05
M561T56	0.0019653	0.00202837	0.00165401	0.000173825	0.000273084	0.000144582	0.00188256	0.000197164	0.104732	-3.25523	0.000159511
M561T283	0.0153363	0.0369607	0.0163522	0.174625	0.18424	0.203192	0.0228831	0.187352	8.18738	3.0334	0.000114776
M373T25_2	2.70169	2.8004	2.56178	0.62189	0.551183	0.69535	2.68796	0.622808	0.231703	-2.10965	1.38999e-05
M367T244_2	0.0129926	0.0109116	0.0112551	0.000949846	0.0028009	0.00116426	0.0117198	0.00163833	0.139793	-2.83864	0.000316632
M393T202_5	0.00724293	0.00736185	0.00606649	0.00202958	0.00292991	0.00171772	0.00689043	0.00222574	0.323019	-1.63031	0.0010626
M442T171	0.00176362	0.000637738	0.00159546	0.00749004	0.0073322	0.0158698	0.00133227	0.0102307	7.67909	2.94094	0.0351364
N-Acetylaspartylglutamate	0.0494274	0.0521791	0.0478441	0.117434	0.0758629	0.117795	0.0498169	0.103697	2.08157	1.05767	0.0182174
M596T200	0.00225869	0.00232261	0.00228326	0.00576006	0.00590234	0.00729591	0.00228819	0.00631944	2.76176	1.46559	0.00119298
M443T245	0.00286016	0.00256926	0.00233756	0.00557339	0.00894702	0.0141385	0.002589	0.00955297	3.68984	1.88356	0.0492874
M313T228	0.0247196	0.0246058	0.0244514	0.00456972	0.00474661	0.00465819	0.0245922	0.00465817	0.189416	-2.40037	2.84231e-09
M484T60	0.0160415	0.0173126	0.0165335	0.0464744	0.0407702	0.0602463	0.0166292	0.0491637	2.95646	1.56387	0.00493919
M221T217_1	0.000478335	0.000715408	0.000899719	0.00893777	0.0244801	0.0205642	0.000697821	0.017994	25.786	4.68852	0.0207495
M457T278	0.0141578	0.0209667	0.0160585	0.0429132	0.0443396	0.0431378	0.017061	0.0434635	2.54754	1.3491	0.000220286
M558T218	0.0187827	0.0198923	0.0199699	0.00014846	0.00126825	0.000869297	0.0195483	0.000762002	0.0389804	-4.68111	3.10287e-06
Syringetin	0.0216029	0.022335	0.025315	2.3714e-05	2.20774e-05	2.45952e-05	0.0230843	2.34622e-05	0.00101637	-9.94236	3.46698e-05
M425T257	0.037787	0.0394887	0.0390312	0.114817	0.110887	0.139841	0.0387689	0.121849	3.14295	1.65212	0.000792582
3-(4-Hydroxyphenyl)pyruvate	0.730541	0.563713	0.635879	0.045072	0.023117	0.00720507	0.643377	0.0251314	0.0390616	-4.67811	0.000237054
M489T269	0.0822857	0.0859037	0.0832177	0.361052	0.302542	0.410206	0.0838023	0.357933	4.27116	2.09463	0.000918382
M325T200_1	0.00947663	0.0106698	0.00848984	0.00237157	0.00751891	0.00396821	0.00954542	0.00461956	0.483956	-1.04705	0.0402749
Sulochrin	0.00549371	0.00613235	0.00511859	0.0785721	0.0312014	0.0565039	0.00558155	0.0554258	9.93018	3.31182	0.0219393
M517T208	0.000754246	0.000584007	0.000670841	0.00356448	0.00173985	0.0018015	0.000669698	0.00236861	3.53683	1.82246	0.0473212
M221T194_1	0.00660033	0.00554489	0.00575407	0.0278902	0.0248639	0.0287798	0.00596643	0.027178	4.55515	2.1875	6.59855e-05
Demethylsulochrin	0.0772812	0.077191	0.0696948	0.000342153	2.20774e-05	0.000524219	0.0747223	0.00029615	0.00396334	-7.97907	7.80361e-06
Pelargonidin 3-O-beta-D-sambubioside	0.04075	0.0395224	0.0392132	0.122126	0.409937	0.345021	0.0398285	0.292361	7.3405	2.87588	0.0442316
2,3-Bis(4-hydroxyphenyl)-1,2-propanediol	0.625593	0.55528	0.523122	0.164026	0.0531861	0.0499057	0.567999	0.0890393	0.15676	-2.67337	0.000575402
M467T285	0.0019238	0.00303758	0.0042495	0.0289846	0.029583	0.032295	0.00307029	0.0302875	9.86471	3.30228	2.38989e-05
M367T228	0.0769624	0.0820172	0.0773526	0.0122309	0.00842523	0.0104103	0.0787774	0.0103555	0.131452	-2.92739	4.02397e-06
M479T289	0.00909152	0.00933081	0.00890023	0.00409537	0.00488764	0.00417036	0.00910752	0.00438446	0.481411	-1.05466	7.40217e-05
M273T136	0.119325	0.115846	0.113616	0.00217875	0.00184336	0.00201207	0.116262	0.00201139	0.0173005	-5.85305	2.69646e-07
M401T52	0.0169229	0.0168745	0.0164574	0.00545819	0.00576313	0.00472425	0.0167516	0.00531519	0.317294	-1.65611	4.76337e-06
M620T288	0.0121681	0.0133711	0.0121529	0.00593309	0.00614239	0.00333949	0.012564	0.00513832	0.408971	-1.28993	0.00167516
M499T255	0.00602293	0.00615598	0.00552086	0.0829982	0.0483651	0.0552786	0.00589992	0.062214	10.5449	3.39847	0.00600237
M531T249_2	0.0012474	0.00195138	0.00219854	0.0175958	0.00917407	0.00993779	0.0017991	0.0122359	6.8011	2.76577	0.0181525
M435T269	0.0188559	0.0206289	0.0218949	0.0639174	0.0590502	0.073937	0.0204599	0.0656349	3.20797	1.68166	0.000539534
5-(3,4-Diacetoxybut-1-ynyl)-2,2'-bithiophene	0.674095	0.723477	0.671537	0.215108	0.466127	0.315785	0.689703	0.33234	0.481859	-1.05332	0.00881884
M480T186	0.0860185	0.0792065	0.0860623	0.00206163	0.00944632	0.00979451	0.0837624	0.00710082	0.0847733	-3.56025	2.28644e-05
M397T27	0.0695336	0.0751353	0.072321	0.0210457	0.0237551	0.028362	0.07233	0.0243876	0.337171	-1.56845	5.72805e-05
M387T228	0.028031	0.0324073	0.0310469	0.00405796	0.00318381	0.00313703	0.0304951	0.0034596	0.113448	-3.1399	3.43082e-05
M491T173_2	0.00931804	0.00948238	0.010061	0.00351207	0.00380161	0.00344753	0.00962047	0.00358707	0.372858	-1.4233	1.75527e-05
M610T197_1	0.258951	0.244047	0.23489	0.0409772	0.0270655	0.0572363	0.245963	0.0417597	0.16978	-2.55826	5.29973e-05
M582T244_2	0.0448739	0.0486773	0.0438102	0.4558	0.237555	0.193054	0.0457871	0.29547	6.45311	2.69	0.0371168
M475T208	0.00144135	0.00192086	0.00153713	0.00777175	0.0049141	0.00656092	0.00163311	0.00641559	3.92844	1.97396	0.00472151
M513T25	0.0624235	0.064223	0.051972	0.026756	0.0175379	0.0165882	0.0595395	0.0202941	0.34085	-1.55279	0.00143418
M465T265	0.000659366	0.000845597	0.00071339	0.0105267	0.00850015	0.0105811	0.000739451	0.00986931	13.3468	3.73842	0.0001853
M482T209	0.120542	0.120829	0.114623	0.0366751	0.0564641	0.0529703	0.118665	0.0487032	0.410427	-1.2848	0.000403724
M383T26_2	0.684348	0.664934	0.605925	0.208259	0.199043	0.259113	0.651736	0.222138	0.340841	-1.55283	0.000139654
M611T227	0.0115336	0.0151013	0.0150115	0.00088679	0.00198922	0.000639617	0.0138821	0.00117188	0.0844163	-3.56633	0.000519774
M634T222	5.90363e-06	5.86659e-06	5.87578e-06	0.00452996	0.00950938	0.0102421	5.882e-06	0.0080938	1376.03	10.4263	0.0107628
M657T198	0.0253703	0.025289	0.0247993	0.00592435	0.00634683	0.00594011	0.0251529	0.00607043	0.241341	-2.05085	1.17217e-07
M521T196	0.133211	0.122491	0.112913	0.0677201	0.052929	0.0473489	0.122872	0.0559993	0.455755	-1.13367	0.00137616
M447T210_3	0.0269594	0.0288129	0.0277049	0.00369986	0.00347764	0.00379839	0.0278257	0.00365863	0.131484	-2.92704	1.56664e-06
M377T162	2.3882	2.44818	2.28372	0.0802733	0.0554339	0.0901888	2.37337	0.0752986	0.0317265	-4.97817	1.25187e-06
M459T347_2	0.0294162	0.0322779	0.0313087	0.0202006	0.0124724	0.0110751	0.0310009	0.0145827	0.470397	-1.08805	0.00516527
M492T168_1	0.0108535	0.0132087	0.0107413	0.0276383	0.0214378	0.0397149	0.0116012	0.029597	2.5512	1.35118	0.0294762
M386T164	0.0769515	0.0934234	0.087064	0.00376768	0.00100873	0.00263707	0.085813	0.00247116	0.0287971	-5.11793	6.79667e-05
M505T238_2	0.00114237	0.000823742	0.000971871	0.00288595	0.00232159	0.00245836	0.000979328	0.0025553	2.60924	1.38363	0.00123183
M568T172	0.115592	0.117818	0.114337	0.0267139	0.039127	0.0411923	0.115916	0.0356777	0.307791	-1.69998	6.53205e-05
M306T245	0.00578212	0.00464795	0.00536788	0.0020701	0.000726861	0.00348288	0.00526599	0.00209328	0.39751	-1.33094	0.0211853
1,2-Bis(3,4-dimethoxyphenyl)propane-1,3-diol	0.0534768	0.0538593	0.051435	0.000538496	0.00328721	0.00330747	0.0529237	0.00237772	0.0449274	-4.47626	1.82584e-06
Versiconol acetate	0.0112513	0.00913286	0.0100718	0.0288851	0.0551692	0.0675865	0.010152	0.0505469	4.97901	2.31586	0.0241082
M567T212	0.0298452	0.0328615	0.030708	0.0102771	0.0211278	0.0114454	0.0311382	0.0142835	0.458711	-1.12434	0.00901901
M307T193_1	0.00334195	0.00358238	0.00378567	0.00117864	0.00018998	0.000403384	0.00357	0.000590667	0.165453	-2.59551	0.000801166
M407T238	0.00639856	0.00745078	0.00706036	0.0770311	0.0395459	0.0536545	0.0069699	0.0567438	8.14126	3.02525	0.0104035
M223T201_2	0.157259	0.141228	0.147976	0.00260381	0.00295212	0.0028406	0.148821	0.00279884	0.0188068	-5.7326	6.11833e-06
M259T188	0.00522174	0.00581338	0.00546858	0.03351	0.0151526	0.0199309	0.00550123	0.0228645	4.15625	2.05528	0.0343076
M269T236_2	0.010043	0.00327423	0.00373004	0.0149953	0.0192139	0.0200193	0.00568243	0.0180761	3.18106	1.66951	0.00988471
M519T197	0.000610794	0.00040969	0.000431952	0.0117188	0.0105222	0.0107596	0.000484146	0.0110002	22.7209	4.50595	9.24616e-06
M483T209_2	0.914718	0.939244	0.889036	0.124992	0.0820135	0.11305	0.914333	0.106685	0.116681	-3.09936	1.96667e-06
M275T200	0.00292734	0.00282144	0.00512776	0.00134821	0.00119142	0.00120055	0.00362551	0.00124673	0.343876	-1.54004	0.0342776
M462T196	0.670522	0.681532	0.641782	0.154352	0.108398	0.104428	0.664612	0.122393	0.184157	-2.44099	1.08466e-05
M500T157_2	0.0596908	0.0599874	0.0624014	0.163524	0.321453	0.290049	0.0606932	0.258342	4.25653	2.08968	0.0149239
2-Hydroxy-2,4-pentadienoate	0.00497961	0.00465418	0.00459546	0.00192134	0.00117165	0.00143903	0.00474308	0.00151067	0.318501	-1.65063	0.000205701
M539T246_2	0.00158832	0.00202241	0.000987523	0.00472376	0.00348942	0.0055543	0.00153275	0.00458916	2.99407	1.58211	0.010363
M320T186	0.0119384	0.0115444	0.0142893	0.00237906	0.00443031	0.00338312	0.0125907	0.0033975	0.269842	-1.88982	0.000909529
M486T150_1	0.000270682	9.75913e-05	0.000450888	0.000509127	0.000647002	0.000676501	0.000273054	0.000610877	2.2372	1.1617	0.0417334
Pelargonidin 3-O-rutinoside	0.0132601	0.0137038	0.0119455	0.00766478	0.00105436	0.00308568	0.0129698	0.00393494	0.303392	-1.72074	0.0111454
M537T167_1	0.0345142	0.033647	0.0214355	0.25538	0.198804	0.306667	0.0298656	0.253617	8.49194	3.08609	0.00205889
M659T266	0.00257597	0.00241629	0.00177098	0.000935036	0.00137843	0.0010444	0.00225441	0.00111929	0.496488	-1.01017	0.0154037
M539T217_4	0.00762206	0.0079903	0.0089631	0.000872171	0.00033116	0.00133636	0.00819182	0.000846563	0.103342	-3.2745	0.000119471
M469T195_1	0.176871	0.166238	0.158996	0.00226383	0.00818877	0.0116141	0.167369	0.00735556	0.0439483	-4.50805	1.07377e-05
M465T178_1	6.48737	6.582	6.35866	0.0488028	0.0506666	0.0573836	6.47601	0.0522843	0.00807354	-6.95258	6.19972e-08
M351T25	0.0184037	0.0147411	0.0123887	0.0519148	0.0412438	0.0351602	0.0151778	0.0427729	2.81812	1.49473	0.00605966
Malvidin 3-O-glucoside	0.285828	0.273736	0.26943	0.0144985	0.0210435	0.156709	0.276331	0.0640838	0.231909	-2.10837	0.0103889
Indole-3-acetyl-myo-inositol	0.0274855	0.0263002	0.0252812	0.00669379	0.00525191	0.00640612	0.0263556	0.00611727	0.232105	-2.10715	1.27404e-05
M648T224	0.000139951	0.000427645	5.87578e-06	0.00218421	0.0040922	0.00229176	0.000191157	0.00285606	14.9409	3.90119	0.0134589
M325T200_2	0.385175	0.384138	0.366579	0.101968	0.024563	0.0239776	0.37863	0.0501694	0.132502	-2.91591	0.000246916
M384T177	0.00247891	0.00237924	0.00214668	0.000958799	0.00124947	0.00101824	0.00233495	0.0010755	0.460612	-1.11838	0.000683288
M247T165	0.0158213	0.0173959	0.0173224	0.00709906	0.00575521	0.00663093	0.0168465	0.00649506	0.385543	-1.37503	8.91158e-05
M440T234	0.00807416	0.00777601	0.00773685	0.00514013	0.00158008	0.00218031	0.00786234	0.00296684	0.377348	-1.40603	0.0114375
M189T188	0.0111365	0.0114822	0.0106789	0.00492528	0.002262	0.00177403	0.0110992	0.0029871	0.269128	-1.89364	0.00128711
M457T237_2	0.0246386	0.0371286	0.0211432	0.126463	0.087786	0.118366	0.0276368	0.110871	4.01173	2.00423	0.00283347
M388T28	0.00887607	0.0074904	0.00862195	0.00267768	0.00264611	0.002578	0.00832947	0.00263393	0.316218	-1.66101	0.000182512
Dihydro-O-methylsterigmatocystin	0.00718054	0.00825789	0.00707689	0.00294028	0.00306651	0.00284219	0.0075051	0.00294966	0.393021	-1.34732	0.000286523
M517T209	0.000836685	0.000867384	0.000769243	0.00359563	0.00239986	0.00255004	0.000824437	0.00284851	3.4551	1.78873	0.00582166
M358T172	0.000365519	0.000330915	0.00011352	5.76338e-06	5.92083e-06	8.15948e-05	0.000269985	3.1093e-05	0.115166	-3.11822	0.0447976
N-Carbamoyl-L-aspartate	0.00175381	0.00153835	0.00177988	0.000619643	0.00055776	0.000569192	0.00169068	0.000582198	0.344357	-1.53802	0.000148654
M214T220	0.000439349	0.000117638	0.00023966	0.00382159	0.00269145	0.00412585	0.000265549	0.0035463	13.3546	3.73926	0.00182416
M495T175_1	0.118228	0.118745	0.113549	0.413418	0.43768	0.494239	0.116841	0.448446	3.83809	1.94039	0.00015906
M374T171	0.00194109	0.00153326	0.00192692	0.00396521	0.00751327	0.00731494	0.00180042	0.00626447	3.47945	1.79886	0.018266
M450T155	0.169754	0.171528	0.155206	0.0405859	0.0461977	0.0536023	0.165496	0.0467953	0.282757	-1.82237	4.96923e-05
M455T217	0.000924337	0.00109452	0.000844244	0.00608463	0.00333191	0.00420741	0.000954367	0.00454132	4.75846	2.25049	0.0116971
M690T185	5.90363e-06	5.86659e-06	5.87578e-06	0.0006147	0.00173353	0.00155921	5.882e-06	0.00130248	221.435	7.79074	0.0202852
M217T158	0.00182275	0.00161959	0.00193136	0.00370853	0.00612428	0.00422371	0.00179124	0.0046855	2.6158	1.38725	0.0173967
3-Dehydrocarnitine	0.009062	0.00889692	0.00979161	0.00276653	0.00316228	0.00411913	0.00925018	0.00334931	0.362081	-1.46562	0.000265271
M497T228	0.00107218	0.00156047	0.00124423	0.00567139	0.00336016	0.0071524	0.0012923	0.00539465	4.17447	2.06159	0.0210747
Glutathione episulfonium ion	0.0154859	0.0101021	0.0149182	0.0287865	0.0241889	0.0318758	0.013502	0.0282837	2.09477	1.06679	0.00626412
M497T259	0.00392281	0.00311763	0.00341484	0.0195642	0.0219472	0.0228747	0.00348509	0.021462	6.15823	2.62252	5.93743e-05
M495T155	0.0120456	0.0115578	0.0125979	0.0187376	0.0285775	0.0299425	0.0120671	0.0257525	2.13411	1.09364	0.0180942
Malonylapiin	0.105299	0.101344	0.0903598	0.310893	0.628333	0.608931	0.0990009	0.516052	5.2126	2.382	0.0154024
6-Phospho-D-gluconate	0.000216179	0.000625555	0.000403528	0.00150541	0.000951105	0.0013835	0.000415087	0.00128	3.0837	1.62466	0.0136266
M487T276	0.00239485	0.00286379	0.00257006	0.0162302	0.0165135	0.0210879	0.00260957	0.0179439	6.8762	2.78161	0.000631078
4-Hydroxy-2-oxohexanoic acid	0.00357185	0.00288726	0.00310599	0.00716472	0.00679262	0.00909578	0.00318837	0.00768437	2.41013	1.26911	0.00374177
M541T218	0.00169077	0.00134335	0.00169047	0.00370546	0.00603649	0.00315677	0.00157486	0.00429957	2.73013	1.44897	0.0376476
M435T27_2	0.0597845	0.0631924	0.07266	0.0243228	0.0295177	0.0346641	0.0652123	0.0295015	0.452392	-1.14435	0.00184542
M606T228	0.00154788	0.00167249	0.00219303	5.76338e-06	5.92083e-06	5.96637e-06	0.00180447	5.88353e-06	0.00326053	-8.26068	0.000807752
M661T26	2.11488e-05	2.12342e-05	2.04232e-05	0.00393715	0.00246796	0.00285458	2.09354e-05	0.00308656	147.433	7.20391	0.00222505
2-Hydroxy-6-oxo-6-(2-hydroxyphenyl)-hexa-2,4-dienoate	0.00507156	0.00445248	0.00503925	0.0116654	0.00893768	0.0154118	0.00485443	0.012005	2.47299	1.30626	0.0192918
M481T222	0.000634852	0.000315955	0.000379714	0.00359381	0.002312	0.00391952	0.000443507	0.00327511	7.38458	2.88452	0.00480104
M643T205	0.198511	0.185709	0.183061	0.0211003	0.0511373	0.0592407	0.189094	0.0438261	0.231769	-2.10924	0.000317613
M570T170	0.0338089	0.0583017	0.0579354	0.00514459	0.00805068	0.00588684	0.0500153	0.0063607	0.127175	-2.97511	0.00586214
M213T166_2	0.000630914	0.00080343	0.000530393	0.00144933	0.00194862	0.00171844	0.000654912	0.00170546	2.60411	1.38079	0.00310901
M586T161	0.0422754	0.025406	0.0249163	0.0101223	0.0150267	0.013908	0.0308659	0.013019	0.421794	-1.24539	0.0389027
L-Tryptophanamide	0.0186798	0.0181159	0.016998	0.00177926	0.00186255	0.00158877	0.0179312	0.00174353	0.0972341	-3.36239	5.46083e-06
M277T202	0.0468663	0.0393311	0.0406815	0.0167697	0.0167494	0.0141385	0.042293	0.0158859	0.375615	-1.41267	0.000439649
M445T240_2	0.154476	0.137558	0.143429	0.0161665	0.0148217	0.0130312	0.145154	0.0146731	0.101087	-3.30634	1.32452e-05
M351T205	0.00236094	0.00233247	0.000998503	0.0160664	0.0191714	0.0243923	0.00189731	0.0198767	10.4763	3.38905	0.00189396
M542T153	0.0011028	0.00123993	0.000999147	0.00217019	0.00282208	0.00221862	0.00111396	0.00240363	2.15774	1.10952	0.0042964
1-(4-Hydroxy-3-methoxyphenyl)-2-(2-methoxyphenoxy)propane-1,3-diol	0.0516226	0.0504253	0.0494644	0.00132506	0.0012842	0.00113824	0.0505041	0.00124917	0.0247339	-5.33736	1.57222e-07
M443T232_2	0.186646	0.192751	0.176975	0.0272415	0.0331794	0.0311685	0.185457	0.0305298	0.164619	-2.6028	6.02577e-06
M447T173_1	0.00019846	5.86659e-06	0.000196684	0.000509052	0.000596485	0.000941843	0.00013367	0.00068246	5.10554	2.35206	0.0201354
(2S)-2-{[1-(R)-Carboxyethyl]amino}pentanoate	0.137645	0.138014	0.13246	0.308569	0.404181	0.393556	0.13604	0.368769	2.71074	1.43869	0.00154682
M434T200	0.543007	0.512071	0.56062	0.0263925	0.298877	0.379984	0.538566	0.235084	0.436501	-1.19594	0.0481599
M387T155_1	0.00856904	0.00810858	0.0071571	0.0337434	0.025452	0.0234203	0.00794491	0.0275385	3.46619	1.79335	0.00354043
M520T173_2	0.00609214	0.00484241	0.00544833	0.0283425	0.048935	0.0460951	0.00546096	0.0411242	7.53058	2.91276	0.00523695
M354T56	0.00325186	0.0032539	0.00291067	0.00144205	0.00118753	0.0013388	0.00313881	0.00132279	0.421432	-1.24663	0.000181455
M374T150	0.0155529	0.0128503	0.0140035	0.00421796	0.00709023	0.00247554	0.0141356	0.00459457	0.325037	-1.62133	0.0035903
M516T152	0.00081762	0.000567199	0.000357284	0.00205941	0.00368385	0.00504377	0.000580701	0.00359567	6.19196	2.6304	0.0259546

## Sheet: 0DAGvs20DAG(stock)
MS2 name	0DAG1	0DAG2	0DAG3	20DAG(stock)1	20DAG(stock)2	20DAG(stock)3	mean 0DAG	mean 20DAG(stock)	Flod Change	logFC	P-value
4-Hydroxycoumarin	11.9829	11.8762	11.8907	0.0297442	0.0271408	0.0247001	11.9166	0.027195	0.00228211	-8.77542	3.7446e-10
Glutaric acid	1.65882	1.65908	1.60191	0.0429879	0.106189	0.0435222	1.63994	0.064233	0.039168	-4.67418	6.24192e-07
[3-[ethoxy(hydroxy)phosphoryl]oxy-2-hydroxy-propyl] (9Z,12Z)-octadeca-9,12-dienoate	0.0135667	0.0154368	0.014765	0.0735665	0.0676725	0.0996181	0.0145895	0.0802857	5.50298	2.46021	0.00260625
5-Hydroxyvalproic acid	0.0545933	0.0528582	0.0478555	0.0174103	0.0297489	0.0221184	0.051769	0.0230925	0.446068	-1.16466	0.00224656
Guanosine	0.18308	0.161813	0.169209	0.11494	0.0647577	0.0662716	0.171367	0.0819897	0.478444	-1.06358	0.00711822
5,7-Dihydroxycoumarin	0.0931581	0.0922533	0.0984278	0.0107205	0.0262755	0.0554166	0.0946131	0.0308042	0.325581	-1.61891	0.00852798
8-hydroxy-6-methyl-2-(4-methylpent-3-enyl)octa-2,6-dienoic acid	0.123002	0.114902	0.106775	0.0184865	0.0274893	0.017514	0.114893	0.0211632	0.184199	-2.44066	7.78338e-05
Azelaic acid	0.489427	0.509004	0.465937	0.157511	0.217359	0.271797	0.488123	0.215556	0.441601	-1.17918	0.00151034
Cichoriin	0.307239	0.310194	0.307655	0.00660597	0.0195338	0.228041	0.308363	0.084727	0.274764	-1.86374	0.0356492
AKBA	0.0100034	0.00973107	0.00885362	0.00207879	0.00372748	0.00178249	0.00952937	0.00252959	0.265451	-1.91348	0.000554098
Undecanedioic acid	0.0325759	0.0277746	0.025322	0.0139599	0.0137334	0.0150661	0.0285575	0.0142531	0.499103	-1.00259	0.00274177
(S)-Abscisic acid	0.0102894	0.00950979	0.0118712	0.00605248	0.00592638	0.00181982	0.0105568	0.00459956	0.435697	-1.1986	0.0185717
Sorbose	0.121147	0.116146	0.11194	0.23786	0.253394	0.240104	0.116411	0.243786	2.09418	1.06639	2.1047e-05
Tagatose	0.121147	0.116146	0.11194	0.23786	0.253394	0.240104	0.116411	0.243786	2.09418	1.06639	2.1047e-05
Allose	0.121147	0.116146	0.11194	0.23786	0.253394	0.240104	0.116411	0.243786	2.09418	1.06639	2.1047e-05
Glucose	0.121147	0.116146	0.11194	0.23786	0.253394	0.240104	0.116411	0.243786	2.09418	1.06639	2.1047e-05
Sucrose	0.0029642	0.00300187	0.00320235	0.0148051	0.0077257	0.0210544	0.00305614	0.0145284	4.75384	2.24909	0.0407731
Alisol B 23-acetate	0.0352782	0.0337796	0.0336677	0.0142539	0.0224793	0.0123135	0.0342419	0.0163489	0.477454	-1.06657	0.00478998
Galactose	0.121147	0.116146	0.11194	0.23786	0.253394	0.240104	0.116411	0.243786	2.09418	1.06639	2.1047e-05
3-O-Acetylursolic acid	0.0113502	0.0125627	0.0115932	0.00528982	2.19301e-05	0.00740978	0.0118354	0.00424051	0.358291	-1.4808	0.0270293
6-[(E)-2-(4-hydroxyphenyl)vinyl]-4-methoxy-pyran-2-one	0.00339532	0.00342415	0.00352658	0.0545372	0.0314836	0.030993	0.00344868	0.0390046	11.31	3.49953	0.0102035
2-[2-[(Z)-pent-2-enyl]-3-[3,4,5-trihydroxy-6-(hydroxymethyl)tetrahydropyran-2-yl]oxy-cyclopentyl]acetic acid	0.220402	0.224773	0.214621	0.0203037	0.0640589	0.016095	0.219932	0.0334859	0.152256	-2.71543	0.000281813
3,3-Dimethylglutaric acid	0.0690659	0.0696143	0.0609384	0.0167515	0.0264513	0.0157878	0.0665396	0.0196636	0.295517	-1.75869	0.000444216
Proline	0.177856	0.204013	0.18724	0.121735	0.0399133	0.0666925	0.189703	0.0761137	0.401226	-1.31751	0.0108653
Galactinol	0.564245	0.567379	0.560915	2.13587	1.66418	3.41238	0.564179	2.40414	4.26131	2.0913	0.0243718
Daphnin	0.307239	0.310194	0.307655	0.00660597	0.0195338	0.228041	0.308363	0.084727	0.274764	-1.86374	0.0356492
Palatinose (hydrate)	0.564245	0.567379	0.560915	2.13587	1.66418	3.41238	0.564179	2.40414	4.26131	2.0913	0.0243718
Turanose	0.564245	0.567379	0.560915	2.13587	1.66418	3.41238	0.564179	2.40414	4.26131	2.0913	0.0243718
Xanyhyletin	0.0108226	0.0100851	0.0103217	0.201737	0.244539	0.0891761	0.0104098	0.178484	17.1457	4.09978	0.0222076
Quercetin 3-O-(6-O-malonyl-beta-D-glucoside)	0.0030324	0.00247193	0.00307297	0.0056287	0.010977	0.0065254	0.0028591	0.00771036	2.69678	1.43124	0.0435201
Tropic acid	0.140426	0.124937	0.136678	0.0215886	0.0419424	0.0225339	0.134013	0.0286883	0.21407	-2.22384	0.000202757
Glutathione disulfide	0.00626258	0.00136456	0.00574667	0.016379	0.0163276	0.0139999	0.00445794	0.0155689	3.49239	1.80421	0.00309117
(3S,4R,5R)-1,3,4,5-tetrahydroxy-6-[(2S,3R,4S,5S,6R)-3,4,5-trihydroxy-6-(hydroxymethyl)tetrahydropyran-2-yl]oxy-hexan-2-one	0.564245	0.567379	0.560915	2.13587	1.66418	3.41238	0.564179	2.40414	4.26131	2.0913	0.0243718
3-hydroxy-3-methyl-5-oxo-5-[[(2R,3S,4S,5R,6S)-3,4,5-trihydroxy-6-(2-methyl-4-oxo-pyran-3-yl)oxy-tetrahydropyran-2-yl]methoxy]pentanoic acid	0.0980057	0.0985904	0.0959314	0.0483727	0.0530246	0.0171774	0.0975092	0.0395249	0.405345	-1.30278	0.00679566
Argininosuccinic acid	0.113417	0.112755	0.114192	0.0451356	0.061217	0.0632209	0.113455	0.0565245	0.498212	-1.00517	0.000579698
Abscisic acid	0.0102894	0.00950979	0.0118712	0.00605248	0.00592638	0.00181982	0.0105568	0.00459956	0.435697	-1.1986	0.0185717
Trehalose	0.564245	0.567379	0.560915	2.13587	1.66418	3.41238	0.564179	2.40414	4.26131	2.0913	0.0243718
(2R,3S,4R,5R)-2,3,4,5-tetrahydroxy-6-[(2R,3R,4S,5S,6R)-3,4,5-trihydroxy-6-(hydroxymethyl)tetrahydropyran-2-yl]oxy-hexanal	0.564245	0.567379	0.560915	2.13587	1.66418	3.41238	0.564179	2.40414	4.26131	2.0913	0.0243718
4-Chromanone	0.140426	0.124937	0.136678	0.0215886	0.0419424	0.0225339	0.134013	0.0286883	0.21407	-2.22384	0.000202757
(3Z)-3-butylidene-4-hydroxy-5-[3,4,5-trihydroxy-6-(hydroxymethyl)oxan-2-yl]oxy-4,5,6,7-tetrahydro-2-benzofuran-1-one	0.00534647	0.00117748	0.00139442	0.0104176	0.0139099	0.00782695	0.00263945	0.0107181	4.06074	2.02174	0.0220807
Suberic acid	0.117916	0.11251	0.102081	0.0420025	0.0461805	0.0521525	0.110836	0.0467785	0.422052	-1.24451	0.000311068
Isomaltose	0.0029642	0.00300187	0.00320235	0.0148051	0.0077257	0.0210544	0.00305614	0.0145284	4.75384	2.24909	0.0407731
(2R,3S,4S,5R,6R)-2-(hydroxymethyl)-6-[(2S,3R,4S,5S,6R)-3,4,5-trihydroxy-6-(hydroxymethyl)tetrahydropyran-2-yl]oxy-tetrahydropyran-3,4,5-triol	0.564245	0.567379	0.560915	2.13587	1.66418	3.41238	0.564179	2.40414	4.26131	2.0913	0.0243718
4,4'-Methylenediphenol	0.0115046	0.012955	0.0109882	0.145808	0.425835	0.190072	0.0118159	0.253905	21.4883	4.42548	0.0495405
Umbelliferone	11.9829	11.8762	11.8907	0.0297442	0.0271408	0.0247001	11.9166	0.027195	0.00228211	-8.77542	3.7446e-10
Enterolactone	0.248787	0.257196	0.24277	0.0360998	0.106827	0.0376894	0.249584	0.0602053	0.241222	-2.05156	0.00132714
Cellobiose	0.0029642	0.00300187	0.00320235	0.0148051	0.0077257	0.0210544	0.00305614	0.0145284	4.75384	2.24909	0.0407731
Melibiose	0.0332608	0.0311782	0.0342743	0.129162	0.0807753	0.180588	0.0329044	0.130175	3.95615	1.9841	0.0279485
Maltose	0.0332608	0.0311782	0.0342743	0.129162	0.0807753	0.180588	0.0329044	0.130175	3.95615	1.9841	0.0279485
5,7-Dihydroxychromone	0.0931581	0.0922533	0.0984278	0.0107205	0.0262755	0.0554166	0.0946131	0.0308042	0.325581	-1.61891	0.00852798
1,3,7-trihydroxyxanthen-9-one	0.00225376	0.00188436	0.00277183	0.00103517	0.000981976	0.00134124	0.00230332	0.00111946	0.486023	-1.0409	0.0135009
Prunasin	0.00938782	0.01035	0.00809103	0.000315135	0.000882586	2.01744e-05	0.00927629	0.000405965	0.0437638	-4.51412	0.000225489
2-phenyl-2-[3,4,5-trihydroxy-6-(hydroxymethyl)tetrahydropyran-2-yl]oxy-acetonitrile	0.00938782	0.01035	0.00809103	0.000315135	0.000882586	2.01744e-05	0.00927629	0.000405965	0.0437638	-4.51412	0.000225489
2-phenyl-2-[(2R,3R,4S,5S,6R)-3,4,5-trihydroxy-6-(hydroxymethyl)tetrahydropyran-2-yl]oxy-acetonitrile	0.00938782	0.01035	0.00809103	0.000315135	0.000882586	2.01744e-05	0.00927629	0.000405965	0.0437638	-4.51412	0.000225489
2-[(1R,2R)-3-oxo-2-[(Z)-5-[3,4,5-trihydroxy-6-(hydroxymethyl)tetrahydropyran-2-yl]oxypent-2-enyl]cyclopentyl]acetic acid	0.897837	0.907203	0.855843	0.0734915	0.186899	0.0976183	0.886961	0.119336	0.134545	-2.89384	3.52124e-05
Ethylmalonic acid	1.65882	1.65908	1.60191	0.0429879	0.106189	0.0435222	1.63994	0.064233	0.039168	-4.67418	6.24192e-07
(2R,3R,4S,5S,6R)-2-[[(2R,3S,4S,5R,6R)-6-benzyloxy-3,4,5-trihydroxy-tetrahydropyran-2-yl]methoxy]-6-(hydroxymethyl)tetrahydropyran-3,4,5-triol	0.011059	0.0105987	0.0083368	0.024143	0.0240532	0.0217489	0.00999817	0.023315	2.33193	1.22152	0.00031729
(2S)-2-phenyl-2-[3,4,5-trihydroxy-6-[(3,4,5-trihydroxytetrahydropyran-2-yl)oxymethyl]tetrahydropyran-2-yl]oxy-acetonitrile	0.00833879	0.00918716	0.00753454	0.00373174	0.00159428	0.00131083	0.0083535	0.00221228	0.264833	-1.91684	0.00242036
Lactose	0.0029642	0.00300187	0.00320235	0.0148051	0.0077257	0.0210544	0.00305614	0.0145284	4.75384	2.24909	0.0407731
3-(2,5-Dimethoxyphenyl)propionic acid	0.00603138	0.0051163	0.00503074	0.206125	0.146792	0.190863	0.00539281	0.18126	33.6114	5.07088	0.000587688
6-Hydroxycoumarin	11.9829	11.8762	11.8907	0.0297442	0.0271408	0.0247001	11.9166	0.027195	0.00228211	-8.77542	3.7446e-10
Methylsuccinic acid	1.65882	1.65908	1.60191	0.0429879	0.106189	0.0435222	1.63994	0.064233	0.039168	-4.67418	6.24192e-07
ESCULETIN	0.0931581	0.0922533	0.0984278	0.0107205	0.0262755	0.0554166	0.0946131	0.0308042	0.325581	-1.61891	0.00852798
3-Methyladipic acid	0.0690659	0.0696143	0.0609384	0.0167515	0.0264513	0.0157878	0.0665396	0.0196636	0.295517	-1.75869	0.000444216
3-Phenylpropanoic acid	0.25464	0.246569	0.238233	0.0372022	0.0311189	0.0425926	0.246481	0.0369712	0.149996	-2.737	3.46041e-06
2,6-Dimethyl-4-hydroxybenzaldehyde	0.25464	0.246569	0.238233	0.0372022	0.0311189	0.0425926	0.246481	0.0369712	0.149996	-2.737	3.46041e-06
4'-Hydroxy-3'-methylacetophenone	0.25464	0.246569	0.238233	0.0372022	0.0311189	0.0425926	0.246481	0.0369712	0.149996	-2.737	3.46041e-06
4′-Hydroxy-2′-methylacetophenone	0.25464	0.246569	0.238233	0.0372022	0.0311189	0.0425926	0.246481	0.0369712	0.149996	-2.737	3.46041e-06
2-Methylphenol	0.113736	0.112079	0.108962	1.96095e-05	2.19301e-05	2.01744e-05	0.111592	2.05713e-05	0.000184343	-12.4053	1.48384e-07
3-Cresol	0.113736	0.112079	0.108962	1.96095e-05	2.19301e-05	2.01744e-05	0.111592	2.05713e-05	0.000184343	-12.4053	1.48384e-07
2'-Hydroxy-4'-methylacetophenone	0.25464	0.246569	0.238233	0.0372022	0.0311189	0.0425926	0.246481	0.0369712	0.149996	-2.737	3.46041e-06
Bemcentinib	0.0043998	0.00399735	0.00458634	0.0486254	0.0192716	0.0678215	0.00432783	0.0452395	10.4532	3.38587	0.0442147
3-(2,3,4-Trimethoxyphenyl)propanoic acid	0.225881	0.230266	0.217522	0.0281378	0.0558042	0.0367126	0.224556	0.0402182	0.179101	-2.48116	3.34173e-05
Adenosine 2',3'-cyclic phosphate	0.115092	0.118656	0.107255	0.0317597	0.0266732	0.0305909	0.113668	0.0296746	0.261065	-1.93752	2.23563e-05
5,5,6b-trimethyl-3a,4,6,6a-tetrahydro-1H-cyclopropa[e]indene-1a,2-dicarboxylic acid	0.0102894	0.00950979	0.0118712	0.00605248	0.00592638	0.00181982	0.0105568	0.00459956	0.435697	-1.1986	0.0185717
2-Hydroxyoctanoic acid	0.0545933	0.0528582	0.0478555	0.0174103	0.0297489	0.0221184	0.051769	0.0230925	0.446068	-1.16466	0.00224656
gamma-CEHC (gamma-Carboxyethyl hydrochroman)	0.0102894	0.00950979	0.0118712	0.00605248	0.00592638	0.00181982	0.0105568	0.00459956	0.435697	-1.1986	0.0185717
1-(4-hydroxy-3,5-dimethoxy-phenyl)propan-1-one	0.00603138	0.0051163	0.00503074	0.206125	0.146792	0.190863	0.00539281	0.18126	33.6114	5.07088	0.000587688
4-[(2S,3R,4S,5S,6R)-3,4,5-trihydroxy-6-(hydroxymethyl)tetrahydropyran-2-yl]oxyfuro[3,2-g]chromen-7-one	1.28288	1.27869	1.24213	0.00798421	0.00602847	0.00291676	1.2679	0.00564315	0.00445078	-7.81173	6.79898e-08
Pimelic acid	0.0690659	0.0696143	0.0609384	0.0167515	0.0264513	0.0157878	0.0665396	0.0196636	0.295517	-1.75869	0.000444216
2,6-dihydroxy-4-(2-hydroxy-1-methyl-propyl)-3-methyl-benzoic acid	0.225881	0.230266	0.217522	0.0281378	0.0558042	0.0367126	0.224556	0.0402182	0.179101	-2.48116	3.34173e-05
(4aR,6aS,9aR)-1,8,8-trimethyl-2-oxo-1,4,4a,6a,7,9-hexahydropentaleno[1,6a-c]pyran-5-carboxylic acid	0.0102894	0.00950979	0.0118712	0.00605248	0.00592638	0.00181982	0.0105568	0.00459956	0.435697	-1.1986	0.0185717
4-hydroxy-5-[(2S,3R,4S,5S,6R)-3,4,5-trihydroxy-6-(hydroxymethyl)tetrahydropyran-2-yl]oxy-1H-benzo[f]isobenzofuran-3-one	0.00951338	0.00988607	0.00864609	0.0260878	0.0260597	0.0136213	0.00934851	0.0219229	2.34507	1.22963	0.0392564
Carmoxirole (hydrochloride)	0.220402	0.224773	0.214621	0.0203037	0.0640589	0.016095	0.219932	0.0334859	0.152256	-2.71543	0.000281813
Cholesteryl sulfate	0.000414171	0.00137507	0.00126358	0.0056386	0.00712893	0.00672101	0.00101761	0.00649618	6.38379	2.67441	0.000525074
Xanthotoxol	0.0171292	0.0169464	0.0181415	0.00254139	0.00582818	0.00378673	0.0174057	0.0040521	0.232803	-2.10282	0.000202358
Pamicogrel	0.000503427	0.00113631	0.000562688	0.027372	0.0243373	0.0112253	0.000734142	0.0209782	28.5752	4.83669	0.0150664
Pemirolast (potassium)	0.0108226	0.0100851	0.0103217	0.201737	0.244539	0.0891761	0.0104098	0.178484	17.1457	4.09978	0.0222076
Italicene_ether	0.0162421	0.0159727	0.0153444	0.00471158	0.00543227	0.00432776	0.0158531	0.00482387	0.304287	-1.7165	1.23753e-05
Aspirin	1.1838	1.18716	1.16438	0.0508821	0.134859	0.0592715	1.17845	0.0816709	0.0693038	-3.85092	2.40703e-06
Ethanone, 1-[4-[(6-O-beta-D-xylopyranosyl-beta-D-glucopyranosyl)oxy]phenyl]-	0.00332752	0.0042234	0.00447688	0.0368115	0.023136	0.0486784	0.00400927	0.0362086	9.03122	3.17492	0.0120772
Jasmonic acid	0.0146894	0.0132625	0.0126647	0.00360525	0.0084146	0.00697362	0.0135389	0.00633116	0.467627	-1.09657	0.00958295
Cucurbitacin IIb	0.00194523	0.000434556	0.00138421	0.00230364	0.00354843	0.00362835	0.00125466	0.00316014	2.51871	1.33269	0.0362908
(-)-Jasmonic_acid	0.0948008	0.0875267	0.0881019	0.0101685	0.0435112	0.0165138	0.0901432	0.0233979	0.259563	-1.94584	0.00312269
(R)-2,5-Dihydroxy-3,4-dimethoxydalbergiquinol	0.0802718	0.0786096	0.0771231	0.00386807	0.0570814	0.00440118	0.0786682	0.0217836	0.276904	-1.85254	0.0323195
Zedoarol	0.00596088	0.0050516	0.00671836	0.00409519	0.00349419	0.00107827	0.00591028	0.00288922	0.488846	-1.03255	0.0439345
alpha-Cyperone	0.0207223	0.0228218	0.0216512	0.00686152	0.0106724	0.00864785	0.0217318	0.00872726	0.40159	-1.3162	0.00049308
angolensin (r)	0.119448	0.115615	0.115215	0.00234649	0.00118078	0.00175179	0.116759	0.00175969	0.0150711	-6.05207	1.28207e-07
PC(36:6)	0.0154208	0.0143019	0.0179752	0.00548662	0.00782471	0.0015863	0.0158993	0.00496588	0.312333	-1.67884	0.0067058
Rubiarbonol A 7-acetate	0.0879744	0.0931063	0.098407	0.031128	0.0475055	0.0604158	0.0931626	0.0463498	0.497515	-1.00719	0.0064934
Gallic Acid Ethyl Ester	0.127979	0.121357	0.12373	0.0599404	0.018339	0.0880572	0.124355	0.0554455	0.445864	-1.16532	0.0275982
Pesticide4_Rotenone_C23H22O6_Furo[2',3':7,8][1]benzopyrano[2,3-c][1]benzopyran-6(6aH)-one, 1,2,12,12a-tetrahydro-8,9-dimethoxy-2-(1-methylethenyl)-, (2R,6aS,12aS)-	5.90363e-06	0.000149033	0.00019291	0.0540808	0.0248009	0.0176716	0.000115949	0.0321844	277.575	8.11673	0.0450739
Amorphigenin	0.000593566	0.00107427	0.0129066	0.0955587	0.175664	0.0511486	0.00485813	0.107457	22.119	4.46721	0.0488602
Urolithin_A	9.43078e-05	0.000109745	0.000140438	5.40688e-06	5.77418e-06	5.64452e-06	0.00011483	5.60853e-06	0.0488418	-4.35574	0.00128916
Arctigenin	0.00267322	0.00222679	0.00200571	0.471643	0.384481	0.127961	0.00230191	0.328028	142.503	7.15485	0.0342562
Schisandrin C	5.90363e-06	5.86659e-06	9.6779e-05	0.0123296	0.00932596	0.00968402	3.61831e-05	0.0104465	288.713	8.17349	0.000390203
dehydroabietic_acid	0.00352226	0.003398	0.0037908	0.0124958	0.00936767	0.0216975	0.00357035	0.0145203	4.06692	2.02394	0.0416519
Volubilin	0.00939191	0.00888092	0.00857882	0.0548775	0.0584108	0.0976286	0.00895055	0.0703056	7.8549	2.97359	0.011007
maesopsin	0.0334816	0.0335627	0.0307165	0.000936781	0.000812524	0.00144725	0.0325869	0.00106552	0.0326978	-4.93466	5.03382e-06
Khivorin	0.0634136	0.0634958	0.0656014	0.0144355	0.0186894	0.0468419	0.0641703	0.0266556	0.415389	-1.26747	0.0211942
Xanthohumol	5.90363e-06	5.86659e-06	5.87578e-06	0.0261434	0.0192064	0.00695728	5.882e-06	0.0174357	2964.24	11.5334	0.0359572
alpha-Pinene_oxide	0.0337421	0.032135	0.0320256	0.0114188	0.0166565	0.0143865	0.0326342	0.014154	0.433715	-1.20518	0.000332639
Daphylloside	0.07842	0.078955	0.0760432	0.0228244	0.0268055	0.0418171	0.0778061	0.0304823	0.391773	-1.35191	0.00127028
Limonexic_acid	0.000719057	0.000581981	0.000543975	0.00381078	0.00217241	0.00462319	0.000615005	0.00353546	5.74868	2.52323	0.0155911
Sphondin	0.30817	0.3047	0.306714	0.000291423	0.000976664	0.00039963	0.306528	0.000555906	0.00181356	-9.10696	7.65768e-10
(2R)-2,8-Dimethyl-2-[(3E,7E)-4,8,12-trimethyl-3,7,11-tridecatrien-1-yl]-6-chromanol	0.00298688	0.00294149	0.00277928	0.00136896	0.00140519	0.000562829	0.00290255	0.00111233	0.383224	-1.38374	0.00315731
Zanthobisquinolone	0.0427544	0.0376215	0.0409636	0.00372315	0.00182564	0.00162941	0.0404465	0.00239273	0.059158	-4.07928	2.07251e-05
Neogitogenin	0.0166389	0.0159758	0.0164785	0.0052479	0.00735217	0.00215266	0.0163644	0.00491758	0.300504	-1.73454	0.00167808
Archangelicine	0.0062154	0.00676184	0.00580178	0.145991	0.148185	0.0616082	0.00625967	0.118595	18.9458	4.24381	0.0169405
methyl (2S,3R,4S)-4-[[(1R)-2-acetyl-6,7-dihydroxy-3,4-dihydro-1H-isoquinolin-1-yl]methyl]-3-ethenyl-2-[(2S,3R,4S,5S,6R)-3,4,5-trihydroxy-6-(hydroxymethyl)oxan-2-yl]oxy-3,4-dihydro-2H-pyran-5-carboxylate	0.00542447	0.00505221	0.00498363	0.00196274	0.00205476	0.00229237	0.00515344	0.00210329	0.408133	-1.29289	5.4795e-05
2,4-dihydroxyheptadec-16-enyl acetate	0.0839611	0.0810493	0.0833491	0.0378387	0.0428091	0.0272502	0.0827865	0.035966	0.434443	-1.20276	0.000557751
Curcumenol	0.0277775	0.0292298	0.028524	0.00637345	0.00951667	0.0067437	0.0285104	0.00754461	0.264627	-1.91797	4.10243e-05
Eriosematin	0.0635629	0.0635895	0.063388	0.0026941	0.00582263	0.00970778	0.0635134	0.00607484	0.0956464	-3.38614	9.27591e-06
Indican	0.000924981	0.000818682	0.00084891	0.000458231	0.000240355	0.000300165	0.000864191	0.000332917	0.385236	-1.37619	0.00182436
Acaciin	0.000826207	0.00122999	0.000850921	5.40688e-06	0.000357754	5.64452e-06	0.000969039	0.000122935	0.126863	-2.97866	0.00854504
Dihydroisoalantolactone	0.0393727	0.0302363	0.0294415	0.0190381	0.017082	0.0109332	0.0330168	0.0156844	0.475044	-1.07387	0.01247
1(4H)-Naphthalenone, 4a,5,6,7,8,8a-hexahydro-4-[(3R)-3-hydroxy-3-methyl-4-penten-1-yl]-3,4a,8,8-tetramethyl-, (4S,4aR,8aS)-	0.00694915	0.00682318	0.00736056	0.0472305	0.019235	0.0340103	0.0070443	0.0334919	4.75447	2.24929	0.0307825
5,7-dihydroxy-2-(4-hydroxyphenyl)-6,8-bis(3,4,5-trihydroxyoxan-2-yl)chromen-4-one	0.000896026	0.00697819	0.00713539	0.0158454	0.0249479	0.0169232	0.0050032	0.0192388	3.8453	1.9431	0.0157054
Isopropyl_beta-D-glucoside	0.018035	0.0170045	0.0168071	0.00720261	0.00708972	0.00618037	0.0172822	0.00682423	0.394871	-1.34055	3.07867e-05
Prunus_inhibitor_b	0.000586206	0.000713791	0.000790297	5.40688e-06	5.77418e-06	5.64452e-06	0.000696765	5.60853e-06	0.00804938	-6.95691	0.000314455
Baccatin III	0.0049927	0.00583024	0.00595843	0.00359895	5.77418e-06	5.64452e-06	0.00559379	0.00120346	0.215142	-2.21664	0.0237201
Nomilin	0.000906844	0.000725976	0.000838546	0.000395326	0.000186049	0.000558528	0.000823789	0.000379968	0.461244	-1.1164	0.0208655
3-Furanmethanol_glucoside	0.0507335	0.0446162	0.0469545	0.0197113	0.0130725	0.00284664	0.0474347	0.0118768	0.250382	-1.9978	0.0024251
Ononin	0.00251257	0.00476052	0.00448924	0.0308185	0.0178874	0.0408809	0.00392078	0.0298623	7.61642	2.92911	0.0178985
Kaur-16-en-18-al	0.0204589	0.0198392	0.0194432	0.125546	0.0615161	0.173263	0.0199138	0.120108	6.03142	2.5925	0.0364014
Persicarin	0.0201356	0.0193393	0.0174582	0.000107805	0.00115969	0.00044798	0.0189777	0.000571824	0.0301313	-5.05259	2.71728e-05
[(1R,5S,6S)-5-acetyloxy-3-(hydroxymethyl)-2-oxo-6-propan-2-ylcyclohex-3-en-1-yl] (E)-2-methylbut-2-enoate	0.0364367	0.0341987	0.0343609	0.000824294	0.00167218	0.00154506	0.0349988	0.00134718	0.0384922	-4.69929	1.61657e-06
Anofinic_acid	0.0204682	0.0190452	0.0195437	0.010188	0.0087992	0.00912129	0.0196857	0.00936949	0.475955	-1.0711	6.34698e-05
Geranylhydroquinone	0.00172724	0.00173351	0.00200248	0.000401192	0.000878305	0.00139792	0.00182108	0.000892473	0.49008	-1.02891	0.0370354
Erysenegalensein J	5.90363e-06	5.86659e-06	5.87578e-06	0.000717657	0.000552741	0.000448559	5.882e-06	0.000572986	97.4134	6.60605	0.00193232
Linolenic_Acid_ethyl_ester	0.00128968	0.00152811	0.00143517	0.00374692	0.0032768	0.0049377	0.00141765	0.00398714	2.81249	1.49185	0.00675382
beta-Hydroxymyristic_acid	0.0234275	0.0203782	0.0223625	0.0104779	0.00915273	0.0134237	0.0220561	0.0110181	0.49955	-1.0013	0.00203751
Kaur-16-en-18-ol	0.00299736	0.00262634	0.00253663	0.00710935	0.00507292	0.00764709	0.00272011	0.00660979	2.42997	1.28094	0.00814171
2-[4-[3-[3,4-dihydroxy-4-(hydroxymethyl)oxolan-2-yl]oxy-4,5-dihydroxy-6-(hydroxymethyl)oxan-2-yl]oxyphenyl]-7-hydroxy-2,3-dihydrochromen-4-one	0.0107604	0.0100964	0.0142182	0.0378214	0.0204771	0.0290414	0.0116917	0.0291133	2.49009	1.3162	0.0280066
1,3,6-trihydroxy-4,5-dimethoxy-10-methylacridin-9-one	0.00226128	0.00237891	0.0022626	0.000162999	0.000345028	0.000256843	0.00230093	0.000254956	0.110806	-3.17389	6.23694e-06
Macrocin	0.00129455	0.0015224	0.00160755	0.000150235	0.00102517	5.64452e-06	0.00147483	0.000393683	0.266934	-1.90545	0.0311588
14-Isopropylpodocarpa-8,11,13-trien-13-ol	0.0091994	0.00830361	0.00797312	0.0190375	0.018356	0.0290659	0.00849205	0.0221531	2.60869	1.38332	0.0171879
Apodanthoside (Not validated)	15.0941	15.0943	14.2039	0.0158376	0.0752622	0.0104938	14.7974	0.0338646	0.00228854	-8.77136	9.86306e-07
Erythynone	0.00719948	0.00705272	0.00722111	0.362385	0.27237	0.295892	0.00715777	0.310216	43.3397	5.43762	0.000356429
DIETHYL SUCCINATE	0.0284258	0.0269516	0.0287544	0.00332802	0.00623742	0.00448338	0.028044	0.00468294	0.166986	-2.58221	2.08078e-05
Momordenol	0.0190267	0.017916	0.0201165	0.0115988	0.00782384	0.00730827	0.0190197	0.00891029	0.468476	-1.09395	0.00248971
1-[2,4-dihydroxy-6-[(2S,3R,4S,5S,6R)-3,4,5-trihydroxy-6-(hydroxymethyl)oxan-2-yl]oxyphenyl]-3-(4-methoxyphenyl)propan-1-one	0.000139262	0.000208939	0.000185564	5.40688e-06	5.77418e-06	5.64452e-06	0.000177922	5.60853e-06	0.0315225	-4.98748	0.00109115
Mesifurane	0.0171156	0.0173978	0.0185998	0.00459679	0.00532817	0.00379595	0.0177044	0.00457364	0.258334	-1.95269	3.22483e-05
(2R,3S,4S,5R,6R)-2-[[(2R,3S,4S,5R)-3,4-dihydroxy-5-(hydroxymethyl)oxolan-2-yl]oxymethyl]-6-[(E)-3-phenylprop-2-enoxy]oxane-3,4,5-triol	0.016666	0.0149186	0.0153487	0.00430244	0.00555288	0.00752032	0.0156444	0.00579188	0.37022	-1.43355	0.000784059
4,8-Dimethoxyfuro[2,3-b]quinolin-7-yl_2-O-acetyl-6-deoxy-3-O-beta-D-glucopyranosyl-alpha-L-mannopyranoside	0.00176668	0.00240395	0.00203216	7.7098e-05	0.000981568	0.00124354	0.0020676	0.000767402	0.371156	-1.4299	0.0310623
1-(3,4-dihydroxyphenyl)-6,7-dihydroxy-1,2-dihydronaphthalene-2,3-dicarboxylic acid	0.155696	0.155389	0.151693	0.00160411	0.000418552	0.00531345	0.15426	0.00244537	0.0158523	-5.97916	1.65344e-07
Coumarin base + 1O, 1MeO, O-Hex	0.713762	0.714588	0.678419	0.0111387	0.0411529	0.48501	0.702256	0.1791	0.255036	-1.97123	0.0271628
Antiarol	0.0286576	0.0280193	0.0295279	0.0845821	0.0584747	0.0873558	0.0287349	0.0768042	2.67285	1.41838	0.00643091
2-[3,4-dihydroxy-2,2-dimethyl-8-(3-methylbut-2-enoxy)-3,4-dihydrochromen-6-yl]-5,7-dihydroxy-2,3-dihydrochromen-4-one	0.00338925	0.00339107	0.00236679	0.011189	0.0108603	0.00782009	0.00304904	0.00995646	3.26545	1.70728	0.00357136
Podophyllin Acetate	0.0119281	0.011913	0.0111454	0.000760545	0.00204931	0.00190806	0.0116622	0.00157264	0.134849	-2.89058	3.10403e-05
3-(5-phenylthiophen-2-yl)prop-2-ynyl Acetate	0.0373191	0.0388506	0.0397449	0.0774155	0.119235	0.105853	0.0386382	0.100834	2.6097	1.38389	0.00730296
Kinetin	0.00843889	0.00794286	0.00795012	0.0176077	0.0124099	0.0195196	0.00811062	0.0165124	2.0359	1.02567	0.0169101
scropolioside_D	5.90363e-06	5.86659e-06	5.87578e-06	0.00031713	0.000103045	0.000151136	5.882e-06	0.000190437	32.3762	5.01686	0.0465897
Biochanin A	0.0359597	0.0601474	0.0374608	0.0200206	0.0179639	0.00948665	0.0445226	0.0158237	0.355408	-1.49245	0.0274964
(1S,3R,3aS,4S,8aR)-1-Acetoxy-3-hydroxy-3-isopropyl-6,8a-dimethyl-1,2,3,3a,4,5,8,8a-octahydro-4-azulenyl_4-hydroxybenzoate	0.000743044	0.000774154	0.000793166	0.000339436	7.26092e-05	5.64452e-06	0.000770122	0.00013923	0.180789	-2.46762	0.00359832
3-ethenyl-4-[2-(3,4,5-trihydroxybenzoyl)oxyethyl]-2-[3,4,5-trihydroxy-6-(hydroxymethyl)oxan-2-yl]oxy-3,4-dihydro-2H-pyran-5-carboxylic acid	0.0141341	0.0149312	0.0122617	0.0272039	0.0309113	0.0452108	0.0137757	0.034442	2.50021	1.32205	0.0203668
Cartormin	0.0056303	0.00437421	0.00409974	5.40688e-06	0.000111647	0.000135461	0.00470142	8.41715e-05	0.0179034	-5.80362	0.000616196
Quercetin 3-O-beta-D-xylopyranoside	0.0016524	0.00188324	0.00178661	0.00109402	0.00025352	0.00105754	0.00177408	0.000801693	0.451892	-1.14595	0.0261959
3-Glucosyl-2,3',4,4',6-pentahydroxybenzophenone	0.00232244	0.00214758	0.00243938	0.00414022	0.00700694	0.00757023	0.00230313	0.00623913	2.70898	1.43775	0.0209354
3-[1,1-bis(4-hydroxyphenyl)-3-oxo-3-(2,4,6-trihydroxyphenyl)propan-2-yl]-5,7-dihydroxychromen-4-one	0.0185126	0.0193714	0.0186441	0.00135467	0.0134228	0.00116714	0.0188427	0.00531485	0.282064	-1.8259	0.0291209
2-[2-[1-carboxy-2-(3,4-dihydroxyphenyl)ethoxy]carbonyl-3,4-bis(3,4-dihydroxyphenyl)cyclobutanecarbonyl]oxy-3-(3,4-dihydroxyphenyl)propanoic acid	0.00103801	0.00258297	0.00231916	0.000555783	2.19301e-05	0.000743923	0.00198004	0.000440545	0.222493	-2.16817	0.0424391
[(2S,3R,4R,5S,6S)-3,5-dihydroxy-2-[5-hydroxy-2-(4-hydroxyphenyl)-4-oxo-7-[(2S,3R,4R,5R,6S)-3,4,5-trihydroxy-6-methyloxan-2-yl]oxychromen-3-yl]oxy-6-methyloxan-4-yl] acetate	0.231645	0.229789	0.212018	0.047118	0.0327176	0.183691	0.224484	0.0878422	0.391307	-1.35363	0.0479837
licoricidin	0.153117	0.151947	0.14674	0.00118132	0.00560387	0.00074034	0.150601	0.00250851	0.0166567	-5.90776	4.86904e-07
USNIC ACID	0.00854094	0.010618	0.00996286	0.00146984	0.00169759	0.00127339	0.00970728	0.00148028	0.152491	-2.7132	0.000192638
3-(2,4-dihydroxyphenyl)-7-hydroxy-6,8-bis(3-methylbut-2-enyl)chromen-4-one	0.0553016	0.051562	0.0550055	0.0279383	0.0263337	0.0228364	0.0539564	0.0257028	0.476362	-1.06987	0.000125628
16-Feruloyloxypalmitate	0.00149456	0.0019908	0.00145808	1.96095e-05	2.19301e-05	0.00090857	0.00164781	0.000316703	0.192196	-2.37935	0.0176922
M515T305	0.0186596	0.0282904	0.0284984	0.0125318	0.00802299	0.00782797	0.0251495	0.00946092	0.376187	-1.41048	0.0119768
M237T179	0.0133597	0.0138817	0.0113648	1.96095e-05	2.19301e-05	0.000974856	0.0128687	0.000338799	0.0263273	-5.2473	0.000112351
3-Deoxy-D-manno-octulosonate	0.0601235	0.0563165	0.0547426	0.0474991	0.0166455	0.014928	0.0570609	0.0263575	0.461919	-1.11429	0.0455208
20-Hydroxyleukotriene E4	0.00768955	0.00764585	0.00868102	0.000142905	0.00222338	0.000397656	0.00800547	0.000921312	0.115085	-3.11922	0.000655654
M558T218	0.0187827	0.0198923	0.0199699	0.000198525	5.77418e-06	0.000378933	0.0195483	0.000194411	0.00994513	-6.65179	1.07326e-06
Syringetin	0.0216029	0.022335	0.025315	1.96095e-05	2.19301e-05	2.01744e-05	0.0230843	2.05713e-05	0.000891138	-10.1321	3.46525e-05
Demethylsulochrin	0.0772812	0.077191	0.0696948	1.96095e-05	2.19301e-05	2.01744e-05	0.0747223	2.05713e-05	0.000275303	-11.8267	7.63757e-06
M479T289	0.00909152	0.00933081	0.00890023	0.0398781	0.04536	0.0292735	0.00910752	0.0381705	4.1911	2.06733	0.00353917
M273T136	0.119325	0.115846	0.113616	0.00293171	0.00228911	0.00166364	0.116262	0.00229482	0.0197383	-5.66286	2.97384e-07
L-Homocystine	0.157379	0.145503	0.143193	0.0882886	0.0661756	0.0409066	0.148692	0.0651236	0.437976	-1.19107	0.00435907
M421T254	0.025236	0.013365	0.0235714	0.0112127	0.00916627	0.00478615	0.0207242	0.00838837	0.404763	-1.30485	0.0415369
M480T186	0.0860185	0.0792065	0.0860623	0.00330442	0.00350792	0.00207569	0.0837624	0.00296268	0.03537	-4.82133	4.06628e-06
M397T27	0.0695336	0.0751353	0.072321	0.0433274	0.0173945	0.0312268	0.07233	0.0306496	0.423746	-1.23873	0.00554941
M513T25	0.0624235	0.064223	0.051972	0.0173249	0.0345256	0.0315166	0.0595395	0.027789	0.466733	-1.09933	0.00829126
M383T26_2	0.684348	0.664934	0.605925	0.40882	0.177186	0.267321	0.651736	0.284442	0.436438	-1.19615	0.0067778
M486T160	0.0007373	0.000570876	0.000553327	0.000948856	0.00141352	0.00170095	0.000620501	0.00135444	2.18282	1.1262	0.0317994
UDP-2-acetamido-3-dehydro-2-deoxy-alpha-D-glucopyranose	0.0208998	0.0188684	0.0202269	0.0766679	0.0739854	0.107603	0.0199984	0.0860853	4.30461	2.10588	0.00361583
M447T210_3	0.0269594	0.0288129	0.0277049	0.00130454	0.00356568	0.00162295	0.0278257	0.00216439	0.0777838	-3.68439	8.55189e-06
M377T162	2.3882	2.44818	2.28372	0.0338646	0.106343	0.0378861	2.37337	0.0593646	0.0250128	-5.32119	1.70826e-06
M399T280	0.0196498	0.0288437	0.0188307	0.00776296	0.0120223	0.00500967	0.0224414	0.00826497	0.368291	-1.44108	0.0203408
M386T164	0.0769515	0.0934234	0.087064	0.000996185	0.000343598	0.000853511	0.085813	0.000731098	0.00851967	-6.87499	5.95155e-05
M505T238_2	0.00114237	0.000823742	0.000971871	0.00033284	5.77418e-06	5.64452e-06	0.000979328	0.000114753	0.117175	-3.09326	0.00374684
Methyl-2-alpha-L-fucopyranosyl-beta-D-galactoside	0.0380872	0.0369363	0.0356604	0.106962	0.0830852	0.174099	0.0368946	0.121382	3.28997	1.71807	0.0362203
M567T212	0.0298452	0.0328615	0.030708	0.00431788	0.00167169	0.00278697	0.0311382	0.00292551	0.0939524	-3.41193	1.81585e-05
M223T201_2	0.157259	0.141228	0.147976	0.00140331	0.00246144	0.00184394	0.148821	0.0019029	0.0127865	-6.28924	6.0171e-06
M431T267	0.00750151	0.00561606	0.00673008	0.00474972	0.00303516	0.000769558	0.00661588	0.00285148	0.431006	-1.21422	0.0419592
M483T209_2	0.914718	0.939244	0.889036	0.0315679	0.0177063	0.0152132	0.914333	0.0214958	0.0235098	-5.41059	5.24778e-07
M275T200	0.00292734	0.00282144	0.00512776	0.00151472	0.00156067	0.000589832	0.00362551	0.00122174	0.336984	-1.56925	0.0420771
2-Hydroxy-2,4-pentadienoate	0.00497961	0.00465418	0.00459546	0.00138983	0.00141048	0.00170455	0.00474308	0.00150162	0.316592	-1.6593	3.23924e-05
M504T279_2	0.0550111	0.0589633	0.0543573	0.197259	0.204667	0.112502	0.0561106	0.171476	3.05604	1.61166	0.0175775
M614T259	0.00207387	0.00252471	0.00255291	0.000226644	0.00091882	0.000122142	0.00238383	0.000422535	0.17725	-2.49614	0.00263151
M320T186	0.0119384	0.0115444	0.0142893	0.0017008	0.00203418	0.00218816	0.0125907	0.00197438	0.156812	-2.67289	0.000257596
M386T204	0.000109416	0.000184946	9.06418e-05	5.40688e-06	6.4215e-05	5.64452e-06	0.000128335	2.50888e-05	0.195495	-2.35479	0.0413868
Pelargonidin 3-O-rutinoside	0.0132601	0.0137038	0.0119455	0.00350346	0.00951346	0.00139384	0.0129698	0.00480358	0.370367	-1.43297	0.0304757
M531T200	0.00534483	0.00543415	0.0058693	0.000589281	0.00276586	0.000946468	0.00554943	0.00143387	0.258381	-1.95243	0.00403387
M273T162	0.00172465	0.0018639	0.00270512	0.000416526	0.00147026	0.000348423	0.00209789	0.000745069	0.355152	-1.49349	0.0464984
M539T217_4	0.00762206	0.0079903	0.0089631	0.00360853	0.00563924	0.00165866	0.00819182	0.00363548	0.443794	-1.17204	0.0200423
M684T27	0.000923782	0.000781035	0.000384575	0.00906463	0.0138017	0.0118895	0.000696464	0.0115853	16.6344	4.0561	0.00141573
4-Hydroxyphenyl-4-hydroxybenzoate	0.00663973	0.00674994	0.00721584	0.00215496	0.0043608	0.00246849	0.0068685	0.00299475	0.436012	-1.19756	0.00551986
M544T273	0.000278849	0.000164332	0.000304799	5.40688e-06	5.77418e-06	5.64452e-06	0.000249327	5.60853e-06	0.0224947	-5.47427	0.00484064
M688T230	0.00103115	0.00097607	0.00087894	5.40688e-06	0.000131575	5.64452e-06	0.000962053	4.75421e-05	0.0494174	-4.33884	0.000116808
M289T135	0.0108723	0.00993006	0.00691669	0.0205242	0.0255141	0.0233216	0.00923967	0.0231199	2.50225	1.32322	0.00176907
Indole-3-acetyl-myo-inositol	0.0274855	0.0263002	0.0252812	0.00743401	0.0149084	0.0140128	0.0263556	0.0121184	0.459803	-1.12091	0.00430581
M684T250	0.000159539	0.000165669	0.000223069	5.40688e-06	5.77418e-06	5.64452e-06	0.000182759	5.60853e-06	0.0306881	-5.02618	0.000937903
M384T177	0.00247891	0.00237924	0.00214668	0.00117066	0.000872377	0.00123857	0.00233495	0.00109387	0.468476	-1.09395	0.00114857
M247T165	0.0158213	0.0173959	0.0173224	0.000665421	0.00292917	0.00151761	0.0168465	0.00170407	0.101153	-3.3054	5.46376e-05
10,16-Dihydroxyhexadecanoic acid	0.00482713	0.00465443	0.00422416	0.00224536	0.00230247	0.00226912	0.00456857	0.00227232	0.49738	-1.00758	0.000217754
Colneleate	0.00608859	0.00325379	0.00362818	0.0016161	0.00188569	0.000866161	0.00432352	0.00145598	0.336759	-1.57021	0.0380057
Cyanidin 3-O-[6-O-(6-O-4-hydroxycinnamoyl-beta-D-glucosyl)-2-O-beta-D-xylosyl-beta-D-galactoside]	0.134738	0.136956	0.123462	0.0513116	0.0480291	0.0809213	0.131719	0.0600873	0.456179	-1.13233	0.00313343
M447T231	0.0079503	0.00758525	0.00776165	0.0376643	0.020144	0.0343807	0.00776573	0.0307297	3.95709	1.98444	0.0129512
M464T273	0.0027799	0.00258137	0.00313111	0.0017743	0.00104536	0.000632951	0.00283079	0.00115087	0.406553	-1.29848	0.0105302
M397T48	0.000261267	0.000247126	0.000240826	0.000609044	0.000451116	0.000450117	0.00024974	0.000503426	2.0158	1.01135	0.00882308
M283T221_2	5.90363e-06	5.86659e-06	5.87578e-06	8.57031e-05	8.30805e-05	0.000102103	5.882e-06	9.02955e-05	15.3512	3.94028	0.000143517
M450T155	0.169754	0.171528	0.155206	0.010098	0.0354927	0.0132382	0.165496	0.0196096	0.11849	-3.07717	0.000105763
M313T51	0.00381727	0.00369847	0.00391637	0.00211549	0.00178312	0.00169542	0.0038107	0.00186468	0.489326	-1.03113	0.000166983
M435T27_2	0.0597845	0.0631924	0.07266	0.0479131	0.0239201	0.0256713	0.0652123	0.0325015	0.498395	-1.00464	0.01926
M606T228	0.00154788	0.00167249	0.00219303	5.40688e-06	5.77418e-06	0.000123363	0.00180447	4.48481e-05	0.0248539	-5.33038	0.000946429
Indole-3-acetaldoxime N-oxide	0.00180912	0.00188245	0.00190195	0.000844066	0.000295921	0.000603895	0.00186451	0.000581294	0.311768	-1.68146	0.00134708
M792T249	0.000830694	0.000397386	0.000348919	5.40688e-06	5.77418e-06	5.64452e-06	0.000525666	5.60853e-06	0.0106694	-6.55038	0.0273871
M368T173	0.000610595	0.000559562	0.000749137	5.40688e-06	0.000456403	0.000176311	0.000639765	0.000212707	0.332477	-1.58868	0.0405967
M277T202	0.0468663	0.0393311	0.0406815	0.00259467	0.0270009	0.00664892	0.042293	0.0120815	0.285662	-1.80762	0.0187041
M351T205	0.00236094	0.00233247	0.000998503	0.00470359	0.00314915	0.00555033	0.00189731	0.00446769	2.35475	1.23558	0.0369279
1-(4-Hydroxy-3-methoxyphenyl)-2-(2-methoxyphenoxy)propane-1,3-diol	0.0516226	0.0504253	0.0494644	0.000385829	0.0010608	0.000731784	0.0505041	0.000726138	0.0143778	-6.12001	1.78549e-07
M463T242	0.0077336	0.0073926	0.00573952	0.00434738	0.00238011	0.000783513	0.00695524	0.00250367	0.359969	-1.47406	0.0206937
M522T179	0.0285319	0.0286982	0.0295681	0.0110033	0.0130707	0.0168396	0.0289328	0.0136379	0.471364	-1.08509	0.000920632

## Sheet: 20DAG(scion)vs40DAG(scion)
MS2 name	20DAG(scion)1	20DAG(scion)2	20DAG(scion)3	40DAG(scion)1	40DAG(scion)2	40DAG(scion)3	20DAG(scion)	40DAG(scion)	Flod Change	logFC	P-value
Difenoconazole	0.0116992	0.0205319	0.0243841	0.000117264	5.84309e-06	5.89798e-06	0.0188718	4.30016e-05	0.00227862	-8.77762	0.00741433
4-Hydroxycoumarin	0.0336962	0.0502254	0.0474971	0.590796	0.304166	0.318962	0.0438062	0.404641	9.23706	3.20743	0.0180422
Isocaproic acid	0.135137	0.145575	0.100177	0.370446	0.221747	0.339566	0.126963	0.310586	2.44628	1.29059	0.0178586
Caproic acid	0.135137	0.145575	0.100177	0.370446	0.221747	0.339566	0.126963	0.310586	2.44628	1.29059	0.0178586
1-[2,3-dihydroxy-4-[(2S,3R,4S,5S,6R)-3,4,5-trihydroxy-6-(hydroxymethyl)tetrahydropyran-2-yl]oxy-phenyl]ethanone	0.630791	0.731321	0.796245	0.236343	0.32131	0.401579	0.719452	0.319744	0.444427	-1.16998	0.00413321
4-(3,4-dihydroxyphenyl)-7-hydroxy-5-[(2S,3R,4S,5S,6R)-3,4,5-trihydroxy-6-(hydroxymethyl)tetrahydropyran-2-yl]oxy-chromen-2-one	0.318916	0.474181	0.426525	0.161395	0.214991	0.20203	0.406541	0.192805	0.474258	-1.07626	0.0117743
3,5-dimethoxy-4-[(2S,3R,4S,5S,6R)-3,4,5-trihydroxy-6-(hydroxymethyl)tetrahydropyran-2-yl]oxy-benzoic acid	0.558052	0.630657	0.856187	0.218729	0.225768	0.464464	0.681632	0.302987	0.444502	-1.16974	0.0349858
(2S,3R,4S,5S,6R)-2-(4-hydroxy-3-methoxy-phenoxy)-6-(hydroxymethyl)tetrahydropyran-3,4,5-triol	0.06656	0.09899	0.110993	0.0126964	0.0123701	0.0239285	0.0921809	0.0163316	0.17717	-2.4968	0.00534654
L-Arginine	1.07266	2.97289	1.7547	0.0376958	0.0821974	0.056747	1.93341	0.05888	0.0304539	-5.03723	0.0279948
18α-Glycyrrhetinic acid	0.937436	1.03534	1.0966	6.91737	8.81782	4.36384	1.02313	6.69968	6.54824	2.71111	0.0117241
14-hydroxy-14-(hydroxymethyl)-5,9-dimethyl-tetracyclo[11.2.1.01,10.04,9]hexadecane-5-carboxylic acid	0.074219	0.140514	0.155923	0.00329933	0.00344294	0.00663006	0.123552	0.00445744	0.0360775	-4.79276	0.00899015
(2S,4aS,6aS,6bR,10S,12aS,14bS)-10-hydroxy-2,4a,6a,6b,9,9,12a-heptamethyl-13-oxo-3,4,5,6,6a,7,8,8a,10,11,12,14b-dodecahydro-1H-picene-2-carboxylic acid	0.937436	1.03534	1.0966	6.91737	8.81782	4.36384	1.02313	6.69968	6.54824	2.71111	0.0117241
(1R,2R,5S,8R,12R,16R,17S,18S)-16-hydroxy-1,2,17-trimethyl-14-oxo-8,18-bis(prop-1-en-2-yl)-13-oxapentacyclo[10.8.1.02,10.05,9.017,21]henicosane-5-carboxylic acid	0.411829	0.306293	0.315063	1.90387	0.97906	1.11102	0.344395	1.33132	3.86567	1.95072	0.0274254
(1S,4aR,6aS,6bR,9R,10R,11R,12aR,14bS)-1,10,11-trihydroxy-9-(hydroxymethyl)-2,2,6a,6b,9,12a-hexamethyl-1,3,4,5,6,6a,7,8,8a,10,11,12,13,14b-tetradecahydropicene-4a-carboxylic acid	0.913421	0.571081	0.754211	0.456426	0.252247	0.317084	0.746238	0.341919	0.458191	-1.12598	0.0250907
Quercetin	0.218922	0.244265	0.219716	0.0677287	0.0962966	0.109775	0.227635	0.0912666	0.400935	-1.31856	0.000796853
Isorhamnetin-3-O-neohespeidoside	0.0454116	0.0318451	0.0363903	0.00991749	0.0199439	0.0215197	0.0378824	0.017127	0.452111	-1.14525	0.0183364
Glyceric acid	0.322328	0.266466	0.335613	0.142811	0.135085	0.132111	0.308135	0.136669	0.443536	-1.17288	0.00132161
Isopentenyladenosine	0.269073	0.207627	0.208415	0.0050103	0.00591779	0.00606125	0.228371	0.00566311	0.0247978	-5.33364	0.000396337
Amygdalin	0.0374775	0.0482238	0.0493552	0.0100803	0.0170477	0.0256968	0.0450188	0.0176083	0.391131	-1.35428	0.00965075
7-[(2S,3R,4S,5S,6R)-3,4,5-trihydroxy-6-[[(2S,3R,4S,5R)-3,4,5-trihydroxytetrahydropyran-2-yl]oxymethyl]tetrahydropyran-2-yl]oxychromen-2-one	0.0092131	0.00971525	0.00822258	0.00451874	0.00144274	0.00467752	0.00905031	0.00354634	0.391847	-1.35164	0.0084856
Sorbose	0.274407	0.431372	0.417539	0.100665	0.14223	0.160148	0.374439	0.134347	0.358796	-1.47876	0.0107005
Tagatose	0.274407	0.431372	0.417539	0.100665	0.14223	0.160148	0.374439	0.134347	0.358796	-1.47876	0.0107005
Allose	0.274407	0.431372	0.417539	0.100665	0.14223	0.160148	0.374439	0.134347	0.358796	-1.47876	0.0107005
Glucose	0.274407	0.431372	0.417539	0.100665	0.14223	0.160148	0.374439	0.134347	0.358796	-1.47876	0.0107005
Sucrose	0.00313435	0.00699028	0.00722378	0.000893054	0.0021294	0.0024248	0.0057828	0.00181575	0.313991	-1.6712	0.0478028
Alisol B 23-acetate	0.0323938	0.030382	0.0287117	0.00972883	0.00785959	0.0229299	0.0304959	0.0135061	0.442884	-1.175	0.0250017
Galactose	0.274407	0.431372	0.417539	0.100665	0.14223	0.160148	0.374439	0.134347	0.358796	-1.47876	0.0107005
3-O-Acetylursolic acid	0.0354123	0.041073	0.0267096	1.12994	1.17665	0.526716	0.0343983	0.944437	27.4559	4.77904	0.0121835
2-(3,4-dihydroxyphenyl)chromen-4-one	0.18111	0.227037	0.197002	0.0533469	0.0888367	0.127606	0.201716	0.0899297	0.445822	-1.16546	0.0115579
2-[2-[(Z)-pent-2-enyl]-3-[3,4,5-trihydroxy-6-(hydroxymethyl)tetrahydropyran-2-yl]oxy-cyclopentyl]acetic acid	0.0312897	0.0245084	0.0221383	0.0094428	0.0106061	0.0103458	0.0259788	0.0101316	0.389994	-1.35848	0.00458764
6-Hydroxyluteolin 7-glucoside	7.04839	8.3056	8.42369	1.95237	3.11585	5.23597	7.92589	3.43473	0.433356	-1.20638	0.0131758
Ferulate	0.143353	0.111925	0.204394	0.479797	0.715857	0.389026	0.153224	0.528227	3.44741	1.78551	0.0206798
Histidine	0.0290955	0.0624091	0.0397158	0.00322315	0.00425762	0.0151351	0.0437401	0.00753862	0.17235	-2.53659	0.0264058
Galactinol	0.659758	1.44128	1.55267	0.199043	0.166254	0.302163	1.2179	0.222487	0.18268	-2.45261	0.0247527
Narcissin	0.0454116	0.0318451	0.0363903	0.00991749	0.0199439	0.0215197	0.0378824	0.017127	0.452111	-1.14525	0.0183364
Palatinose (hydrate)	0.659758	1.44128	1.55267	0.199043	0.166254	0.302163	1.2179	0.222487	0.18268	-2.45261	0.0247527
Turanose	0.659758	1.44128	1.55267	0.199043	0.166254	0.302163	1.2179	0.222487	0.18268	-2.45261	0.0247527
Dihydrotachysterol	0.000152387	0.000220065	0.000148799	0.000763484	0.000497685	0.00105736	0.00017375	0.000772843	4.44801	2.15316	0.0214104
Pinoresinol	0.00756694	0.00623973	0.00771682	0.0316148	0.0149399	0.0231987	0.0071745	0.0232511	3.2408	1.69635	0.0292687
2-[4-[4-[hydroxy-(4-hydroxy-3-methoxy-phenyl)methyl]-3-(hydroxymethyl)tetrahydrofuran-2-yl]-2-methoxy-phenoxy]-6-(hydroxymethyl)tetrahydropyran-3,4,5-triol	0.0241035	0.034193	0.0200716	0.105962	0.052348	0.0874391	0.0261227	0.0819164	3.13583	1.64885	0.0265683
Skimmin	0.0075982	0.0223572	0.0124333	0.0660313	0.0420572	0.0582173	0.0141296	0.0554353	3.92335	1.97209	0.00757925
Quinic acid	0.028782	0.0490209	0.035751	0.190187	0.200357	0.123926	0.0378513	0.17149	4.53063	2.17971	0.00564168
5,7-dihydroxy-2-(4-hydroxy-3-methoxy-phenyl)-3-[3,4,5-trihydroxy-6-[[(2R,3R,4R,5R,6S)-3,4,5-trihydroxy-6-methyl-tetrahydropyran-2-yl]oxymethyl]tetrahydropyran-2-yl]oxy-chromen-4-one	0.0454116	0.0318451	0.0363903	0.00991749	0.0199439	0.0215197	0.0378824	0.017127	0.452111	-1.14525	0.0183364
3-O-Acetyl-11-hydroxy-beta-boswellic acid	0.0626313	0.0384871	0.0475304	2.34409	1.96485	0.759974	0.0495496	1.68964	34.0999	5.09169	0.0264383
(2R,3R,4S,5S,6R)-2-[[(2R,4aS,4bR,7S,10aS)-7-[(1R)-1,2-dihydroxyethyl]-1,1,4a,7-tetramethyl-3,4,4b,5,6,9,10,10a-octahydro-2H-phenanthren-2-yl]oxy]-6-(hydroxymethyl)tetrahydropyran-3,4,5-triol	0.0457815	0.0712369	0.0613696	0.0038531	0.00147185	0.00526514	0.0594627	0.00353003	0.0593655	-4.07423	0.00172058
4-O-feruloyl-D-quinic acid	0.0268577	0.0420459	0.0454907	0.017111	0.014885	0.0125308	0.0381314	0.0148423	0.38924	-1.36127	0.0166174
Tricetin	0.218922	0.244265	0.219716	0.0677287	0.0962966	0.109775	0.227635	0.0912666	0.400935	-1.31856	0.000796853
Neoamygdalin	0.0374775	0.0482238	0.0493552	0.0100803	0.0170477	0.0256968	0.0450188	0.0176083	0.391131	-1.35428	0.00965075
(3S,4R,5R)-1,3,4,5-tetrahydroxy-6-[(2S,3R,4S,5S,6R)-3,4,5-trihydroxy-6-(hydroxymethyl)tetrahydropyran-2-yl]oxy-hexan-2-one	0.659758	1.44128	1.55267	0.199043	0.166254	0.302163	1.2179	0.222487	0.18268	-2.45261	0.0247527
(2R,3S,4S,5R,6R)-2-[[(2R,3R,4R)-3,4-dihydroxy-4-(hydroxymethyl)oxolan-2-yl]oxymethyl]-6-[(1,7,7-trimethyl-2-bicyclo[2.2.1]heptanyl)oxy]oxane-3,4,5-triol	0.0233371	0.0375863	0.0521905	0.0141568	0.0135307	0.0122581	0.0377046	0.0133152	0.353145	-1.50167	0.0431776
Cue-lure	0.00963277	0.00922182	0.00815297	0.00388693	0.00471685	0.00324258	0.00900252	0.00394879	0.438631	-1.18892	0.00118549
(2S,3R,4S,5S,6R)-2-(4-allyl-2-methoxy-phenoxy)-6-[[(2R,3R,4R)-3,4-dihydroxy-4-(hydroxymethyl)tetrahydrofuran-2-yl]oxymethyl]tetrahydropyran-3,4,5-triol	0.14779	0.10093	0.166603	0.0517349	0.0363185	0.0533292	0.138441	0.0471275	0.340416	-1.55463	0.010774
(2R,3R,4S,5S,6R)-2-benzyloxy-6-(hydroxymethyl)tetrahydropyran-3,4,5-triol	0.0203937	0.0180185	0.0130197	0.00994439	0.00563586	0.00708869	0.017144	0.00755632	0.440756	-1.18195	0.0188993
Argininosuccinic acid	0.0507374	0.112681	0.0824007	0.00224368	0.00372304	0.00149024	0.0819398	0.00248565	0.0303351	-5.04287	0.0113341
Raffinose	0.275286	0.23192	0.276421	0.583683	0.906042	0.830693	0.261209	0.773473	2.96112	1.56614	0.00650191
Trehalose	0.659758	1.44128	1.55267	0.199043	0.166254	0.302163	1.2179	0.222487	0.18268	-2.45261	0.0247527
(2R,3S,4R,5R)-2,3,4,5-tetrahydroxy-6-[(2R,3R,4S,5S,6R)-3,4,5-trihydroxy-6-(hydroxymethyl)tetrahydropyran-2-yl]oxy-hexanal	0.659758	1.44128	1.55267	0.199043	0.166254	0.302163	1.2179	0.222487	0.18268	-2.45261	0.0247527
(1S,3R,4R,5R)-1,3,4-trihydroxy-5-[(E)-3-(3-hydroxy-4-methoxy-phenyl)prop-2-enoyl]oxy-cyclohexanecarboxylic acid	0.0268577	0.0420459	0.0454907	0.017111	0.014885	0.0125308	0.0381314	0.0148423	0.38924	-1.36127	0.0166174
(3R,4S,5S,6R)-6-[[(2S,3R,4S,5R,6R)-3,4,5-trihydroxy-6-[[(2S,3R,4S,5R,6R)-3,4,5-trihydroxy-6-(hydroxymethyl)tetrahydropyran-2-yl]oxymethyl]tetrahydropyran-2-yl]oxymethyl]tetrahydropyran-2,3,4,5-tetrol	0.275286	0.23192	0.276421	0.583683	0.906042	0.830693	0.261209	0.773473	2.96112	1.56614	0.00650191
Manninotriose	0.275286	0.23192	0.276421	0.583683	0.906042	0.830693	0.261209	0.773473	2.96112	1.56614	0.00650191
[(1R)-2-hydroxy-1-[(1S,2R,4S,6S,8R,12S,13S,14S,19R)-12-hydroxy-1,2,8,14,18,18-hexamethyl-17-oxo-5-oxapentacyclo[11.8.0.02,10.04,9.014,19]henicos-9-en-6-yl]-2-methyl-propyl] acetate	0.0420821	0.0525296	0.043241	0.00709978	0.0104368	0.0230495	0.0459509	0.0135287	0.294416	-1.76407	0.00526489
[(2S,3R,4S,5S,6R)-3,4,5-trihydroxy-6-(hydroxymethyl)tetrahydropyran-2-yl] (2E,6E)-8-hydroxy-2,6-dimethyl-octa-2,6-dienoate	0.0257198	0.033327	0.041078	0.015386	0.0169899	0.00598375	0.033375	0.0127865	0.383117	-1.38414	0.0213576
(+)-Afzelechin	0.00186446	0.00189446	0.00118227	0.00109627	0.000799796	0.000538754	0.00164706	0.000811606	0.49276	-1.02104	0.0418268
Isomaltose	0.00313435	0.00699028	0.00722378	0.000893054	0.0021294	0.0024248	0.0057828	0.00181575	0.313991	-1.6712	0.0478028
(2R,3S,4S,5R,6R)-2-(hydroxymethyl)-6-[(2S,3R,4S,5S,6R)-3,4,5-trihydroxy-6-(hydroxymethyl)tetrahydropyran-2-yl]oxy-tetrahydropyran-3,4,5-triol	0.659758	1.44128	1.55267	0.199043	0.166254	0.302163	1.2179	0.222487	0.18268	-2.45261	0.0247527
1,3,5-trihydroxy-4-[(E)-3-(3-hydroxy-4-methoxy-phenyl)prop-2-enoyl]oxy-cyclohexanecarboxylic acid	0.0268577	0.0420459	0.0454907	0.017111	0.014885	0.0125308	0.0381314	0.0148423	0.38924	-1.36127	0.0166174
D-Panose	0.275286	0.23192	0.276421	0.583683	0.906042	0.830693	0.261209	0.773473	2.96112	1.56614	0.00650191
7-methoxy-8-(3-methyl-5-oxo-2H-furan-4-yl)chromen-2-one	0.0331146	0.0378581	0.038707	0.0803195	0.0776566	0.0767698	0.0365599	0.0782487	2.14029	1.0978	3.39192e-05
(2R,3S,4S,5R,6R)-2-[[(2S,3R,4R)-3,4-dihydroxy-4-(hydroxymethyl)tetrahydrofuran-2-yl]oxymethyl]-6-(2-phenylethoxy)tetrahydropyran-3,4,5-triol	0.0231522	0.0340176	0.0300305	0.00697154	0.0137519	0.0138402	0.0290668	0.0115212	0.396371	-1.33508	0.0108761
2-(2-phenylethoxy)-6-[(3,4,5-trihydroxytetrahydropyran-2-yl)oxymethyl]tetrahydropyran-3,4,5-triol	0.0231522	0.0340176	0.0300305	0.00697154	0.0137519	0.0138402	0.0290668	0.0115212	0.396371	-1.33508	0.0108761
Umbelliferone	0.0336962	0.0502254	0.0474971	0.590796	0.304166	0.318962	0.0438062	0.404641	9.23706	3.20743	0.0180422
7,8-dihydroxy-4-phenyl-chromen-2-one	0.18111	0.227037	0.197002	0.0533469	0.0888367	0.127606	0.201716	0.0899297	0.445822	-1.16546	0.0115579
(2R,3S,4S,5S,6R)-2-[7-hydroxy-4-[(Z)-5-hydroxy-3-methyl-pent-3-enyl]-4a,8,8-trimethyl-3-methylene-decalin-2-yl]oxy-6-(hydroxymethyl)tetrahydropyran-3,4,5-triol	0.0457815	0.0712369	0.0613696	0.0038531	0.00147185	0.00526514	0.0594627	0.00353003	0.0593655	-4.07423	0.00172058
(2R,3S,4S,5R,6R)-2-[[(2R,3R,4R,5S)-3,4-dihydroxy-5-(hydroxymethyl)tetrahydrofuran-2-yl]oxymethyl]-6-(2-phenylethoxy)tetrahydropyran-3,4,5-triol	0.0231522	0.0340176	0.0300305	0.00697154	0.0137519	0.0138402	0.0290668	0.0115212	0.396371	-1.33508	0.0108761
Rutin	0.101878	0.0979057	0.101045	0.0221672	0.031841	0.0693506	0.100276	0.0411196	0.410062	-1.28608	0.0148922
Kaempferol-3-O-galactoside	0.318916	0.474181	0.426525	0.161395	0.214991	0.20203	0.406541	0.192805	0.474258	-1.07626	0.0117743
Cellobiose	0.00313435	0.00699028	0.00722378	0.000893054	0.0021294	0.0024248	0.0057828	0.00181575	0.313991	-1.6712	0.0478028
6-hydroxy-2-(2-hydroxyphenyl)chromen-4-one	0.18111	0.227037	0.197002	0.0533469	0.0888367	0.127606	0.201716	0.0899297	0.445822	-1.16546	0.0115579
(-)-Epiafzelechin	0.00186446	0.00189446	0.00118227	0.00109627	0.000799796	0.000538754	0.00164706	0.000811606	0.49276	-1.02104	0.0418268
3,5-dihydroxy-2-(4-hydroxyphenyl)-7-[(2S,3R,4S,5S,6R)-3,4,5-trihydroxy-6-(hydroxymethyl)tetrahydropyran-2-yl]oxy-chromen-4-one	0.318916	0.474181	0.426525	0.161395	0.214991	0.20203	0.406541	0.192805	0.474258	-1.07626	0.0117743
2-(3,4-dihydroxyphenyl)-5-hydroxy-7-methoxy-3-[(2S,3R,4S,5S,6R)-3,4,5-trihydroxy-6-[[(2R,3R,4R,5R,6S)-3,4,5-trihydroxy-6-methyl-tetrahydropyran-2-yl]oxymethyl]tetrahydropyran-2-yl]oxy-chromen-4-one	0.0454116	0.0318451	0.0363903	0.00991749	0.0199439	0.0215197	0.0378824	0.017127	0.452111	-1.14525	0.0183364
(2R,3S,4S,5R,6R)-2-[[(2R,3R,4R)-3,4-dihydroxy-4-(hydroxymethyl)tetrahydrofuran-2-yl]oxymethyl]-6-[(6,6-dimethylnorpinan-2-yl)methoxy]tetrahydropyran-3,4,5-triol	0.0233371	0.0375863	0.0521905	0.0141568	0.0135307	0.0122581	0.0377046	0.0133152	0.353145	-1.50167	0.0431776
Stearidonic acid	0.0473584	0.0769008	0.0522287	0.0303868	0.0214258	0.025408	0.0588293	0.0257402	0.437541	-1.19251	0.0253217
1,3,7-trihydroxyxanthen-9-one	0.00633468	0.0036621	0.00167144	0.158212	0.0913994	0.073771	0.00388941	0.107794	27.7148	4.79258	0.0156728
4-hydroxy-3,5,5-trimethyl-4-[(E)-3-[3,4,5-trihydroxy-6-[(3,4,5-trihydroxytetrahydropyran-2-yl)oxymethyl]tetrahydropyran-2-yl]oxybut-1-enyl]cyclohex-2-en-1-one	0.228492	0.297171	0.298478	0.100758	0.103077	0.206062	0.274714	0.136633	0.497364	-1.00763	0.0296429
2-[(1R,2R)-3-oxo-2-[(Z)-5-[3,4,5-trihydroxy-6-(hydroxymethyl)tetrahydropyran-2-yl]oxypent-2-enyl]cyclopentyl]acetic acid	0.214484	0.232313	0.265248	0.0550618	0.018194	0.0297427	0.237348	0.0343329	0.144652	-2.78934	0.000385965
(1R,3R,4R,6S,8S,10R,13R,14R)-5,5,14-trimethyl-9-methylene-tetracyclo[11.2.1.01,10.04,8]hexadecane-3,4,6,14-tetrol	0.074219	0.140514	0.155923	0.00329933	0.00344294	0.00663006	0.123552	0.00445744	0.0360775	-4.79276	0.00899015
Brassicin	0.769601	0.818396	0.966352	0.185751	0.453957	0.469938	0.85145	0.369882	0.434414	-1.20286	0.0117208
(2R,3R,4S,5S,6R)-2-[[(2R,3S,4S,5R,6R)-6-benzyloxy-3,4,5-trihydroxy-tetrahydropyran-2-yl]methoxy]-6-(hydroxymethyl)tetrahydropyran-3,4,5-triol	0.0352812	0.0797222	0.0774761	0.313203	0.340343	0.764941	0.0641598	0.472829	7.36955	2.88158	0.0497944
Lactose	0.00313435	0.00699028	0.00722378	0.000893054	0.0021294	0.0024248	0.0057828	0.00181575	0.313991	-1.6712	0.0478028
(4R,4aR,6R,7R,7aS)-4,7-dimethyl-6-[(2R,3R,4S,5S,6R)-3,4,5-trihydroxy-6-(hydroxymethyl)tetrahydropyran-2-yl]oxy-4,4a,5,6,7,7a-hexahydro-3H-cyclopenta[c]pyran-1-one	0.0257198	0.033327	0.041078	0.015386	0.0169899	0.00598375	0.033375	0.0127865	0.383117	-1.38414	0.0213576
2-(4-hydroxyphenyl)-7-[(2S,3R,4S,5S,6R)-3,4,5-trihydroxy-6-(hydroxymethyl)tetrahydropyran-2-yl]oxy-chromen-4-one	0.121271	0.150466	0.130931	0.0348066	0.0567196	0.0856333	0.134223	0.0590532	0.439965	-1.18454	0.0115895
(2R,3R,4S,5S,6R)-2-[2-(4-methoxyphenyl)ethoxy]-6-[[(2S,3R,4S,5S)-3,4,5-trihydroxytetrahydropyran-2-yl]oxymethyl]tetrahydropyran-3,4,5-triol	0.119919	0.11622	0.130189	0.0416191	0.0485537	0.0915438	0.122109	0.0605722	0.49605	-1.01144	0.0189888
6-Hydroxycoumarin	0.0336962	0.0502254	0.0474971	0.590796	0.304166	0.318962	0.0438062	0.404641	9.23706	3.20743	0.0180422
[(5R)-5-[(2S,8S,9R,10R,13R,14S,16R,17R)-2,16-dihydroxy-4,4,9,13,14-pentamethyl-3,11-dioxo-2,7,8,10,12,15,16,17-octahydro-1H-cyclopenta[a]phenanthren-17-yl]-5-hydroxy-1,1-dimethyl-4-oxo-hexyl] acetate	0.957271	0.563713	0.899073	0.479245	0.216553	0.317157	0.806685	0.337652	0.418567	-1.25647	0.0315357
2-[2,6-bis(3-methylbut-2-enyl)-4-[(2S,3R,4S,5S,6R)-3,4,5-trihydroxy-6-(hydroxymethyl)tetrahydropyran-2-yl]oxy-phenyl]-2-hydroxy-acetic acid	0.0121661	0.0145164	0.0133714	0.00792452	0.00623444	0.00538406	0.0133513	0.00651434	0.487918	-1.03529	0.00247468
2-(3,4-dimethoxyphenyl)-3,5,7,8-tetramethoxy-chromen-4-one	0.0136296	0.016601	0.0171932	0.00621215	0.00680945	0.00430081	0.0158079	0.00577414	0.365268	-1.45297	0.00168745
8-hydroxy-3-methyl-isochroman-1-one	0.0579262	0.0383564	0.0477978	0.0292591	0.00208137	0.00478221	0.0480268	0.0120409	0.250712	-1.9959	0.0252475
3-hydroxy-2-(4-hydroxyphenyl)chromen-4-one	0.18111	0.227037	0.197002	0.0533469	0.0888367	0.127606	0.201716	0.0899297	0.445822	-1.16546	0.0115579
(4E,6E)-2,7-dimethyl-8-[(2R,3R,4S,5S,6R)-3,4,5-trihydroxy-6-(hydroxymethyl)tetrahydropyran-2-yl]oxy-octa-4,6-dienoic acid	0.0257198	0.033327	0.041078	0.015386	0.0169899	0.00598375	0.033375	0.0127865	0.383117	-1.38414	0.0213576
5-[(2S,3R,4S,5S,6R)-6-[[(2R,3R,4R)-3,4-dihydroxy-4-(hydroxymethyl)tetrahydrofuran-2-yl]oxymethyl]-3,4,5-trihydroxy-tetrahydropyran-2-yl]oxy-4-(3,4-dihydroxyphenyl)-7-hydroxy-chromen-2-one	0.0220926	0.0195291	0.0181699	0.0047206	0.00772389	0.0113987	0.0199305	0.00794774	0.398772	-1.32636	0.00595947
Rhodiosin	0.101878	0.0979057	0.101045	0.0221672	0.031841	0.0693506	0.100276	0.0411196	0.410062	-1.28608	0.0148922
5-(4-carboxy-3-methyl-butyl)-1,4a-dimethyl-6-methylene-decalin-1-carboxylic acid	0.074219	0.140514	0.155923	0.00329933	0.00344294	0.00663006	0.123552	0.00445744	0.0360775	-4.79276	0.00899015
3,5,6,7,3',4'-Hexamethoxyflavone	0.0136296	0.016601	0.0171932	0.00621215	0.00680945	0.00430081	0.0158079	0.00577414	0.365268	-1.45297	0.00168745
2-Oxo-4-phenylbutyric acid	0.0579262	0.0383564	0.0477978	0.0292591	0.00208137	0.00478221	0.0480268	0.0120409	0.250712	-1.9959	0.0252475
3-hydroxy-4-(1,5,6-trihydroxy-1,5-dimethyl-hexyl)benzoic acid	0.0084481	0.0064649	0.00723092	0.0604845	0.0589041	0.0356602	0.00738131	0.0516829	7.00186	2.80774	0.00530491
Bemcentinib	0.0371323	0.0587549	0.043661	0.00426502	0.00392322	0.00599163	0.0465161	0.00472662	0.101613	-3.29885	0.00289981
4',​7-​Di-​O-​methylnaringenin	0.0154357	0.0111977	0.0114859	0.00572637	0.00333564	0.004433	0.0127064	0.00449834	0.354021	-1.4981	0.00585271
3-(2,3,4-Trimethoxyphenyl)propanoic acid	0.21838	0.0874495	0.163881	0.0203497	0.0156933	0.015993	0.15657	0.0173454	0.110783	-3.17419	0.0215126
6-hydroxy-4-methyl-chromen-2-one	0.00799997	0.00429425	0.0113237	0.0276857	0.0408665	0.0224032	0.00787265	0.0303185	3.85112	1.94528	0.018544
Adenosine 2',3'-cyclic phosphate	0.0484529	0.0897435	0.0751513	0.0115343	0.0144229	0.0197948	0.0711159	0.0152507	0.214448	-2.2213	0.0105678
(±)-Naringenin	0.0331146	0.0378581	0.038707	0.0803195	0.0776566	0.0767698	0.0365599	0.0782487	2.14029	1.0978	3.39192e-05
Alisol C 23-acetate	0.0416904	0.0320934	0.0327463	0.370786	0.3176	0.122511	0.03551	0.270299	7.61191	2.92826	0.0359305
(E)-3,10-dihydroxy-4,9-dimethyl-dodec-6-enedioic acid	0.0132491	0.0159162	0.0158636	0.00477107	0.00638059	0.0102041	0.0150096	0.00711859	0.474267	-1.07623	0.0126673
methyl 2,4-dihydroxy-3,6-dimethyl-benzoate	0.0579262	0.0383564	0.0477978	0.0292591	0.00208137	0.00478221	0.0480268	0.0120409	0.250712	-1.9959	0.0252475
4-[(2S,3R,4S,5S,6R)-3,4,5-trihydroxy-6-(hydroxymethyl)tetrahydropyran-2-yl]oxyfuro[3,2-g]chromen-7-one	0.00695466	0.0051582	0.00646646	1.0906	1.3969	1.48074	0.00619311	1.32275	213.584	7.73866	0.000374252
5-ethyl-6-oxo-4-[2-[(2R,3R,4S,5S,6R)-3,4,5-trihydroxy-6-(hydroxymethyl)oxan-2-yl]oxyethyl]-2,3-dihydropyran-3-carboxylic acid	0.0955635	0.0746481	0.0944301	0.0212987	0.0311118	0.041229	0.0882139	0.0312132	0.353835	-1.49885	0.0030535
Auranofin	0.0065779	0.00771628	0.00865401	2.39317e-05	0.000729523	0.0041924	0.00764939	0.00164862	0.215523	-2.21409	0.0134489
2,6-dihydroxy-4-(2-hydroxy-1-methyl-propyl)-3-methyl-benzoic acid	0.21838	0.0874495	0.163881	0.0203497	0.0156933	0.015993	0.15657	0.0173454	0.110783	-3.17419	0.0215126
Ganoderic acid A	0.0473225	0.0328824	0.0219847	0.0921297	0.0968442	0.0666277	0.0340632	0.0852005	2.50125	1.32265	0.0127233
5-hydroxy-2-(4-hydroxyphenyl)-6,7,8-trimethoxy-chromen-4-one	0.00289413	0.00699226	0.00578566	0.00158556	0.00118872	0.000911603	0.00522402	0.00122863	0.235188	-2.08811	0.0315469
6-hydroxy-6-(3-hydroxy-2,3-dimethyl-cyclopentyl)-2-methyl-heptanoic acid	0.0207438	0.0130348	0.0152632	0.00687093	0.0046637	0.00925226	0.0163472	0.00692896	0.423861	-1.23834	0.0235994
8,8-dimethylpyrano[2,3-f]chromen-2-one	0.00894082	0.00548414	0.00686178	0.0228381	0.018368	0.0144279	0.00709558	0.0185447	2.61355	1.38601	0.0121097
[3-acetoxy-2-[3,4,5-trihydroxy-6-(hydroxymethyl)tetrahydropyran-2-yl]oxy-propyl] 3-(4-hydroxyphenyl)prop-2-enoate	0.0135332	0.0165713	0.017899	0.00391521	0.00389572	0.00600438	0.0160012	0.0046051	0.287797	-1.79688	0.00148943
regaloside I	0.0135332	0.0165713	0.017899	0.00391521	0.00389572	0.00600438	0.0160012	0.0046051	0.287797	-1.79688	0.00148943
4-hydroxy-5-[(2S,3R,4S,5S,6R)-3,4,5-trihydroxy-6-(hydroxymethyl)tetrahydropyran-2-yl]oxy-1H-benzo[f]isobenzofuran-3-one	0.00176301	0.00126712	0.00167011	0.000461499	0.000722599	0.000890309	0.00156675	0.000691469	0.441341	-1.18003	0.0112672
6-[(E)-3,4-dihydroxypent-1-enyl]pyran-2-one	0.0579262	0.0383564	0.0477978	0.0292591	0.00208137	0.00478221	0.0480268	0.0120409	0.250712	-1.9959	0.0252475
Allopurinol-1-ribonucleoside	1.13781	1.24733	1.51999	0.421054	0.415709	0.801176	1.30171	0.54598	0.419433	-1.25349	0.0114841
Carmoxirole (hydrochloride)	0.0312897	0.0245084	0.0221383	0.0094428	0.0106061	0.0103458	0.0259788	0.0101316	0.389994	-1.35848	0.00458764
(2S,3R,4R,5R,6R)-2-methyl-6-[[(2R,3S,4S,5R,6R)-3,4,5-trihydroxy-6-(2-phenylethoxy)tetrahydropyran-2-yl]methoxy]tetrahydropyran-3,4,5-triol	0.152683	0.137786	0.181443	0.0547597	0.0725517	0.106522	0.157304	0.0779443	0.495501	-1.01304	0.016204
Ganoderic acid B	0.0473225	0.0328824	0.0219847	0.0921297	0.0968442	0.0666277	0.0340632	0.0852005	2.50125	1.32265	0.0127233
Tetrahydrocurcumin	0.00328308	0.00214834	0.0028483	0.00149387	0.000482939	0.000771448	0.00275991	0.000916085	0.331926	-1.59107	0.014535
FOY 251	0.00188299	0.00226629	0.00235921	0.0010943	0.000658888	0.00123531	0.0021695	0.000996167	0.459169	-1.1229	0.00661316
Cholesteryl sulfate	0.012013	0.0325305	0.0283161	0.00189312	0.00229643	0.0013275	0.0242865	0.00183902	0.0757216	-3.72315	0.0230762
Mulberroside C	0.00762248	0.0115997	0.0101305	0.0039472	0.00381089	0.00476507	0.00978422	0.00417439	0.426645	-1.22889	0.00944855
Aminohippuric acid	0.0772497	0.0738338	0.0947608	0.872942	0.688779	0.518533	0.0819481	0.693418	8.46167	3.08094	0.00397104
2-[[3-methyl-2-(pyridine-3-carbonylamino)butanoyl]amino]-3-phenylpropanoic acid	0.0389709	0.027569	0.0330716	0.0101192	0.00658059	0.00468918	0.0332038	0.00712966	0.214724	-2.21944	0.00204508
(1R,8R,9S,16R)-8,16-bis(4-hydroxyphenyl)-15-oxatetracyclo[8.6.1.02,7.014,17]heptadeca-2(7),3,5,10(17),11,13-hexaene-4,6,9,12-tetrol	0.0406034	0.0679212	0.045784	0.0221979	0.020431	0.0209393	0.0514362	0.0211894	0.411954	-1.27944	0.0226855
methyl 1-methyl-2'-oxo-spiro[1,4a,5,5a,7,8,10,10a-octahydropyrano[3,4-f]indolizine-6,3'-indoline]-4-carboxylate	0.0564457	0.104756	0.119379	0.0329885	0.0278677	0.0378327	0.0935268	0.0328963	0.351731	-1.50745	0.0344254
Aspirin	0.114067	0.0769089	0.110453	1.9444	1.61996	1.79368	0.100476	1.78601	17.7754	4.15181	5.80105e-05
Ethanone, 1-[4-[(6-O-beta-D-xylopyranosyl-beta-D-glucopyranosyl)oxy]phenyl]-	0.00540582	0.0131439	0.0134039	0.00239364	0.00210071	0.00174951	0.0106512	0.00208129	0.195403	-2.35547	0.0311377
Zizyberanalic acid	0.424278	0.393441	0.458499	0.1612	0.112624	0.138104	0.425406	0.137309	0.322773	-1.63141	0.000252061
2-(3,4-dihydroxyphenyl)-3-[(2S,3R,4S,5S,6R)-4,5-dihydroxy-3-[(2R,3R,4R,5R,6S)-3,4,5-trihydroxy-6-methyloxan-2-yl]oxy-6-[[(2R,3R,4R,5R,6S)-3,4,5-trihydroxy-6-methyloxan-2-yl]oxymethyl]oxan-2-yl]oxy-5,7-dihydroxychromen-4-one	0.00729746	0.00714187	0.00962908	0.00192241	0.00233632	0.00436177	0.0080228	0.0028735	0.358167	-1.4813	0.0095082
Puerarin	0.34192	0.356592	0.371559	0.126494	0.149674	0.238074	0.35669	0.171414	0.480568	-1.05719	0.00614829
Phloridzin	0.0516626	0.0632396	0.0695678	0.00112408	0.0320483	0.00140524	0.06149	0.0115259	0.187443	-2.41547	0.0122914
2'-Hydroxy-4',6'-dimethoxy-3'-methylacetophenone	0.0103536	0.0163764	0.0123714	0.00483941	0.00587858	0.00786571	0.0130338	0.00619456	0.475269	-1.07318	0.0259584
Delphinidin-3-O-beta-glucopyranoside	0.109168	0.154353	0.13278	0.0248849	0.0453922	0.0733485	0.1321	0.0478752	0.362416	-1.46428	0.0117515
5-Hydroxy-3,6,7,8,3',4',5'-heptamethoxyflavone	0.241468	0.240365	0.207369	0.0742133	0.128896	0.124245	0.229734	0.109118	0.474976	-1.07407	0.0043775
(+)-cis-5,6-Dihydro-5-hydroxy-4-methoxy-6-(2-phenylethyl)-2H-pyran-2-one	0.0060436	0.00806622	0.00710527	0.00199923	0.00221016	0.00232963	0.0070717	0.00217967	0.308225	-1.69794	0.00117052
18Alpha-Glycyrrhetinic Acid	4.24716	4.00258	5.15837	2.71133	1.64861	1.72694	4.46937	2.02896	0.45397	-1.13933	0.0076221
Quercetin-3-Arabinoside	0.0299343	0.0362216	0.0302191	0.00892071	0.0175656	0.0180533	0.032125	0.0148465	0.462148	-1.11357	0.00869867
Bisdemethoxycurcumin	0.0515045	0.0452509	0.0398286	0.00201976	0.0161538	0.011371	0.045528	0.00984818	0.21631	-2.20883	0.00262417
Syringetin-3-O-glucoside	0.0242816	0.0231755	0.0260768	0.00479818	0.0109209	0.0180916	0.0245113	0.0112702	0.459798	-1.12093	0.0281389
2-[[7-hydroxy-1-(4-hydroxy-3,5-dimethoxyphenyl)-3-(hydroxymethyl)-6,8-dimethoxy-1,2,3,4-tetrahydronaphthalen-2-yl]methoxy]oxane-3,4,5-triol	0.0110417	0.00967034	0.0116059	0.0295678	0.0291128	0.0299362	0.0107726	0.029539	2.74204	1.45525	7.19249e-06
3-[2-(beta-D-Glucopyranosyloxy)-4-methoxyphenyl]propanoic acid	0.0167673	0.0130867	0.0152379	0.00298305	0.00666579	0.00835828	0.0150306	0.00600237	0.399343	-1.3243	0.0091661
(1S,4aR,5S,7aS)-5-Hydroxy-7-(hydroxymethyl)-1,4a,5,7a-tetrahydrocyclopenta[c]pyran-1-yl beta-D-glucopyranoside	0.021809	0.0232497	0.0192817	0.00500169	0.0106545	0.0120395	0.0214468	0.0092319	0.430455	-1.21606	0.00751314
Benzoic acid + 1O, O-Hex	0.274674	0.175269	0.264118	0.0362321	0.0427228	0.121668	0.238021	0.0668743	0.28096	-1.83156	0.0149294
Chrysin Dimethyl Ether	0.057217	0.10291	0.12045	0.0236939	0.0358716	0.0237367	0.0935257	0.0277674	0.296896	-1.75197	0.0270009
Rubiarbonol A 7-acetate	0.070013	0.0589874	0.0682873	0.0152473	0.0212033	0.0470368	0.0657626	0.0278291	0.423176	-1.24067	0.0214168
Lotusine	0.0046573	0.0117865	0.0136705	0.00257489	0.00149459	0.00274363	0.0100381	0.00227103	0.226242	-2.14406	0.0487418
Gallic Acid Ethyl Ester	0.0478017	0.0517775	0.0381109	0.0134561	0.0177457	0.0252099	0.0458967	0.0188039	0.4097	-1.28736	0.0070019
Pesticide4_Rotenone_C23H22O6_Furo[2',3':7,8][1]benzopyrano[2,3-c][1]benzopyran-6(6aH)-one, 1,2,12,12a-tetrahydro-8,9-dimethoxy-2-(1-methylethenyl)-, (2R,6aS,12aS)-	0.00548539	0.0022384	0.00179599	0.0104587	0.00695743	0.0074406	0.00317326	0.00828558	2.61106	1.38464	0.0329115
3-[4,5-dihydroxy-3-(3,4,5-trihydroxy-6-methyloxan-2-yl)oxy-6-[(3,4,5-trihydroxy-6-methyloxan-2-yl)oxymethyl]oxan-2-yl]oxy-5,7-dihydroxy-2-(4-hydroxyphenyl)chromen-4-one	0.0135694	0.0126146	0.0171594	0.00273141	0.00761389	0.008271	0.0144478	0.00620543	0.429507	-1.21925	0.0208685
methoxy-myricetin-3-O-hexoside	8.24624	9.16589	9.70149	1.03011	1.41277	4.44476	9.03787	2.29588	0.254029	-1.97694	0.00437099
Isorhamnetin-3,7-di-O-glucoside	0.198455	0.210539	0.218702	0.0567486	0.0808543	0.161956	0.209232	0.099853	0.477236	-1.06722	0.0277856
Gentiopicrin	0.03045	0.0232329	0.0362171	0.0870377	0.0989747	0.0601351	0.0299667	0.0820492	2.73801	1.45313	0.0125479
Casticin	0.00247097	0.00173127	0.00218301	0.000717447	0.000890014	0.00112162	0.00212842	0.000909693	0.427404	-1.22633	0.00763375
(2R,3S,4S,5R,6R)-2-[[(2R,3R,4R,5S)-3,4-dihydroxy-5-(hydroxymethyl)oxolan-2-yl]oxymethyl]-6-[(2E)-3,7-dimethylocta-2,6-dienoxy]oxane-3,4,5-triol	0.479426	0.843894	0.84426	0.149451	0.207807	0.35113	0.722526	0.236129	0.326811	-1.61347	0.0229778
(2R)-4-[(1S)-1-Hydroxy-2,6,6-trimethyl-4-oxo-2-cyclohexen-1-yl]-2-butanyl beta-D-glucopyranoside	0.014408	0.0156866	0.0130391	0.00302789	0.00254754	0.00520892	0.0143779	0.00359478	0.250021	-1.99988	0.000651287
sweroside	0.013881	0.0118664	0.0139769	0.00330253	0.00721183	0.00760535	0.0132414	0.00603991	0.456137	-1.13246	0.00939092
evodiamine	0.0826065	0.0287005	0.0256556	0.160258	0.202231	0.163922	0.0456542	0.17547	3.84347	1.94241	0.004741
PRISTIMEROL	0.0309709	0.0203967	0.0420987	0.00640134	0.00876738	0.00916241	0.0311554	0.00811038	0.26032	-1.94164	0.0218921
Flavonol base + 4O, 1MeO, O-Hex	1.79251	2.30347	2.09763	0.195234	0.309205	0.911755	2.06454	0.472065	0.228654	-2.12876	0.00398418
Esculin	0.0159842	0.0244738	0.0256778	0.00487968	0.00422201	0.00491706	0.0220453	0.00467291	0.211969	-2.23807	0.0047432
Eriodictyol-7-neohesperidoside	0.0134094	0.064094	0.0145769	0.0944029	0.0912744	0.11519	0.0306934	0.100289	3.26745	1.70816	0.0190955
dehydroabietic_acid	0.0276118	0.0534802	0.055501	0.00440059	0.00287976	0.00448273	0.045531	0.00392103	0.0861178	-3.53754	0.00983249
Cucurbitacin_L	0.0567035	0.044169	0.041479	0.0929714	0.144261	0.147574	0.0474505	0.128269	2.70321	1.43467	0.011515
Kenusanone_D	0.0109244	0.0132503	0.000762851	0.023258	0.0324451	0.0333017	0.00831252	0.0296683	3.5691	1.83556	0.0129684
2H-Pyran-5-carboxylic acid, 3-ethenyl-2-(beta-D-glucopyranosyloxy)-3,4-dihydro-4-(2-hydroxyethyl)-, methyl ester, (2S,3R,4S)-	0.00669836	0.00571935	0.00495075	0.00131148	0.00250018	0.0026927	0.00578949	0.00216812	0.374492	-1.41699	0.00552364
7-[(E)-3-methyl-4-(4-methyl-5-oxo-2H-furan-2-yl)but-2-enoxy]chromen-2-one	0.0353958	0.0397986	0.0294027	0.00608325	0.00543607	0.00469059	0.0348657	0.0054033	0.154975	-2.6899	0.000633956
Myricitrin	25.754	26.9467	30.0941	9.1032	9.45501	19.0754	27.5983	12.5445	0.45454	-1.13752	0.0128092
Isoimperatorin	0.209038	0.131546	0.141948	0.294377	0.496257	0.326349	0.160844	0.372328	2.31484	1.21091	0.0345953
Silibinin	0.000832358	5.92083e-06	5.96637e-06	0.0154899	0.0126944	0.011214	0.000281415	0.0131328	46.667	5.54433	0.000559336
Khivorin	0.050241	0.0595146	0.0944004	0.00861761	0.0133772	0.0213949	0.068052	0.0144633	0.212532	-2.23425	0.0184398
Ranaconitine	0.0247353	0.0263382	0.0280869	0.00149015	0.00444839	0.00963263	0.0263868	0.00519039	0.196704	-2.3459	0.00117688
9-(benzo[d][1,3]dioxol-5-yl)-6,7-dimethoxy-1-oxo-1,3-dihydronaphtho[2,3-c]furan-4-yl acetate	0.00103081	0.000508418	0.000581379	0.0193461	0.0120018	0.00744194	0.000706869	0.0129299	18.2918	4.19313	0.024428
(2S,3R,4R,5R,6S)-2-[(2R,3R,4S,5R,6R)-2-[2-(3,4-dihydroxyphenyl)ethoxy]-3,5-dihydroxy-6-(hydroxymethyl)oxan-4-yl]oxy-6-methyloxane-3,4,5-triol	0.351681	0.435914	0.573947	0.092869	0.109961	0.184699	0.453847	0.129176	0.284625	-1.81287	0.0100682
Nevirapine	0.00935877	0.0139532	0.00975849	0.00509214	0.00417244	0.0068936	0.0110235	0.00538606	0.488599	-1.03328	0.0280345
(4aS,6aS,6bR,9R,10S,12aR,14bS)-10-hydroxy-9-(hydroxymethyl)-2,2,6a,6b,9,12a-hexamethyl-1,3,4,5,6,6a,7,8,8a,10,11,12,13,14b-tetradecahydropicene-4a-carboxylic acid	0.250038	0.277639	0.38764	0.193884	0.10737	0.105076	0.305106	0.135443	0.443923	-1.17162	0.0295391
4-hydroxy-3,3,5-trimethyl-4-[(E)-3-[3,4,5-trihydroxy-6-(hydroxymethyl)oxan-2-yl]oxybut-1-enyl]cyclohexan-1-one	0.0459826	0.0943697	0.0933709	0.0169706	0.0210649	0.0360656	0.0779078	0.0247004	0.317046	-1.65723	0.0351124
2-Methyl-3-buten-2-yl 6-O-[(2R,3R,4R)-3,4-dihydroxy-4-(hydroxymethyl)tetrahydro-2-furanyl]-beta-D-glucopyranoside	0.0308409	0.0216545	0.0290531	0.0101855	0.014616	0.015948	0.0271828	0.0135831	0.499696	-1.00088	0.014714
[(2S,3R,4S,5S,6R)-4,5-dihydroxy-2-(6-methoxy-2-oxochromen-7-yl)oxy-6-[[(2R,3R,4R,5R,6S)-3,4,5-trihydroxy-6-methyloxan-2-yl]oxymethyl]oxan-3-yl] acetate	0.0100611	0.00872009	0.0058947	2.39317e-05	0.00153279	2.24773e-05	0.00822531	0.0005264	0.0639976	-3.96584	0.00439024
Cucurbitacin_I	0.0233988	0.0148676	0.0142993	0.069955	0.0370084	0.0467303	0.0175219	0.0512313	2.92385	1.54787	0.0298609
Keracyanine	0.00122616	0.00278698	0.002326	0.000364077	0.000660364	0.000982475	0.00211305	0.000668972	0.316591	-1.65931	0.0436727
[(2R,3S,4S,5R,6R)-6-[(2S,3S,4S,5R)-3,4-dihydroxy-2,5-bis(hydroxymethyl)oxolan-2-yl]oxy-3,4,5-trihydroxyoxan-2-yl]methyl (E)-3-(4-hydroxy-3,5-dimethoxyphenyl)prop-2-enoate	0.00645009	0.00642752	0.0100411	0.00353217	0.00447815	0.00343029	0.00763956	0.00381354	0.499183	-1.00236	0.0372921
Demethoxyegonol	0.0128196	0.0132799	0.0119678	0.00156173	0.000921959	0.000747462	0.0126891	0.00107705	0.0848801	-3.55843	1.42645e-05
2,3',4,6-Tetrahydroxybenzophenone	0.000800948	2.20774e-05	2.45952e-05	0.0173213	0.00640274	0.00714503	0.00028254	0.0102897	36.4184	5.1866	0.0471818
Flavanone base + 4O, 1Prenyl	0.083741	0.050732	0.0695865	0.0289146	0.0125291	0.020358	0.0680198	0.0206006	0.302862	-1.72327	0.0112895
Sphondin	0.000494624	0.000457978	0.000374202	0.0177492	0.00932697	0.00895162	0.000442268	0.0120093	27.1538	4.76308	0.0157706
Zanthobisquinolone	0.00177431	0.00129251	0.00145635	0.0340264	0.050122	0.0562539	0.00150772	0.0468008	31.0407	4.95609	0.00240059
Cepharanthine	0.134411	0.175704	0.181117	0.0273823	0.0631728	0.107436	0.163744	0.065997	0.40305	-1.31097	0.023571
2H-Naphtho[2,1-c]pyran-7-carboxylic acid, 2-(3-furanyl)-1,4,4a,5,6,6a,7,10,10a,10b-decahydro-7-hydroxy-6a,10b-dimethyl-4-oxo-, methyl ester, (2S,4aS,6aR,7R,10aR,10bR)-	0.00515401	0.00236586	0.00273071	0.010131	0.00680815	0.00791336	0.00341686	0.00828419	2.4245	1.27769	0.0206312
Montanol	0.0270347	0.033936	0.0191814	0.0794936	0.0705884	0.0506236	0.0267174	0.0669018	2.50406	1.32427	0.0135644
epicatechin gallate	0.54516	0.555914	0.643246	0.0412872	0.0217237	0.318923	0.58144	0.127311	0.218959	-2.19127	0.010806
Delphinidin-3-O-(6''-O-alpha-rhamnopyranosyl-beta-glucopyranoside)	0.571435	0.461254	0.554632	0.144343	0.14162	0.373395	0.529107	0.219786	0.41539	-1.26746	0.0212472
Didymin	0.00138004	0.00221644	0.00152411	0.000509019	0.000256714	0.00101171	0.00170686	0.000592481	0.347117	-1.52651	0.0306884
Silychristin	0.00350367	0.00299014	0.00321889	0.115239	0.0714359	0.0359363	0.00323757	0.0742038	22.9196	4.51851	0.0364247
methyl (1S,4aS,7aS)-7-(hydroxymethyl)-1-[(2S,3R,4S,5S,6R)-3,4,5-trihydroxy-6-[[(2R,3R,4S,5S,6R)-3,4,5-trihydroxy-6-[[(E)-3-(4-hydroxyphenyl)prop-2-enoyl]oxymethyl]oxan-2-yl]oxymethyl]oxan-2-yl]oxy-1,4a,5,7a-tetrahydrocyclopenta[c]pyran-4-carboxylate	0.00275335	0.00469346	0.00457785	0.0080834	0.00837754	0.00886229	0.00400822	0.00844108	2.10594	1.07446	0.00267742
Lanceolin	0.0998125	0.130294	0.122074	0.0222461	0.0372433	0.0614308	0.117394	0.0403067	0.343347	-1.54226	0.00617281
Allyl_valerate	0.00746204	0.0132865	0.0129848	0.00382001	0.00316754	0.00666579	0.0112445	0.00455111	0.404743	-1.30492	0.0371079
Artonin_F	0.00304222	0.00914549	0.00608677	0.000895714	0.000833426	0.0015331	0.00609149	0.00108741	0.178514	-2.48589	0.0479438
1(4H)-Naphthalenone, 4a,5,6,7,8,8a-hexahydro-4-[(3R)-3-hydroxy-3-methyl-4-penten-1-yl]-3,4a,8,8-tetramethyl-, (4S,4aR,8aS)-	0.0244021	0.0315109	0.0343384	0.0134046	0.00914766	0.00610852	0.0300838	0.00955359	0.317566	-1.65487	0.0048408
PC(42:6)	0.0262296	0.043392	0.0284258	0.00988565	0.0201266	0.0164304	0.0326825	0.0154809	0.473676	-1.07803	0.0493635
Isopropyl_beta-D-glucoside	0.00649358	0.00744798	0.00527634	0.0147806	0.017037	0.0200003	0.00640597	0.0172726	2.69633	1.431	0.00267191
AVOCADYNE	0.00792934	0.00547887	0.0107323	0.0184182	0.024363	0.02563	0.00804684	0.0228037	2.83387	1.50278	0.00539031
RHAMNOSE	0.0154927	0.0114105	0.0101278	0.00311111	0.00236424	0.00337039	0.0123437	0.00294858	0.238874	-2.06568	0.00465197
13-Episclareol	0.0017537	0.00103583	0.00130991	0.000167655	0.000139251	0.000749137	0.00136648	0.000352014	0.257607	-1.95676	0.0245338
Vulpinic acid	0.140347	0.190382	0.296294	0.0653048	0.0662869	0.0640385	0.209008	0.0652101	0.311999	-1.68039	0.0352638
2-Cyclohexen-1-one,_4-hydroxy-4-(3-hydroxybutyl)-3,5,5-trimethyl-	0.0275087	0.0297754	0.0374621	0.00633605	0.00947295	0.0171607	0.0315821	0.0109899	0.347979	-1.52293	0.00949132
PC(35:5)	0.00280915	0.00146258	0.00168707	0.0105823	0.0100512	0.0116725	0.00198627	0.0107687	5.42157	2.43871	0.000156874
(2R,3S,4S,5R,6R)-2-(hydroxymethyl)-6-[[(2R,3S,4S,5R,6S)-3,4,5-trihydroxy-6-[4-[(E)-3-hydroxyprop-1-enyl]-2,6-dimethoxyphenoxy]oxan-2-yl]methoxy]oxane-3,4,5-triol	0.00953426	0.00782462	0.0099371	0.00367976	0.00349551	0.00593709	0.00909866	0.00437079	0.480377	-1.05776	0.00968907
(5R,5aR,8aR,9R)-5-hydroxy-9-(3,4,5-trimethoxyphenyl)-5a,6,8a,9-tetrahydro-5H-[2]benzofuro[5,6-f][1,3]benzodioxol-8-one [IIN-based on	0.0028058	0.000926852	0.00103365	0.0044236	0.0033483	0.00359939	0.00158877	0.00379043	2.38577	1.25445	0.0332565
Clusiacyclol A	0.0474804	0.0794573	0.0343885	0.0132157	0.00999949	0.0149399	0.0537754	0.0127184	0.236509	-2.08003	0.0380475
3-[3,4-dihydroxy-6-(hydroxymethyl)-5-[3,4,5-trihydroxy-6-(hydroxymethyl)oxan-2-yl]oxyoxan-2-yl]oxy-2-(3,4-dihydroxyphenyl)-5,7-dihydroxychromen-4-one	0.0100052	0.0174035	0.0196789	0.00373412	0.00530825	0.0096017	0.0156959	0.00621469	0.395944	-1.33663	0.0496377
3-Furanmethanol_glucoside	0.00317737	0.0073469	0.00698621	0.0480678	0.0371874	0.0968638	0.00583683	0.0607064	10.4006	3.37859	0.0406434
hypericin	5.76338e-06	5.92083e-06	5.96637e-06	0.00891644	0.00916637	0.00527809	5.88353e-06	0.00778697	1323.52	10.3702	0.00345696
(3,6,9-trimethylidene-2-oxo-3a,4,5,6a,7,8,9a,9b-octahydroazuleno[4,5-b]furan-8-yl) acetate	0.00297343	0.00275004	0.00187831	0.0105012	0.0082633	0.00645328	0.00253393	0.00840592	3.31735	1.73003	0.00850304
(2R,3S,4S,5R,6R)-2-(hydroxymethyl)-6-[(E)-3-(4-hydroxyphenyl)prop-2-enoxy]oxane-3,4,5-triol	0.0278784	0.0456626	0.0529397	0.00897556	0.020122	0.0186381	0.0421602	0.0159119	0.377415	-1.40578	0.0331508
4-hydroxy-7H-furo[3,2-g]chromen-7-one	0.0384586	0.0655222	0.0658169	0.0269335	0.0273344	0.0141707	0.0565992	0.0228129	0.403059	-1.31094	0.0282397
Dioxinoacrimarine_A	0.0446137	0.0356481	0.0451143	0.00436306	0.00910409	0.0301575	0.041792	0.0145416	0.34795	-1.52305	0.0327466
Shanzhiside methyl ester	0.220719	0.19458	0.176565	0.0415049	0.0750867	0.0984336	0.197288	0.0716751	0.363302	-1.46076	0.00386612
Flavone base + 3O, 2MeO, O-HexA-HexA	0.000286623	5.92083e-06	5.96637e-06	0.0115138	0.0157194	0.00929046	9.95035e-05	0.0121746	122.353	6.93491	0.00306487
[2-(2-acetyloxypropan-2-yl)-7-oxo-2,3-dihydrofuro[3,2-g]chromen-3-yl] 2-methylpropanoate [IIN-based on	0.000661555	5.92083e-06	5.60922e-05	0.00285799	0.00271025	0.00124241	0.000241189	0.00227022	9.41259	3.23459	0.021917
2-(3,4-dimethoxyphenoxy)-6-[(3,4,5-trihydroxyoxan-2-yl)oxymethyl]oxane-3,4,5-triol	0.00744658	0.00736899	0.00844939	0.00128199	0.00354949	0.00502124	0.00775499	0.00328424	0.4235	-1.23957	0.0173151
Sesamol	0.00798612	0.0201128	0.0179955	0.00405577	0.00424737	0.00509513	0.0153648	0.00446609	0.290671	-1.78254	0.0439494
Nicotianamine	0.0981395	0.0358565	0.0342321	0.170914	0.180763	0.183591	0.056076	0.178423	3.1818	1.66984	0.00461911
Catalpol	0.0572423	0.0724952	0.0647854	0.0140563	0.0140422	0.0245239	0.0648409	0.0175408	0.27052	-1.88619	0.00109069
Kaur-16-en-18-al	0.0934903	0.136416	0.11399	0.0116487	0.0218868	0.0236356	0.114632	0.019057	0.166245	-2.58862	0.00179531
Persicarin	0.000219603	5.77672e-05	0.000153802	0.0191772	0.023281	0.0223397	0.000143724	0.0215993	150.283	7.23154	6.59018e-05
Lusitanicoside	0.000333681	0.000459001	0.000532841	0.00243334	0.00206246	0.00480235	0.000441841	0.00309938	7.0147	2.81038	0.0365885
Eriojaposide_A	0.0247497	0.0380365	0.031287	0.00863511	0.0122852	0.0211981	0.0313577	0.0140395	0.44772	-1.15933	0.031783
(3Z)-3-Hexen-1-yl 6-O-alpha-L-arabinopyranosyl-beta-D-glucopyranoside	0.0230028	0.0380415	0.0407182	0.00900906	0.00795215	0.0104853	0.0339208	0.00914882	0.269711	-1.89051	0.0112149
Calomelanol_B	0.00155496	0.00226721	0.00100538	0.012915	0.01965	0.00600607	0.00160918	0.012857	7.98978	2.99816	0.0467032
Feruloyl Hexoside (isomer of 849)	1.71698	1.25583	2.48344	5.75688	7.33924	4.36451	1.81875	5.82021	3.20012	1.67812	0.0126614
6'-Hydroxy-4,2',3',4'-tetramethoxychalcone	0.0920679	0.0828536	0.0932766	0.0176012	0.0424914	0.0349325	0.0893994	0.031675	0.354309	-1.49692	0.00202065
2,2,6,7-Tetramethylbicyclo[4.3.0]nona-1(9),4-dien-8-one	0.0901992	0.163778	0.11099	0.0430743	0.0276372	0.0521627	0.121656	0.0409581	0.336672	-1.57059	0.0248394
Gallic acid hexoside	0.019093	0.0249498	0.0238978	0.00966227	0.00792041	0.0134167	0.0226469	0.0103331	0.456272	-1.13203	0.00708958
kaempferol-7-O-deoxyhexoside	0.0683915	0.0477188	0.101265	0.194383	0.21652	0.255169	0.0724583	0.222024	3.06416	1.61549	0.00319083
7-Methylsulfenylheptyl isothiocyanate	0.145466	0.10371	0.0968695	0.278359	0.354504	0.313267	0.115348	0.315377	2.73412	1.45108	0.00170726
helonioside A	0.0154173	0.0156202	0.0160849	0.0720798	0.0397871	0.0761296	0.0157075	0.0626655	3.98953	1.99622	0.0150597
3,6-bis(3,4,5-trimethoxyphenyl)-1,3,3a,4,6,6a-hexahydrofuro[3,4-c]furan	0.00720638	0.0110723	0.00696675	0.00259541	0.00306806	0.00458195	0.00841513	0.00341514	0.405833	-1.30104	0.026612
Corchorosol_A	0.00865964	0.0115487	0.00945696	0.00343432	0.00317477	0.00393973	0.00988842	0.00351627	0.355595	-1.49169	0.00201621
Celastrol	0.0143133	0.0110017	0.0146799	0.0674792	0.0410248	0.0306774	0.0133316	0.0463938	3.47997	1.79908	0.0399338
(2R,3S,4S,5R,6S)-2-(hydroxymethyl)-6-(3,4,5-trimethoxyphenoxy)oxane-3,4,5-triol	0.0467946	0.0488541	0.0395278	0.0100403	0.0190622	0.0249179	0.0450588	0.0180068	0.399629	-1.32327	0.00637129
Apodanthoside (Not validated)	0.0178194	0.101948	0.0743215	15.8183	18.1132	21.7903	0.0646963	18.5739	287.094	8.16538	0.000441705
5-Megastigmen-7-yne-3,9-diol_9-glucoside	0.0537592	0.0738644	0.0639643	0.0106435	0.0282332	0.0465345	0.0638626	0.0284704	0.445807	-1.16551	0.0407367
Cinnamoside	0.0712589	0.116696	0.109921	0.0294606	0.0367651	0.069125	0.0992917	0.0451169	0.454388	-1.138	0.0440902
Ceanothic_acid	1.13652	0.712193	0.913163	0.590194	0.32671	0.407112	0.920625	0.441339	0.47939	-1.06073	0.0299385
Methyl (2S,3Z,4S)-3-ethylidene-2-(beta-D-glucopyranosyloxy)-4-(2-methoxy-2-oxoethyl)-3,4-dihydro-2H-pyran-5-carboxylate	0.00109014	0.000951032	0.000564515	0.00431265	0.0054771	0.00560843	0.000868561	0.00513273	5.90946	2.56303	0.000638851
1-O-b-D-glucopyranosyl sinapate	0.0373976	0.030246	0.0497227	0.0234721	0.0153529	0.0176563	0.0391221	0.0188271	0.481241	-1.05517	0.030386
Pachyrrhizin	0.0587935	0.0308205	0.0380122	0.0159921	0.00976629	0.0176268	0.0425421	0.0144617	0.33994	-1.55665	0.0322956
Momordenol	0.0217034	0.0230682	0.0232905	0.0125441	0.00744613	0.0131851	0.0226873	0.0110584	0.487428	-1.03674	0.00348631
Gingerglycolipid_A	0.00115472	0.00242899	0.00225336	0.000239276	0.000816943	0.00082142	0.00194569	0.00062588	0.321675	-1.63633	0.0407982
1-[2,4-dihydroxy-6-[(2S,3R,4S,5S,6R)-3,4,5-trihydroxy-6-(hydroxymethyl)oxan-2-yl]oxyphenyl]-3-(4-methoxyphenyl)propan-1-one	0.000177601	5.92083e-06	5.96637e-06	0.0173822	0.0243898	0.0155133	6.31626e-05	0.0190951	302.316	8.23991	0.00214272
(2R,3R)-2,3-bis[[(E)-3-(3,4-dihydroxyphenyl)prop-2-enoyl]oxy]butanedioic acid	0.028354	0.0221697	0.0265554	0.0833302	0.0571569	0.0418204	0.025693	0.0607692	2.3652	1.24196	0.0458451
(2S,3R,4S,5S,6R)-2-[4-[(E)-2-(3,5-dihydroxyphenyl)ethenyl]-2-methoxyphenoxy]-6-(hydroxymethyl)oxane-3,4,5-triol	0.000208908	0.00442344	0.00214153	0.0218899	0.0130818	0.00864063	0.00225796	0.0145374	6.43831	2.68668	0.0395472
Villol	0.0900185	0.0982677	0.103363	0.0327534	0.0480509	0.0350177	0.0972163	0.0386073	0.397128	-1.33232	0.000677509
2-hydroxy-2-(2-methoxy-2-oxoethyl)butanedioic acid	0.0570153	0.0513598	0.0576986	0.021338	0.0229454	0.0252319	0.0553579	0.0231717	0.41858	-1.25642	0.000152477
20-Hydroxyecdysone 20,22-acetonide	0.00161188	0.00217052	0.00244685	0.0180023	0.0103797	0.00837923	0.00207642	0.0122537	5.90137	2.56105	0.0258331
Deacetylisoipecoside	0.00826872	0.0124725	0.00508129	0.00245635	0.00255925	0.00222201	0.00860752	0.00241254	0.280283	-1.83505	0.0445097
Scandoside	0.0210409	0.0254353	0.0305474	0.00658862	0.0124037	0.0141992	0.0256746	0.0110638	0.430926	-1.21449	0.0150924
4,8-Dimethoxyfuro[2,3-b]quinolin-7-yl_2-O-acetyl-6-deoxy-3-O-beta-D-glucopyranosyl-alpha-L-mannopyranoside	0.00111905	0.00131939	0.000556348	0.000116141	5.84309e-06	0.000120666	0.000998264	8.08835e-05	0.0810241	-3.6255	0.0166311
1-(3,4-dihydroxyphenyl)-6,7-dihydroxy-1,2-dihydronaphthalene-2,3-dicarboxylic acid	0.00167908	0.00155416	0.00188957	0.1418	0.179883	0.191729	0.0017076	0.171137	100.221	6.64704	0.000355813
BENZALDEHYDE	0.000784166	0.00106257	0.000889757	0.000328304	0.000667665	0.000333179	0.000912163	0.000443049	0.485713	-1.04182	0.0276424
asterric acid	0.00322692	0.00529995	0.0024583	0.00104346	0.000629934	0.00104613	0.00366172	0.000906509	0.247563	-2.01413	0.0327635
Podophyllin Acetate	0.00147716	0.000898569	0.00121527	0.0234489	0.0216835	0.0493997	0.001197	0.0315107	26.3248	4.71835	0.0277084
3-(5-phenylthiophen-2-yl)prop-2-ynyl Acetate	0.0251561	0.0557101	0.0601351	0.0166114	0.015844	0.00690281	0.0470004	0.0131194	0.279134	-1.84097	0.0413767
[3,4,5-trihydroxy-6-(hydroxymethyl)oxan-2-yl] 9-(hydroxymethyl)-2,2,6a,6b,9,12a-hexamethyl-10-[3,4,5-trihydroxy-6-[(3,4,5-trihydroxy-6-methyloxan-2-yl)oxymethyl]oxan-2-yl]oxy-1,3,4,5,6,6a,7,8,8a,10,11,12,13,14b-tetradecahydropicene-4a-carboxylate	0.00023352	0.000347392	0.000334703	0.000152207	5.84309e-06	0.000141616	0.000305205	9.98886e-05	0.327284	-1.61139	0.0257873
Lunarine	0.07977	0.146964	0.172348	0.0266115	0.038166	0.0630483	0.133027	0.0426086	0.320299	-1.64251	0.0379958
3-ethenyl-4-[2-(3,4,5-trihydroxybenzoyl)oxyethyl]-2-[3,4,5-trihydroxy-6-(hydroxymethyl)oxan-2-yl]oxy-3,4-dihydro-2H-pyran-5-carboxylic acid	0.022068	0.0284733	0.0295971	0.00844599	2.07363e-05	0.00973883	0.0267128	0.00606852	0.227176	-2.13812	0.00580925
Cartormin	0.000357169	0.000404916	0.000107702	0.0759228	0.0653384	0.0536935	0.000289929	0.0649849	224.141	7.80826	0.000545577
Quercetin 3-O-beta-D-xylopyranoside	0.000713942	0.00109957	0.000922906	0.000276582	0.000502427	0.000210016	0.000912139	0.000329675	0.361431	-1.46821	0.0149385
N1,N5,N10-Tricaffeoyl_spermidine	0.00912808	0.011329	0.0115307	0.00168705	0.00388091	0.00610589	0.0106626	0.00389129	0.364948	-1.45424	0.0104546
[(2S,3R,4R,5R,6S)-2-[2-(3,4-dihydroxyphenyl)-5,7-dihydroxy-4-oxochromen-3-yl]oxy-4,5-dihydroxy-6-methyloxan-3-yl] 3,4,5-trihydroxybenzoate	2.3714e-05	2.20774e-05	2.45952e-05	0.20413	0.125629	0.0654623	2.34622e-05	0.131741	5615.01	12.4551	0.0304742
Eleganin	0.0152127	0.0182581	0.0179994	0.0081012	0.00617118	0.0101202	0.0171568	0.00813085	0.473915	-1.0773	0.00384227
3-[1,1-bis(4-hydroxyphenyl)-3-oxo-3-(2,4,6-trihydroxyphenyl)propan-2-yl]-5,7-dihydroxychromen-4-one	0.00144742	6.94271e-05	0.000134586	0.164849	0.140619	0.126187	0.000550479	0.143885	261.382	8.03001	0.000221593
Cratoxyarborenone E	0.0137955	0.0156716	0.0135342	0.00403158	0.00811749	0.0078563	0.0143337	0.00666846	0.465228	-1.10399	0.00664583
3-[(E)-2-(3-hydroxyphenyl)ethenyl]-5-methoxyphenol	0.0335625	0.0297218	0.0323987	0.100214	0.082538	0.0784418	0.0318943	0.0870645	2.72978	1.44878	0.00123823
Hippadine	0.02189	0.0373062	0.0391432	0.0097355	0.0118576	0.00639078	0.0327798	0.00932795	0.284564	-1.81318	0.0146572
2-[2-[1-carboxy-2-(3,4-dihydroxyphenyl)ethoxy]carbonyl-3,4-bis(3,4-dihydroxyphenyl)cyclobutanecarbonyl]oxy-3-(3,4-dihydroxyphenyl)propanoic acid	0.00021076	0.000328407	0.000146339	2.39317e-05	2.07363e-05	2.24773e-05	0.000228502	2.23818e-05	0.0979499	-3.35181	0.0180476
(3R,3'R,3a'R,5S,6a'S,8'R,10'R,10a'R)-5-(3-Furyl)-3',10'-dihydroxy-8'-methyldecahydro-8'H-spiro[furan-3,7'-naphtho[1,8a-c]furan]-2-one	0.00053498	0.000417463	0.000452113	0.000206548	0.000192538	0.000260137	0.000468185	0.000219741	0.469346	-1.09128	0.00357712
[(2R,3S,4R,5R,6R)-6-[2-(3,4-dihydroxyphenyl)ethoxy]-4,5-dihydroxy-2-[[(2S,3R,4S,5R)-3,4,5-trihydroxyoxan-2-yl]oxymethyl]oxan-3-yl] (E)-3-(3,4-dihydroxyphenyl)prop-2-enoate	0.0706948	0.195533	0.212417	0.0204747	0.0133629	0.0326909	0.159548	0.0221762	0.138993	-2.84691	0.038049
[(2R,3R,4S,5R,6R)-6-[2-(3,4-dihydroxyphenyl)ethoxy]-3,5-dihydroxy-4-[(2S,3R,4R,5R,6S)-3,4,5-trihydroxy-6-methyloxan-2-yl]oxyoxan-2-yl]methyl (E)-3-(4-hydroxy-3-methoxyphenyl)prop-2-enoate	0.0292086	0.112317	0.108991	0.00210958	2.07363e-05	0.00665977	0.0835056	0.00293003	0.0350878	-4.83289	0.0416201
Furostane base + O-Hex, O-Hex-Hex-Hex	0.0767303	0.0908321	0.151694	0.0142048	0.0203605	0.0557708	0.106419	0.030112	0.282957	-1.82134	0.0445284
licoricidin	0.0252039	0.0101892	0.0148759	0.296605	0.130638	0.188324	0.0167563	0.205189	12.2455	3.61418	0.0181865
Gossypol	0.00305502	0.00531301	0.00578703	0.00230572	0.000943157	0.0024028	0.00471835	0.00188389	0.399268	-1.32457	0.0425847
USNIC ACID	0.000967187	0.000558754	0.000590726	0.0194397	0.013144	0.0136653	0.000705556	0.0154163	21.8499	4.44956	0.00189477
rhein	0.12039	0.185208	0.181778	0.0664373	0.0659586	0.0407876	0.162459	0.0577278	0.355338	-1.49273	0.00992461
M462T181	0.140295	0.207217	0.199613	0.0384087	0.0513566	0.104708	0.182375	0.0648243	0.355445	-1.4923	0.0159904
M561T56	0.000173825	0.000273084	0.000144582	5.78319e-06	5.42708e-05	4.56745e-05	0.000197164	3.52428e-05	0.178749	-2.48399	0.0177364
M434T205	0.056883	0.0628774	0.0651383	0.0171752	0.0287027	0.0284934	0.0616329	0.0247904	0.402228	-1.31392	0.00124881
M668T238	0.000704387	0.000189447	0.000370411	0.000868629	0.000880253	0.000961585	0.000421415	0.000903489	2.14394	1.10027	0.0349189
M373T25_2	0.62189	0.551183	0.69535	10.0993	9.86357	7.39399	0.622808	9.11896	14.6417	3.87201	0.000605564
Phosphonoacetate	0.0755133	0.0375792	0.0576087	0.137831	0.128172	0.123828	0.0569004	0.129944	2.2837	1.19138	0.00336769
M237T179	0.0117868	0.00425502	0.0108233	0.164089	0.086414	0.076435	0.00895503	0.108979	12.1696	3.60521	0.0228145
20-Hydroxyleukotriene E4	0.00361631	0.00309913	0.00612123	0.148401	0.111473	0.127429	0.00427889	0.129101	30.1716	4.91512	0.000312469
M558T218	0.00014846	0.00126825	0.000869297	0.166551	0.142237	0.12811	0.000762002	0.145633	191.118	7.57832	0.000208299
M463T76	0.0195101	0.0261409	0.0294609	0.00492214	0.010778	0.0126148	0.0250373	0.00943831	0.37697	-1.40748	0.0139347
Syringetin	2.3714e-05	2.20774e-05	2.45952e-05	0.242859	0.152029	0.0622102	2.34622e-05	0.152366	6494.11	12.6649	0.0431877
M895T187_1	3.35552	2.03919	2.14725	0.618908	0.915012	1.21836	2.51399	0.917428	0.36493	-1.45431	0.0248741
Pelargonidin 3-O-beta-D-glucoside 5-O-(6-coumaroyl-beta-D-glucoside)	0.00408281	0.00673935	0.00563183	0.00106859	0.000629931	0.00297074	0.00548466	0.00155642	0.283777	-1.81717	0.0203118
Demethylsulochrin	0.000342153	2.20774e-05	0.000524219	0.281958	0.168264	0.133781	0.00029615	0.194668	657.328	9.36047	0.0122345
N(alpha)-gamma-L-Glutamylhistamine	0.0117151	0.0196043	0.0264874	0.00524382	0.00625447	0.00797571	0.0192689	0.00649133	0.33688	-1.56969	0.0422589
L-Homocystine	0.0892699	0.0607731	0.0893429	1.46322	1.08608	0.802556	0.0797953	1.11729	14.0019	3.80755	0.00563524
M499T255	0.0829982	0.0483651	0.0552786	0.0303654	0.0173374	0.0176685	0.062214	0.0217905	0.35025	-1.51354	0.0240062
Cyanidin-3-(p-coumaroyl)-rutinoside-5-glucoside	0.0921056	0.110307	0.118642	0.0267272	0.0569999	0.0750576	0.107018	0.0529282	0.494573	-1.01575	0.0284802
5-(3,4-Diacetoxybut-1-ynyl)-2,2'-bithiophene	0.215108	0.466127	0.315785	0.135164	0.0493505	0.140045	0.33234	0.108187	0.32553	-1.61914	0.0464061
4-O-beta-D-Glucosyl-sinapate	0.0215543	0.0206223	0.0180967	0.00459719	0.00945684	0.0103794	0.0200911	0.00814449	0.405378	-1.30266	0.0044722
M397T27	0.0210457	0.0237551	0.028362	0.0876203	0.0613186	0.0897417	0.0243876	0.0795602	3.26232	1.7059	0.00418754
M513T25	0.026756	0.0175379	0.0165882	0.592848	0.476369	0.397492	0.0202941	0.488903	24.091	4.59042	0.00118009
M465T265	0.0105267	0.00850015	0.0105811	0.00698086	0.00144054	0.00284668	0.00986931	0.00375603	0.380577	-1.39374	0.0272861
all-trans-13,14-Dihydroretinol	0.00617216	0.00775662	0.00830645	0.001125	0.00459325	0.00440157	0.00741174	0.00337328	0.455126	-1.13566	0.0355478
M611T227	0.00088679	0.00198922	0.000639617	0.0209209	0.0219704	0.0177965	0.00117188	0.0202293	17.2623	4.10955	0.000133964
UDP-2-acetamido-3-dehydro-2-deoxy-alpha-D-glucopyranose	0.0178201	0.0496368	0.0463697	0.00570648	0.00188947	2.24773e-05	0.0379422	0.00253947	0.0669301	-3.9012	0.0259028
M447T210_3	0.00369986	0.00347764	0.00379839	0.0636749	0.0356795	0.049083	0.00365863	0.0494791	13.5239	3.75744	0.00477946
M377T162	0.0802733	0.0554339	0.0901888	2.9507	3.05459	3.7656	0.0752986	3.25696	43.2539	5.43476	0.000242052
M433T155_3	0.12717	0.126847	0.11578	0.0307361	0.0399777	0.0633462	0.123266	0.0446867	0.362524	-1.46385	0.00164478
M371T25	0.397665	0.523044	0.635287	1.73481	1.59788	1.41286	0.518665	1.58185	3.04985	1.60874	0.000781842
M299T129_2	0.114232	0.168164	0.249447	0.0692832	0.0433768	0.0512559	0.177281	0.0546386	0.308204	-1.69804	0.0375471
M386T164	0.00376768	0.00100873	0.00263707	0.0680959	0.0957164	0.10619	0.00247116	0.0900009	36.4205	5.18668	0.00154232
M505T238_2	0.00288595	0.00232159	0.00245836	0.000873352	8.99529e-05	0.00134893	0.0025553	0.000770743	0.301625	-1.72917	0.0115833
M634T276	0.00955009	0.00499869	0.00646924	0.0246407	0.0260309	0.0295671	0.00700601	0.0267462	3.81761	1.93267	0.000576584
M480T201	0.00495129	0.00427749	0.00390479	0.0531356	0.050065	0.0324194	0.00437786	0.0452066	10.3262	3.36824	0.00321003
M223T201_2	0.00260381	0.00295212	0.0028406	0.00893201	0.00566875	0.00504739	0.00279884	0.00654938	2.34003	1.22653	0.0361545
M269T236_2	0.0149953	0.0192139	0.0200193	0.00483419	0.00282281	0.00288953	0.0180761	0.00351551	0.194483	-2.36228	0.00100156
Acetyl-maltose	0.0475483	0.0405471	0.0498684	0.160336	0.103658	0.083414	0.045988	0.115803	2.51811	1.33234	0.0395325
M483T209_2	0.124992	0.0820135	0.11305	2.21397	1.05999	1.75888	0.106685	1.67761	15.7249	3.97497	0.00946447
M500T157_2	0.163524	0.321453	0.290049	0.00917362	0.0381096	0.160905	0.258342	0.0693961	0.268621	-1.89636	0.0478853
2-Protocatechoylphloroglucinolcarboxylate	0.165756	0.198298	0.21623	0.0421749	0.102804	0.118985	0.193428	0.0879882	0.454888	-1.13642	0.0188953
Pelargonidin 3-O-rutinoside	0.00766478	0.00105436	0.00308568	0.129352	0.0850215	0.0831585	0.00393494	0.0991773	25.2043	4.6556	0.00332854
M659T266	0.000935036	0.00137843	0.0010444	5.78319e-06	0.000506593	0.00044536	0.00111929	0.000319245	0.285222	-1.80984	0.0179418
M684T27	0.00118561	0.00538015	0.00521616	2.39317e-05	2.07363e-05	2.24773e-05	0.00392731	2.23818e-05	0.00569901	-7.45507	0.0465439
M351T25	0.0519148	0.0412438	0.0351602	0.0174923	0.0142669	0.0254794	0.0427729	0.0190795	0.446065	-1.16467	0.0161286
M517T271	0.0862805	0.103211	0.0819195	0.0267486	0.0280123	0.0421745	0.0904702	0.0323118	0.357154	-1.48538	0.00205058
M167T215	0.0112465	0.0249192	0.0227079	0.00700492	0.0079971	0.00791985	0.0196245	0.00764062	0.38934	-1.3609	0.047819
M436T198_2	0.0417806	0.0527596	0.0487059	0.00931044	0.0175807	0.0221203	0.0477487	0.0163371	0.342148	-1.54731	0.00311899
Cyanidin 3-O-[6-O-(6-O-4-hydroxycinnamoyl-beta-D-glucosyl)-2-O-beta-D-xylosyl-beta-D-galactoside]	0.0894043	0.15955	0.179773	0.0185908	0.0599611	0.0560069	0.142909	0.0448529	0.313857	-1.67182	0.0320762
M171T26	0.0357139	0.0447403	0.0404664	0.0921283	0.0898607	0.105467	0.0403069	0.0958186	2.37723	1.24928	0.000550777
M495T175_1	0.413418	0.43768	0.494239	0.0480205	0.0837598	0.211024	0.448446	0.114268	0.25481	-1.97251	0.0036966
M450T155	0.0405859	0.0461977	0.0536023	0.00848352	0.00663687	0.00504795	0.0467953	0.00672278	0.143664	-2.79923	0.000504869
M513T196_1	0.175617	0.17403	0.206575	0.00261859	0.0984174	0.10481	0.185408	0.0686152	0.370078	-1.4341	0.0281694
M690T185	0.0006147	0.00173353	0.00155921	8.75444e-05	0.000113339	5.89798e-06	0.00130248	6.89271e-05	0.05292	-4.24004	0.0241444
M510T204	0.3945	0.263141	0.330794	0.0995278	0.129648	0.171567	0.329478	0.133581	0.405432	-1.30247	0.0106225
M495T155	0.0187376	0.0285775	0.0299425	0.00782027	0.00983991	0.013392	0.0257525	0.0103507	0.401931	-1.31498	0.0166465
6-Phospho-D-gluconate	0.00150541	0.000951105	0.0013835	0.00399099	0.00392015	0.0022614	0.00128	0.00339085	2.64909	1.4055	0.0231633
M487T276	0.0162302	0.0165135	0.0210879	0.00127593	0.0066654	0.00957599	0.0179439	0.00583911	0.325409	-1.61967	0.013928
M491T152_2	0.0601615	0.0290315	0.0598253	0.00518629	0.00471204	0.00905235	0.0496727	0.00631689	0.12717	-2.97517	0.0141002
Aklavinone	0.000720068	0.000570942	0.000520893	5.78319e-06	0.000117756	0.000438088	0.000603967	0.000187209	0.309966	-1.68982	0.0432061
M455T174	0.00038858	0.000392381	0.000206457	7.48907e-05	5.84309e-06	9.38352e-05	0.000329139	5.81897e-05	0.176793	-2.49986	0.0154937
M358T159_2	0.00579473	0.00751112	0.00538179	0.0363203	0.0311106	0.0127082	0.00622921	0.026713	4.28835	2.10042	0.0464779
M344T48	0.0083388	0.0128703	0.0126512	0.00324628	0.00555083	0.0074433	0.0112868	0.00541347	0.47963	-1.06001	0.0371285
M435T27_2	0.0243228	0.0295177	0.0346641	0.422507	0.348768	0.387933	0.0295015	0.386403	13.0977	3.71124	7.72578e-05
Salvianin	1.33115	1.45671	1.6153	0.168188	0.181896	0.686399	1.46772	0.345494	0.235395	-2.08684	0.00405601
M606T228	5.76338e-06	5.92083e-06	5.96637e-06	0.128446	0.123192	0.092487	5.88353e-06	0.114709	19496.6	14.2509	0.000514868
4-Hydroxyphenylacetonitrile	0.00269713	0.00353982	0.00359284	0.000945909	0.00121904	0.0011325	0.0032766	0.00109915	0.335455	-1.57581	0.00194041
M289T259	0.00235586	0.00127469	0.00265422	0.00477333	0.00474425	0.00529883	0.00209492	0.00493881	2.35751	1.23727	0.00337248
M365T140_2	0.000520123	0.000571067	0.000868183	0.001708	0.00203159	0.00116238	0.000653124	0.00163399	2.5018	1.32297	0.0236829
M277T202	0.0167697	0.0167494	0.0141385	0.000436562	0.00342723	0.00458422	0.0158859	0.002816	0.177265	-2.49602	0.000988609
M351T205	0.0160664	0.0191714	0.0243923	0.0039939	0.0019001	0.00347233	0.0198767	0.00312211	0.157074	-2.67048	0.00261565
1-(4-Hydroxy-3-methoxyphenyl)-2-(2-methoxyphenoxy)propane-1,3-diol	0.00132506	0.0012842	0.00113824	0.00512191	0.00441568	0.00870701	0.00124917	0.00608153	4.86848	2.28347	0.0220772
5'-Phosphoribosylglycinamide	0.00206425	0.00141924	0.00242461	0.00376579	0.0059317	0.00350402	0.00196937	0.0044005	2.23447	1.15994	0.0418938
M520T173_2	0.0283425	0.048935	0.0460951	0.00648109	0.0123435	0.022206	0.0411242	0.0136769	0.332575	-1.58825	0.0255829
Aclacinomycin T	0.000183834	0.000239582	0.000265528	5.78319e-06	5.84309e-06	5.89798e-06	0.000229648	5.84142e-06	0.0254364	-5.29696	0.000748038
M522T179	0.0196026	0.0179689	0.0208568	0.00460043	0.00750732	0.0127007	0.0194761	0.00826949	0.424598	-1.23583	0.0111559

## Sheet: 20DAG(stock)vs40DAG(stock)
MS2 name	20DAG(stock)1	20DAG(stock)2	20DAG(stock)3	40DAG(stock)1	40DAG(stock)2	40DAG(stock)3	20DAG(stock)	40DAG(stock)	Flod Change	logFC	P-value
[3-[ethoxy(hydroxy)phosphoryl]oxy-2-hydroxy-propyl] (9Z,12Z)-octadeca-9,12-dienoate	0.0735665	0.0676725	0.0996181	0.00277482	0.00643408	0.0135076	0.0802857	0.00757216	0.0943152	-3.40637	0.00212972
6-[(2R)-2,3-dihydroxy-3-methyl-butyl]-7-hydroxy-chromen-2-one	0.00406691	0.0029351	0.00224146	0.268987	0.162128	0.353921	0.00308116	0.261679	84.9286	6.40818	0.00958711
Fumaric acid	0.924018	0.838147	0.666881	1.98678	3.91162	2.19756	0.809682	2.69865	3.33298	1.73681	0.037093
Norleucine	0.121993	0.108277	0.157418	0.275566	0.362981	0.218086	0.129229	0.285544	2.20959	1.14378	0.02478
Leucine	0.121993	0.108277	0.157418	0.275566	0.362981	0.218086	0.129229	0.285544	2.20959	1.14378	0.02478
5,7-dihydroxy-2-phenyl-chroman-4-one	0.00305656	0.00670337	0.00654337	0.0139849	0.0115896	0.013559	0.00543444	0.0130445	2.40034	1.26324	0.00555849
(2S)-2-(1-hydroxy-1-methyl-ethyl)-9-[(2S,3R,4S,5S,6R)-3,4,5-trihydroxy-6-(hydroxymethyl)tetrahydropyran-2-yl]oxy-2,3-dihydrofuro[3,2-g]chromen-7-one	0.00360526	0.00395344	0.00962517	0.135225	0.357791	0.302414	0.00572796	0.265143	46.2893	5.53261	0.0178994
3-Amino-4-methylpentanoic acid	0.0448691	0.0426907	0.0618648	0.13278	0.174157	0.0947737	0.0498082	0.133904	2.68838	1.42674	0.0238684
Isoleucine	0.121993	0.108277	0.157418	0.275566	0.362981	0.218086	0.129229	0.285544	2.20959	1.14378	0.02478
Quercetin	0.345731	0.404673	0.358278	0.119044	0.099015	0.288717	0.369561	0.168925	0.457097	-1.12943	0.0330432
Phosphate	0.745306	0.706959	0.542939	1.80326	1.63386	1.69774	0.665068	1.71162	2.5736	1.36379	0.00019058
Malic acid	18.239	15.912	12.9827	37.0499	79.5223	44.3249	15.7112	53.6324	3.41363	1.77131	0.045361
D-Mannoheptulose	0.71695	0.782177	1.819	4.20706	4.15409	4.47933	1.10604	4.28016	3.8698	1.95226	0.00102388
3-phenyl-1-(2,4,6-trihydroxyphenyl)prop-2-en-1-one	0.00305656	0.00670337	0.00654337	0.0139849	0.0115896	0.013559	0.00543444	0.0130445	2.40034	1.26324	0.00555849
(S)-Abscisic acid	0.00605248	0.00592638	0.00181982	0.0742956	0.0282814	0.0888455	0.00459956	0.0638075	13.8725	3.79416	0.0318427
Coniferaldehyde	0.119381	0.078391	0.092257	0.0362306	0.0155069	0.0296831	0.0966765	0.0271402	0.280732	-1.83273	0.00674432
N-Acetyltryptophan	3.44912	2.75038	1.76462	0.232434	0.423935	0.299728	2.65471	0.318699	0.12005	-3.05829	0.0089733
Sucrose	0.0148051	0.0077257	0.0210544	0.00166326	0.00224325	0.00182039	0.0145284	0.00190896	0.131395	-2.92801	0.0306634
Maleic acid	0.924018	0.838147	0.666881	1.98678	3.91162	2.19756	0.809682	2.69865	3.33298	1.73681	0.037093
(E,9S,12S,13S)-9,12,13-trihydroxyoctadec-10-enoic acid	6.30421	9.29244	5.37441	2.01672	1.82604	2.48242	6.99036	2.10839	0.301615	-1.72922	0.0151548
(Z)-9,12,13-trihydroxyoctadec-15-enoic acid	6.30421	9.29244	5.37441	2.01672	1.82604	2.48242	6.99036	2.10839	0.301615	-1.72922	0.0151548
Ferulate	0.0215325	0.0211515	0.0167557	0.08811	0.0610812	0.070756	0.0198132	0.0733157	3.70034	1.88766	0.00266554
Asparagine	0.833393	0.997683	1.22197	4.50322	3.3808	5.10089	1.01768	4.3283	4.2531	2.08851	0.00304627
Galactinol	2.13587	1.66418	3.41238	0.11206	0.41814	0.193946	2.40414	0.241382	0.100402	-3.31613	0.0151033
(E)-Osmundacetone	0.119381	0.078391	0.092257	0.0362306	0.0155069	0.0296831	0.0966765	0.0271402	0.280732	-1.83273	0.00674432
(Z)-5,8,11-trihydroxyoctadec-9-enoic acid	6.30421	9.29244	5.37441	2.01672	1.82604	2.48242	6.99036	2.10839	0.301615	-1.72922	0.0151548
Palatinose (hydrate)	2.13587	1.66418	3.41238	0.11206	0.41814	0.193946	2.40414	0.241382	0.100402	-3.31613	0.0151033
Turanose	2.13587	1.66418	3.41238	0.11206	0.41814	0.193946	2.40414	0.241382	0.100402	-3.31613	0.0151033
Pinoresinol	0.250474	0.253789	0.204067	0.0372342	0.0308415	0.0175224	0.23611	0.0285327	0.120845	-3.04877	0.000262322
Quinic acid	0.0512854	0.0516309	0.0434114	0.167112	0.0951464	0.12221	0.0487759	0.128156	2.62745	1.39366	0.0199145
Caplamin	0.0448691	0.0426907	0.0618648	0.13278	0.174157	0.0947737	0.0498082	0.133904	2.68838	1.42674	0.0238684
(E)-9,12,13-trihydroxyoctadec-10-enoic acid	6.30421	9.29244	5.37441	2.01672	1.82604	2.48242	6.99036	2.10839	0.301615	-1.72922	0.0151548
4-(dimethylamino)butanoate	0.0448691	0.0426907	0.0618648	0.13278	0.174157	0.0947737	0.0498082	0.133904	2.68838	1.42674	0.0238684
Tricetin	0.345731	0.404673	0.358278	0.119044	0.099015	0.288717	0.369561	0.168925	0.457097	-1.12943	0.0330432
(3S,4R,5R)-1,3,4,5-tetrahydroxy-6-[(2S,3R,4S,5S,6R)-3,4,5-trihydroxy-6-(hydroxymethyl)tetrahydropyran-2-yl]oxy-hexan-2-one	2.13587	1.66418	3.41238	0.11206	0.41814	0.193946	2.40414	0.241382	0.100402	-3.31613	0.0151033
Trilobatin	0.0696655	0.0861215	0.0970946	0.0208335	0.0452648	0.0562714	0.0842939	0.0407899	0.483901	-1.04722	0.0297737
Pyrrolidine	0.0259714	0.0234865	0.0353474	0.0647514	0.079765	0.0600515	0.0282684	0.0681893	2.41221	1.27035	0.00456631
Argininosuccinic acid	0.0451356	0.061217	0.0632209	0.0107691	0.0137457	0.0218672	0.0565245	0.0154607	0.273522	-1.87027	0.00342647
Lysine	0.00460457	0.00580708	0.00577227	0.0271632	0.0209918	0.0214777	0.00539464	0.0232109	4.30258	2.1052	0.000912166
Abscisic acid	0.00605248	0.00592638	0.00181982	0.0742956	0.0282814	0.0888455	0.00459956	0.0638075	13.8725	3.79416	0.0318427
Trehalose	2.13587	1.66418	3.41238	0.11206	0.41814	0.193946	2.40414	0.241382	0.100402	-3.31613	0.0151033
(2R,3S,4R,5R)-2,3,4,5-tetrahydroxy-6-[(2R,3R,4S,5S,6R)-3,4,5-trihydroxy-6-(hydroxymethyl)tetrahydropyran-2-yl]oxy-hexanal	2.13587	1.66418	3.41238	0.11206	0.41814	0.193946	2.40414	0.241382	0.100402	-3.31613	0.0151033
Hydroferulic acid	0.0390732	0.050648	0.0285202	0.0104073	0.0160773	0.023458	0.0394138	0.0166475	0.422378	-1.24339	0.0374086
Isomaltose	0.0148051	0.0077257	0.0210544	0.00166326	0.00224325	0.00182039	0.0145284	0.00190896	0.131395	-2.92801	0.0306634
Diglycine	0.833393	0.997683	1.22197	4.50322	3.3808	5.10089	1.01768	4.3283	4.2531	2.08851	0.00304627
3-Ureidopropionic acid	0.833393	0.997683	1.22197	4.50322	3.3808	5.10089	1.01768	4.3283	4.2531	2.08851	0.00304627
(2R,3S,4S,5R,6R)-2-(hydroxymethyl)-6-[(2S,3R,4S,5S,6R)-3,4,5-trihydroxy-6-(hydroxymethyl)tetrahydropyran-2-yl]oxy-tetrahydropyran-3,4,5-triol	2.13587	1.66418	3.41238	0.11206	0.41814	0.193946	2.40414	0.241382	0.100402	-3.31613	0.0151033
Cellobiose	0.0148051	0.0077257	0.0210544	0.00166326	0.00224325	0.00182039	0.0145284	0.00190896	0.131395	-2.92801	0.0306634
Melibiose	0.129162	0.0807753	0.180588	0.0109975	0.0374957	0.0132289	0.130175	0.020574	0.158049	-2.66155	0.0218029
Maltose	0.129162	0.0807753	0.180588	0.0109975	0.0374957	0.0132289	0.130175	0.020574	0.158049	-2.66155	0.0218029
(2R,3R,4S,5S,6R)-2-[[(2R,3S,4S,5R,6R)-6-benzyloxy-3,4,5-trihydroxy-tetrahydropyran-2-yl]methoxy]-6-(hydroxymethyl)tetrahydropyran-3,4,5-triol	0.024143	0.0240532	0.0217489	0.13246	0.097065	0.0945453	0.023315	0.108023	4.63321	2.21201	0.0023053
Hydroxyisocaproic acid	0.0552054	0.0830403	0.0947698	0.0263224	0.0266184	0.0398043	0.0776718	0.030915	0.398021	-1.32908	0.0203552
Lactose	0.0148051	0.0077257	0.0210544	0.00166326	0.00224325	0.00182039	0.0145284	0.00190896	0.131395	-2.92801	0.0306634
3-(2,5-Dimethoxyphenyl)propionic acid	0.206125	0.146792	0.190863	0.645975	0.497305	0.434872	0.18126	0.526051	2.90219	1.53714	0.00609892
8-hydroxy-3-methyl-isochroman-1-one	0.378821	0.232106	0.286788	0.10254	0.091369	0.189917	0.299238	0.127942	0.427559	-1.2258	0.031813
6,9a,11a-Trimethyl-4-oxo-1,2,3a,3b,5,5a,7,8,9,9b,10,11-dodecahydronaphtho[1,2-g][1]benzofuran-6-carboxylic acid	0.0710341	0.0609956	0.0626381	0.0476245	0.0186157	0.0210501	0.0648893	0.0290968	0.448407	-1.15712	0.0217048
Matairesinol	0.229481	0.13647	0.13276	0.0521862	0.0447868	0.0428332	0.166237	0.0466021	0.280335	-1.83477	0.0196742
(E)-Methyl 4-coumarate	0.119381	0.078391	0.092257	0.0362306	0.0155069	0.0296831	0.0966765	0.0271402	0.280732	-1.83273	0.00674432
2-Oxo-4-phenylbutyric acid	0.378821	0.232106	0.286788	0.10254	0.091369	0.189917	0.299238	0.127942	0.427559	-1.2258	0.031813
Andrographolide	0.154516	0.222898	0.140957	0.0842012	0.0394032	0.0403831	0.17279	0.0546625	0.316351	-1.6604	0.0157957
(Z)-3-(4-oxo-5-propan-2-ylidene-2-propylfuran-3-yl)prop-2-enoic acid	0.0344714	0.0222809	0.0112737	0.066545	0.0887921	0.139762	0.0226754	0.0983664	4.33803	2.11704	0.0289197
3-Phenylpropanoic acid	0.0372022	0.0311189	0.0425926	0.0161249	0.0138531	0.00662942	0.0369712	0.0122025	0.330054	-1.59923	0.00481591
2,6-Dimethyl-4-hydroxybenzaldehyde	0.0372022	0.0311189	0.0425926	0.0161249	0.0138531	0.00662942	0.0369712	0.0122025	0.330054	-1.59923	0.00481591
4'-Hydroxy-3'-methylacetophenone	0.0372022	0.0311189	0.0425926	0.0161249	0.0138531	0.00662942	0.0369712	0.0122025	0.330054	-1.59923	0.00481591
4′-Hydroxy-2′-methylacetophenone	0.0372022	0.0311189	0.0425926	0.0161249	0.0138531	0.00662942	0.0369712	0.0122025	0.330054	-1.59923	0.00481591
2-Ethyl-2-hydroxybutyric acid	0.0552054	0.0830403	0.0947698	0.0263224	0.0266184	0.0398043	0.0776718	0.030915	0.398021	-1.32908	0.0203552
(3E,4R)-3-[2-[(1R,4aS,5R,6R,8aS)-6-hydroxy-5-(hydroxymethyl)-5,8a-dimethyl-2-methylene-decalin-1-yl]ethylidene]-4-hydroxy-tetrahydrofuran-2-one	0.154516	0.222898	0.140957	0.0842012	0.0394032	0.0403831	0.17279	0.0546625	0.316351	-1.6604	0.0157957
2'-Hydroxy-4'-methylacetophenone	0.0372022	0.0311189	0.0425926	0.0161249	0.0138531	0.00662942	0.0369712	0.0122025	0.330054	-1.59923	0.00481591
5,5,6b-trimethyl-3a,4,6,6a-tetrahydro-1H-cyclopropa[e]indene-1a,2-dicarboxylic acid	0.00605248	0.00592638	0.00181982	0.0742956	0.0282814	0.0888455	0.00459956	0.0638075	13.8725	3.79416	0.0318427
Xanthoxylin	0.119381	0.078391	0.092257	0.0362306	0.0155069	0.0296831	0.0966765	0.0271402	0.280732	-1.83273	0.00674432
Ethyl Orsellinate	0.119381	0.078391	0.092257	0.0362306	0.0155069	0.0296831	0.0966765	0.0271402	0.280732	-1.83273	0.00674432
Alisol C 23-acetate	0.00134736	0.0242003	0.0224839	0.0511114	0.0663024	0.0909247	0.0160105	0.0694462	4.33753	2.11687	0.0176696
methyl 2,8-dihydroxy-6-(hydroxymethyl)-9-oxo-1,2-dihydroxanthene-1-carboxylate	0.0121599	0.0176372	0.015232	0.0555083	0.0556003	0.0237275	0.0150097	0.0449454	2.99442	1.58228	0.0492741
2,5-bis(4-hydroxyphenyl)-3,6-dimethoxy-phenol	1.40083	0.757097	0.767792	0.348686	0.267051	0.204903	0.97524	0.273547	0.280491	-1.83397	0.0317998
gamma-CEHC (gamma-Carboxyethyl hydrochroman)	0.00605248	0.00592638	0.00181982	0.0742956	0.0282814	0.0888455	0.00459956	0.0638075	13.8725	3.79416	0.0318427
1-(4-hydroxy-3,5-dimethoxy-phenyl)propan-1-one	0.206125	0.146792	0.190863	0.645975	0.497305	0.434872	0.18126	0.526051	2.90219	1.53714	0.00609892
methyl 2,4-dihydroxy-3,6-dimethyl-benzoate	0.378821	0.232106	0.286788	0.10254	0.091369	0.189917	0.299238	0.127942	0.427559	-1.2258	0.031813
(2R)-8-ethyl-7-hydroxy-5-methoxy-2-methyl-chroman-4-one	0.0344714	0.0222809	0.0112737	0.066545	0.0887921	0.139762	0.0226754	0.0983664	4.33803	2.11704	0.0289197
7-Methylxanthine	0.5659	1.41221	0.751615	2.95468	2.65913	2.65661	0.909908	2.75681	3.02976	1.59921	0.00256638
(4aR,6aS,9aR)-1,8,8-trimethyl-2-oxo-1,4,4a,6a,7,9-hexahydropentaleno[1,6a-c]pyran-5-carboxylic acid	0.00605248	0.00592638	0.00181982	0.0742956	0.0282814	0.0888455	0.00459956	0.0638075	13.8725	3.79416	0.0318427
(1S,4S,5R,9S,10R,13R,14S)-5-(Acetyloxymethyl)-14-hydroxy-14-(hydroxymethyl)-9-methyltetracyclo[11.2.1.01,10.04,9]hexadecane-5-carboxylic acid	0.0455656	0.043097	0.0371042	0.00139345	0.0067861	0.00660872	0.0419223	0.00492942	0.117585	-3.08823	0.000272819
4-hydroxy-5-[(2S,3R,4S,5S,6R)-3,4,5-trihydroxy-6-(hydroxymethyl)tetrahydropyran-2-yl]oxy-1H-benzo[f]isobenzofuran-3-one	0.0260878	0.0260597	0.0136213	0.000637084	0.00393215	0.00313086	0.0219229	0.0025667	0.117078	-3.09445	0.0105334
6-[(E)-3,4-dihydroxypent-1-enyl]pyran-2-one	0.378821	0.232106	0.286788	0.10254	0.091369	0.189917	0.299238	0.127942	0.427559	-1.2258	0.031813
2-(2-acetoxy-12-hydroxy-tridecyl)-4,6-dihydroxy-benzoic acid	0.0757044	0.106704	0.0650098	0.0436301	0.0217256	0.0302227	0.0824727	0.0318595	0.386303	-1.37219	0.022631
Dihydrocurcumin	0.105824	0.0586298	0.0862969	0.0522665	0.0210872	0.032059	0.0835837	0.0351376	0.420388	-1.25021	0.042229
3-Methylxanthine	0.5659	1.41221	0.751615	2.95468	2.65913	2.65661	0.909908	2.75681	3.02976	1.59921	0.00256638
1-Methylxanthine	0.5659	1.41221	0.751615	2.95468	2.65913	2.65661	0.909908	2.75681	3.02976	1.59921	0.00256638
Cholesteryl sulfate	0.0056386	0.00712893	0.00672101	0.00198734	0.000897637	0.00176366	0.00649618	0.00154954	0.238532	-2.06775	0.000876613
Pseudolaric Acid A	0.00817988	0.0110603	0.00745763	0.00144132	0.00310224	0.00376403	0.00889927	0.0027692	0.311171	-1.68422	0.00918634
2-[[3-methyl-2-(pyridine-3-carbonylamino)butanoyl]amino]-3-phenylpropanoic acid	0.0448208	0.0661775	0.0597467	0.00887857	0.0122802	0.0110122	0.056915	0.0107237	0.188416	-2.40801	0.0019578
3-(5-hydroxy-2,2,7,8-tetramethyl-6-oxo-7,8-dihydropyrano[3,2-g]chromen-10-yl)hexanoic acid	0.00817988	0.0110603	0.00745763	0.00144132	0.00310224	0.00376403	0.00889927	0.0027692	0.311171	-1.68422	0.00918634
(4E,8E)-10-(4-hydroxy-6-methoxy-7-methyl-3-oxo-1H-isobenzofuran-5-yl)-4,8-dimethyl-deca-4,8-dienoic acid	0.00817988	0.0110603	0.00745763	0.00144132	0.00310224	0.00376403	0.00889927	0.0027692	0.311171	-1.68422	0.00918634
2-(4-hydroxyphenyl)-6-[(E)-2-(4-hydroxyphenyl)vinyl]-2,3-dihydropyran-4-one	0.456751	0.340846	0.272226	0.033985	0.0528925	0.0367432	0.356608	0.0412069	0.115552	-3.11338	0.00433313
(R)-Shinanolone	0.0201925	0.0353605	0.0461432	0.0555496	0.0807949	0.0871893	0.0338988	0.0745113	2.19805	1.13623	0.0294727
Ethanone, 1-[4-[(6-O-beta-D-xylopyranosyl-beta-D-glucopyranosyl)oxy]phenyl]-	0.0368115	0.023136	0.0486784	0.00112494	0.00410747	0.000847362	0.0362086	0.00202659	0.0559698	-4.15921	0.010135
Sakuranetin	0.414185	0.646939	0.479764	0.00283623	0.00361738	0.00819593	0.513629	0.00488318	0.00950721	-6.71676	0.00183421
Santonin	0.0017399	0.00228978	0.00205015	0.0109531	0.0245197	0.0199757	0.00202661	0.0184828	9.12008	3.18905	0.0145607
(2S,3S,4S)-4-(4-hydroxy-3-methoxyphenyl)-2,3-bis(hydroxymethyl)-7-methoxy-3,4-dihydro-1H-naphthalene-2,6-diol	0.0335739	0.0218089	0.0261896	0.0112266	0.00838172	0.00851209	0.0271908	0.00937348	0.34473	-1.53646	0.00743503
Sinapoyl aldehyde	0.0475994	0.0612455	0.0423518	0.0130854	0.0338153	0.013071	0.0503989	0.0199906	0.396647	-1.33407	0.0270099
Zedoarol	0.00409519	0.00349419	0.00107827	0.0383057	0.0140822	0.041735	0.00288922	0.0313743	10.8591	3.44083	0.0312285
[(2R,3S,4S,5R,6R)-6-[(2S,3S,4S,5R)-3,4-dihydroxy-2,5-bis(hydroxymethyl)oxolan-2-yl]oxy-3,4,5-trihydroxyoxan-2-yl]methyl 4-hydroxybenzoate	0.00654004	0.0118859	0.00850136	0.0171079	0.0376403	0.0279913	0.00897577	0.0275798	3.0727	1.61951	0.0386468
Verbenalin	0.0321941	0.0310144	0.0313922	0.00913249	0.0199411	0.00684029	0.0315336	0.0119713	0.379637	-1.39731	0.00849256
3-[2-(beta-D-Glucopyranosyloxy)-4-methoxyphenyl]propanoic acid	0.0552001	0.0534567	0.0315491	0.00599436	0.0167397	0.0241422	0.0467353	0.0156254	0.334339	-1.58062	0.0282726
beta-Cyano-alanine	0.0562003	0.0676602	0.083557	0.293418	0.226519	0.358625	0.0691392	0.292854	4.23572	2.08261	0.00455498
Rubone	0.728718	0.450138	0.465578	0.224089	0.140361	0.212852	0.548144	0.192434	0.351064	-1.51019	0.0194521
Casticin	0.00729863	0.00634752	0.00422765	0.000748127	0.00237486	0.00282525	0.00595794	0.00198274	0.33279	-1.58731	0.0228338
Urolithin_A	5.40688e-06	5.77418e-06	5.64452e-06	0.0139625	0.0321373	0.021407	5.60853e-06	0.0225023	4012.16	11.9702	0.013005
Parishin A	5.40688e-06	5.77418e-06	5.64452e-06	0.000107512	0.000267406	0.000109989	5.60853e-06	0.000161636	28.8196	4.84898	0.0419687
hirsutanone	0.142743	0.0937036	0.115861	0.0554965	0.0482646	0.0229682	0.117436	0.0422431	0.359713	-1.47508	0.0121201
evodiamine	0.0312374	0.0773214	0.0609929	0.123191	0.0923127	0.138521	0.0565172	0.118009	2.08801	1.06213	0.0325456
2,4,6-Trimethoxyphenyl_acetate	0.265097	0.330505	0.242563	0.0717088	0.182177	0.0633071	0.279388	0.105731	0.378437	-1.40188	0.0202187
4-[4-[hydroxy-(4-hydroxy-3-methoxyphenyl)methyl]-3-(hydroxymethyl)oxolan-2-yl]-2-methoxyphenol	0.560964	0.371539	0.412591	0.112703	0.157998	0.133415	0.448365	0.134705	0.300437	-1.73487	0.00602215
mollugin	0.357039	0.501635	0.341694	0.189852	0.249862	0.11332	0.400123	0.184345	0.460721	-1.11803	0.0286572
Volubilin	0.0548775	0.0584108	0.0976286	0.0123986	0.00692447	0.0153509	0.0703056	0.011558	0.164396	-2.60475	0.0134739
khelloside	0.000764429	0.000389294	0.000942224	0.00949751	0.00978216	0.0117754	0.000698649	0.0103517	14.8167	3.88915	0.000193976
3-(3,4-dihydroxyphenyl)-5,7-dihydroxy-6,8-bis(3-methylbut-2-enyl)chromen-4-one	0.160115	0.219829	0.164203	0.352259	0.422903	0.383657	0.181382	0.386273	2.1296	1.09059	0.00187577
Flavanone base + 3O, 1Prenyl	0.194528	0.112034	0.152803	0.0718693	0.0611487	0.0305831	0.153121	0.0545337	0.356147	-1.48946	0.0213191
(2R,3S,4S,5R,6R)-5-[(2S,3R,4R)-3,4-dihydroxy-4-(hydroxymethyl)oxolan-2-yl]oxy-2-(hydroxymethyl)-6-[2-(4-hydroxyphenyl)ethoxy]oxane-3,4-diol	0.105001	0.192491	0.22195	0.263272	0.450722	0.501914	0.173147	0.405303	2.3408	1.227	0.0449823
GRAYANOTOXIN_I	0.0803766	0.0983006	0.0773911	0.0288607	0.023347	0.0294309	0.0853561	0.0272129	0.318816	-1.6492	0.00103369
7-hydroxy-3-phenyl-4H-chromen-4-one	0.000611719	0.00101713	0.00109169	0.0047208	0.0108346	0.00915451	0.000906845	0.00823664	9.08274	3.18313	0.0160492
[(2S)-2-hydroxy-3-[(2R,3R,4S,5R,6R)-3,4,5-trihydroxy-6-[[(2S,3R,4S,5R,6R)-3,4,5-trihydroxy-6-(hydroxymethyl)tetrahydropyran-2-yl]oxymethyl]tetrahydropyran-2-yl]oxy-propyl] (9Z,12Z,15Z)-octadeca-9,12,15-trienoate	0.0198209	0.0207735	0.0196232	0.0022023	0.00862242	0.00619844	0.0200725	0.00567439	0.282694	-1.82268	0.00164276
Deacetylasperulosidic acid	5.40688e-06	5.77418e-06	5.64452e-06	0.0082925	0.00688041	0.00428288	5.60853e-06	0.00648526	1156.32	10.1753	0.00526475
[1-hydroxy-1-(4-methoxyphenyl)propan-2-yl] 4-methoxybenzoate [IIN-based on	0.115605	0.0631059	0.062426	0.0369049	0.0222724	0.0237466	0.0803791	0.0276413	0.343887	-1.54	0.0443479
3-[(2S,3R,4S,5S,6R)-6-[[(2R,3R,4R)-3,4-dihydroxy-4-(hydroxymethyl)oxolan-2-yl]oxymethyl]-3,4,5-trihydroxyoxan-2-yl]oxy-2-methylpyran-4-one	5.40688e-06	0.00356904	0.00468614	0.0138104	0.0142534	0.0136262	0.00275353	0.0138967	5.04686	2.33538	0.00143832
[(2R,3S,4S,5R,6R)-6-[(2S,3S,4S,5R)-3,4-dihydroxy-2,5-bis(hydroxymethyl)oxolan-2-yl]oxy-3,4,5-trihydroxyoxan-2-yl]methyl (E)-3-(4-hydroxy-3,5-dimethoxyphenyl)prop-2-enoate	0.000252756	0.000247809	0.00127505	0.00309975	0.00246461	0.00267195	0.000591871	0.00274543	4.63857	2.21368	0.00522413
5-[(2S,3S,5S,6S)-3-(3,5-dihydroxyphenyl)-2,6-bis(4-hydroxyphenyl)-4-[(E)-2-(4-hydroxyphenyl)vinyl]-2,3,5,6-tetrahydrofuro[3,2-f]benzofuran-5-yl]benzene-1,3-diol	0.0435597	0.0155624	0.0264481	1.97158e-05	0.0047126	0.00911161	0.0285234	0.00461464	0.161784	-2.62785	0.0491712
roseoside	0.0546956	0.0601664	0.0512058	0.140491	0.174214	0.14471	0.0553559	0.153139	2.76643	1.46803	0.000861522
Liquiritin	0.0249464	0.0291343	0.0301327	0.00738117	0.0157628	0.0168483	0.0280711	0.0133307	0.474892	-1.07433	0.0121374
Limonexic_acid	0.00381078	0.00217241	0.00462319	0.0373703	0.0546479	0.0385873	0.00353546	0.0435352	12.3139	3.62221	0.0020512
Flavanone base + 4O, 1Prenyl	1.14229	0.574993	0.597172	0.292211	0.199081	0.186874	0.771486	0.226056	0.293013	-1.77096	0.0443866
FA 18:5+2O	0.015749	0.0330885	0.0141398	0.14967	0.0547564	0.171096	0.0209924	0.125174	5.96282	2.576	0.0453194
(1S,3R,4S,5R)-3,5-bis({[(2E)-3-(3,4-dihydroxyphenyl)prop-2-enoyl]oxy})-1,4-dihydroxycyclohexane-1-carboxylic acid	1.39925	0.774678	0.0726048	2.15814	3.33928	1.97328	0.748844	2.49024	3.32544	1.73354	0.038711
Licoflavone A	0.000590672	0.000602147	0.000700234	0.00111324	0.00285908	0.00257035	0.000631018	0.00218089	3.45614	1.78916	0.045806
[3,4,5-trihydroxy-6-[(3,4,5-trihydroxyoxan-2-yl)oxymethyl]oxan-2-yl]_2,6,6-trimethylcyclohexene-1-carboxylate	0.0119006	0.00910615	0.0166032	0.0321915	0.0853331	0.061438	0.0125366	0.0596542	4.75839	2.25047	0.0385667
methyl (2S,3R,4S)-4-[[(1R)-2-acetyl-6,7-dihydroxy-3,4-dihydro-1H-isoquinolin-1-yl]methyl]-3-ethenyl-2-[(2S,3R,4S,5S,6R)-3,4,5-trihydroxy-6-(hydroxymethyl)oxan-2-yl]oxy-3,4-dihydro-2H-pyran-5-carboxylate	0.00196274	0.00205476	0.00229237	0.0187173	0.0222639	0.0122834	0.00210329	0.0177548	8.44146	3.07749	0.00586512
3-Ethenyl-4-hydroxy-2,5-dimethylhex-5-en-2-yl_acetate	0.0910917	0.150783	0.0739044	0.0460708	0.0255746	0.0339483	0.10526	0.0351979	0.334391	-1.58039	0.0435079
5,7-dihydroxy-2-(4-hydroxyphenyl)-6,8-bis(3,4,5-trihydroxyoxan-2-yl)chromen-4-one	0.0158454	0.0249479	0.0169232	0.00577338	0.00503409	0.0044172	0.0192388	0.00507489	0.263784	-1.92257	0.00811762
Sterebin_D	0.415522	0.462782	0.372882	0.178535	0.1626	0.189893	0.417062	0.17701	0.42442	-1.23643	0.00090246
Bakuchiol	0.0230126	0.0372574	0.0188074	0.0130419	0.00566392	0.00882792	0.0263591	0.0091779	0.348187	-1.52207	0.0452771
PC(P-19:0)	0.0017611	0.0028707	0.00427704	0.00699266	0.0168653	0.0135915	0.00296961	0.0124832	4.20363	2.07164	0.0335884
(3,6,9-trimethylidene-2-oxo-3a,4,5,6a,7,8,9a,9b-octahydroazuleno[4,5-b]furan-8-yl) acetate	0.106579	0.0601271	0.0579593	0.0202375	0.0271251	0.0209909	0.0748884	0.0227845	0.304246	-1.71669	0.031225
Ononin	0.0308185	0.0178874	0.0408809	0.00187326	0.00376936	0.000550806	0.0298623	0.00206448	0.0691333	-3.85448	0.0144172
Flavone base + 3O, 2MeO, O-HexA-HexA	5.40688e-06	0.00010739	5.64452e-06	0.00359145	0.00164257	0.00265424	3.94805e-05	0.00262942	66.6004	6.05746	0.0100757
Baohuoside VII	0.00227108	0.00148141	0.0019643	0.000814562	0.000220211	0.000304429	0.0019056	0.000446401	0.234258	-2.09383	0.00782489
Isosakuranin	1.64491	3.25248	1.51351	0.715358	0.0173157	0.0141647	2.13696	0.248946	0.116495	-3.10166	0.0356333
geniposide	0.0478509	0.0579098	0.0426228	0.0127682	0.0328304	0.0106038	0.0494612	0.0187341	0.378765	-1.40063	0.0214359
Simmondsin_2'-ferulate	0.00597718	0.00763222	0.00927123	0.0351817	0.0314089	0.0501405	0.00762688	0.0389104	5.10174	2.35099	0.00570977
3E,9Z,12Z,15Z-octadecatetraenoic_acid	0.14759	0.204826	0.135164	0.0536284	0.0408449	0.0501386	0.162526	0.048204	0.296592	-1.75345	0.00631026
Catalpol	0.224227	0.232574	0.143842	0.110275	0.065428	0.0859796	0.200215	0.0872276	0.435671	-1.19869	0.0221394
Calomelanol_B	0.00110489	0.0015731	0.00161803	0.00417162	0.00693272	0.0045752	0.00143201	0.00522651	3.64978	1.86781	0.0123586
Feruloyl Hexoside (isomer of 849)	0.386406	0.317632	0.255641	0.866972	0.788381	0.886442	0.319893	0.847265	2.64859	1.40522	0.000396814
Gambiriin_A2	0.000285029	0.000182001	0.000307115	0.00139381	0.00128201	0.00114119	0.000258049	0.00127234	4.93061	2.30177	0.000252977
Citrusin_A	0.00137873	0.00278693	0.00201905	0.0164189	0.0139863	0.0187351	0.00206157	0.0163801	7.94546	2.99013	0.000559417
Propanoic_acid,_2-methyl-,_(3S,3aR,4S,4aR,7aR,8R,9aR)-2,3,3a,4,4a,5,7a,8,9,9a-decahydro-3,4a,8-trimethyl-2,5-dioxoazuleno[6,5-b]furan-4-yl_ester_	2.52754e-05	5.77418e-06	5.64452e-06	0.000126298	5.19098e-05	7.92016e-05	1.22314e-05	8.58033e-05	7.01501	2.81045	0.0315748
Podorhizol_beta-D-glucoside	0.000780044	0.00506459	0.00675681	0.0112516	0.00988888	0.0123556	0.00420048	0.0111654	2.65812	1.4104	0.0220727
gamma-Eudesmol_rhamnoside	0.0528831	0.0474511	0.0369355	0.00618461	0.0124168	0.00635028	0.0457565	0.00831722	0.181771	-2.4598	0.00184729
7-Methylsulfenylheptyl isothiocyanate	0.144235	0.103605	0.141378	0.239183	0.264347	0.394404	0.129739	0.299311	2.30702	1.20603	0.0272332
Norharman	0.0314258	0.0362165	0.0271414	0.0102875	0.0197944	0.00904422	0.0315945	0.013042	0.412794	-1.27651	0.0123952
Gambiriin_B2	0.0213912	0.0175736	0.0182707	0.00830335	0.00193263	0.0109442	0.0190785	0.00706007	0.370054	-1.43419	0.0146762
2-O-Rhamnosylvitexin	0.000113942	9.79915e-05	0.000150239	0.000922364	0.000711618	0.000482064	0.000120724	0.000705349	5.84265	2.54662	0.0103031
3-Genistein-8-C-glucoside	0.0168469	0.022626	0.0208021	0.133266	0.117205	0.104742	0.0200917	0.118404	5.8932	2.55905	0.000309082
Corchorosol_A	0.0189976	0.0187226	0.019111	0.00165148	0.00784998	0.00577428	0.0189438	0.00509192	0.268791	-1.89544	0.00161707
(+|-)-Myrtenyl_acetate	0.108328	0.178622	0.091503	0.056074	0.0282868	0.0376655	0.126151	0.0406755	0.322435	-1.63292	0.0375316
4,11,13,15-Tetrahydroridentin_B	0.0911306	0.0745498	0.0604607	0.0252446	0.00819498	0.0130684	0.0753804	0.0155026	0.205659	-2.28168	0.00422212
Corchorusoside_D	0.0323487	0.0294972	0.0311168	0.00506695	0.0113366	0.0087248	0.0309876	0.00837611	0.270306	-1.88734	0.000346788
Cinnamoside	0.00963839	0.00806238	0.0174818	0.039532	0.0530726	0.0240982	0.0117275	0.0389009	3.31706	1.72991	0.037435
[(1aR,1bS,2S,5aS,6R,6aS)-5a-hydroxy-1a-methyl-2-[(2S,3R,4S,5S,6R)-3,4,5-trihydroxy-6-(hydroxymethyl)oxan-2-yl]oxy-1b,2,6,6a-tetrahydrooxireno[1,2]cyclopenta[4,5-b]pyran-6-yl] (2E,6S)-6-hydroxy-2,6-dimethylocta-2,7-dienoate	0.00104955	0.00333549	0.0027559	0.0120212	0.0346718	0.0234628	0.00238031	0.0233853	9.82444	3.29638	0.0330633
2-Aminoacrylic_acid	0.0384398	0.0407137	0.0417683	0.0985377	0.109059	0.10141	0.0403073	0.103002	2.55542	1.35356	4.46602e-05
Gingerglycolipid_A	0.0043389	0.00421632	0.00409663	0.00027397	0.00110963	0.00097204	0.00421728	0.000785213	0.186189	-2.42516	0.000214224
Shanzhiside	0.232514	0.276585	0.315509	0.0495022	0.0539851	0.0497989	0.274869	0.0510954	0.18589	-2.42748	0.000738593
[(1aS,1bS,2S,5aR,6S,6aS)-1a-(hydroxymethyl)-2-[(2S,3R,4S,5S,6R)-3,4,5-trihydroxy-6-(hydroxymethyl)oxan-2-yl]oxy-2,5a,6,6a-tetrahydro-1bH-oxireno[5,6]cyclopenta[1,3-c]pyran-6-yl] (E)-3-(3-hydroxy-4-methoxyphenyl)prop-2-enoate	0.0765511	0.0790084	0.118247	0.0320883	0.0455717	0.0477972	0.091269	0.0418191	0.458196	-1.12596	0.0262754
asterric acid	0.0074242	0.0130602	0.0135747	0.00580382	0.00317603	0.00651644	0.011353	0.00516543	0.454984	-1.13611	0.0492292
Antiarol	0.0845821	0.0584747	0.0873558	0.0469597	0.0323374	0.0263244	0.0768042	0.0352071	0.458401	-1.12532	0.0197187
3-(5-phenylthiophen-2-yl)prop-2-ynyl Acetate	0.0774155	0.119235	0.105853	0.00971086	0.0375016	0.00618113	0.100834	0.0177979	0.176506	-2.50221	0.00629585
Lunarine	0.0051463	0.00628867	0.00919	0.0261615	0.0193231	0.0117157	0.00687499	0.0190668	2.77335	1.47163	0.0484291
skullcapflavone II	0.035865	0.0404216	0.0301761	0.0152865	0.0161448	0.0099274	0.0354876	0.0137863	0.388481	-1.36408	0.00360682
ent-16-Kauren-19-ol_acetate	0.0918187	0.109735	0.0873962	0.0297418	0.0287906	0.024947	0.0963165	0.0278265	0.288906	-1.79133	0.00060642
3-Glucosyl-2,3',4,4',6-pentahydroxybenzophenone	0.00414022	0.00700694	0.00757023	0.00154162	0.00385393	0.00129637	0.00623913	0.00223064	0.357524	-1.48389	0.0401488
silybin	0.00372794	0.0037223	0.0013437	0.00748716	0.00614464	0.00543667	0.00293131	0.00635616	2.16837	1.11661	0.0263138
Erianin	0.00763461	0.00206405	0.00709907	0.0246891	0.0414158	0.0368801	0.00559925	0.0343283	6.13088	2.61609	0.00561539
3-(2,4-dihydroxyphenyl)-7-hydroxy-6,8-bis(3-methylbut-2-enyl)chromen-4-one	0.0279383	0.0263337	0.0228364	0.0643245	0.118717	0.125404	0.0257028	0.102815	4.00016	2.00006	0.0164729
M330T250	0.44324	0.574188	0.454376	0.107686	0.148527	0.134443	0.490601	0.130219	0.265426	-1.91362	0.00116841
M533T26_2	0.960306	0.428427	0.798866	0.183958	0.341494	0.0942046	0.729199	0.206552	0.283258	-1.81981	0.0392818
M561T56	0.00237433	0.00143197	0.00223988	0.000273263	0.000428777	9.18051e-05	0.00201539	0.000264615	0.131297	-2.92909	0.00483957
M668T238	8.02422e-05	0.000106167	5.64452e-06	0.00218216	0.00524202	0.00445232	6.40179e-05	0.00395883	61.8394	5.95045	0.0132159
M373T25_2	2.03008	1.3005	1.06268	6.23602	4.02066	3.80308	1.46442	4.68659	3.2003	1.67821	0.0178064
M442T171	0.000619384	0.00223169	0.00150633	0.0343707	0.0995315	0.0786739	0.00145247	0.0708587	48.7851	5.60837	0.0225244
M449T81	0.0504425	0.038103	0.0824807	0.1189	0.134302	0.118256	0.0570087	0.123819	2.17193	1.11898	0.00933522
N-Acetylaspartylglutamate	0.0484656	0.0359391	0.0310253	0.172284	0.114811	0.240191	0.0384767	0.175762	4.56801	2.19157	0.0199408
Phosphonoacetate	0.022364	0.0221239	0.0126789	0.135077	0.108761	0.157818	0.0190556	0.133886	7.02604	2.81271	0.0013862
M443T245	0.0205305	0.0102482	0.0013306	0.0392203	0.040528	0.050988	0.0107031	0.0435787	4.0716	2.0256	0.00792579
M313T228	0.0236479	0.0340323	0.0218839	0.00909101	0.00741532	0.00965155	0.0265213	0.00871929	0.328765	-1.60487	0.00984245
M558T218	0.000198525	5.77418e-06	0.000378933	0.000923395	0.00135198	0.00228035	0.000194411	0.00151857	7.81117	2.96554	0.0331235
M367T228	0.0810162	0.117473	0.0683133	0.0276122	0.0236616	0.0318798	0.0889343	0.0277179	0.311667	-1.68192	0.0148271
M479T289	0.0398781	0.04536	0.0292735	0.00766228	0.0181787	0.0138628	0.0381705	0.0132346	0.346722	-1.52815	0.011375
M451T81	0.0128548	0.0129325	0.0230815	0.0360148	0.0347558	0.0303554	0.0162896	0.0337087	2.06934	1.04917	0.0101969
M397T27	0.0433274	0.0173945	0.0312268	0.131084	0.0639471	0.115989	0.0306496	0.103673	3.38253	1.7581	0.028055
M387T228	0.0341155	0.0416984	0.0307848	0.0116768	0.00834568	0.00975048	0.0355329	0.00992433	0.2793	-1.84011	0.00160994
M357T170_1	0.00884955	0.0127213	0.00374327	0.01597	0.0193157	0.0173594	0.00843803	0.0175484	2.07968	1.05636	0.0304172
M383T26_2	0.40882	0.177186	0.267321	0.742132	0.479118	0.883507	0.284442	0.701586	2.46653	1.30248	0.037657
UDP-2-acetamido-3-dehydro-2-deoxy-alpha-D-glucopyranose	0.0766679	0.0739854	0.107603	1.97158e-05	0.0143807	2.37963e-05	0.0860853	0.00480806	0.0558523	-4.16224	0.00232923
M371T25	0.608386	0.521876	0.376135	1.259	1.08763	0.989997	0.502132	1.11221	2.21497	1.14729	0.00418661
Methyl-2-alpha-L-fucopyranosyl-beta-D-galactoside	0.106962	0.0830852	0.174099	0.00672443	0.0496541	0.00869655	0.121382	0.0216917	0.178706	-2.48434	0.0312316
M445T158	0.315962	0.57974	0.295196	0.95518	0.920345	0.982233	0.396966	0.952586	2.39967	1.26283	0.00399353
M605T215_2	0.000948066	0.0025265	0.00427856	0.0435896	0.0315744	0.0653567	0.00258437	0.0468402	18.1244	4.17986	0.0112008
M393T27	0.00628999	0.000853726	0.0032391	0.0173904	0.043339	0.0293057	0.00346094	0.0300117	8.67155	3.11629	0.0256972
M504T279_2	0.197259	0.204667	0.112502	0.0521517	0.0881608	0.0896359	0.171476	0.0766495	0.446998	-1.16166	0.041433
M225T156	0.0374182	0.0543516	0.0371546	0.0208947	0.019012	0.0171448	0.0429748	0.0190172	0.442519	-1.17619	0.014411
M273T162	0.000416526	0.00147026	0.000348423	0.00213003	0.00466926	0.00402342	0.000745069	0.00360757	4.84193	2.27558	0.0274935
M659T266	0.00308645	0.00221263	0.00247388	0.000187158	0.00109954	0.000851019	0.00259099	0.000712574	0.27502	-1.86239	0.00749837
M684T27	0.00906463	0.0138017	0.0118895	1.97158e-05	0.000454149	2.37963e-05	0.0115853	0.000165887	0.0143188	-6.12595	0.00117512
M688T230	5.40688e-06	0.000131575	5.64452e-06	0.00313118	0.000875767	0.00296061	4.75421e-05	0.00232252	48.8518	5.61034	0.0351029
M171T26	0.0264986	0.0364217	0.0195539	0.0893516	0.0549496	0.0974337	0.0274914	0.0805783	2.93103	1.55141	0.0188545
M374T171	0.000964778	0.00141525	0.00214679	0.0197177	0.018757	0.0159256	0.00150894	0.0181334	12.0173	3.58704	0.000151872
M446T141_2	0.0680325	0.109946	0.0661799	0.132789	0.247619	0.194012	0.0813862	0.191473	2.35265	1.23429	0.0381085
6-Phospho-D-gluconate	0.000452584	0.000970615	0.000695979	0.00256157	0.0045312	0.0030633	0.000706393	0.00338536	4.79246	2.26077	0.01174
M589T312	0.000277259	0.000458757	0.000627352	0.00764152	0.00750168	0.00229953	0.000454456	0.00581424	12.7939	3.67738	0.0382492
M541T218	0.00156053	0.00074784	0.00390667	0.00823738	0.0162433	0.00856364	0.00207168	0.0110148	5.31684	2.41057	0.0324497
M455T174	0.000259677	6.88129e-05	0.000833578	0.000998405	0.00156644	0.00154451	0.000387356	0.00136979	3.53625	1.82222	0.0292595
Shikimate	1.96095e-05	0.00349677	2.01744e-05	0.0094357	0.0101354	0.0136436	0.00117885	0.0110716	9.39183	3.23141	0.00475439
2-Hydroxy-6-oxo-6-(2-hydroxyphenyl)-hexa-2,4-dienoate	0.00177374	0.0039383	0.00244833	0.00920941	0.00876938	0.00674347	0.00272012	0.00824075	3.02955	1.5991	0.00511983
M174T26_1	0.00890106	0.0120399	0.0109403	0.0199549	0.026824	0.0240562	0.0106271	0.0236117	2.22184	1.15175	0.00410328
M445T240_2	0.167222	0.1181	0.102818	0.0172403	0.0159658	0.0168014	0.12938	0.0166692	0.128839	-2.95636	0.00439389
5'-Phosphoribosylglycinamide	0.000713587	0.00109204	0.000833688	0.00206945	0.00187668	0.00159529	0.000879771	0.00184714	2.09957	1.07009	0.00547952
M443T232_2	0.168991	0.135031	0.107374	0.0835387	0.0298607	0.0490174	0.137132	0.0541389	0.394795	-1.34082	0.0250289
M447T173_1	5.40688e-06	5.77418e-06	0.00051528	0.0020669	0.00462745	0.00395416	0.000175487	0.00354951	20.2266	4.33818	0.0126626
(2S)-2-{[1-(R)-Carboxyethyl]amino}pentanoate	0.0971209	0.131686	0.112547	0.304645	0.378123	0.270076	0.113785	0.317615	2.79137	1.48097	0.00364379
M249T151	0.000390447	0.000751564	0.000401872	0.00258249	0.0029645	0.00236095	0.000514628	0.00263598	5.12211	2.35674	0.000564793
