# Supplementary material for: Integrative Analyses of Metabolome and Transcriptome Reveal Scion–Stock Asymmetry Reduction and Shift of Sugar Metabolism During Graft Junction Formation in Malus Domestica (‘Hanfu’) Homograft
Source: Int J Mol Sci. 2025 May 30;26(11):5290. doi: 10.3390/ijms26115290 (PMC12155446; doi:10.3390/ijms26115290)
Supplement: Supplementary file 1 [file ijms-26-05290-s001.zip › tableS5 qPCR primers information.xlsx]

## Sheet: Sheet1
Tablet S5 qPCR primers
gene	sequence	product size
SUS-qPCR-F	ATTCTGGCCCTTCTTTCAAGGATTGAG	164bp
SUS-qPCR-R	GGCAGAACAATTACCTCCTGGGTG
INV-qPCR-F	CCTCGGTCATATTCCTCTTGTCATTGG	148bp
INV-qPCR-R	GAGAACGACCTCGGTTCTGGACTAG
FRK-qPCR-F	GACTTCGGCTACGTTCTCGAAGAC	179bp
FRK-qPCR-R	GTCCCTCTCGGACTATCCGTGTGAAC
RS-qPCR-F	GACTCAATTCCTATTGCTCGAGACC	280bp
RS-qPCR-R	AAGGTGAACTTTGACGGACCTGATC
GMP-qPCR-F	GTTTGCTAACAAACCCATGATCCTGC	166bp
GMP-qPCR-R	CTCAGTCTCTTGTGAGCATGTGATC
CESA-qPCR-F	CTGAACGTATGCTAAGCTGGCATATG	212bp
CESA-qPCR-R	TCCATAAGAATGATGATGCACACGC
GAUT-qPCR-F	AGTAATCGCTGAAGCGAAAGAGTCT	209bp
GAUT-qPCR-R	TGTACTTCTCCGGATGCGCAATTCG
MdActin-F	TGACCGAATGAGCAAGGAAATTACT	200bp
MdActin-R	TACTCAGCTTTGGCAATCCACATC
