# Supplementary material for: Integrative Analyses of Metabolome and Transcriptome Reveal Scion–Stock Asymmetry Reduction and Shift of Sugar Metabolism During Graft Junction Formation in Malus Domestica (‘Hanfu’) Homograft
Source: Int J Mol Sci. 2025 May 30;26(11):5290. doi: 10.3390/ijms26115290 (PMC12155446; doi:10.3390/ijms26115290)
Supplement: Supplementary file 1 [file ijms-26-05290-s001.zip › tablet S2 Differentially expressed genes (DEGs) in the 5 comparison groups.xlsx]

## Sheet: 0DAGvs20DAG(scion)
Differentially expressed genes (DEGs) in 0DAGvs20DAG(scion).
id	0DAG	0DAG2	scion20DAG	scion20DAG2	0DAG_CPM	0DAG2_CPM	scion20DAG_CPM	scion20DAG2_CPM	0DAG_mean	scion20DAG_mean	log2(fc)	PValue	FDR
HF03643	13136	13369	261	251	512.84	529.84	10.31	10.62	521.34	10.465	-5.6386	0	0
HF15434	11970	11112	124	109	467.32	440.39	4.9	4.61	453.855	4.755	-6.5766	0	0
HF19051	82272	79310	3228	2891	3212	3143.21	127.53	122.27	3177.61	124.9	-4.6691	0	0
HF25408	15451	16201	164	122	603.23	642.08	6.48	5.16	622.655	5.82	-6.7413	0	0
HF37304	13660	13650	312	312	533.3	540.98	12.33	13.2	537.14	12.765	-5.395	0	0
HF37864	17442	16840	192	188	680.96	667.4	7.59	7.95	674.18	7.77	-6.4391	0	0
HF03911	24195	24644	1375	1354	944.6	976.69	54.32	57.27	960.645	55.795	-4.1058	1.31435e-305	5.7411e-302
HF11112	11736	12833	15	28	458.19	508.6	0.59	1.18	483.395	0.885	-9.0933	2.39845e-257	9.16689e-254
HF37373	19041	16194	326	349	743.38	641.8	12.88	14.76	692.59	13.82	-5.6472	1.9546e-255	6.64043e-252
HF25812	10478	10623	118	77	409.07	421.01	4.66	3.26	415.04	3.96	-6.7116	3.41646e-250	1.04462e-246
HF21180	15045	14525	193	128	587.37	575.65	7.63	5.41	581.51	6.52	-6.4788	2.12322e-246	5.90178e-243
HF10508	140	124	13325	14434	5.47	4.91	526.45	610.48	5.19	568.465	6.7752	4.41577e-238	1.12514e-234
HF42893	5243	5491	37	41	204.69	217.62	1.46	1.73	211.155	1.595	-7.0486	4.15804e-228	9.77971e-225
HF15849	9013	7706	148	151	351.88	305.4	5.85	6.39	328.64	6.12	-5.7468	5.10238e-221	1.11436e-217
HF42360	12267	12546	193	253	478.92	497.22	7.63	10.7	488.07	9.165	-5.7348	2.72102e-214	5.54652e-211
HF37787	9031	8219	212	165	352.58	325.73	8.38	6.98	339.155	7.68	-5.4647	1.34343e-213	2.56729e-210
HF13885	6822	7011	351	344	266.34	277.86	13.87	14.55	272.1	14.21	-4.2592	3.41966e-211	6.15056e-208
HF10528	7819	7360	341	317	305.26	291.69	13.47	13.41	298.475	13.44	-4.473	1.89935e-208	3.22636e-205
HF21345	5856	6148	95	66	228.63	243.66	3.75	2.79	236.145	3.27	-6.1742	4.33258e-208	6.97226e-205
HF21718	12293	12027	790	809	479.93	476.65	31.21	34.22	478.29	32.715	-3.8699	4.39265e-207	6.71548e-204
HF12305	12602	14841	707	608	492	588.18	27.93	25.72	540.09	26.825	-4.3315	9.79846e-204	1.42666e-200
HF34622	42	40	7388	7874	1.64	1.59	291.89	333.03	1.615	312.46	7.596	4.99006e-193	6.93528e-190
HF15037	37882	33244	1677	1332	1478.96	1317.52	66.26	56.34	1398.24	61.3	-4.5116	2.03175e-189	2.70099e-186
HF07710	70498	67785	1999	1342	2752.32	2686.45	78.98	56.76	2719.39	67.87	-5.3244	2.16655e-184	2.76019e-181
HF41668	6899	7621	394	327	269.35	302.04	15.57	13.83	285.695	14.7	-4.2806	1.76852e-178	2.16298e-175
HF13353	8771	8555	109	156	342.43	339.05	4.31	6.6	340.74	5.455	-5.9649	3.56925e-175	4.19744e-172
HF32619	3601	3524	34	35	140.59	139.66	1.34	1.48	140.125	1.41	-6.6349	2.27023e-173	2.5709e-170
HF12609	815	726	20530	20571	31.82	28.77	811.11	870.05	30.295	840.58	4.7942	7.78538e-169	8.50163e-166
HF30233	9071	9308	776	662	354.14	368.89	30.66	28	361.515	29.33	-3.6236	8.20326e-169	8.64907e-166
HF14227	9267	10343	178	242	361.79	409.91	7.03	10.24	385.85	8.635	-5.4817	4.74806e-168	4.83922e-165
HF12294	6937	5971	222	222	270.83	236.64	8.77	9.39	253.735	9.08	-4.8045	6.96943e-168	6.8741e-165
HF09331	7371	8933	287	220	287.77	354.03	11.34	9.3	320.9	10.32	-4.9586	4.79656e-167	4.58311e-164
HF40428	5459	5615	189	220	213.13	222.53	7.47	9.3	217.83	8.385	-4.6992	1.07989e-166	1.00057e-163
HF33028	56	72	6612	5791	2.19	2.85	261.23	244.93	2.52	253.08	6.65	1.31836e-163	1.1856e-160
HF42439	4710	4795	149	109	183.88	190.04	5.89	4.61	186.96	5.25	-5.1543	7.64194e-161	6.676e-158
HF36633	13224	13866	1402	1185	516.28	549.54	55.39	50.12	532.91	52.755	-3.3365	6.96051e-160	5.9118e-157
HF00980	6005	4879	42	26	234.44	193.36	1.66	1.1	213.9	1.38	-7.2761	2.56831e-159	2.1224e-156
HF35313	4550	3990	91	71	177.64	158.13	3.6	3	167.885	3.3	-5.6689	7.20566e-157	5.7979e-154
HF13658	11067	10624	1012	1031	432.07	421.05	39.98	43.61	426.56	41.795	-3.3513	2.73552e-156	2.14465e-153
HF42180	4181	3998	57	35	163.23	158.45	2.25	1.48	160.84	1.865	-6.4303	6.28179e-154	4.8018e-151
HF31546	3248	3595	20	25	126.81	142.48	0.79	1.06	134.645	0.925	-7.1855	1.82281e-153	1.35937e-150
HF03818	30793	28136	801	1072	1202.19	1115.08	31.65	45.34	1158.63	38.495	-4.9116	2.80184e-149	2.03974e-146
HF43000	10052	8887	659	569	392.44	352.21	26.04	24.07	372.325	25.055	-3.8934	1.2956e-146	9.21262e-144
HF11211	19832	20001	1461	1685	774.26	792.68	57.72	71.27	783.47	64.495	-3.6026	2.35367e-146	1.63559e-143
HF25933	11608	11416	1525	1459	453.19	452.44	60.25	61.71	452.815	60.98	-2.8925	3.08696e-144	2.09748e-141
HF08042	6496	5464	257	236	253.61	216.55	10.15	9.98	235.08	10.065	-4.5457	4.58482e-144	3.04751e-141
HF33514	33412	33604	6	2	1304.44	1331.79	0.24	0.08	1318.12	0.16	-13.0081	1.46837e-143	9.55253e-141
HF26242	5951	5933	31	59	232.33	235.14	1.22	2.5	233.735	1.86	-6.9734	1.36921e-142	8.72185e-140
HF06465	13904	13425	1142	898	542.83	532.06	45.12	37.98	537.445	41.55	-3.6932	1.8412e-142	1.14891e-139
HF32911	7423	6761	516	524	289.8	267.95	20.39	22.16	278.875	21.275	-3.7124	2.96161e-140	1.81109e-137
HF43097	41705	39095	5695	5676	1628.21	1549.41	225	240.07	1588.81	232.535	-2.7724	1.13957e-139	6.83207e-137
HF11662	47239	44918	7438	7184	1844.27	1780.19	293.87	303.85	1812.23	298.86	-2.6002	2.39005e-139	1.40535e-136
HF31183	3787	3773	18	9	147.85	149.53	0.71	0.38	148.69	0.545	-8.0918	4.662e-138	2.68953e-135
HF42547	4995	5234	361	295	195.01	207.43	14.26	12.48	201.22	13.37	-3.9117	7.93701e-138	4.49411e-135
HF20534	10999	10330	404	512	429.41	409.4	15.96	21.65	419.405	18.805	-4.4792	9.82746e-138	5.46335e-135
HF12939	4103	4176	288	252	160.19	165.5	11.38	10.66	162.845	11.02	-3.8853	2.64568e-137	1.44454e-134
HF23603	4746	4057	29	47	185.29	160.79	1.15	1.99	173.04	1.57	-6.7842	3.72319e-136	1.9972e-133
HF03715	4157	4358	335	312	162.29	172.72	13.24	13.2	167.505	13.22	-3.6634	6.73323e-136	3.54957e-133
HF30818	1311	1116	49505	37132	51.18	44.23	1955.88	1570.49	47.705	1763.18	5.2079	4.63639e-131	2.40275e-128
HF32044	6471	7130	494	548	252.64	282.58	19.52	23.18	267.61	21.35	-3.6478	1.1214e-130	5.71465e-128
HF40101	3964	3982	300	295	154.76	157.81	11.85	12.48	156.285	12.165	-3.6834	2.08308e-129	1.04414e-126
HF04463	4062	3983	251	205	158.59	157.85	9.92	8.67	158.22	9.295	-4.0893	5.21226e-128	2.57048e-125
HF29852	6361	7112	547	438	248.34	281.86	21.61	18.53	265.1	20.07	-3.7234	1.58459e-127	7.69056e-125
HF35113	3439	3460	194	204	134.26	137.13	7.66	8.63	135.695	8.145	-4.0583	6.49654e-127	3.10372e-124
HF02157	13504	12449	756	907	527.21	493.38	29.87	38.36	510.295	34.115	-3.9029	1.70345e-126	8.01302e-124
HF42844	14366	13378	50	110	560.87	530.2	1.98	4.65	545.535	3.315	-7.3625	1.18633e-124	5.49592e-122
HF15427	3049	3115	38	57	119.04	123.45	1.5	2.41	121.245	1.955	-5.9546	5.67521e-123	2.58993e-120
HF25788	5323	5349	425	337	207.82	211.99	16.79	14.25	209.905	15.52	-3.7575	2.23892e-122	1.00672e-119
HF17703	16689	14695	692	875	651.56	582.39	27.34	37.01	616.975	32.175	-4.2612	4.45811e-122	1.97553e-119
HF08690	7756	8011	1147	1032	302.8	317.49	45.32	43.65	310.145	44.485	-2.8016	8.34507e-122	3.64513e-119
HF18035	7465	7392	405	495	291.44	292.96	16	20.94	292.2	18.47	-3.9837	1.95373e-121	8.4137e-119
HF35411	10432	9938	1268	1301	407.28	393.86	50.1	55.03	400.57	52.565	-2.9299	4.64418e-121	1.95375e-118
HF42005	4679	3949	163	178	182.67	156.51	6.44	7.53	169.59	6.985	-4.6016	4.66457e-121	1.95375e-118
HF33163	15499	16269	881	1126	605.1	644.77	34.81	47.62	624.935	41.215	-3.9225	8.39705e-118	3.46957e-115
HF03677	4345	4611	6	8	169.63	182.74	0.24	0.34	176.185	0.29	-9.2468	2.01924e-116	8.23205e-114
HF41119	2626	2325	39	28	102.52	92.14	1.54	1.18	97.33	1.36	-6.1612	2.73774e-116	1.10144e-113
HF01132	11375	10128	986	792	444.09	401.39	38.96	33.5	422.74	36.23	-3.5445	7.46349e-116	2.96368e-113
HF03700	3800	3409	134	96	148.36	135.11	5.29	4.06	141.735	4.675	-4.9221	1.90907e-115	7.48355e-113
HF19001	4587	4216	262	199	179.08	167.09	10.35	8.42	173.085	9.385	-4.205	2.48486e-112	9.61734e-110
HF18289	8107	8798	1372	1317	316.51	348.68	54.21	55.7	332.595	54.955	-2.5974	6.84459e-112	2.616e-109
HF21441	5328	6373	414	457	208.01	252.57	16.36	19.33	230.29	17.845	-3.6899	2.16724e-110	8.18091e-108
HF32494	12971	12394	2159	1940	506.4	491.2	85.3	82.05	498.8	83.675	-2.5756	2.80256e-110	1.04501e-107
HF39087	5755	5831	730	625	224.68	231.09	28.84	26.43	227.885	27.635	-3.0437	3.35232e-110	1.23495e-107
HF34165	3925	2970	57	66	153.24	117.71	2.25	2.79	135.475	2.52	-5.7485	3.76465e-110	1.37033e-107
HF34087	2367	2279	97	81	92.41	90.32	3.83	3.43	91.365	3.63	-4.6536	8.04429e-109	2.89367e-106
HF23961	2998	2584	112	101	117.05	102.41	4.42	4.27	109.73	4.345	-4.6585	1.97754e-108	7.03086e-106
HF40721	6071	5391	5	6	237.02	213.66	0.2	0.25	225.34	0.225	-9.968	1.35779e-107	4.77194e-105
HF33433	97	156	14443	9940	3.79	6.18	570.62	420.41	4.985	495.515	6.6352	4.61169e-107	1.60235e-104
HF23214	11789	11136	1305	1022	460.26	441.34	51.56	43.23	450.8	47.395	-3.2497	5.87754e-107	2.01923e-104
HF12608	81	63	4097	4242	3.16	2.5	161.87	179.41	2.83	170.64	5.914	6.98727e-107	2.37381e-104
HF10072	3621	4027	51398	58282	141.37	159.6	2030.67	2465.02	150.485	2247.84	3.9009	1.12854e-105	3.79189e-103
HF10138	14503	12595	931	659	566.21	499.16	36.78	27.87	532.685	32.325	-4.0426	1.60133e-105	5.322e-103
HF38513	33344	39176	3476	2528	1301.79	1552.62	137.33	106.92	1427.2	122.125	-3.5468	2.06779e-105	6.79837e-103
HF30347	1803	1780	35	33	70.39	70.54	1.38	1.4	70.465	1.39	-5.6638	1.88444e-104	6.12964e-102
HF10518	3881	3467	222	175	151.52	137.4	8.77	7.4	144.46	8.085	-4.1593	2.51723e-104	8.10179e-102
HF10301	105	84	27774	13594	4.1	3.33	1097.31	574.96	3.715	836.135	7.8142	5.87102e-104	1.86992e-101
HF00494	15409	15155	861	1137	601.59	600.62	34.02	48.09	601.105	41.055	-3.872	1.0755e-102	3.39015e-100
HF20962	5105	6076	149	82	199.31	240.8	5.89	3.47	220.055	4.68	-5.5552	1.94279e-102	6.06149e-100
HF13334	12876	13209	2440	2084	502.69	523.5	96.4	88.14	513.095	92.27	-2.4753	2.33556e-102	7.21335e-100
HF00713	65878	61600	13538	13201	2571.95	2441.33	534.87	558.33	2506.64	546.6	-2.1972	1.82189e-101	5.57061e-99
HF13276	151	170	5162	4296	5.9	6.74	203.94	181.7	6.32	192.82	4.9312	2.84797e-101	8.62172e-99
HF18384	6879	6607	1034	1012	268.56	261.85	40.85	42.8	265.205	41.825	-2.6647	4.34182e-100	1.30153e-97
HF36100	2651	2667	169	183	103.5	105.7	6.68	7.74	104.6	7.21	-3.8587	1.61795e-98	4.80296e-96
HF40750	2001	2583	21	12	78.12	102.37	0.83	0.51	90.245	0.67	-7.0735	1.41968e-96	4.17386e-94
HF25653	2590	3035	196	194	101.12	120.28	7.74	8.21	110.7	7.975	-3.795	4.76631e-96	1.38795e-93
HF24114	3018	3319	304	263	117.83	131.54	12.01	11.12	124.685	11.565	-3.4305	1.15061e-95	3.31896e-93
HF27769	2462	2412	170	145	96.12	95.59	6.72	6.13	95.855	6.425	-3.8991	2.18135e-95	6.23337e-93
HF01701	12819	14036	2608	2227	500.47	556.27	103.04	94.19	528.37	98.615	-2.4217	1.01351e-94	2.86935e-92
HF33176	1527	1680	28	25	59.62	66.58	1.11	1.06	63.1	1.085	-5.8619	1.17097e-94	3.28473e-92
HF14105	5287	4997	710	633	206.41	198.04	28.05	26.77	202.225	27.41	-2.8832	3.37494e-94	9.3811e-92
HF12300	6060	6186	1045	1038	236.59	245.16	41.29	43.9	240.875	42.595	-2.4995	4.51336e-94	1.24325e-91
HF08790	8776	8057	1050	1129	342.63	319.31	41.48	47.75	330.97	44.615	-2.8911	1.38397e-93	3.77824e-91
HF13052	11512	10206	1402	1141	449.44	404.48	55.39	48.26	426.96	51.825	-3.0424	2.05769e-92	5.56777e-90
HF25337	3857	3603	373	311	150.58	142.79	14.74	13.15	146.685	13.945	-3.3949	4.92041e-92	1.31971e-89
HF05835	1783	2252	17	11	69.61	89.25	0.67	0.47	79.43	0.57	-7.1226	5.8589e-92	1.55775e-89
HF14995	11445	13043	1668	1846	446.83	516.92	65.9	78.08	481.875	71.99	-2.7428	3.98021e-91	1.04913e-88
HF00511	8560	7368	1024	987	334.19	292.01	40.46	41.74	313.1	41.1	-2.9294	4.05592e-89	1.05995e-86
HF10997	2262	2218	164	141	88.31	87.9	6.48	5.96	88.105	6.22	-3.8242	7.80476e-89	2.02236e-86
HF43220	180	122	6621	6228	7.03	4.84	261.59	263.41	5.935	262.5	5.4669	1.17461e-87	3.01806e-85
HF03571	4938	4537	579	596	192.79	179.81	22.88	25.21	186.3	24.045	-2.9538	1.27596e-86	3.25114e-84
HF25309	5456	5521	953	961	213.01	218.81	37.65	40.65	215.91	39.15	-2.4633	1.27843e-85	3.23051e-83
HF03357	725	745	8036	8157	28.3	29.53	317.49	345	28.915	331.245	3.518	1.69556e-85	4.24946e-83
HF43584	1917	2693	15	8	74.84	106.73	0.59	0.34	90.785	0.465	-7.6091	2.252e-85	5.59815e-83
HF13157	2043	1600	19	18	79.76	63.41	0.75	0.76	71.585	0.755	-6.567	2.87159e-85	7.08079e-83
HF09373	41579	39353	6715	5146	1623.29	1559.64	265.3	217.65	1591.46	241.475	-2.7204	7.10245e-85	1.73732e-82
HF23999	6448	5371	591	602	251.74	212.86	23.35	25.46	232.3	24.405	-3.2507	2.06518e-84	5.0115e-82
HF01181	6873	5156	104	47	268.33	204.34	4.11	1.99	236.335	3.05	-6.2759	5.56917e-84	1.34081e-81
HF32335	3604	3212	236	271	140.7	127.3	9.32	11.46	134	10.39	-3.689	7.88793e-84	1.88423e-81
HF25760	1556	1572	60	47	60.75	62.3	2.37	1.99	61.525	2.18	-4.8188	3.03026e-83	7.18241e-81
HF23647	4614	4907	822	812	180.14	194.47	32.48	34.34	187.305	33.41	-2.487	3.35115e-83	7.88191e-81
HF20533	10533	9953	444	651	411.22	394.46	17.54	27.53	402.84	22.535	-4.16	3.89359e-83	9.08782e-81
HF43882	6610	5408	498	380	258.06	214.33	19.68	16.07	236.195	17.875	-3.724	6.60346e-83	1.5296e-80
HF34000	1212	1008	28793	20944	47.32	39.95	1137.57	885.82	43.635	1011.7	4.5351	1.19268e-82	2.7419e-80
HF06262	2281	2353	221	216	89.05	93.25	8.73	9.14	91.15	8.935	-3.3507	1.50896e-82	3.44313e-80
HF12193	3003	3053	228	162	117.24	121	9.01	6.85	119.12	7.93	-3.909	5.35507e-82	1.21286e-79
HF32623	3028	2595	27	52	118.22	102.84	1.07	2.2	110.53	1.635	-6.079	8.8494e-82	1.98955e-79
HF43998	5116	4231	245	306	199.73	167.68	9.68	12.94	183.705	11.31	-4.0217	9.75488e-82	2.17712e-79
HF37620	4230	4068	608	524	165.14	161.22	24.02	22.16	163.18	23.09	-2.8211	1.12397e-81	2.49032e-79
HF04538	1818	2045	126	127	70.98	81.05	4.98	5.37	76.015	5.175	-3.8767	2.86532e-81	6.30287e-79
HF10917	49091	45885	8519	9409	1916.57	1818.51	336.57	397.95	1867.54	367.26	-2.3463	3.45341e-81	7.54225e-79
HF03020	4155	3981	631	602	162.22	157.77	24.93	25.46	159.995	25.195	-2.6668	9.64012e-81	2.09047e-78
HF39202	2905	2959	360	308	113.41	117.27	14.22	13.03	115.34	13.625	-3.0816	1.71224e-80	3.68687e-78
HF38159	6484	6182	547	366	253.14	245	21.61	15.48	249.07	18.545	-3.7474	9.39817e-80	2.0095e-77
HF09542	10175	9139	901	612	397.24	362.2	35.6	25.88	379.72	30.74	-3.6267	1.97338e-79	4.19015e-77
HF31777	18207	15991	2957	3043	710.82	633.75	116.83	128.7	672.285	122.765	-2.4532	2.49346e-79	5.25793e-77
HF24129	41743	39558	4036	2606	1629.7	1567.76	159.46	110.22	1598.73	134.84	-3.5676	3.23935e-79	6.78399e-77
HF26306	9812	9791	2371	2094	383.07	388.04	93.68	88.57	385.555	91.125	-2.081	4.57523e-79	9.51648e-77
HF23343	6129	5700	1049	938	239.28	225.9	41.44	39.67	232.59	40.555	-2.5198	5.18819e-79	1.07185e-76
HF23454	1770	2033	131	121	69.1	80.57	5.18	5.12	74.835	5.15	-3.8611	6.2759e-79	1.28786e-76
HF08739	6084	6166	990	788	237.53	244.37	39.11	33.33	240.95	36.22	-2.7339	7.21105e-79	1.4699e-76
HF43025	5257	5072	865	731	205.24	201.01	34.18	30.92	203.125	32.55	-2.6416	1.03205e-78	2.08981e-76
HF05626	1444	1307	20	23	56.38	51.8	0.79	0.97	54.09	0.88	-5.9417	1.10742e-78	2.22766e-76
HF07624	9495	8448	1279	1011	370.7	334.81	50.53	42.76	352.755	46.645	-2.9189	1.2494e-78	2.49685e-76
HF06730	3450	4934	270	237	134.69	195.54	10.67	10.02	165.115	10.345	-3.9965	7.15195e-78	1.41999e-75
HF19224	10419	9742	1948	1627	406.77	386.09	76.96	68.81	396.43	72.885	-2.4434	7.64703e-78	1.50849e-75
HF32363	2474	2075	142	126	96.59	82.24	5.61	5.33	89.415	5.47	-4.0309	1.75368e-77	3.43722e-75
HF03398	3186	3688	264	184	124.39	146.16	10.43	7.78	135.275	9.105	-3.8931	2.64564e-77	5.15243e-75
HF30400	1784	1682	87	96	69.65	66.66	3.44	4.06	68.155	3.75	-4.1839	4.19011e-77	8.10866e-75
HF12976	1562	1325	14	15	60.98	52.51	0.55	0.63	56.745	0.59	-6.5876	1.24379e-76	2.39183e-74
HF16870	2263	2480	83	46	88.35	98.29	3.28	1.95	93.32	2.615	-5.1573	1.30317e-76	2.49036e-74
HF11348	3774	4364	233	308	147.34	172.95	9.21	13.03	160.145	11.12	-3.8482	1.86916e-76	3.54978e-74
HF21866	5781	4665	418	466	225.7	184.88	16.51	19.71	205.29	18.11	-3.5028	1.89359e-76	3.57397e-74
HF23462	6737	6294	1281	1158	263.02	249.44	50.61	48.98	256.23	49.795	-2.3634	3.01037e-76	5.64693e-74
HF16627	1594	1504	67	51	62.23	59.61	2.65	2.16	60.92	2.405	-4.6628	4.27497e-76	7.97021e-74
HF35264	1426	1633	8	10	55.67	64.72	0.32	0.42	60.195	0.37	-7.346	5.67252e-76	1.05117e-73
HF18346	9353	11003	2027	2025	365.15	436.07	80.08	85.65	400.61	82.865	-2.2734	2.0461e-75	3.76877e-73
HF10437	3850	4575	248	325	150.31	181.32	9.8	13.75	165.815	11.775	-3.8158	2.44812e-75	4.48225e-73
HF44148	15395	14962	2655	2016	601.04	592.97	104.9	85.27	597.005	95.085	-2.6505	3.31758e-75	6.038e-73
HF29476	1440	1526	9	8	56.22	60.48	0.36	0.34	58.35	0.35	-7.3812	3.4348e-75	6.21435e-73
HF36312	1782	1382	22	26	69.57	54.77	0.87	1.1	62.17	0.985	-5.98	9.80106e-75	1.76281e-72
HF28804	3554	3116	334	353	138.75	123.49	13.2	14.93	131.12	14.065	-3.2207	7.12503e-74	1.27401e-71
HF03453	16486	15203	1884	1287	643.63	602.52	74.43	54.43	623.075	64.43	-3.2736	7.91251e-74	1.40659e-71
HF09576	1602	1393	42	29	62.54	55.21	1.66	1.23	58.875	1.445	-5.3485	8.09492e-74	1.4307e-71
HF33624	3746	3613	517	543	146.25	143.19	20.43	22.97	144.72	21.7	-2.7375	1.09815e-73	1.92971e-71
HF06621	1598	1521	84	88	62.39	60.28	3.32	3.72	61.335	3.52	-4.1231	2.5245e-73	4.4108e-71
HF02177	2442	2391	189	136	95.34	94.76	7.47	5.75	95.05	6.61	-3.846	3.83613e-73	6.66441e-71
HF32148	7265	6914	757	515	283.63	274.02	29.91	21.78	278.825	25.845	-3.4314	5.25749e-73	9.08209e-71
HF32622	2179	1716	83	81	85.07	68.01	3.28	3.43	76.54	3.355	-4.5118	7.0384e-73	1.20902e-70
HF33479	110475	101736	18943	14122	4313.07	4032	748.41	597.29	4172.53	672.85	-2.6326	9.58117e-73	1.63661e-70
HF38871	9261	9304	602	848	361.56	368.74	23.78	35.87	365.15	29.825	-3.6139	1.23202e-72	2.09279e-70
HF10648	45432	44077	12806	10966	1773.72	1746.86	505.95	463.8	1760.29	484.875	-1.8601	2.65287e-72	4.48144e-70
HF13150	3720	3349	484	461	145.23	132.73	19.12	19.5	138.98	19.31	-2.8475	2.80483e-72	4.71212e-70
HF09288	4763	4654	960	884	185.95	184.45	37.93	37.39	185.2	37.66	-2.298	4.8905e-72	8.17115e-70
HF27750	4147	3930	708	668	161.9	155.75	27.97	28.25	158.825	28.11	-2.4983	6.76286e-72	1.12381e-69
HF33133	435	474	7168	5727	16.98	18.79	283.2	242.22	17.885	262.71	3.8766	2.46311e-71	4.07092e-69
HF23793	4074	4719	494	567	159.05	187.02	19.52	23.98	173.035	21.75	-2.992	3.08784e-71	5.07601e-69
HF03491	4120	4700	424	512	160.85	186.27	16.75	21.65	173.56	19.2	-3.1763	3.55395e-71	5.811e-69
HF03570	5575	5596	1049	1109	217.65	221.78	41.44	46.9	219.715	44.17	-2.3145	3.80188e-71	6.18331e-69
HF25833	14587	14755	2943	3274	569.49	584.77	116.27	138.47	577.13	127.37	-2.1799	6.22569e-71	1.00718e-68
HF18871	384	424	6049	7097	14.99	16.8	238.99	300.17	15.895	269.58	4.0841	6.68127e-71	1.07519e-68
HF34190	1167	1136	16	15	45.56	45.02	0.63	0.63	45.29	0.63	-6.1677	6.89861e-71	1.10436e-68
HF26363	56074	51120	9765	7350	2189.19	2025.98	385.8	310.87	2107.59	348.335	-2.597	7.31016e-71	1.16414e-68
HF07396	3143	3934	362	382	122.71	155.91	14.3	16.16	139.31	15.23	-3.1933	7.57417e-71	1.19994e-68
HF29668	783	806	15290	10899	30.57	31.94	604.09	460.97	31.255	532.53	4.0907	8.91804e-71	1.40556e-68
HF07743	6865	5561	501	340	268.02	220.39	19.79	14.38	244.205	17.085	-3.8373	3.57236e-70	5.60146e-68
HF04309	1680	1834	3	10	65.59	72.68	0.12	0.42	69.135	0.27	-8.0003	4.22592e-70	6.59244e-68
HF15200	1071	1129	24	23	41.81	44.74	0.95	0.97	43.275	0.96	-5.4944	1.65994e-69	2.57636e-67
HF06464	1586	1360	7	13	61.92	53.9	0.28	0.55	57.91	0.415	-7.1246	1.70976e-69	2.64028e-67
HF25869	5739	4811	623	489	224.06	190.67	24.61	20.68	207.365	22.645	-3.1949	2.25366e-69	3.46271e-67
HF24297	10587	11045	2007	2263	413.33	437.73	79.29	95.71	425.53	87.5	-2.2819	2.56615e-69	3.92313e-67
HF36682	123	159	3545	3112	4.8	6.3	140.06	131.62	5.55	135.84	4.6133	3.44015e-69	5.23313e-67
HF15895	9557	9623	2598	2595	373.12	381.38	102.64	109.75	377.25	106.195	-1.8288	7.58788e-69	1.14855e-66
HF12074	2801	2981	387	311	109.35	118.14	15.29	13.15	113.745	14.22	-2.9998	9.77649e-69	1.47254e-66
HF07255	1692	1753	152	129	66.06	69.47	6.01	5.46	67.765	5.735	-3.5627	1.16708e-68	1.74925e-66
HF16865	1357	1242	8	13	52.98	49.22	0.32	0.55	51.1	0.435	-6.8762	3.1496e-68	4.69767e-66
HF14440	586	578	5789	5776	22.88	22.91	228.72	244.29	22.895	236.505	3.3688	2.22646e-67	3.30467e-65
HF30217	3892	4887	470	349	151.95	193.68	18.57	14.76	172.815	16.665	-3.3743	4.42819e-67	6.54088e-65
HF24511	1541	1308	63	58	60.16	51.84	2.49	2.45	56	2.47	-4.5028	5.18235e-67	7.61806e-65
HF24282	4884	4136	635	561	190.68	163.92	25.09	23.73	177.3	24.41	-2.8606	1.04553e-66	1.52957e-64
HF17655	2839	2565	230	163	110.84	101.66	9.09	6.89	106.25	7.99	-3.7331	1.48289e-66	2.15909e-64
HF04373	6585	6234	1442	1433	257.09	247.07	56.97	60.61	252.08	58.79	-2.1002	2.84211e-66	4.1185e-64
HF09751	5090	4655	875	882	198.72	184.49	34.57	37.3	191.605	35.935	-2.4147	3.2611e-66	4.70337e-64
HF13468	164	311	10699	12120	6.4	12.33	422.7	512.61	9.365	467.655	5.642	4.35787e-66	6.2557e-64
HF39251	5021	4676	943	934	196.03	185.32	37.26	39.5	190.675	38.38	-2.3127	4.57875e-66	6.54205e-64
HF15642	7157	6032	813	604	279.42	239.06	32.12	25.55	259.24	28.835	-3.1684	4.98931e-66	7.0955e-64
HF39977	5791	5819	1489	1370	226.09	230.62	58.83	57.94	228.355	58.385	-1.9676	7.52161e-66	1.06473e-63
HF26304	2712	2324	231	243	105.88	92.1	9.13	10.28	98.99	9.705	-3.3505	1.65998e-65	2.33897e-63
HF38477	1045	1238	13	10	40.8	49.06	0.51	0.42	44.93	0.465	-6.5943	2.57729e-65	3.61482e-63
HF13417	7109	6426	1271	1045	277.54	254.67	50.22	44.2	266.105	47.21	-2.4948	2.60055e-65	3.6308e-63
HF11576	3125	3391	530	438	122	134.39	20.94	18.53	128.195	19.735	-2.6995	2.78778e-65	3.8745e-63
HF05821	25875	25608	5034	3684	1010.19	1014.89	198.89	155.81	1012.54	177.35	-2.5133	5.37357e-65	7.43449e-63
HF36714	1063	1143	40	33	41.5	45.3	1.58	1.4	43.4	1.49	-4.8643	5.47007e-65	7.53391e-63
HF39547	81180	80205	17106	19636	3169.36	3178.68	675.84	830.5	3174.02	753.17	-2.0753	5.86208e-65	8.03763e-63
HF30702	1970	1496	70	56	76.91	59.29	2.77	2.37	68.1	2.57	-4.7278	5.95419e-65	8.12747e-63
HF22662	2359	2150	80	118	92.1	85.21	3.16	4.99	88.655	4.075	-4.4433	9.36082e-65	1.27207e-62
HF25332	25120	22036	3268	2245	980.71	873.33	129.11	94.95	927.02	112.03	-3.0487	1.09753e-64	1.48487e-62
HF06064	12423	12815	4187	3974	485.01	507.88	165.42	168.08	496.445	166.75	-1.5739	2.44473e-64	3.29295e-62
HF12505	7103	7904	1190	1379	277.31	313.25	47.02	58.32	295.28	52.67	-2.487	3.75679e-64	5.03805e-62
HF10326	62	50	2418	2021	2.42	1.98	95.53	85.48	2.2	90.505	5.3624	5.85311e-64	7.81505e-62
HF20884	10119	10009	1652	1947	395.06	396.68	65.27	82.35	395.87	73.81	-2.4231	1.12095e-63	1.49018e-61
HF37192	3963	4458	842	835	154.72	176.68	33.27	35.32	165.7	34.295	-2.2725	1.5117e-63	2.00094e-61
HF41766	15431	13979	3859	3491	602.44	554.01	152.46	147.65	578.225	150.055	-1.9461	1.6668e-63	2.19673e-61
HF44118	21394	21877	3907	4633	835.25	867.03	154.36	195.95	851.14	175.155	-2.2808	1.96522e-63	2.57891e-61
HF10792	18190	17234	2640	1795	710.16	683.02	104.3	75.92	696.59	90.11	-2.9506	2.12743e-63	2.77984e-61
HF08300	34	32	9149	3813	1.33	1.27	361.46	161.27	1.3	261.365	7.6514	2.23997e-63	2.91443e-61
HF36390	2046	1765	3	6	79.88	69.95	0.12	0.25	74.915	0.185	-8.6616	3.06436e-63	3.97017e-61
HF34185	2164	1827	169	152	84.49	72.41	6.68	6.43	78.45	6.555	-3.5811	4.29685e-63	5.54348e-61
HF31304	2629	2406	340	300	102.64	95.35	13.43	12.69	98.995	13.06	-2.9222	6.05971e-63	7.78494e-61
HF30486	4243	3977	803	703	165.65	157.62	31.73	29.73	161.635	30.73	-2.395	6.48413e-63	8.29535e-61
HF13618	1576	1739	30	11	61.53	68.92	1.19	0.47	65.225	0.83	-6.2962	6.7628e-63	8.61581e-61
HF13171	3273	2737	279	309	127.78	108.47	11.02	13.07	118.125	12.045	-3.2938	1.05353e-62	1.33663e-60
HF37174	2450	2771	343	362	95.65	109.82	13.55	15.31	102.735	14.43	-2.8318	1.2362e-62	1.5619e-60
HF30940	2262	2347	200	241	88.31	93.02	7.9	10.19	90.665	9.045	-3.3254	1.78073e-62	2.24065e-60
HF11574	4295	4013	846	772	167.68	159.04	33.42	32.65	163.36	33.035	-2.306	2.98733e-62	3.74346e-60
HF29781	1793	1493	6	18	70	59.17	0.24	0.76	64.585	0.5	-7.0131	3.39848e-62	4.24131e-60
HF14261	9524	10643	2472	2595	371.83	421.8	97.67	109.75	396.815	103.71	-1.9359	4.95724e-62	6.16148e-60
HF09434	3926	4281	615	697	153.28	169.66	24.3	29.48	161.47	26.89	-2.5861	9.62407e-62	1.19136e-59
HF08607	665	846	8505	8121	25.96	33.53	336.02	343.48	29.745	339.75	3.5138	1.03056e-61	1.27058e-59
HF05387	6068	6499	1378	1472	236.9	257.57	54.44	62.26	247.235	58.35	-2.0831	1.15145e-61	1.41392e-59
HF22230	7955	7683	2222	2097	310.57	304.49	87.79	88.69	307.53	88.24	-1.8012	1.50482e-61	1.84046e-59
HF07326	6727	6848	1151	836	262.63	271.4	45.47	35.36	267.015	40.415	-2.724	2.1567e-61	2.62722e-59
HF09724	16533	14596	499	889	645.47	578.47	19.71	37.6	611.97	28.655	-4.4166	2.58578e-61	3.13741e-59
HF04073	3045	2893	211	127	118.88	114.66	8.34	5.37	116.77	6.855	-4.0904	2.86717e-61	3.46509e-59
HF17855	4561	5737	656	484	178.07	227.37	25.92	20.47	202.72	23.195	-3.1276	3.90689e-61	4.70304e-59
HF08596	4086	3514	306	387	159.52	139.27	12.09	16.37	149.395	14.23	-3.3921	5.86531e-61	7.03285e-59
HF19025	6120	6747	1731	1556	238.93	267.4	68.39	65.81	253.165	67.1	-1.9157	6.2379e-61	7.45039e-59
HF12128	1496	1812	81	51	58.41	71.81	3.2	2.16	65.11	2.68	-4.6026	7.58025e-61	9.01843e-59
HF41233	21472	22215	6358	5178	838.29	880.42	251.2	219	859.355	235.1	-1.87	8.35484e-61	9.90145e-59
HF30033	8251	8051	1166	792	322.13	319.08	46.07	33.5	320.605	39.785	-3.0105	8.71819e-61	1.02922e-58
HF09340	4312	3979	198	98	168.35	157.7	7.82	4.14	163.025	5.98	-4.7688	1.36351e-60	1.60349e-58
HF15151	6595	5983	1161	1248	257.48	237.12	45.87	52.78	247.3	49.325	-2.3259	1.91716e-60	2.24594e-58
HF37709	3966	4176	948	837	154.84	165.5	37.45	35.4	160.17	36.425	-2.1366	3.7081e-60	4.32744e-58
HF18049	1896	1405	55	36	74.02	55.68	2.17	1.52	64.85	1.845	-5.1354	6.63197e-60	7.71023e-58
HF07489	329	273	5180	4350	12.84	10.82	204.65	183.98	11.83	194.315	4.0379	9.19222e-60	1.06463e-57
HF05147	19684	19018	807	1388	768.49	753.72	31.88	58.71	761.105	45.295	-4.0707	1.60378e-59	1.85046e-57
HF00832	8360	8197	2377	2067	326.38	324.86	93.91	87.42	325.62	90.665	-1.8446	1.72466e-59	1.98246e-57
HF19860	4055	4715	934	860	158.31	186.86	36.9	36.37	172.585	36.635	-2.236	2.88032e-59	3.29845e-57
HF17015	69	39	2948	3063	2.69	1.55	116.47	129.55	2.12	123.01	5.8586	2.95218e-59	3.36813e-57
HF26448	6284	7228	1508	1569	245.33	286.46	59.58	66.36	265.895	62.97	-2.0781	2.99658e-59	3.40607e-57
HF33004	9007	10028	1969	2203	351.64	397.43	77.79	93.18	374.535	85.485	-2.1314	3.48797e-59	3.94994e-57
HF42404	4885	5936	1043	1042	190.72	235.26	41.21	44.07	212.99	42.64	-2.3205	4.14077e-59	4.67189e-57
HF40374	1750	1955	106	139	68.32	77.48	4.19	5.88	72.9	5.035	-3.8559	5.17413e-59	5.81633e-57
HF37701	1735	1641	19	4	67.74	65.04	0.75	0.17	66.39	0.46	-7.1732	7.93922e-59	8.89192e-57
HF13994	950	1298	26	23	37.09	51.44	1.03	0.97	44.265	1	-5.4681	8.4623e-59	9.44319e-57
HF30444	3341	3580	322	415	130.44	141.88	12.72	17.55	136.16	15.135	-3.1693	9.43851e-59	1.04942e-56
HF03773	105	136	2633	2767	4.1	5.39	104.03	117.03	4.745	110.53	4.5419	1.49626e-58	1.6576e-56
HF05496	11649	11182	3457	3018	454.79	443.16	136.58	127.65	448.975	132.115	-1.7648	1.86128e-58	2.05453e-56
HF37342	1315	1135	50	35	51.34	44.98	1.98	1.48	48.16	1.73	-4.799	1.96091e-58	2.15672e-56
HF28345	1113	1230	72	59	43.45	48.75	2.84	2.5	46.1	2.67	-4.1099	4.02598e-58	4.41213e-56
HF01310	2699	2689	410	322	105.37	106.57	16.2	13.62	105.97	14.91	-2.8293	6.0601e-58	6.61763e-56
HF19948	1938	1972	271	231	75.66	78.15	10.71	9.77	76.905	10.24	-2.9089	9.07064e-58	9.86989e-56
HF38497	2544	2827	214	278	99.32	112.04	8.45	11.76	105.68	10.105	-3.3866	1.1004e-57	1.19311e-55
HF36045	18000	20287	3664	4315	702.74	804.01	144.76	182.5	753.375	163.63	-2.2029	2.03869e-57	2.20265e-55
HF11072	7073	6612	1799	1591	276.14	262.05	71.08	67.29	269.095	69.185	-1.9596	2.15834e-57	2.32372e-55
HF04624	8525	8744	1903	2129	332.83	346.54	75.19	90.05	339.685	82.62	-2.0396	2.38188e-57	2.55538e-55
HF18359	76	77	3463	2305	2.97	3.05	136.82	97.49	3.01	117.155	5.2825	2.50927e-57	2.68263e-55
HF38791	1642	1611	49	22	64.11	63.85	1.94	0.93	63.98	1.435	-5.4785	2.91138e-57	3.10168e-55
HF23429	8134	8111	2145	1753	317.56	321.45	84.75	74.14	319.505	79.445	-2.0078	3.68549e-57	3.91276e-55
HF07764	2292	2132	141	83	89.48	84.5	5.57	3.51	86.99	4.54	-4.2601	5.3026e-57	5.61012e-55
HF22510	6258	4973	671	748	244.32	197.09	26.51	31.64	220.705	29.075	-2.9243	7.70193e-57	8.12049e-55
HF22635	22266	24298	8537	8319	869.29	962.98	337.29	351.85	916.135	344.57	-1.4108	7.93654e-57	8.33909e-55
HF14924	5681	6021	616	373	221.79	238.62	24.34	15.78	230.205	20.06	-3.5205	1.12666e-56	1.17975e-54
HF27936	57437	49232	6511	3981	2242.41	1951.16	257.24	168.38	2096.78	212.81	-3.3005	3.0489e-56	3.18168e-54
HF42016	1322	1313	54	73	51.61	52.04	2.13	3.09	51.825	2.61	-4.3115	3.06192e-56	3.18439e-54
HF36847	1461	1202	45	58	57.04	47.64	1.78	2.45	52.34	2.115	-4.6292	3.81625e-56	3.95544e-54
HF12135	1812	1677	206	192	70.74	66.46	8.14	8.12	68.6	8.13	-3.0769	3.94608e-56	4.0762e-54
HF40779	1080	993	37	43	42.16	39.35	1.46	1.82	40.755	1.64	-4.6352	4.25014e-56	4.3755e-54
HF06040	184	181	2671	2649	7.18	7.17	105.53	112.04	7.175	108.785	3.9224	4.35555e-56	4.46897e-54
HF15218	992	1018	32	20	38.73	40.35	1.26	0.85	39.54	1.055	-5.228	4.53023e-56	4.63266e-54
HF11363	1227	1519	100	89	47.9	60.2	3.95	3.76	54.05	3.855	-3.8095	1.0379e-55	1.05783e-53
HF01151	901	982	26	17	35.18	38.92	1.03	0.72	37.05	0.875	-5.404	1.2166e-55	1.23583e-53
HF39259	123	309	17298	14429	4.8	12.25	683.42	610.27	8.525	646.845	6.2456	2.75246e-55	2.78673e-53
HF21325	2766	2945	419	473	107.99	116.72	16.55	20.01	112.355	18.28	-2.6197	2.95898e-55	2.97629e-53
HF32032	850	1025	18	12	33.18	40.62	0.71	0.51	36.9	0.61	-5.9187	2.95916e-55	2.97629e-53
HF42475	5964	5230	1220	1157	232.84	207.28	48.2	48.94	220.06	48.57	-2.1798	4.58584e-55	4.59727e-53
HF08629	9662	9527	3286	3079	377.22	377.57	129.83	130.23	377.395	130.03	-1.5372	7.44955e-55	7.44371e-53
HF37014	4	5	2389	2062	0.16	0.2	94.39	87.21	0.18	90.8	8.9786	8.63888e-55	8.60399e-53
HF00840	3076	2577	333	254	120.09	102.13	13.16	10.74	111.11	11.95	-3.2169	1.85265e-54	1.83917e-52
HF13025	1010	957	44	46	39.43	37.93	1.74	1.95	38.68	1.845	-4.3899	1.95034e-54	1.92989e-52
HF24289	71	117	4738	3259	2.77	4.64	187.19	137.84	3.705	162.515	5.455	1.966e-54	1.93911e-52
HF32635	29805	29711	11109	9629	1163.62	1177.5	438.9	407.26	1170.56	423.08	-1.4682	2.19021e-54	2.15331e-52
HF20530	5790	5248	327	500	226.05	207.99	12.92	21.15	217.02	17.035	-3.6713	2.31915e-54	2.27277e-52
HF24698	67	46	2284	2004	2.62	1.82	90.24	84.76	2.22	87.5	5.3007	2.41935e-54	2.36339e-52
HF26262	193	142	3634	4092	7.53	5.63	143.57	173.07	6.58	158.32	4.5886	2.97033e-54	2.89238e-52
HF07521	3110	4134	397	446	121.42	163.84	15.68	18.86	142.63	17.27	-3.0459	3.44481e-54	3.34376e-52
HF12456	1386	1474	157	138	54.11	58.42	6.2	5.84	56.265	6.02	-3.2244	3.71674e-54	3.5963e-52
HF25755	2795	2593	148	76	109.12	102.77	5.85	3.21	105.945	4.53	-4.5477	3.91206e-54	3.77335e-52
HF11265	340	371	3808	3484	13.27	14.7	150.45	147.35	13.985	148.9	3.4124	4.44614e-54	4.27501e-52
HF34951	3430	3031	458	345	133.91	120.12	18.09	14.59	127.015	16.34	-2.9585	6.51363e-54	6.24329e-52
HF12568	37	43	1647	1440	1.44	1.7	65.07	60.9	1.57	62.985	5.3262	7.09242e-54	6.77681e-52
HF31465	1473	1214	75	55	57.51	48.11	2.96	2.33	52.81	2.645	-4.3195	7.98379e-54	7.60475e-52
HF41650	1627	1804	48	19	63.52	71.5	1.9	0.8	67.51	1.35	-5.6441	2.75393e-53	2.61504e-51
HF42261	1068	854	23	23	41.7	33.85	0.91	0.97	37.775	0.94	-5.3286	4.10539e-53	3.88627e-51
HF38860	1633	1638	132	87	63.75	64.92	5.22	3.68	64.335	4.45	-3.8537	7.81154e-53	7.37178e-51
HF17517	2385	2534	447	459	93.11	100.43	17.66	19.41	96.77	18.535	-2.3843	1.37211e-52	1.29088e-50
HF26120	3904	4031	914	744	152.42	159.76	36.11	31.47	156.09	33.79	-2.2077	1.87328e-52	1.75698e-50
HF26072	1563	2128	128	143	61.02	84.34	5.06	6.05	72.68	5.555	-3.7097	2.13013e-52	1.99177e-50
HF03402	8	12	5149	2169	0.31	0.48	203.43	91.74	0.395	147.585	8.5455	3.36379e-52	3.1357e-50
HF19152	3103	3268	673	701	121.14	129.52	26.59	29.65	125.33	28.12	-2.1561	4.38345e-52	4.07381e-50
HF27240	1820	1673	208	215	71.05	66.3	8.22	9.09	68.675	8.655	-2.9882	4.7875e-52	4.43584e-50
HF01143	260	254	3015	2886	10.15	10.07	119.12	122.06	10.11	120.59	3.5763	7.28624e-52	6.73064e-50
HF08705	12141	12516	1240	1775	474	496.03	48.99	75.07	485.015	62.03	-2.967	9.21977e-52	8.49108e-50
HF04525	4609	4709	978	743	179.94	186.63	38.64	31.43	183.285	35.035	-2.3872	1.1486e-51	1.05464e-49
HF36606	912	847	7	10	35.61	33.57	0.28	0.42	34.59	0.35	-6.6269	1.26829e-51	1.16105e-49
HF10368	8647	9363	2162	1632	337.59	371.07	85.42	69.03	354.33	77.225	-2.198	1.42366e-51	1.2994e-49
HF12349	9921	9509	3186	2791	387.33	376.86	125.87	118.04	382.095	121.955	-1.6476	2.08104e-51	1.89375e-49
HF01281	6057	7327	1466	1172	236.47	290.38	57.92	49.57	263.425	53.745	-2.2932	2.09501e-51	1.90081e-49
HF15813	3536	3595	715	781	138.05	142.48	28.25	33.03	140.265	30.64	-2.1947	3.524e-51	3.18786e-49
HF25621	32	72	4915	3261	1.25	2.85	194.19	137.92	2.05	166.055	6.3399	4.02682e-51	3.63198e-49
HF44376	1140	1142	33	15	44.51	45.26	1.3	0.63	44.885	0.965	-5.5396	4.53138e-51	4.07504e-49
HF13114	12636	12683	2775	1977	493.32	502.65	109.64	83.62	497.985	96.63	-2.3656	4.88648e-51	4.38149e-49
HF22606	765	827	12	15	29.87	32.78	0.47	0.63	31.325	0.55	-5.8317	5.38787e-51	4.81694e-49
HF35097	37515	39570	15960	14049	1464.63	1568.24	630.56	594.2	1516.43	612.38	-1.3082	5.42314e-51	4.83434e-49
HF25942	813	809	11	8	31.74	32.06	0.43	0.34	31.9	0.385	-6.3726	8.50287e-51	7.55767e-49
HF34026	506	423	8348	5985	19.75	16.76	329.82	253.13	18.255	291.475	3.997	3.4092e-50	3.02144e-48
HF11708	9593	7399	1452	1202	374.52	293.24	57.37	50.84	333.88	54.105	-2.6255	3.78737e-50	3.34689e-48
HF18274	3650	3631	546	656	142.5	143.9	21.57	27.75	143.2	24.66	-2.5378	4.66439e-50	4.11004e-48
HF29458	898	867	15	7	35.06	34.36	0.59	0.3	34.71	0.445	-6.2854	5.27115e-50	4.63134e-48
HF27794	394	428	3764	3701	15.38	16.96	148.71	156.53	16.17	152.62	3.2386	6.84583e-50	5.99766e-48
HF35396	739	936	20	16	28.85	37.1	0.79	0.68	32.975	0.735	-5.4875	7.51112e-50	6.56171e-48
HF41470	92	59	2614	2366	3.59	2.34	103.28	100.07	2.965	101.675	5.0998	7.77201e-50	6.77028e-48
HF00575	4099	4047	20792	20515	160.03	160.39	821.46	867.68	160.21	844.57	2.3983	1.0293e-49	8.94085e-48
HF03761	2881	2623	17674	18296	112.48	103.95	698.28	773.83	108.215	736.055	2.7659	1.13712e-49	9.84947e-48
HF03170	8057	8684	2168	1667	314.55	344.16	85.65	70.51	329.355	78.08	-2.0766	1.22618e-49	1.05909e-47
HF35817	2918	3163	733	704	113.92	125.36	28.96	29.78	119.64	29.37	-2.0263	1.26335e-49	1.08812e-47
HF39376	6797	5871	392	612	265.36	232.68	15.49	25.88	249.02	20.685	-3.5896	1.53804e-49	1.32098e-47
HF01436	7445	7982	2674	2367	290.66	316.34	105.65	100.11	303.5	102.88	-1.5607	2.07468e-49	1.7769e-47
HF19799	1095	1316	9967	8660	42.75	52.16	393.78	366.27	47.455	380.025	3.0015	3.08681e-49	2.63638e-47
HF36465	2968	2411	360	294	115.87	95.55	14.22	12.43	105.71	13.325	-2.9879	3.56731e-49	3.03828e-47
HF24990	17472	17780	6451	5422	682.13	704.66	254.87	229.32	693.395	242.095	-1.5181	3.99393e-49	3.39218e-47
HF07622	3866	4022	928	740	150.93	159.4	36.66	31.3	155.165	33.98	-2.191	4.50813e-49	3.81829e-47
HF25185	17626	16689	2939	1883	688.14	661.42	116.12	79.64	674.78	97.88	-2.7853	5.37145e-49	4.53694e-47
HF13296	5932	5406	1065	1221	231.59	214.25	42.08	51.64	222.92	46.86	-2.2501	7.31291e-49	6.15976e-47
HF24777	1339	1126	83	62	52.28	44.63	3.28	2.62	48.455	2.95	-4.0379	8.31559e-49	6.98509e-47
HF12375	4092	4048	20812	19337	159.76	160.43	822.25	817.85	160.095	820.05	2.3568	8.46985e-49	7.09518e-47
HF30869	8094	9017	2361	1867	316	357.36	93.28	78.96	336.68	86.12	-1.967	1.35305e-48	1.13035e-46
HF39957	2332	2271	381	412	91.04	90	15.05	17.43	90.52	16.24	-2.4787	1.82139e-48	1.51746e-46
HF18940	1672	1711	177	210	65.28	67.81	6.99	8.88	66.545	7.935	-3.068	2.66497e-48	2.21425e-46
HF23840	1575	2057	192	193	61.49	81.52	7.59	8.16	71.505	7.875	-3.1827	2.80179e-48	2.32161e-46
HF15430	1244	1020	63	46	48.57	40.42	2.49	1.95	44.495	2.22	-4.325	3.4861e-48	2.88084e-46
HF17412	377	424	4646	5737	14.72	16.8	183.56	242.65	15.76	213.105	3.7572	4.51544e-48	3.7214e-46
HF34374	9152	9396	3440	3022	357.3	372.38	135.91	127.81	364.84	131.86	-1.4683	5.42682e-48	4.4605e-46
HF10140	22730	18449	3330	2224	887.41	731.17	131.56	94.06	809.29	112.81	-2.8428	6.34355e-48	5.20001e-46
HF38764	1828	1893	338	303	71.37	75.02	13.35	12.82	73.195	13.085	-2.4838	1.12741e-47	9.21706e-46
HF14259	46	75	2222	1910	1.8	2.97	87.79	80.78	2.385	84.285	5.1432	1.60115e-47	1.30552e-45
HF24626	6338	6428	2207	1957	247.44	254.75	87.2	82.77	251.095	84.985	-1.563	2.08048e-47	1.69183e-45
HF03519	2806	2616	286	368	109.55	103.68	11.3	15.56	106.615	13.43	-2.9889	2.44606e-47	1.98384e-45
HF28176	12544	14910	1147	1755	489.73	590.91	45.32	74.23	540.32	59.775	-3.1762	3.03863e-47	2.45791e-45
HF18010	909	721	8783	9848	35.49	28.57	347	416.52	32.03	381.76	3.5752	3.10703e-47	2.50661e-45
HF06968	5567	5586	978	1192	217.34	221.38	38.64	50.42	219.36	44.53	-2.3005	3.1731e-47	2.55318e-45
HF28129	15333	15209	3949	2887	598.62	602.76	156.02	122.1	600.69	139.06	-2.1109	3.29455e-47	2.64394e-45
HF04913	4382	3169	448	434	171.08	125.59	17.7	18.36	148.335	18.03	-3.0404	3.66433e-47	2.933e-45
HF12510	4003	3841	1082	1046	156.28	152.23	42.75	44.24	154.255	43.495	-1.8264	4.60368e-47	3.67525e-45
HF35703	79	81	2860	1900	3.08	3.21	112.99	80.36	3.145	96.675	4.942	5.4722e-47	4.35724e-45
HF04658	80317	69580	6896	3378	3135.67	2757.59	272.45	142.87	2946.63	207.66	-3.8268	6.36652e-47	5.05617e-45
HF30776	922	785	7	13	36	31.11	0.28	0.55	33.555	0.415	-6.3373	6.71329e-47	5.31776e-45
HF10965	2698	2839	676	659	105.33	112.52	26.71	27.87	108.925	27.29	-1.9969	7.34267e-47	5.80128e-45
HF39328	2572	3741	378	332	100.41	148.26	14.93	14.04	124.335	14.485	-3.1016	9.89924e-47	7.80101e-45
HF18814	4176	4392	20659	20743	163.04	174.06	816.21	877.32	168.55	846.765	2.3288	1.13135e-46	8.8926e-45
HF21754	3209	4132	365	219	125.28	163.76	14.42	9.26	144.52	11.84	-3.6095	1.15303e-46	9.03979e-45
HF39109	64	100	2533	2104	2.5	3.96	100.08	88.99	3.23	94.535	4.8712	1.23104e-46	9.62667e-45
HF32158	5402	4467	1029	914	210.9	177.04	40.65	38.66	193.97	39.655	-2.2903	1.3602e-46	1.06095e-44
HF10357	1683	2066	141	83	65.71	81.88	5.57	3.51	73.795	4.54	-4.0228	1.70822e-46	1.32902e-44
HF21322	4962	5175	1673	1626	193.72	205.1	66.1	68.77	199.41	67.435	-1.5642	1.8086e-46	1.40355e-44
HF33420	183	255	3352	3544	7.14	10.11	132.43	149.89	8.625	141.16	4.0327	2.25592e-46	1.74626e-44
HF37138	2517	2425	167	246	98.27	96.11	6.6	10.4	97.19	8.5	-3.5153	2.32516e-46	1.7953e-44
HF26382	201	157	7255	4144	7.85	6.22	286.64	175.27	7.035	230.955	5.0369	2.9414e-46	2.2654e-44
HF21565	4277	4342	1062	830	166.98	172.08	41.96	35.1	169.53	38.53	-2.1375	3.606e-46	2.77028e-44
HF30279	1500	1574	235	201	58.56	62.38	9.28	8.5	60.47	8.89	-2.766	3.84394e-46	2.94567e-44
HF36114	1619	1564	95	50	63.21	61.98	3.75	2.11	62.595	2.93	-4.4171	4.17467e-46	3.19112e-44
HF27531	82	85	2893	1911	3.2	3.37	114.3	80.83	3.285	97.565	4.8924	4.66256e-46	3.55517e-44
HF43491	8415	8627	3353	3089	328.53	341.9	132.47	130.65	335.215	131.56	-1.3494	5.33315e-46	4.05638e-44
HF18774	2201	2263	493	445	85.93	89.69	19.48	18.82	87.81	19.15	-2.197	5.69873e-46	4.32368e-44
HF27427	221	263	2858	2705	8.63	10.42	112.92	114.41	9.525	113.665	3.5769	6.93167e-46	5.24611e-44
HF13483	3439	3204	828	737	134.26	126.98	32.71	31.17	130.62	31.94	-2.0319	8.34657e-46	6.30135e-44
HF28024	1404	1218	29	53	54.81	48.27	1.15	2.24	51.54	1.695	-4.9263	1.03071e-45	7.76232e-44
HF03120	1736	1963	299	243	67.78	77.8	11.81	10.28	72.79	11.045	-2.7203	1.29734e-45	9.74628e-44
HF06460	4486	3933	799	880	175.14	155.87	31.57	37.22	165.505	34.395	-2.2666	1.47641e-45	1.10644e-43
HF08494	964	998	74	55	37.64	39.55	2.92	2.33	38.595	2.625	-3.878	3.26257e-45	2.43903e-43
HF35039	2833	3000	672	544	110.6	118.9	26.55	23.01	114.75	24.78	-2.2112	3.41346e-45	2.54561e-43
HF29915	73	45	2333	1954	2.85	1.78	92.17	82.64	2.315	87.405	5.2386	3.51514e-45	2.61506e-43
HF35004	7321	6612	1279	867	285.82	262.05	50.53	36.67	273.935	43.6	-2.6514	4.33285e-45	3.21556e-43
HF01183	6130	7459	526	808	239.32	295.61	20.78	34.17	267.465	27.475	-3.2832	5.35933e-45	3.96772e-43
HF25444	185	147	3459	2648	7.22	5.83	136.66	112	6.525	124.33	4.2521	6.03439e-45	4.4567e-43
HF40853	13224	12788	3412	2492	516.28	506.81	134.8	105.4	511.545	120.1	-2.0906	9.11088e-45	6.71263e-43
HF44363	1158	986	82	79	45.21	39.08	3.24	3.34	42.145	3.29	-3.6792	1.0321e-44	7.58591e-43
HF32455	11507	12214	4406	3690	449.25	484.06	174.08	156.07	466.655	165.075	-1.4992	1.47913e-44	1.08455e-42
HF41955	2898	2684	548	585	113.14	106.37	21.65	24.74	109.755	23.195	-2.2424	1.50106e-44	1.098e-42
HF30669	174	191	2446	2145	6.79	7.57	96.64	90.72	7.18	93.68	3.7057	1.51714e-44	1.10711e-42
HF05471	1975	1602	218	205	77.11	63.49	8.61	8.67	70.3	8.64	-3.0244	2.26925e-44	1.65202e-42
HF17479	4831	4300	1095	892	188.61	170.42	43.26	37.73	179.515	40.495	-2.1483	2.66259e-44	1.93376e-42
HF18265	1875	1881	28	5	73.2	74.55	1.11	0.21	73.875	0.66	-6.8065	4.05304e-44	2.93663e-42
HF15502	4314	4471	1012	751	168.42	177.19	39.98	31.76	172.805	35.87	-2.2683	4.70461e-44	3.40067e-42
HF30303	1061	1273	13	31	41.42	50.45	0.51	1.31	45.935	0.91	-5.6576	5.66549e-44	4.08557e-42
HF29960	744	689	21	14	29.05	27.31	0.83	0.59	28.18	0.71	-5.3107	6.99e-44	5.02885e-42
HF18038	2040	1771	12927	13366	79.64	70.19	510.73	565.31	74.915	538.02	2.8443	1.23576e-43	8.86966e-42
HF25750	1262	809	5	10	49.27	32.06	0.2	0.42	40.665	0.31	-7.0354	1.57284e-43	1.12625e-41
HF43669	7242	7280	2071	2279	282.74	288.52	81.82	96.39	285.63	89.105	-1.6806	1.69053e-43	1.2077e-41
HF06024	8939	8018	1404	883	348.99	317.77	55.47	37.35	333.38	46.41	-2.8447	2.48666e-43	1.77231e-41
HF15267	2012	1701	71	119	78.55	67.41	2.81	5.03	72.98	3.92	-4.2186	3.06675e-43	2.18067e-41
HF03387	899	883	6676	5652	35.1	35	263.76	239.05	35.05	251.405	2.8425	4.51153e-43	3.20057e-41
HF37786	3370	3382	594	406	131.57	134.04	23.47	17.17	132.805	20.32	-2.7083	4.62862e-43	3.27604e-41
HF22770	10873	11235	2039	2614	424.49	445.26	80.56	110.56	434.875	95.56	-2.1861	8.24258e-43	5.82044e-41
HF33003	9363	10535	1567	2073	365.54	417.52	61.91	87.68	391.53	74.795	-2.3881	8.93014e-43	6.29143e-41
HF42957	58219	51193	18303	15121	2272.94	2028.88	723.13	639.54	2150.91	681.335	-1.6585	1.02844e-42	7.22884e-41
HF44115	3278	3516	18488	15977	127.98	139.35	730.44	675.74	133.665	703.09	2.3951	1.31725e-42	9.23765e-41
HF12023	502	589	5144	4291	19.6	23.34	203.23	181.49	21.47	192.36	3.1634	1.38833e-42	9.71385e-41
HF12949	11977	12108	4732	4825	467.6	479.86	186.96	204.07	473.73	195.515	-1.2768	1.44896e-42	1.0115e-40
HF17170	12473	9822	2577	2177	486.96	389.26	101.81	92.08	438.11	96.945	-2.1761	1.66517e-42	1.15978e-40
HF27126	14010	13970	5642	4809	546.97	553.66	222.91	203.4	550.315	213.155	-1.3684	1.81643e-42	1.26225e-40
HF12847	3416	3099	679	734	133.36	122.82	26.83	31.04	128.09	28.935	-2.1463	2.14072e-42	1.48423e-40
HF17647	1162	1040	22262	13162	45.37	41.22	879.54	556.68	43.295	718.11	4.0519	2.86145e-42	1.97945e-40
HF39810	87	134	3280	2381	3.4	5.31	129.59	100.7	4.355	115.145	4.7246	2.94712e-42	2.03411e-40
HF25885	7526	7852	1652	1112	293.82	311.19	65.27	47.03	302.505	56.15	-2.4296	3.1623e-42	2.17771e-40
HF22611	5195	5620	1835	1842	202.82	222.73	72.5	77.91	212.775	75.205	-1.5004	3.95379e-42	2.71665e-40
HF01270	3397	3042	407	249	132.62	120.56	16.08	10.53	126.59	13.305	-3.2501	4.09101e-42	2.80464e-40
HF01309	3732	4032	544	329	145.7	159.8	21.49	13.91	152.75	17.7	-3.1094	4.71205e-42	3.22317e-40
HF01342	34163	36543	15833	15881	1333.76	1448.27	625.54	671.68	1391.02	648.61	-1.1007	4.82859e-42	3.29551e-40
HF17448	1902	1911	198	258	74.26	75.74	7.82	10.91	75	9.365	-3.0015	6.87416e-42	4.68116e-40
HF05723	1434	1741	226	184	55.99	69	8.93	7.78	62.495	8.355	-2.903	7.65896e-42	5.20401e-40
HF18746	1759	1941	309	336	68.67	76.93	12.21	14.21	72.8	13.21	-2.4623	7.74897e-42	5.25349e-40
HF21612	2281	2283	545	537	89.05	90.48	21.53	22.71	89.765	22.12	-2.0208	9.90398e-42	6.69965e-40
HF32350	1359	1333	204	199	53.06	52.83	8.06	8.42	52.945	8.24	-2.6838	1.34267e-41	9.0626e-40
HF07534	7653	7639	1618	1975	298.78	302.75	63.93	83.53	300.765	73.73	-2.0283	1.39008e-41	9.36189e-40
HF29620	3586	3584	1034	1057	140	142.04	40.85	44.71	141.02	42.78	-1.7209	1.42982e-41	9.60837e-40
HF20373	6788	6102	652	958	265.01	241.83	25.76	40.52	253.42	33.14	-2.9349	1.64448e-41	1.10266e-39
HF08047	6475	6143	2260	2139	252.79	243.46	89.29	90.47	248.125	89.88	-1.465	1.80643e-41	1.20861e-39
HF23008	2948	2869	804	712	115.09	113.7	31.76	30.11	114.395	30.935	-1.8867	2.0253e-41	1.35209e-39
HF17913	1065	993	88	63	41.58	39.35	3.48	2.66	40.465	3.07	-3.7204	2.05018e-41	1.36571e-39
HF32707	11614	11384	1636	905	453.42	451.17	64.64	38.28	452.295	51.46	-3.1357	2.67816e-41	1.78016e-39
HF29146	5776	6343	2161	2146	225.5	251.39	85.38	90.76	238.445	88.07	-1.4369	3.83675e-41	2.54474e-39
HF23507	16437	17130	1321	556	641.72	678.9	52.19	23.52	660.31	37.855	-4.1246	3.99882e-41	2.64649e-39
HF36021	9323	7757	1820	1314	363.98	307.42	71.91	55.58	335.7	63.745	-2.3968	5.52384e-41	3.64788e-39
HF19314	418	388	3543	3235	16.32	15.38	139.98	136.82	15.85	138.4	3.1263	6.51816e-41	4.29525e-39
HF05507	6791	6200	2177	2059	265.13	245.72	86.01	87.08	255.425	86.545	-1.5614	7.48827e-41	4.9239e-39
HF43101	5862	5538	1191	1425	228.86	219.48	47.05	60.27	224.17	53.66	-2.0627	1.40837e-40	9.24085e-39
HF01361	20	11	1139	1233	0.78	0.44	45	52.15	0.61	48.575	6.3153	1.51976e-40	9.95036e-39
HF00962	458	387	16669	8077	17.88	15.34	658.57	341.61	16.61	500.09	4.9121	1.54296e-40	1.00806e-38
HF42215	2385	2203	248	328	93.11	87.31	9.8	13.87	90.21	11.835	-2.9302	1.60147e-40	1.04406e-38
HF41505	3972	3688	675	448	155.07	146.16	26.67	18.95	150.615	22.81	-2.7231	2.12434e-40	1.38199e-38
HF16441	1162	1020	7488	7089	45.37	40.42	295.84	299.83	42.895	297.835	2.7956	2.73515e-40	1.77558e-38
HF23607	822	660	6	12	32.09	26.16	0.24	0.51	29.125	0.375	-6.2792	4.16953e-40	2.70101e-38
HF16895	240	212	2654	2376	9.37	8.4	104.86	100.49	8.885	102.675	3.5306	5.21793e-40	3.37301e-38
HF42052	3368	3677	1129	1030	131.49	145.73	44.61	43.56	138.61	44.085	-1.6527	5.51946e-40	3.5604e-38
HF16213	1162	1021	54	27	45.37	40.46	2.13	1.14	42.915	1.635	-4.7141	5.76296e-40	3.70965e-38
HF25605	3029	3283	677	492	118.26	130.11	26.75	20.81	124.185	23.78	-2.3847	6.14793e-40	3.94914e-38
HF28140	484	548	7613	12531	18.9	21.72	300.78	530	20.31	415.39	4.3542	6.38504e-40	4.09285e-38
HF39985	577	328	16007	10077	22.53	13	632.42	426.2	17.765	529.31	4.897	7.83219e-40	5.00998e-38
HF07316	3317	2888	722	708	129.5	114.46	28.53	29.94	121.98	29.235	-2.0609	1.02105e-39	6.51766e-38
HF03489	665	658	24	29	25.96	26.08	0.95	1.23	26.02	1.09	-4.5772	1.79729e-39	1.14487e-37
HF42910	14505	15014	5639	4524	566.29	595.03	222.79	191.34	580.66	207.065	-1.4876	1.83315e-39	1.16529e-37
HF19180	2619	2483	329	426	102.25	98.41	13	18.02	100.33	15.51	-2.6935	2.0671e-39	1.31128e-37
HF05934	2039	1810	358	355	79.6	71.73	14.14	15.01	75.665	14.575	-2.3761	2.15385e-39	1.36348e-37
HF04446	127	124	2172	1710	4.96	4.91	85.81	72.32	4.935	79.065	4.0019	2.62157e-39	1.65614e-37
HF02714	126	79	6740	3337	4.92	3.13	266.29	141.14	4.025	203.715	5.6614	3.0262e-39	1.90782e-37
HF03636	3204	3458	647	771	125.09	137.05	25.56	32.61	131.07	29.085	-2.172	3.46392e-39	2.17928e-37
HF25675	121	163	10192	4233	4.72	6.46	402.67	179.03	5.59	290.85	5.7013	3.59462e-39	2.25686e-37
HF22881	984	1103	125	121	38.42	43.71	4.94	5.12	41.065	5.03	-3.0293	3.74273e-39	2.34503e-37
HF02767	6753	6105	2181	2043	263.65	241.95	86.17	86.41	252.8	86.29	-1.5507	4.27225e-39	2.67133e-37
HF03744	6279	5670	1984	1876	245.14	224.71	78.39	79.34	234.925	78.865	-1.5747	5.48181e-39	3.42065e-37
HF16882	22638	20781	8460	8506	883.81	823.59	334.24	359.76	853.7	347	-1.2988	5.54667e-39	3.45408e-37
HF12943	791	818	4884	4906	30.88	32.42	192.96	207.5	31.65	200.23	2.6614	5.78251e-39	3.59362e-37
HF13446	1641	1102	90	87	64.07	43.67	3.56	3.68	53.87	3.62	-3.8954	5.87009e-39	3.64065e-37
HF15913	60	138	5354	3718	2.34	5.47	211.53	157.25	3.905	184.39	5.5613	7.15038e-39	4.42571e-37
HF31250	632	519	8795	6014	24.67	20.57	347.48	254.36	22.62	300.92	3.7337	7.74523e-39	4.78421e-37
HF26476	50057	54899	21549	22760	1954.28	2175.75	851.37	962.63	2065.01	907	-1.187	1.50866e-38	9.30013e-37
HF19679	1597	1156	97	111	62.35	45.81	3.83	4.69	54.08	4.26	-3.6662	1.53656e-38	9.45307e-37
HF41818	1250	1140	134	149	48.8	45.18	5.29	6.3	46.99	5.795	-3.0195	1.76707e-38	1.08494e-36
HF02622	2281	1910	331	355	89.05	75.7	13.08	15.01	82.375	14.045	-2.5521	2.00813e-38	1.23047e-36
HF07783	1915	2403	392	400	74.76	95.24	15.49	16.92	85	16.205	-2.391	2.27909e-38	1.39371e-36
HF32613	1329	1326	97	51	51.89	52.55	3.83	2.16	52.22	2.995	-4.124	2.52913e-38	1.54353e-36
HF07708	3246	3449	747	534	126.73	136.69	29.51	22.59	131.71	26.05	-2.338	2.93146e-38	1.7855e-36
HF15551	3025	3173	767	845	118.1	125.75	30.3	35.74	121.925	33.02	-1.8846	3.89767e-38	2.36929e-36
HF25742	183	138	8413	3948	7.14	5.47	332.39	166.98	6.305	249.685	5.3075	5.93635e-38	3.60139e-36
HF40184	6624	6991	1897	2174	258.61	277.07	74.95	91.95	267.84	83.45	-1.6824	6.87958e-38	4.16535e-36
HF18492	17	22	1550	983	0.66	0.87	61.24	41.58	0.765	51.41	6.0704	9.15883e-38	5.5344e-36
HF32334	468	430	5560	4014	18.27	17.04	219.67	169.77	17.655	194.72	3.4633	1.46966e-37	8.84574e-36
HF10833	1784	1649	353	328	69.65	65.35	13.95	13.87	67.5	13.91	-2.2788	1.6374e-37	9.83259e-36
HF05630	2798	2562	184	296	109.24	101.54	7.27	12.52	105.39	9.895	-3.4129	1.64005e-37	9.83259e-36
HF44607	32	52	2164	1400	1.25	2.06	85.5	59.21	1.655	72.355	5.4502	1.85732e-37	1.11134e-35
HF04810	1456	1300	82	123	56.84	51.52	3.24	5.2	54.18	4.22	-3.6824	2.10252e-37	1.2556e-35
HF24291	1187	1247	6988	6164	46.34	49.42	276.09	260.7	47.88	268.395	2.4869	2.18335e-37	1.30133e-35
HF28728	758	619	31	30	29.59	24.53	1.22	1.27	27.06	1.245	-4.4419	2.37712e-37	1.41406e-35
HF26381	505	483	4245	3522	19.72	19.14	167.71	148.96	19.43	158.335	3.0266	2.4447e-37	1.45144e-35
HF41958	1698	1648	331	341	66.29	65.31	13.08	14.42	65.8	13.75	-2.2587	2.45331e-37	1.45373e-35
HF34088	1618	1891	301	327	63.17	74.94	11.89	13.83	69.055	12.86	-2.4249	2.61965e-37	1.54929e-35
HF04811	7970	6845	1505	992	311.16	271.28	59.46	41.96	291.22	50.71	-2.5218	2.6317e-37	1.55341e-35
HF42104	1369	1094	137	122	53.45	43.36	5.41	5.16	48.405	5.285	-3.1952	2.79721e-37	1.64793e-35
HF27149	1824	2779	123	186	71.21	110.14	4.86	7.87	90.675	6.365	-3.8325	2.84909e-37	1.67527e-35
HF04228	2553	2645	560	406	99.67	104.83	22.12	17.17	102.25	19.645	-2.3799	2.9959e-37	1.75821e-35
HF34437	363	392	3518	2907	14.17	15.54	138.99	122.95	14.855	130.97	3.1402	3.12443e-37	1.83013e-35
HF22365	5628	6376	1901	2028	219.72	252.69	75.11	85.77	236.205	80.44	-1.5541	3.13571e-37	1.83322e-35
HF43246	2911	2812	756	604	113.65	111.45	29.87	25.55	112.55	27.71	-2.0221	3.20167e-37	1.86821e-35
HF07317	225	149	7005	3955	8.78	5.91	276.76	167.28	7.345	222.02	4.9178	3.24085e-37	1.88747e-35
HF39911	471	474	8585	5195	18.39	18.79	339.18	219.72	18.59	279.45	3.91	4.15493e-37	2.41523e-35
HF33088	1392	1350	240	240	54.35	53.5	9.48	10.15	53.925	9.815	-2.4579	4.41401e-37	2.56097e-35
HF08410	815	835	4803	4688	31.82	33.09	189.76	198.28	32.455	194.02	2.5797	4.92905e-37	2.85437e-35
HF42353	3177	2802	635	697	124.03	111.05	25.09	29.48	117.54	27.285	-2.107	7.08101e-37	4.0928e-35
HF25934	2550	1986	217	123	99.55	78.71	8.57	5.2	89.13	6.885	-3.6944	7.84996e-37	4.52869e-35
HF07771	2609	2158	471	453	101.86	85.53	18.61	19.16	93.695	18.885	-2.3107	8.48984e-37	4.88861e-35
HF23467	11168	12666	5143	4926	436.01	501.98	203.19	208.34	468.995	205.765	-1.1886	1.09693e-36	6.30443e-35
HF42524	2733	2701	634	472	106.7	107.05	25.05	19.96	106.875	22.505	-2.2476	1.11253e-36	6.3821e-35
HF36220	17676	17464	5765	4216	690.09	692.13	227.77	178.31	691.11	203.04	-1.7672	1.1219e-36	6.42383e-35
HF42718	345	464	3941	4155	13.47	18.39	155.7	175.73	15.93	165.715	3.3789	1.18258e-36	6.75861e-35
HF02576	254	262	2435	2708	9.92	10.38	96.2	114.53	10.15	105.365	3.3758	1.20058e-36	6.84869e-35
HF34287	7	10	2142	1025	0.27	0.4	84.63	43.35	0.335	63.99	7.5775	1.22677e-36	6.98503e-35
HF07399	1333	1138	167	146	52.04	45.1	6.6	6.18	48.57	6.39	-2.9262	1.24781e-36	7.09163e-35
HF42894	1788	1924	266	328	69.81	76.25	10.51	13.87	73.03	12.19	-2.5828	1.25761e-36	7.13411e-35
HF25282	5370	4306	658	383	209.65	170.66	26	16.2	190.155	21.1	-3.1719	1.30261e-36	7.37568e-35
HF34020	3864	4054	1472	1329	150.86	160.67	58.16	56.21	155.765	57.185	-1.4457	1.85716e-36	1.04962e-34
HF33556	124	73	2782	2313	4.84	2.89	109.91	97.83	3.865	103.87	4.7482	2.05947e-36	1.16182e-34
HF02919	1869	2035	474	471	72.97	80.65	18.73	19.92	76.81	19.325	-1.9908	2.13983e-36	1.20492e-34
HF21342	3647	2782	405	250	142.38	110.26	16	10.57	126.32	13.285	-3.2492	2.60688e-36	1.46522e-34
HF15924	2265	2765	451	316	88.43	109.58	17.82	13.37	99.005	15.595	-2.6664	3.04153e-36	1.70638e-34
HF13406	505	553	5170	3932	19.72	21.92	204.26	166.3	20.82	185.28	3.1537	3.29373e-36	1.84449e-34
HF11203	1148	1124	129	87	44.82	44.55	5.1	3.68	44.685	4.39	-3.3475	3.66177e-36	2.04684e-34
HF08085	33045	24780	7088	5577	1290.12	982.08	280.04	235.88	1136.1	257.96	-2.1389	3.69448e-36	2.06136e-34
HF42088	863	871	65	80	33.69	34.52	2.57	3.38	34.105	2.975	-3.519	3.85022e-36	2.14434e-34
HF18050	529	581	8	12	20.65	23.03	0.32	0.51	21.84	0.415	-5.7177	4.32429e-36	2.40399e-34
HF35403	66	83	1371	1400	2.58	3.29	54.17	59.21	2.935	56.69	4.2717	4.42489e-36	2.45545e-34
HF26256	43	67	2014	1415	1.68	2.66	79.57	59.85	2.17	69.71	5.0056	4.57668e-36	2.53173e-34
HF27390	9435	9093	4070	3689	368.35	360.37	160.8	156.03	364.36	158.415	-1.2017	4.57891e-36	2.53173e-34
HF40478	10	6	1164	853	0.39	0.24	45.99	36.08	0.315	41.035	7.0254	5.31071e-36	2.93105e-34
HF17358	5203	4626	1279	956	203.13	183.34	50.53	40.43	193.235	45.48	-2.0871	5.68899e-36	3.13417e-34
HF32011	674	459	9470	6912	26.31	18.19	374.15	292.34	22.25	333.245	3.9047	5.80543e-36	3.19257e-34
HF02291	6965	7547	3080	2706	271.92	299.1	121.69	114.45	285.51	118.07	-1.2739	6.00439e-36	3.29606e-34
HF36730	10035	11709	2182	2811	391.78	464.05	86.21	118.89	427.915	102.55	-2.061	6.89235e-36	3.77671e-34
HF24785	2531	2624	793	698	98.81	103.99	31.33	29.52	101.4	30.425	-1.7367	7.3597e-36	4.02558e-34
HF17976	1414	1265	189	205	55.2	50.13	7.47	8.67	52.665	8.07	-2.7062	7.51323e-36	4.10222e-34
HF06289	1084	1644	125	111	42.32	65.15	4.94	4.69	53.735	4.815	-3.4803	8.28623e-36	4.51622e-34
HF17680	20207	16419	5780	5045	788.91	650.72	228.36	213.38	719.815	220.87	-1.7044	8.38523e-36	4.56204e-34
HF07365	4323	5339	673	914	168.78	211.59	26.59	38.66	190.185	32.625	-2.5434	8.58358e-36	4.66166e-34
HF03670	5216	6457	0	2	203.64	255.9	0	0.08	229.77	0.04	-12.4879	1.00222e-35	5.43331e-34
HF37038	5528	5118	1882	1618	215.82	202.84	74.36	68.43	209.33	71.395	-1.5519	1.04674e-35	5.66464e-34
HF12898	1763	2226	175	90	68.83	88.22	6.91	3.81	78.525	5.36	-3.8728	1.21728e-35	6.57591e-34
HF03918	4255	4349	1313	1430	166.12	172.36	51.87	60.48	169.24	56.175	-1.5911	1.23905e-35	6.68167e-34
HF09716	926	944	122	110	36.15	37.41	4.82	4.65	36.78	4.735	-2.9575	1.24287e-35	6.69047e-34
HF33733	67	35	2070	1742	2.62	1.39	81.78	73.68	2.005	77.73	5.2768	1.30189e-35	6.99587e-34
HF03934	1603	1774	373	313	62.58	70.31	14.74	13.24	66.445	13.99	-2.2478	1.61543e-35	8.66553e-34
HF28135	189	230	3522	5870	7.38	9.12	139.15	248.27	8.25	193.71	4.5534	1.75216e-35	9.38247e-34
HF35287	181	168	3403	2250	7.07	6.66	134.45	95.16	6.865	114.805	4.0638	2.47044e-35	1.32056e-33
HF03051	3411	3410	1195	1051	133.17	135.14	47.21	44.45	134.155	45.83	-1.5495	2.83713e-35	1.51393e-33
HF15839	2872	2967	819	642	112.13	117.59	32.36	27.15	114.86	29.755	-1.9487	2.88222e-35	1.53531e-33
HF00611	3894	5174	455	669	152.03	205.06	17.98	28.3	178.545	23.14	-2.9478	3.1415e-35	1.67052e-33
HF02809	10228	9655	43342	39470	399.31	382.65	1712.39	1669.37	390.98	1690.88	2.1126	3.22086e-35	1.70974e-33
HF22313	12580	12251	2816	3582	491.14	485.53	111.26	151.5	488.335	131.38	-1.8941	3.59458e-35	1.90482e-33
HF06820	1245	1240	229	209	48.61	49.14	9.05	8.84	48.875	8.945	-2.4499	4.0321e-35	2.13297e-33
HF42175	1060	663	14	23	41.38	26.28	0.55	0.97	33.83	0.76	-5.4762	4.21274e-35	2.22467e-33
HF40368	1357	1054	135	119	52.98	41.77	5.33	5.03	47.375	5.18	-3.1931	4.69277e-35	2.4739e-33
HF17642	1609	1914	17973	28281	62.82	75.86	710.09	1196.14	69.34	953.115	3.7809	5.51309e-35	2.90134e-33
HF12991	3214	3561	541	711	125.48	141.13	21.37	30.07	133.305	25.72	-2.3738	6.85325e-35	3.60043e-33
HF42506	3192	3426	889	986	124.62	135.78	35.12	41.7	130.2	38.41	-1.7612	7.61063e-35	3.99147e-33
HF44662	1158	921	99	102	45.21	36.5	3.91	4.31	40.855	4.11	-3.3133	8.51004e-35	4.45553e-33
HF26844	226	204	7262	3635	8.82	8.08	286.91	153.74	8.45	220.325	4.7045	8.81409e-35	4.60683e-33
HF41943	2739	2248	460	496	106.93	89.09	18.17	20.98	98.01	19.575	-2.3239	9.18752e-35	4.79381e-33
HF37863	1721	1939	353	392	67.19	76.85	13.95	16.58	72.02	15.265	-2.2382	1.02813e-34	5.35539e-33
HF21172	2459	2469	583	649	96	97.85	23.03	27.45	96.925	25.24	-1.9412	1.09816e-34	5.71043e-33
HF13503	320	336	7230	4078	12.49	13.32	285.65	172.48	12.905	229.065	4.1498	1.14322e-34	5.93467e-33
HF21915	2548	2765	849	764	99.48	109.58	33.54	32.31	104.53	32.925	-1.6667	1.15656e-34	5.99375e-33
HF12204	198	258	3726	2637	7.73	10.23	147.21	111.53	8.98	129.37	3.8486	1.23003e-34	6.36367e-33
HF37564	2908	2600	759	662	113.53	103.04	29.99	28	108.285	28.995	-1.901	1.72726e-34	8.92105e-33
HF30744	511	518	14	16	19.95	20.53	0.55	0.68	20.24	0.615	-5.0405	1.95471e-34	1.00788e-32
HF07785	1767	1617	312	339	68.99	64.08	12.33	14.34	66.535	13.335	-2.3189	2.00769e-34	1.03346e-32
HF02571	6677	5921	2134	1789	260.68	234.66	84.31	75.67	247.67	79.99	-1.6305	2.13942e-34	1.09941e-32
HF40244	421	450	3077	3208	16.44	17.83	121.57	135.68	17.135	128.625	2.9082	2.14817e-34	1.10206e-32
HF11924	6785	7396	3162	2906	264.89	293.12	124.93	122.91	279.005	123.92	-1.1709	2.2041e-34	1.12886e-32
HF35477	3389	3322	1015	1076	132.31	131.66	40.1	45.51	131.985	42.805	-1.6245	2.6398e-34	1.34974e-32
HF10327	741	658	45	50	28.93	26.08	1.78	2.11	27.505	1.945	-3.8219	3.70826e-34	1.89289e-32
HF00046	2031	1973	548	495	79.29	78.19	21.65	20.94	78.74	21.295	-1.8866	4.7923e-34	2.44216e-32
HF23418	9014	10328	3795	3901	351.92	409.32	149.94	164.99	380.62	157.465	-1.2733	4.98615e-34	2.53671e-32
HF30403	10995	10874	3711	4180	429.26	430.96	146.62	176.79	430.11	161.705	-1.4113	5.15219e-34	2.61683e-32
HF06541	1373	1182	7837	7506	53.6	46.84	309.63	317.46	50.22	313.545	2.6423	5.38685e-34	2.73148e-32
HF40534	749	540	23	20	29.24	21.4	0.91	0.85	25.32	0.88	-4.8466	6.34864e-34	3.21384e-32
HF38227	8098	8846	3672	3131	316.16	350.58	145.08	132.42	333.37	138.75	-1.2646	6.82313e-34	3.44833e-32
HF12419	1704	1909	240	310	66.53	75.66	9.48	13.11	71.095	11.295	-2.6541	8.5934e-34	4.33584e-32
HF22570	814	901	97	75	31.78	35.71	3.83	3.17	33.745	3.5	-3.2692	8.90169e-34	4.48399e-32
HF29133	3541	3607	1348	1294	138.24	142.95	53.26	54.73	140.595	53.995	-1.3806	9.18744e-34	4.62031e-32
HF25068	200	194	1947	2063	7.81	7.69	76.92	87.25	7.75	82.085	3.4049	1.06579e-33	5.351e-32
HF27884	2798	3101	871	912	109.24	122.9	34.41	38.57	116.07	36.49	-1.6694	1.17364e-33	5.88282e-32
HF15822	2698	2798	886	749	105.33	110.89	35	31.68	108.11	33.34	-1.6972	1.19374e-33	5.97377e-32
HF37033	1522	1280	100	146	59.42	50.73	3.95	6.18	55.075	5.065	-3.4428	1.30298e-33	6.50978e-32
HF43284	2244	1942	18282	13386	87.61	76.97	722.3	566.16	82.29	644.23	2.9688	1.32666e-33	6.61731e-32
HF12386	5800	6192	1389	1728	226.44	245.4	54.88	73.09	235.92	63.985	-1.8825	1.34771e-33	6.71131e-32
HF10204	2033	2248	455	516	79.37	89.09	17.98	21.82	84.23	19.9	-2.0816	1.70689e-33	8.48615e-32
HF09951	62	25	2353	2083	2.42	0.99	92.96	88.1	1.705	90.53	5.7306	1.73625e-33	8.61813e-32
HF24523	609	812	36	22	23.78	32.18	1.42	0.93	27.98	1.175	-4.5737	1.7869e-33	8.85513e-32
HF24045	11286	9275	2434	1648	440.62	367.59	96.16	69.7	404.105	82.93	-2.2848	1.80566e-33	8.93362e-32
HF17792	481	552	7	11	18.78	21.88	0.28	0.47	20.33	0.375	-5.7606	2.07989e-33	1.02738e-31
HF29223	31290	34205	16371	14095	1221.6	1355.61	646.8	596.14	1288.61	621.47	-1.0521	2.24348e-33	1.1064e-31
HF05971	7954	7785	3002	3193	310.53	308.53	118.61	135.05	309.53	126.83	-1.2872	2.26757e-33	1.11648e-31
HF40290	754	519	10939	7360	29.44	20.57	432.19	311.29	25.005	371.74	3.894	2.93346e-33	1.44202e-31
HF19698	360	407	4193	3094	14.05	16.13	165.66	130.86	15.09	148.26	3.2965	3.7669e-33	1.84874e-31
HF04607	1467	1485	324	267	57.27	58.85	12.8	11.29	58.06	12.045	-2.2691	4.226e-33	2.07074e-31
HF28254	81	60	1810	1351	3.16	2.38	71.51	57.14	2.77	64.325	4.5374	4.9928e-33	2.44256e-31
HF09548	5004	6547	1401	1016	195.36	259.47	55.35	42.97	227.415	49.16	-2.2098	5.06606e-33	2.47444e-31
HF38221	2487	2528	827	785	97.1	100.19	32.67	33.2	98.645	32.935	-1.5826	5.38173e-33	2.62443e-31
HF03836	8559	7719	3163	3107	334.15	305.92	124.97	131.41	320.035	128.19	-1.3199	6.11159e-33	2.97561e-31
HF03440	101	110	2101	1475	3.94	4.36	83.01	62.38	4.15	72.695	4.1307	6.21805e-33	3.02263e-31
HF35096	2750	3170	851	888	107.36	125.63	33.62	37.56	116.495	35.59	-1.7107	6.82095e-33	3.31043e-31
HF30854	3533	4154	1301	1257	137.93	164.63	51.4	53.16	151.28	52.28	-1.5329	7.95913e-33	3.85671e-31
HF28160	1900	1804	8893	9123	74.18	71.5	351.35	385.86	72.84	368.605	2.3393	8.21309e-33	3.97347e-31
HF23726	1693	2168	295	346	66.1	85.92	11.66	14.63	76.01	13.145	-2.5317	8.77881e-33	4.24046e-31
HF13113	11996	12338	1118	1942	468.34	488.98	44.17	82.14	478.66	63.155	-2.922	1.17002e-32	5.64265e-31
HF31453	541	664	4133	4101	21.12	26.32	163.29	173.45	23.72	168.37	2.8275	1.32278e-32	6.36934e-31
HF12018	3979	3830	1371	1401	155.34	151.79	54.17	59.25	153.565	56.71	-1.4372	1.40849e-32	6.77139e-31
HF37411	2173	2000	531	435	84.84	79.26	20.98	18.4	82.05	19.69	-2.059	1.70639e-32	8.19068e-31
HF05684	4418	5081	1842	1709	172.48	201.37	72.77	72.28	186.925	72.525	-1.3659	2.01101e-32	9.63773e-31
HF25027	9255	8482	3760	3570	361.33	336.16	148.55	150.99	348.745	149.77	-1.2194	2.05064e-32	9.81225e-31
HF44116	16287	15603	7350	7425	635.86	618.38	290.39	314.04	627.12	302.215	-1.0532	2.10532e-32	1.00582e-30
HF23821	66	59	1219	1089	2.58	2.34	48.16	46.06	2.46	47.11	4.2593	2.22616e-32	1.06189e-30
HF40916	4273	3956	1149	1285	166.82	156.78	45.4	54.35	161.8	49.875	-1.6978	2.45634e-32	1.16986e-30
HF11917	317	366	2636	2715	12.38	14.51	104.14	114.83	13.445	109.485	3.0256	2.84967e-32	1.35508e-30
HF18219	2219	2229	534	596	86.63	88.34	21.1	25.21	87.485	23.155	-1.9177	2.91249e-32	1.3828e-30
HF43556	32779	28884	5718	3069	1279.73	1144.73	225.91	129.8	1212.23	177.855	-2.7689	3.11113e-32	1.47482e-30
HF23529	4548	5034	623	304	177.56	199.51	24.61	12.86	188.535	18.735	-3.331	3.21749e-32	1.52288e-30
HF44389	4096	5632	921	1080	159.91	223.21	36.39	45.68	191.56	41.035	-2.2229	3.5195e-32	1.66325e-30
HF17615	4130	3931	1512	1478	161.24	155.79	59.74	62.51	158.515	61.125	-1.3748	3.61906e-32	1.70766e-30
HF30678	5274	5215	2245	2181	205.9	206.68	88.7	92.24	206.29	90.47	-1.1892	3.64732e-32	1.71834e-30
HF09048	4664	4624	1521	1153	182.09	183.26	60.09	48.77	182.675	54.43	-1.7468	3.87603e-32	1.82328e-30
HF36342	5252	4746	984	1263	205.04	188.09	38.88	53.42	196.565	46.15	-2.0906	5.44419e-32	2.55701e-30
HF17699	1810	1798	379	427	70.66	71.26	14.97	18.06	70.96	16.515	-2.1032	5.59289e-32	2.62282e-30
HF32203	1568	1622	388	391	61.22	64.28	15.33	16.54	62.75	15.935	-1.9774	6.07592e-32	2.84498e-30
HF23504	3663	3073	917	768	143.01	121.79	36.23	32.48	132.4	34.355	-1.9463	6.14967e-32	2.87511e-30
HF43402	3081	3030	194	353	120.29	120.08	7.66	14.93	120.185	11.295	-3.4115	6.71829e-32	3.13616e-30
HF16824	3478	3036	982	855	135.79	120.32	38.8	36.16	128.055	37.48	-1.7726	7.05906e-32	3.29021e-30
HF29145	6212	6217	1782	2105	242.52	246.39	70.4	89.03	244.455	79.715	-1.6166	8.61621e-32	4.00988e-30
HF30722	1916	1625	363	361	74.8	64.4	14.34	15.27	69.6	14.805	-2.233	9.97789e-32	4.63653e-30
HF13938	443	398	3446	2937	17.3	15.77	136.15	124.22	16.535	130.185	2.977	1.13981e-31	5.28845e-30
HF29941	460	545	8	4	17.96	21.6	0.32	0.17	19.78	0.245	-6.3351	1.33798e-31	6.19851e-30
HF27763	2623	2345	704	602	102.41	92.94	27.81	25.46	97.675	26.635	-1.8747	1.55884e-31	7.21075e-30
HF01024	4189	4635	1809	1721	163.54	183.69	71.47	72.79	173.615	72.13	-1.2672	1.67073e-31	7.71666e-30
HF02718	698	804	4659	4148	27.25	31.86	184.07	175.44	29.555	179.755	2.6046	1.6802e-31	7.74867e-30
HF41957	1416	1373	286	299	55.28	54.41	11.3	12.65	54.845	11.975	-2.1953	1.81076e-31	8.33821e-30
HF03364	441	299	4393	5020	17.22	11.85	173.56	212.32	14.535	192.94	3.7305	2.177e-31	1.00096e-29
HF42217	7003	6314	2231	1711	273.41	250.24	88.14	72.37	261.825	80.255	-1.7059	2.1884e-31	1.00469e-29
HF33812	4204	4288	1758	1531	164.13	169.94	69.46	64.75	167.035	67.105	-1.3157	2.38861e-31	1.09497e-29
HF36852	6148	6317	1387	1790	240.03	250.35	54.8	75.71	245.19	65.255	-1.9097	2.44471e-31	1.119e-29
HF27193	1334	1231	143	82	52.08	48.79	5.65	3.47	50.435	4.56	-3.4673	2.52974e-31	1.15619e-29
HF23359	2462	1995	494	435	96.12	79.07	19.52	18.4	87.595	18.96	-2.2079	2.543e-31	1.16052e-29
HF40373	1173	1156	210	164	45.8	45.81	8.3	6.94	45.805	7.62	-2.5876	2.7423e-31	1.24961e-29
HF05551	157	155	1800	1541	6.13	6.14	71.12	65.18	6.135	68.15	3.4736	3.10482e-31	1.41269e-29
HF19957	1261	1347	117	58	49.23	53.38	4.62	2.45	51.305	3.535	-3.8593	3.19063e-31	1.44958e-29
HF00917	3622	3555	975	1124	141.41	140.89	38.52	47.54	141.15	43.03	-1.7138	3.92314e-31	1.77973e-29
HF12629	2311	2542	792	767	90.22	100.74	31.29	32.44	95.48	31.865	-1.5832	4.31765e-31	1.9558e-29
HF20150	2545	2853	842	686	99.36	113.07	33.27	29.01	106.215	31.14	-1.7701	4.52764e-31	2.04789e-29
HF35729	4211	4254	1444	1110	164.4	168.59	57.05	46.95	166.495	52	-1.6789	4.84475e-31	2.18808e-29
HF37077	50	36	2153	1201	1.95	1.43	85.06	50.8	1.69	67.93	5.329	5.73406e-31	2.58591e-29
HF24387	1958	1730	452	426	76.44	68.56	17.86	18.02	72.5	17.94	-2.0148	5.99872e-31	2.70128e-29
HF11854	1847	2525	313	379	72.11	100.07	12.37	16.03	86.09	14.2	-2.6	6.53785e-31	2.93973e-29
HF07746	56	55	1558	1056	2.19	2.18	61.55	44.66	2.185	53.105	4.6031	6.93402e-31	3.11328e-29
HF02864	594	698	55	44	23.19	27.66	2.17	1.86	25.425	2.015	-3.6574	7.50615e-31	3.36522e-29
HF05673	542	448	5	5	21.16	17.76	0.2	0.21	19.46	0.205	-6.5687	7.5862e-31	3.39613e-29
HF04799	8701	8393	2574	1755	339.7	332.63	101.7	74.23	336.165	87.965	-1.9342	7.78859e-31	3.48164e-29
HF12376	8	17	1471	845	0.31	0.67	58.12	35.74	0.49	46.93	6.5816	8.83351e-31	3.94297e-29
HF20928	881	705	7451	5737	34.4	27.94	294.38	242.65	31.17	268.515	3.1068	1.2453e-30	5.55046e-29
HF21546	3187	3689	814	968	124.42	146.2	32.16	40.94	135.31	36.55	-1.8883	1.38494e-30	6.16388e-29
HF06850	7513	7722	2718	3053	293.32	306.04	107.38	129.13	299.68	118.255	-1.3415	1.44478e-30	6.42087e-29
HF00386	6851	7208	3216	3241	267.47	285.67	127.06	137.08	276.57	132.07	-1.0663	1.45096e-30	6.43899e-29
HF22473	11010	10670	5032	5097	429.84	422.87	198.81	215.58	426.355	207.195	-1.0411	1.47107e-30	6.51875e-29
HF16871	519	443	12	7	20.26	17.56	0.47	0.3	18.91	0.385	-5.6181	1.48176e-30	6.55662e-29
HF23963	703	733	3901	3872	27.45	29.05	154.12	163.77	28.25	158.945	2.4922	1.69362e-30	7.48324e-29
HF07033	5901	6218	2394	1890	230.38	246.43	94.58	79.94	238.405	87.26	-1.45	1.85113e-30	8.1674e-29
HF07769	3151	3334	827	976	123.02	132.13	32.67	41.28	127.575	36.975	-1.7867	2.17558e-30	9.58507e-29
HF39888	57780	50884	14526	9016	2255.8	2016.63	573.9	381.33	2136.22	477.615	-2.1611	2.44898e-30	1.07741e-28
HF14874	1523	1527	290	201	59.46	60.52	11.46	8.5	59.99	9.98	-2.5876	2.46013e-30	1.08076e-28
HF26290	979	890	66	32	38.22	35.27	2.61	1.35	36.745	1.98	-4.214	2.51289e-30	1.10077e-28
HF08195	1933	1462	271	272	75.47	57.94	10.71	11.5	66.705	11.105	-2.5866	3.29835e-30	1.44278e-28
HF40674	151	193	2603	1887	5.9	7.65	102.84	79.81	6.775	91.325	3.7527	3.57541e-30	1.56174e-28
HF44635	3365	4101	788	969	131.37	162.53	31.13	40.98	146.95	36.055	-2.0271	4.75445e-30	2.07378e-28
HF33415	995	886	115	129	38.85	35.11	4.54	5.46	36.98	5	-2.8867	5.13974e-30	2.23864e-28
HF33416	1189	1417	252	256	46.42	56.16	9.96	10.83	51.29	10.395	-2.3028	5.54824e-30	2.41313e-28
HF10143	2070	2024	585	604	80.82	80.22	23.11	25.55	80.52	24.33	-1.7266	5.58136e-30	2.42409e-28
HF05532	3661	3418	1130	873	142.93	135.46	44.64	36.92	139.195	40.78	-1.7712	6.04582e-30	2.62209e-28
HF13297	5689	6077	1591	1942	222.11	240.84	62.86	82.14	231.475	72.5	-1.6748	6.24017e-30	2.70254e-28
HF06114	89	124	2401	1598	3.47	4.91	94.86	67.59	4.19	81.225	4.2769	6.89915e-30	2.98371e-28
HF00489	918	1079	22	51	35.84	42.76	0.87	2.16	39.3	1.515	-4.6971	7.37758e-30	3.18611e-28
HF30746	861	1064	123	133	33.61	42.17	4.86	5.63	37.89	5.245	-2.8528	7.89517e-30	3.40484e-28
HF31358	2857	2527	0	2	111.54	100.15	0	0.08	105.845	0.04	-11.3697	8.62471e-30	3.71421e-28
HF01695	1852	1925	11732	15564	72.3	76.29	463.52	658.28	74.295	560.9	2.9164	9.14173e-30	3.93133e-28
HF04572	3855	4540	653	921	150.5	179.93	25.8	38.95	165.215	32.375	-2.3514	1.0334e-29	4.43782e-28
HF13260	3246	2557	563	383	126.73	101.34	22.24	16.2	114.035	19.22	-2.5688	1.07756e-29	4.62095e-28
HF15570	7605	8759	3220	2538	296.91	347.14	127.22	107.34	322.025	117.28	-1.4572	1.09134e-29	4.67351e-28
HF26047	34	35	845	885	1.33	1.39	33.38	37.43	1.36	35.405	4.7023	1.16729e-29	4.99177e-28
HF11610	894	1335	76	102	34.9	52.91	3	4.31	43.905	3.655	-3.5864	1.46431e-29	6.25316e-28
HF22234	72	43	1403	1473	2.81	1.7	55.43	62.3	2.255	58.865	4.7062	1.69598e-29	7.2324e-28
HF12620	763	688	42	20	29.79	27.27	1.66	0.85	28.53	1.255	-4.5067	1.73518e-29	7.38926e-28
HF29684	4362	4989	1001	1290	170.3	197.72	39.55	54.56	184.01	47.055	-1.9674	1.80894e-29	7.69264e-28
HF12661	500	592	20	9	19.52	23.46	0.79	0.38	21.49	0.585	-5.1991	1.88153e-29	7.99022e-28
HF25640	1617	1818	412	314	63.13	72.05	16.28	13.28	67.59	14.78	-2.1932	1.95315e-29	8.28286e-28
HF34331	4335	4069	1639	1634	169.24	161.26	64.75	69.11	165.25	66.93	-1.3039	3.42387e-29	1.44998e-27
HF13428	1542	1374	265	186	60.2	54.45	10.47	7.87	57.325	9.17	-2.6442	3.47244e-29	1.46851e-27
HF07337	5272	4207	1325	1049	205.83	166.73	52.35	44.37	186.28	48.36	-1.9456	3.78386e-29	1.598e-27
HF06728	2435	2396	2	0	95.07	94.96	0.08	0	95.015	0.04	-11.2139	3.848e-29	1.62285e-27
HF42684	1329	1179	7375	6343	51.89	46.73	291.38	268.28	49.31	279.83	2.5046	3.92456e-29	1.65286e-27
HF22184	2341	2418	858	799	91.4	95.83	33.9	33.79	93.615	33.845	-1.4678	3.94432e-29	1.65889e-27
HF31919	3848	3658	1353	1087	150.23	144.97	53.46	45.97	147.6	49.715	-1.5699	3.95964e-29	1.66305e-27
HF18770	2573	3369	810	764	100.45	133.52	32	32.31	116.985	32.155	-1.8632	4.25355e-29	1.78404e-27
HF12334	2286	2075	655	574	89.25	82.24	25.88	24.28	85.745	25.08	-1.7735	4.43377e-29	1.85708e-27
HF18939	2103	2339	743	666	82.1	92.7	29.35	28.17	87.4	28.76	-1.6036	6.60759e-29	2.7638e-27
HF32366	986	1120	3	0	38.49	44.39	0.12	0	41.44	0.06	-9.4318	7.04353e-29	2.9381e-27
HF09045	38	123	5553	3532	1.48	4.87	219.39	149.39	3.175	184.39	5.8599	7.11488e-29	2.96382e-27
HF32808	500	610	3628	3886	19.52	24.18	143.34	164.36	21.85	153.85	2.8158	8.48694e-29	3.53057e-27
HF12196	2580	2197	2	0	100.73	87.07	0.08	0	93.9	0.04	-11.1969	9.33289e-29	3.87721e-27
HF09289	1245	1495	291	291	48.61	59.25	11.5	12.31	53.93	11.905	-2.1795	9.81902e-29	4.07363e-27
HF05944	481	432	18	12	18.78	17.12	0.71	0.51	17.95	0.61	-4.879	1.12449e-28	4.65888e-27
HF15720	668	438	6934	5579	26.08	17.36	273.95	235.96	21.72	254.955	3.5531	1.15527e-28	4.77989e-27
HF15575	733	815	110	97	28.62	32.3	4.35	4.1	30.46	4.225	-2.8499	1.43045e-28	5.91044e-27
HF10300	2845	3012	952	1031	111.07	119.37	37.61	43.61	115.22	40.61	-1.5045	1.51345e-28	6.24496e-27
HF17546	47486	47979	15076	9548	1853.91	1901.5	595.63	403.83	1877.7	499.73	-1.9097	1.71215e-28	7.05534e-27
HF10312	1775	1939	562	476	69.3	76.85	22.2	20.13	73.075	21.165	-1.7877	1.73881e-28	7.15555e-27
HF00525	2006	2466	626	525	78.32	97.73	24.73	22.2	88.025	23.465	-1.9074	1.82613e-28	7.50481e-27
HF21544	4466	4786	2114	2033	174.36	189.68	83.52	85.99	182.02	84.755	-1.1027	1.82916e-28	7.50716e-27
HF42096	7795	6670	2778	2413	304.33	264.35	109.76	102.06	284.34	105.91	-1.4248	1.84805e-28	7.57454e-27
HF38348	2387	2205	263	396	93.19	87.39	10.39	16.75	90.29	13.57	-2.7341	1.93025e-28	7.90083e-27
HF13298	1943	1889	323	418	75.86	74.86	12.76	17.68	75.36	15.22	-2.3078	1.99739e-28	8.16474e-27
HF06402	1710	1587	426	347	66.76	62.9	16.83	14.68	64.83	15.755	-2.0409	2.10976e-28	8.61256e-27
HF08814	1127	1229	211	237	44	48.71	8.34	10.02	46.355	9.18	-2.3362	2.16802e-28	8.83858e-27
HF07407	1018	977	178	181	39.74	38.72	7.03	7.66	39.23	7.345	-2.4171	2.17272e-28	8.84596e-27
HF17675	33	30	1013	765	1.29	1.19	40.02	32.36	1.24	36.19	4.8672	2.18253e-28	8.87406e-27
HF08043	10076	8888	3419	2575	393.38	352.25	135.08	108.91	372.815	121.995	-1.6116	2.20396e-28	8.94931e-27
HF25520	199	241	2168	1840	7.77	9.55	85.65	77.82	8.66	81.735	3.2385	2.28595e-28	9.26993e-27
HF23814	4515	3882	937	1153	176.27	153.85	37.02	48.77	165.06	42.895	-1.9441	2.35946e-28	9.55536e-27
HF19188	2299	1846	470	383	89.76	73.16	18.57	16.2	81.46	17.385	-2.2282	2.48119e-28	1.0035e-26
HF36806	654542	633107	176176	230539	25554.1	25091.3	6960.48	9750.59	25322.7	8355.53	-1.5996	2.63173e-28	1.06298e-26
HF12622	64	58	1054	979	2.5	2.3	41.64	41.41	2.4	41.525	4.1129	2.73554e-28	1.10346e-26
HF24737	92	76	1759	1232	3.59	3.01	69.5	52.11	3.3	60.805	4.2037	2.77378e-28	1.11741e-26
HF19497	7992	7328	1723	991	312.02	290.42	68.07	41.91	301.22	54.99	-2.4536	2.80972e-28	1.1304e-26
HF10151	17792	19962	7254	8235	694.62	791.13	286.6	348.3	742.875	317.45	-1.2266	3.64875e-28	1.46602e-26
HF43664	68674	62485	18973	11637	2681.11	2476.4	749.6	492.18	2578.76	620.89	-2.0543	3.66735e-28	1.47156e-26
HF33579	2788	2606	418	582	108.85	103.28	16.51	24.62	106.065	20.565	-2.3667	4.20639e-28	1.68564e-26
HF15165	62	57	1452	1001	2.42	2.26	57.37	42.34	2.34	49.855	4.4132	4.33325e-28	1.73421e-26
HF09323	2588	2005	512	421	101.04	79.46	20.23	17.81	90.25	19.02	-2.2464	4.36894e-28	1.74621e-26
HF33730	111	112	1638	1253	4.33	4.44	64.72	53	4.385	58.86	3.7466	4.44112e-28	1.77274e-26
HF26380	5221	5616	2314	2403	203.83	222.57	91.42	101.63	213.2	96.525	-1.1432	4.49251e-28	1.79091e-26
HF03806	7	4	675	723	0.27	0.16	26.67	30.58	0.215	28.625	7.0568	4.56229e-28	1.81636e-26
HF25341	614	817	27	45	23.97	32.38	1.07	1.9	28.175	1.485	-4.2459	5.02803e-28	1.99918e-26
HF09861	3348	4066	855	1044	130.71	161.14	33.78	44.16	145.925	38.97	-1.9048	5.30421e-28	2.10625e-26
HF28049	7205	7030	3516	3110	281.29	278.61	138.91	131.54	279.95	135.225	-1.0498	5.66858e-28	2.24802e-26
HF04454	3822	4069	1080	1300	149.22	161.26	42.67	54.98	155.24	48.825	-1.6688	5.89957e-28	2.33633e-26
HF41698	474	396	3528	3012	18.51	15.69	139.39	127.39	17.1	133.39	2.9636	5.90655e-28	2.33633e-26
HF30791	1218	1146	248	199	47.55	45.42	9.8	8.42	46.485	9.11	-2.3512	6.02762e-28	2.38114e-26
HF01905	52	33	1139	1032	2.03	1.31	45	43.65	1.67	44.325	4.7302	6.67218e-28	2.63237e-26
HF26081	2312	2662	785	810	90.26	105.5	31.01	34.26	97.88	32.635	-1.5846	6.97506e-28	2.74832e-26
HF44247	414	481	2866	2936	16.16	19.06	113.23	124.18	17.61	118.705	2.7529	7.02927e-28	2.76611e-26
HF12411	103	54	2159	1788	4.02	2.14	85.3	75.62	3.08	80.46	4.7073	7.59569e-28	2.98517e-26
HF42834	9884	8869	3157	3594	385.88	351.5	124.73	152.01	368.69	138.37	-1.4139	1.04556e-27	4.10092e-26
HF43411	3063	3460	1300	1223	119.58	137.13	51.36	51.73	128.355	51.545	-1.3162	1.04615e-27	4.10092e-26
HF28051	8358	8164	1528	2200	326.31	323.56	60.37	93.05	324.935	76.71	-2.0827	1.0714e-27	4.19452e-26
HF42597	1246	1665	258	192	48.65	65.99	10.19	8.12	57.32	9.155	-2.6464	1.14571e-27	4.47971e-26
HF16768	3008	3738	823	962	117.44	148.14	32.52	40.69	132.79	36.605	-1.859	1.17521e-27	4.58918e-26
HF34075	6068	6198	1909	2279	236.9	245.64	75.42	96.39	241.27	85.905	-1.4898	1.22986e-27	4.79644e-26
HF30805	2237	2844	700	703	87.34	112.71	27.66	29.73	100.025	28.695	-1.8015	1.23324e-27	4.80349e-26
HF16938	2299	2489	768	812	89.76	98.64	30.34	34.34	94.2	32.34	-1.5424	1.3431e-27	5.22477e-26
HF19922	3943	4298	1804	1770	153.94	170.34	71.27	74.86	162.14	73.065	-1.15	1.72428e-27	6.69055e-26
HF39478	4640	5136	1494	1756	181.15	203.55	59.03	74.27	192.35	66.65	-1.5291	1.77517e-27	6.8793e-26
HF43069	2323	3162	683	671	90.69	125.32	26.98	28.38	108.005	27.68	-1.9642	1.94966e-27	7.54592e-26
HF03492	691	720	95	93	26.98	28.53	3.75	3.93	27.755	3.84	-2.8536	2.51083e-27	9.70559e-26
HF01135	654	841	85	84	25.53	33.33	3.36	3.55	29.43	3.455	-3.0905	2.76281e-27	1.06661e-25
HF38780	1426	1464	376	387	55.67	58.02	14.86	16.37	56.845	15.615	-1.8641	3.03408e-27	1.16986e-25
HF12519	8038	8664	2939	3418	313.81	343.37	116.12	144.56	328.59	130.34	-1.334	3.29285e-27	1.26804e-25
HF29102	750	833	5963	4447	29.28	33.01	235.59	188.08	31.145	211.835	2.7659	3.72726e-27	1.43172e-25
HF00936	32	14	1436	985	1.25	0.55	56.73	41.66	0.9	49.195	5.7724	3.85678e-27	1.47961e-25
HF24938	271	251	2012	1975	10.58	9.95	79.49	83.53	10.265	81.51	2.9892	4.22695e-27	1.61959e-25
HF27822	3891	3032	22282	18907	151.91	120.16	880.33	799.67	136.035	840	2.6264	4.36507e-27	1.67042e-25
HF13960	253	193	2388	2105	9.88	7.65	94.35	89.03	8.765	91.69	3.3869	5.23303e-27	2.00006e-25
HF27249	605	479	20	29	23.62	18.98	0.79	1.23	21.3	1.01	-4.3984	5.45488e-27	2.08225e-25
HF33924	246	232	2637	1945	9.6	9.19	104.18	82.26	9.395	93.22	3.3107	5.96448e-27	2.27394e-25
HF12981	643	625	3441	3276	25.1	24.77	135.95	138.56	24.935	137.255	2.4606	6.20906e-27	2.36424e-25
HF41418	1390	1539	8403	6686	54.27	60.99	331.99	282.78	57.63	307.385	2.4152	6.91754e-27	2.63073e-25
HF08652	3574	3432	1290	1362	139.53	136.02	50.97	57.61	137.775	54.29	-1.3436	7.00108e-27	2.65919e-25
HF31386	528	374	6	9	20.61	14.82	0.24	0.38	17.715	0.31	-5.8366	7.05814e-27	2.67754e-25
HF19965	14	19	862	627	0.55	0.75	34.06	26.52	0.65	30.29	5.5423	7.37035e-27	2.79251e-25
HF28338	5077	5275	1600	1069	198.21	209.06	63.21	45.21	203.635	54.21	-1.9094	8.11831e-27	3.0721e-25
HF24485	388	324	5519	3335	15.15	12.84	218.05	141.05	13.995	179.55	3.6814	8.48542e-27	3.20705e-25
HF02094	4449	3686	939	1133	173.69	146.08	37.1	47.92	159.885	42.51	-1.9112	8.556e-27	3.22973e-25
HF33952	2640	2660	1048	1011	103.07	105.42	41.41	42.76	104.245	42.085	-1.3086	8.77765e-27	3.30931e-25
HF05694	2822	2421	538	333	110.17	95.95	21.26	14.08	103.06	17.67	-2.5441	1.06259e-26	4.00119e-25
HF27616	5710	5519	2352	2482	222.93	218.73	92.92	104.98	220.83	98.95	-1.1582	1.07043e-26	4.02577e-25
HF25475	653	779	95	82	25.49	30.87	3.75	3.47	28.18	3.61	-2.9646	1.1002e-26	4.13266e-25
HF08780	11196	10218	5224	4931	437.1	404.96	206.39	208.56	421.03	207.475	-1.021	1.17401e-26	4.4045e-25
HF01772	686	620	76	61	26.78	24.57	3	2.58	25.675	2.79	-3.202	1.24897e-26	4.67998e-25
HF43095	30988	31084	9504	12072	1209.81	1231.92	375.49	510.58	1220.87	443.035	-1.4624	1.35675e-26	5.07759e-25
HF18025	880	909	4317	4016	34.36	36.03	170.56	169.86	35.195	170.21	2.2739	1.38145e-26	5.16372e-25
HF43570	18895	15501	5342	3626	737.68	614.33	211.06	153.36	676.005	182.21	-1.8914	1.42516e-26	5.32061e-25
HF42469	3834	3706	961	1193	149.68	146.88	37.97	50.46	148.28	44.215	-1.7457	1.48751e-26	5.5466e-25
HF07908	2963	2935	1228	1160	115.68	116.32	48.52	49.06	116	48.79	-1.2495	1.54417e-26	5.75084e-25
HF00557	3778	3749	1713	1561	147.5	148.58	67.68	66.02	148.04	66.85	-1.147	1.63803e-26	6.09298e-25
HF23279	4042	3506	1163	859	157.8	138.95	45.95	36.33	148.375	41.14	-1.8506	1.67068e-26	6.20688e-25
HF18415	3445	3057	1039	792	134.5	121.15	41.05	33.5	127.825	37.275	-1.7779	1.7871e-26	6.63135e-25
HF08030	906	988	192	172	35.37	39.16	7.59	7.27	37.265	7.43	-2.3264	1.82433e-26	6.76129e-25
HF19007	15	21	674	713	0.59	0.83	26.63	30.16	0.71	28.395	5.3217	1.83565e-26	6.79503e-25
HF15836	308	411	4651	3101	12.02	16.29	183.75	131.16	14.155	157.455	3.4756	1.92128e-26	7.1034e-25
HF41864	1559	1815	7831	8475	60.87	71.93	309.39	358.45	66.4	333.92	2.3302	2.00162e-26	7.39151e-25
HF18150	1678	1853	496	382	65.51	73.44	19.6	16.16	69.475	17.88	-1.9581	2.08577e-26	7.69295e-25
HF26184	5972	5697	1667	1060	233.15	225.78	65.86	44.83	229.465	55.345	-2.0517	2.13711e-26	7.8728e-25
HF28233	2025	2362	15085	22567	79.06	93.61	595.99	954.47	86.335	775.23	3.1666	2.45122e-26	9.01908e-25
HF38235	13	13	1168	622	0.51	0.52	46.15	26.31	0.515	36.23	6.1365	2.53521e-26	9.31691e-25
HF12570	12545	12936	5807	6315	489.77	512.68	229.43	267.09	501.225	248.26	-1.0136	2.53939e-26	9.32107e-25
HF17532	1206	1418	273	198	47.08	56.2	10.79	8.37	51.64	9.58	-2.4304	2.95854e-26	1.08466e-24
HF40871	3203	3500	1210	1304	125.05	138.71	47.81	55.15	131.88	51.48	-1.3571	3.16163e-26	1.15772e-24
HF10898	7098	6756	3435	3039	277.11	267.75	135.71	128.53	272.43	132.12	-1.044	3.19604e-26	1.16893e-24
HF36264	2045	2022	722	637	79.84	80.14	28.53	26.94	79.99	27.735	-1.5281	3.38769e-26	1.23754e-24
HF35310	2032	2151	8273	7721	79.33	85.25	326.86	326.56	82.29	326.71	1.9892	3.50242e-26	1.27792e-24
HF39482	1329	1179	151	206	51.89	46.73	5.97	8.71	49.31	7.34	-2.748	3.58343e-26	1.30592e-24
HF03479	726	480	4	1	28.34	19.02	0.16	0.04	23.68	0.1	-7.8875	3.64654e-26	1.32734e-24
HF12347	34	57	1040	1287	1.33	2.26	41.09	54.43	1.795	47.76	4.7337	3.79594e-26	1.38008e-24
HF07942	373	438	18	15	14.56	17.36	0.71	0.63	15.96	0.67	-4.5742	3.88935e-26	1.41236e-24
HF16332	770	925	107	125	30.06	36.66	4.23	5.29	33.36	4.76	-2.8091	4.36747e-26	1.5841e-24
HF15653	783	653	89	80	30.57	25.88	3.52	3.38	28.225	3.45	-3.0323	5.24277e-26	1.89932e-24
HF13232	2251	2578	767	815	87.88	102.17	30.3	34.47	95.025	32.385	-1.553	6.1423e-26	2.22257e-24
HF11891	1828	1662	438	478	71.37	65.87	17.3	20.22	68.62	18.76	-1.871	6.25389e-26	2.26027e-24
HF05886	31	19	1419	817	1.21	0.75	56.06	34.55	0.98	45.305	5.5307	6.83807e-26	2.46849e-24
HF04244	372	344	2452	2248	14.52	13.63	96.88	95.08	14.075	95.98	2.7696	7.57955e-26	2.73293e-24
HF21590	5829	5488	1844	1254	227.57	217.5	72.85	53.04	222.535	62.945	-1.8219	8.34994e-26	3.00716e-24
HF35204	135	118	1593	2308	5.27	4.68	62.94	97.62	4.975	80.28	4.0123	8.62571e-26	3.10282e-24
HF41621	5360	5369	2369	1890	209.26	212.78	93.6	79.94	211.02	86.77	-1.2821	8.76687e-26	3.14989e-24
HF15612	2249	2716	714	774	87.8	107.64	28.21	32.74	97.72	30.475	-1.681	8.86056e-26	3.17982e-24
HF33284	2090	2021	577	418	81.6	80.1	22.8	17.68	80.85	20.24	-1.998	8.9448e-26	3.20628e-24
HF24001	4265	3971	1265	864	166.51	157.38	49.98	36.54	161.945	43.26	-1.9044	9.65999e-26	3.45859e-24
HF39847	4930	5124	1658	1952	192.47	203.07	65.51	82.56	197.77	74.035	-1.4175	1.01946e-25	3.64573e-24
HF16897	6435	5050	1452	948	251.23	200.14	57.37	40.1	225.685	48.735	-2.2113	1.14373e-25	4.08538e-24
HF42826	571	682	67	48	22.29	27.03	2.65	2.03	24.66	2.34	-3.3976	1.18301e-25	4.22075e-24
HF06725	801	575	60	48	31.27	22.79	2.37	2.03	27.03	2.2	-3.619	1.19639e-25	4.26348e-24
HF36810	704569	681824	197344	261597	27507.2	27022	7796.8	11064.2	27264.6	9430.49	-1.5316	1.22078e-25	4.34536e-24
HF13401	697	755	4642	3690	27.21	29.92	183.4	156.07	28.565	169.735	2.571	1.39042e-25	4.94343e-24
HF21117	84	28	4096	2278	3.28	1.11	161.83	96.35	2.195	129.09	5.878	1.49379e-25	5.30477e-24
HF36467	3167	2997	936	655	123.64	118.78	36.98	27.7	121.21	32.34	-1.9061	1.67242e-25	5.93223e-24
HF10583	2185	2772	529	641	85.3	109.86	20.9	27.11	97.58	24.005	-2.0233	1.85913e-25	6.57925e-24
HF27549	2782	2484	903	747	108.61	98.45	35.68	31.59	103.53	33.635	-1.622	1.9317e-25	6.82818e-24
HF44315	2129	2235	841	761	83.12	88.58	33.23	32.19	85.85	32.71	-1.3921	2.01635e-25	7.11917e-24
HF02052	1927	1724	489	369	75.23	68.33	19.32	15.61	71.78	17.465	-2.0391	2.32679e-25	8.19629e-24
HF34816	761	737	3	0	29.71	29.21	0.12	0	29.46	0.06	-8.9396	2.4121e-25	8.48704e-24
HF35890	1017	1156	252	237	39.7	45.81	9.96	10.02	42.755	9.99	-2.0975	2.44257e-25	8.58438e-24
HF30335	710	806	4750	6157	27.72	31.94	187.67	260.41	29.83	224.04	2.9089	2.51174e-25	8.81734e-24
HF41385	1512	1717	343	409	59.03	68.05	13.55	17.3	63.54	15.425	-2.0424	2.65416e-25	9.30662e-24
HF10299	7744	7127	3620	3439	302.33	282.46	143.02	145.45	292.395	144.235	-1.0195	2.71461e-25	9.50768e-24
HF38300	562	440	17	26	21.94	17.44	0.67	1.1	19.69	0.885	-4.4756	3.09155e-25	1.0815e-23
HF13201	4367	4041	1179	1431	170.49	160.15	46.58	60.52	165.32	53.55	-1.6263	3.09494e-25	1.0815e-23
HF13594	7137	7681	1408	2065	278.64	304.41	55.63	87.34	291.525	71.485	-2.0279	3.20349e-25	1.11815e-23
HF03561	77	151	2157	2060	3.01	5.98	85.22	87.13	4.495	86.175	4.2609	3.30466e-25	1.15135e-23
HF10435	2896	3175	1107	1185	113.06	125.83	43.74	50.12	119.445	46.93	-1.3478	3.30614e-25	1.15135e-23
HF02088	140	170	1485	1441	5.47	6.74	58.67	60.95	6.105	59.81	3.2923	3.31923e-25	1.1546e-23
HF15706	105	179	2100	1934	4.1	7.09	82.97	81.8	5.595	82.385	3.8802	3.84248e-25	1.33509e-23
HF29490	3549	4175	1563	1550	138.56	165.46	61.75	65.56	152.01	63.655	-1.2558	3.88224e-25	1.34737e-23
HF40920	1181	1376	7934	6140	46.11	54.53	313.46	259.69	50.32	286.575	2.5097	4.05239e-25	1.40483e-23
HF44051	819	833	151	151	31.97	33.01	5.97	6.39	32.49	6.18	-2.3943	4.99125e-25	1.72834e-23
HF15156	5055	5657	1506	1882	197.35	224.2	59.5	79.6	210.775	69.55	-1.5996	5.04023e-25	1.74333e-23
HF12146	47	32	916	1247	1.83	1.27	36.19	52.74	1.55	44.465	4.8423	5.72934e-25	1.97944e-23
HF19278	1443	1530	463	443	56.34	60.64	18.29	18.74	58.49	18.515	-1.6595	6.38038e-25	2.20188e-23
HF27412	8512	8168	2245	2926	332.32	323.71	88.7	123.75	328.015	106.225	-1.6266	7.53105e-25	2.59605e-23
HF12307	2021	2399	737	727	78.9	95.08	29.12	30.75	86.99	29.935	-1.539	7.53971e-25	2.5961e-23
HF43414	287	154	3558	3453	11.2	6.1	140.57	146.04	8.65	143.305	4.0502	8.48382e-25	2.9179e-23
HF05838	3010	3283	1357	1163	117.51	130.11	53.61	49.19	123.81	51.4	-1.2683	9.05749e-25	3.11171e-23
HF44398	5408	5654	2799	2393	211.13	224.08	110.58	101.21	217.605	105.895	-1.0391	9.2078e-25	3.15979e-23
HF42218	3875	3313	739	413	151.28	131.3	29.2	17.47	141.29	23.335	-2.5981	9.23314e-25	3.16494e-23
HF21655	7522	7244	1523	2176	293.67	287.09	60.17	92.03	290.38	76.1	-1.932	9.60009e-25	3.28336e-23
HF13505	405	575	3864	4694	15.81	22.79	152.66	198.53	19.3	175.595	3.1856	1.0132e-24	3.46142e-23
HF32881	335	283	3489	2428	13.08	11.22	137.85	102.69	12.15	120.27	3.3072	1.0205e-24	3.48247e-23
HF25394	1604	1483	454	441	62.62	58.77	17.94	18.65	60.695	18.295	-1.7301	1.06385e-24	3.62635e-23
HF35502	487	367	17	18	19.01	14.54	0.67	0.76	16.775	0.715	-4.5522	1.0659e-24	3.62927e-23
HF40321	1154	1364	286	215	45.05	54.06	11.3	9.09	49.555	10.195	-2.2812	1.13627e-24	3.86458e-23
HF36066	2239	2092	502	316	87.41	82.91	19.83	13.37	85.16	16.6	-2.359	1.14095e-24	3.87618e-23
HF07972	1416	1275	348	288	55.28	50.53	13.75	12.18	52.905	12.965	-2.0288	1.14675e-24	3.89156e-23
HF07813	793	720	95	111	30.96	28.53	3.75	4.69	29.745	4.22	-2.8173	1.16681e-24	3.95525e-23
HF36351	762	652	4275	3805	29.75	25.84	168.9	160.93	27.795	164.915	2.5688	1.29818e-24	4.39571e-23
HF19917	1370	1418	5812	5383	53.49	56.2	229.62	227.67	54.845	228.645	2.0597	1.34045e-24	4.53382e-23
HF37473	1159	1016	170	106	45.25	40.27	6.72	4.48	42.76	5.6	-2.9328	1.35124e-24	4.56524e-23
HF37249	748	792	132	103	29.2	31.39	5.22	4.36	30.295	4.79	-2.661	1.4147e-24	4.77437e-23
HF21845	4973	5000	1691	1993	194.15	198.16	66.81	84.29	196.155	75.55	-1.3765	1.72148e-24	5.80329e-23
HF16182	3433	2786	1004	898	134.03	110.41	39.67	37.98	122.22	38.825	-1.6544	1.81099e-24	6.09832e-23
HF08490	2743	2797	641	826	107.09	110.85	25.33	34.94	108.97	30.135	-1.8544	1.84663e-24	6.21149e-23
HF35936	18144	17551	6435	7763	708.36	695.58	254.24	328.33	701.97	291.285	-1.269	1.87117e-24	6.28712e-23
HF22571	10710	10889	5610	4551	418.13	431.55	221.64	192.48	424.84	207.06	-1.0369	2.0097e-24	6.74001e-23
HF23953	765	893	110	68	29.87	35.39	4.35	2.88	32.63	3.615	-3.1741	2.01037e-24	6.74001e-23
HF00843	25900	23827	1826	3950	1011.17	944.31	72.14	167.06	977.74	119.6	-3.0312	2.01985e-24	6.76441e-23
HF16029	283	289	2662	1976	11.05	11.45	105.17	83.57	11.25	94.37	3.0684	2.37829e-24	7.9561e-23
HF44626	1492	2178	387	352	58.25	86.32	15.29	14.89	72.285	15.09	-2.2601	2.42819e-24	8.11414e-23
HF38610	641	477	4129	4198	25.03	18.9	163.13	177.55	21.965	170.34	2.9551	2.61413e-24	8.72595e-23
HF39717	312	292	2524	1999	12.18	11.57	99.72	84.55	11.875	92.135	2.9558	2.664e-24	8.8827e-23
HF18809	118	183	1920	1704	4.61	7.25	75.86	72.07	5.93	73.965	3.6407	2.72467e-24	9.07511e-23
HF03320	851	882	5927	4390	33.22	34.96	234.17	185.67	34.09	209.92	2.6224	2.85405e-24	9.4957e-23
HF26419	2370	2191	631	725	92.53	86.83	24.93	30.66	89.68	27.795	-1.69	3.01522e-24	1.0021e-22
HF40253	531	437	3194	3098	20.73	17.32	126.19	131.03	19.025	128.61	2.757	3.04669e-24	1.01146e-22
HF07514	2434	2483	922	961	95.03	98.41	36.43	40.65	96.72	38.54	-1.3275	3.20502e-24	1.06287e-22
HF42374	3156	3729	1000	1179	123.21	147.79	39.51	49.87	135.5	44.69	-1.6003	3.47228e-24	1.15025e-22
HF23728	13390	13697	5669	3999	522.76	542.84	223.97	169.14	532.8	196.555	-1.4387	3.48304e-24	1.15257e-22
HF26016	1282	1324	384	331	50.05	52.47	15.17	14	51.26	14.585	-1.8133	3.52544e-24	1.16534e-22
HF27328	3173	3326	886	554	123.88	131.82	35	23.43	127.85	29.215	-2.1297	3.73264e-24	1.2325e-22
HF26121	27	27	997	644	1.05	1.07	39.39	27.24	1.06	33.315	4.974	4.8596e-24	1.60115e-22
HF13989	22614	22952	6707	8838	882.88	909.63	264.98	373.8	896.255	319.39	-1.4886	4.89916e-24	1.61245e-22
HF25211	245	390	3267	2965	9.57	15.46	129.07	125.4	12.515	127.235	3.3458	5.00886e-24	1.64679e-22
HF05958	1855	1764	535	578	72.42	69.91	21.14	24.45	71.165	22.795	-1.6425	5.41167e-24	1.77731e-22
HF23958	4374	3761	1480	1526	170.77	149.06	58.47	64.54	159.915	61.505	-1.3785	5.67566e-24	1.86201e-22
HF08882	424	484	3922	2822	16.55	19.18	154.95	119.36	17.865	137.155	2.9406	5.87746e-24	1.92614e-22
HF33814	4271	3977	25819	18480	166.74	157.62	1020.07	781.61	162.18	900.84	2.4737	6.40832e-24	2.09787e-22
HF24935	420	532	37	28	16.4	21.08	1.46	1.18	18.74	1.32	-3.8275	6.42256e-24	2.10028e-22
HF23472	432304	387505	116916	154958	16877.7	15357.6	4619.2	6553.91	16117.6	5586.56	-1.5286	6.73536e-24	2.20022e-22
HF36670	1187	1252	324	257	46.34	49.62	12.8	10.87	47.98	11.835	-2.0194	6.84207e-24	2.23264e-22
HF28564	2871	2799	1067	826	112.09	110.93	42.16	34.94	111.51	38.55	-1.5324	6.84921e-24	2.23264e-22
HF31748	971	625	8828	6720	37.91	24.77	348.78	284.22	31.34	316.5	3.3361	7.1752e-24	2.33641e-22
HF33631	34	33	1058	690	1.33	1.31	41.8	29.18	1.32	35.49	4.7488	7.73118e-24	2.51477e-22
HF15212	3873	4287	1671	1788	151.21	169.9	66.02	75.62	160.555	70.82	-1.1808	7.99278e-24	2.5971e-22
HF15971	103	92	1105	1152	4.02	3.65	43.66	48.72	3.835	46.19	3.5903	8.00303e-24	2.59767e-22
HF12820	3914	4315	1949	1672	152.81	171.01	77	70.72	161.91	73.86	-1.1323	8.15633e-24	2.64462e-22
HF20497	5316	4086	746	1076	207.54	161.94	29.47	45.51	184.74	37.49	-2.3009	8.47458e-24	2.7449e-22
HF18720	1589	1741	489	527	62.04	69	19.32	22.29	65.52	20.805	-1.655	9.61999e-24	3.1126e-22
HF09343	133	212	3745	2165	5.19	8.4	147.96	91.57	6.795	119.765	4.1396	9.8159e-24	3.17263e-22
HF44654	8241	7889	855	1586	321.74	312.66	33.78	67.08	317.2	50.43	-2.653	1.00186e-23	3.23472e-22
HF33444	250	270	1906	2275	9.76	10.7	75.3	96.22	10.23	85.76	3.0675	1.02891e-23	3.31856e-22
HF18952	307	196	6701	3339	11.99	7.77	264.75	141.22	9.88	202.985	4.3607	1.12836e-23	3.63548e-22
HF16830	2415	1714	445	375	94.28	67.93	17.58	15.86	81.105	16.72	-2.2782	1.3362e-23	4.30061e-22
HF19005	1937	1714	562	458	75.62	67.93	22.2	19.37	71.775	20.785	-1.7879	1.35803e-23	4.36627e-22
HF20146	706	668	109	87	27.56	26.47	4.31	3.68	27.015	3.995	-2.7575	1.41126e-23	4.53263e-22
HF32480	6290	6736	2218	2680	245.57	266.96	87.63	113.35	256.265	100.49	-1.3506	1.57766e-23	5.06175e-22
HF11817	454	402	7	1	17.72	15.93	0.28	0.04	16.825	0.16	-6.7164	1.71195e-23	5.48684e-22
HF03645	1612	1746	552	445	62.93	69.2	21.81	18.82	66.065	20.315	-1.7013	1.75921e-23	5.63241e-22
HF34240	1657	1678	597	544	64.69	66.5	23.59	23.01	65.595	23.3	-1.4933	1.78879e-23	5.72113e-22
HF29083	2492	2189	445	594	97.29	86.75	17.58	25.12	92.02	21.35	-2.1077	1.81619e-23	5.80268e-22
HF20686	17595	19026	6005	3611	686.93	754.04	237.25	152.73	720.485	194.99	-1.8856	1.92445e-23	6.14218e-22
HF18032	5699	5083	2243	1766	222.5	201.45	88.62	74.69	211.975	81.655	-1.3763	2.04928e-23	6.53376e-22
HF42612	1509	1572	524	498	58.91	62.3	20.7	21.06	60.605	20.88	-1.5373	2.09289e-23	6.66586e-22
HF42530	517	444	41	40	20.18	17.6	1.62	1.69	18.89	1.655	-3.5127	2.19903e-23	6.99664e-22
HF32823	168	138	2490	1582	6.56	5.47	98.38	66.91	6.015	82.645	3.7803	2.23144e-23	7.09236e-22
HF37841	0	5	1240	702	0	0.2	48.99	29.69	0.1	39.34	8.6199	2.3613e-23	7.4973e-22
HF35265	955	1210	236	215	37.28	47.95	9.32	9.09	42.615	9.205	-2.2109	2.37253e-23	7.52514e-22
HF15521	2134	2563	860	761	83.31	101.58	33.98	32.19	92.445	33.085	-1.4824	2.57062e-23	8.14501e-22
HF12078	1956	1954	489	593	76.36	77.44	19.32	25.08	76.9	22.2	-1.7924	2.68967e-23	8.51338e-22
HF12037	2062	1771	602	520	80.5	70.19	23.78	21.99	75.345	22.885	-1.7191	2.75733e-23	8.71852e-22
HF42272	8167	8733	2332	1310	318.85	346.11	92.13	55.41	332.48	73.77	-2.1722	2.86915e-23	9.06271e-22
HF22810	3062	2509	927	833	119.54	99.44	36.62	35.23	109.49	35.925	-1.6077	2.96442e-23	9.35399e-22
HF07915	1169	1677	280	273	45.64	66.46	11.06	11.55	56.05	11.305	-2.3098	3.02664e-23	9.54047e-22
HF01917	709	890	4995	4122	27.68	35.27	197.35	174.34	31.475	185.845	2.5618	3.05295e-23	9.61348e-22
HF07926	55	113	3942	1808	2.15	4.48	155.74	76.47	3.315	116.105	5.1303	3.2075e-23	1.00898e-21
HF20514	546	514	60	59	21.32	20.37	2.37	2.5	20.845	2.435	-3.0977	3.24384e-23	1.01936e-21
HF19312	1471	1230	179	90	57.43	48.75	7.07	3.81	53.09	5.44	-3.2868	3.25199e-23	1.02087e-21
HF30322	2586	4067	210	411	100.96	161.18	8.3	17.38	131.07	12.84	-3.3516	3.28372e-23	1.02977e-21
HF23474	349673	313972	82675	116597	13651.6	12443.3	3266.38	4931.44	13047.5	4098.91	-1.6705	3.73908e-23	1.17137e-21
HF16086	2155	2205	282	446	84.13	87.39	11.14	18.86	85.76	15	-2.5153	4.00361e-23	1.25296e-21
HF42812	1649	1476	475	454	64.38	58.5	18.77	19.2	61.44	18.985	-1.6943	4.19711e-23	1.31218e-21
HF31320	677	718	118	118	26.43	28.46	4.66	4.99	27.445	4.825	-2.5079	4.31351e-23	1.34719e-21
HF06927	974	763	133	133	38.03	30.24	5.25	5.63	34.135	5.44	-2.6496	4.31902e-23	1.34753e-21
HF08247	17412	15070	1652	3184	679.78	597.25	65.27	134.67	638.515	99.97	-2.6752	4.48767e-23	1.39873e-21
HF18227	170	128	3893	1939	6.64	5.07	153.81	82.01	5.855	117.91	4.3319	4.75039e-23	1.4791e-21
HF33834	1853	1232	224	246	72.34	48.83	8.85	10.4	60.585	9.625	-2.6541	5.03191e-23	1.56516e-21
HF25287	161	126	1620	2281	6.29	4.99	64	96.47	5.64	80.235	3.8305	5.67484e-23	1.76335e-21
HF25759	4027	3420	1429	1201	157.22	135.54	56.46	50.8	146.38	53.63	-1.4486	5.77355e-23	1.7922e-21
HF43566	214	93	3284	4909	8.35	3.69	129.75	207.63	6.02	168.69	4.8085	5.8014e-23	1.79902e-21
HF02755	10678	9663	4775	3772	416.88	382.96	188.65	159.54	399.92	174.095	-1.1998	6.41016e-23	1.98579e-21
HF42694	1140	821	72	110	44.51	32.54	2.84	4.65	38.525	3.745	-3.3628	6.73235e-23	2.08349e-21
HF19113	505	365	23	22	19.72	14.47	0.91	0.93	17.095	0.92	-4.2158	6.91794e-23	2.13876e-21
HF41644	1091	1001	0	2	42.59	39.67	0	0.08	41.13	0.04	-10.006	7.16497e-23	2.21289e-21
HF22904	375	374	19	22	14.64	14.82	0.75	0.93	14.73	0.84	-4.1322	7.70741e-23	2.37802e-21
HF23150	926	885	204	170	36.15	35.07	8.06	7.19	35.61	7.625	-2.2235	7.88855e-23	2.43145e-21
HF19824	45	97	1524	2014	1.76	3.84	60.21	85.18	2.8	72.695	4.6984	8.60227e-23	2.64877e-21
HF17851	934	1229	2	0	36.46	48.71	0.08	0	42.585	0.04	-10.0561	8.65053e-23	2.66095e-21
HF23213	177	315	3106	2761	6.91	12.48	122.71	116.78	9.695	119.745	3.6266	9.50034e-23	2.91942e-21
HF18976	3289	2925	1259	1204	128.41	115.92	49.74	50.92	122.165	50.33	-1.2793	1.07338e-22	3.29515e-21
HF13373	64	114	1693	1339	2.5	4.52	66.89	56.63	3.51	61.76	4.1371	1.08111e-22	3.31554e-21
HF10274	594	557	73	53	23.19	22.07	2.88	2.24	22.63	2.56	-3.144	1.13662e-22	3.48231e-21
HF10706	1808	2012	694	693	70.59	79.74	27.42	29.31	75.165	28.365	-1.4059	1.18623e-22	3.63064e-21
HF08735	993	1127	9232	5960	38.77	44.67	364.74	252.08	41.72	308.41	2.886	1.2033e-22	3.6792e-21
HF25178	840	861	160	177	32.79	34.12	6.32	7.49	33.455	6.905	-2.2765	1.38164e-22	4.22029e-21
HF08218	2009	2273	791	640	78.43	90.08	31.25	27.07	84.255	29.16	-1.5308	1.49846e-22	4.57255e-21
HF08720	2319	2482	10239	8562	90.54	98.37	404.53	362.13	94.455	383.33	2.0209	1.64488e-22	5.01433e-21
HF15581	1231	1149	306	318	48.06	45.54	12.09	13.45	46.8	12.77	-1.8738	1.65572e-22	5.04236e-21
HF41497	2501	2187	849	732	97.64	86.68	33.54	30.96	92.16	32.25	-1.5148	1.68991e-22	5.14136e-21
HF35103	70	71	984	841	2.73	2.81	38.88	35.57	2.77	37.225	3.7483	1.70483e-22	5.1816e-21
HF26150	2878	3208	1381	1203	112.36	127.14	54.56	50.88	119.75	52.72	-1.1836	1.79282e-22	5.44361e-21
HF37980	1167	1449	83	24	45.56	57.43	3.28	1.02	51.495	2.15	-4.582	1.82367e-22	5.53181e-21
HF18499	393	483	2660	2519	15.34	19.14	105.09	106.54	17.24	105.815	2.6177	1.82935e-22	5.54354e-21
HF42425	67	160	5767	2523	2.62	6.34	227.85	106.71	4.48	167.28	5.2226	1.95043e-22	5.90459e-21
HF18033	3142	2752	1078	1106	122.67	109.07	42.59	46.78	115.87	44.685	-1.3746	1.97028e-22	5.95879e-21
HF25114	53	60	2067	983	2.07	2.38	81.66	41.58	2.225	61.62	4.7915	2.00188e-22	6.04838e-21
HF25223	828	591	56	28	32.33	23.42	2.21	1.18	27.875	1.695	-4.0396	2.12754e-22	6.42169e-21
HF20900	449	435	38	40	17.53	17.24	1.5	1.69	17.385	1.595	-3.4462	2.20642e-22	6.65319e-21
HF09187	2987	2931	820	504	116.62	116.16	32.4	21.32	116.39	26.86	-2.1154	2.24799e-22	6.77189e-21
HF34420	939	953	197	139	36.66	37.77	7.78	5.88	37.215	6.83	-2.4459	2.26966e-22	6.83041e-21
HF28791	2736	3174	795	985	106.82	125.79	31.41	41.66	116.305	36.535	-1.6706	2.2846e-22	6.86863e-21
HF43546	583	620	3932	5585	22.76	24.57	155.35	236.22	23.665	195.785	3.0484	2.31938e-22	6.96633e-21
HF29373	4160	3955	18027	14615	162.41	156.74	712.22	618.14	159.575	665.18	2.0595	2.43919e-22	7.31902e-21
HF22626	1689	1962	638	534	65.94	77.76	25.21	22.59	71.85	23.9	-1.588	2.81372e-22	8.43453e-21
HF18599	2962	3329	1389	1158	115.64	131.93	54.88	48.98	123.785	51.93	-1.2532	3.0836e-22	9.23449e-21
HF14959	2680	3258	553	783	104.63	129.12	21.85	33.12	116.875	27.485	-2.0882	3.61373e-22	1.08115e-20
HF22101	1086	1091	227	266	42.4	43.24	8.97	11.25	42.82	10.11	-2.0825	3.63355e-22	1.08602e-20
HF00567	1973	1981	720	565	77.03	78.51	28.45	23.9	77.77	26.175	-1.571	4.17194e-22	1.24571e-20
HF43200	1396	1335	413	329	54.5	52.91	16.32	13.91	53.705	15.115	-1.8291	4.82628e-22	1.43969e-20
HF33472	781	794	74	111	30.49	31.47	2.92	4.69	30.98	3.805	-3.0254	5.03423e-22	1.50026e-20
HF28136	105	69	1462	2601	4.1	2.73	57.76	110.01	3.415	83.885	4.6185	5.84251e-22	1.73944e-20
HF32291	73796	59270	25149	28048	2881.08	2348.99	993.6	1186.28	2615.03	1089.94	-1.2626	6.5672e-22	1.9533e-20
HF08908	2594	3155	1161	1069	101.27	125.04	45.87	45.21	113.155	45.54	-1.3131	6.60193e-22	1.96172e-20
HF20704	9401	7995	3947	3266	367.03	316.86	155.94	138.13	341.945	147.035	-1.2176	6.68128e-22	1.98337e-20
HF23176	115	66	2178	1425	4.49	2.62	86.05	60.27	3.555	73.16	4.3631	6.77107e-22	2.00807e-20
HF30996	2176	1731	559	461	84.95	68.6	22.09	19.5	76.775	20.795	-1.8844	6.83733e-22	2.02576e-20
HF11848	769	646	8015	4803	30.02	25.6	316.66	203.14	27.81	259.9	3.2243	7.01471e-22	2.0763e-20
HF33372	1086	1116	4465	4401	42.4	44.23	176.41	186.14	43.315	181.275	2.0652	7.18081e-22	2.12341e-20
HF13362	3536	3335	1547	1278	138.05	132.17	61.12	54.05	135.11	57.585	-1.2304	8.69826e-22	2.56964e-20
HF42094	1290	1312	347	385	50.36	52	13.71	16.28	51.18	14.995	-1.7711	8.85946e-22	2.61474e-20
HF10445	2875	2958	1141	848	112.24	117.23	45.08	35.87	114.735	40.475	-1.5032	9.70302e-22	2.86094e-20
HF36065	1208	1615	352	289	47.16	64.01	13.91	12.22	55.585	13.065	-2.089	9.78927e-22	2.88359e-20
HF21541	1712	1381	355	245	66.84	54.73	14.03	10.36	60.785	12.195	-2.3174	1.00702e-21	2.96348e-20
HF11226	7629	7167	3208	2331	297.85	284.04	126.74	98.59	290.945	112.665	-1.3687	1.02094e-21	3.00155e-20
HF13185	847	833	3681	3661	33.07	33.01	145.43	154.84	33.04	150.135	2.184	1.14651e-21	3.36749e-20
HF01881	617	1164	8822	8881	24.09	46.13	348.55	375.62	35.11	362.085	3.3664	1.17149e-21	3.43758e-20
HF40482	19	24	754	540	0.74	0.95	29.79	22.84	0.845	26.315	4.9608	1.17622e-21	3.44815e-20
HF29285	1651	1425	21577	10957	64.46	56.48	852.48	463.42	60.47	657.95	3.4437	1.25493e-21	3.67535e-20
HF18041	542	657	67	40	21.16	26.04	2.65	1.69	23.6	2.17	-3.443	1.31895e-21	3.85915e-20
HF32618	341	423	26	22	13.31	16.76	1.03	0.93	15.035	0.98	-3.9394	1.34665e-21	3.93645e-20
HF36408	225	221	1555	1676	8.78	8.76	61.44	70.89	8.77	66.165	2.9154	1.35007e-21	3.94265e-20
HF33020	72	72	908	1182	2.81	2.85	35.87	49.99	2.83	42.93	3.9231	1.4076e-21	4.10675e-20
HF33965	618	801	3962	4409	24.13	31.75	156.53	186.48	27.94	171.505	2.6178	1.41532e-21	4.12533e-20
HF19042	1587	1284	371	302	61.96	50.89	14.66	12.77	56.425	13.715	-2.0406	1.42253e-21	4.14242e-20
HF11439	5282	5158	2406	2581	206.22	204.42	95.06	109.16	205.32	102.11	-1.0078	1.51698e-21	4.41324e-20
HF16451	397	292	8	11	15.5	11.57	0.32	0.47	13.535	0.395	-5.0987	1.55053e-21	4.50655e-20
HF14452	3609	3612	1740	1441	140.9	143.15	68.75	60.95	142.025	64.85	-1.131	1.58969e-21	4.616e-20
HF25822	208	258	1932	1615	8.12	10.23	76.33	68.31	9.175	72.32	2.9786	1.71683e-21	4.98044e-20
HF07970	1579	1396	453	369	61.65	55.33	17.9	15.61	58.49	16.755	-1.8036	1.79054e-21	5.18934e-20
HF39732	33	133	3858	3372	1.29	5.27	152.42	142.62	3.28	147.52	5.4911	1.84128e-21	5.33135e-20
HF18448	1887	2275	0	0	73.67	90.16	0	0	81.915	0.001	-16.3218	1.85873e-21	5.37677e-20
HF28495	261	224	2317	1736	10.19	8.88	91.54	73.42	9.535	82.48	3.1127	1.94157e-21	5.61111e-20
HF42672	492	495	2611	2931	19.21	19.62	103.16	123.97	19.415	113.565	2.5483	2.0102e-21	5.80394e-20
HF05272	2570	3185	1124	1077	100.34	126.23	44.41	45.55	113.285	44.98	-1.3326	2.01664e-21	5.81705e-20
HF21427	412	545	41	44	16.08	21.6	1.62	1.86	18.84	1.74	-3.4366	2.15041e-21	6.19707e-20
HF08381	733	978	157	144	28.62	38.76	6.2	6.09	33.69	6.145	-2.4548	2.16216e-21	6.22507e-20
HF07905	4030	3685	1688	1350	157.34	146.04	66.69	57.1	151.69	61.895	-1.2932	2.26951e-21	6.52798e-20
HF22345	9357	9556	2309	3301	365.31	378.72	91.23	139.62	372.015	115.425	-1.6884	2.30581e-21	6.62617e-20
HF35330	458	637	53	56	17.88	25.25	2.09	2.37	21.565	2.23	-3.2736	2.32395e-21	6.67203e-20
HF41688	2861	2312	202	395	111.7	91.63	7.98	16.71	101.665	12.345	-3.0418	2.41325e-21	6.9219e-20
HF04849	28291	23299	9478	6220	1104.51	923.38	374.46	263.07	1013.95	318.765	-1.6694	2.55393e-21	7.31856e-20
HF24188	5048	4637	1106	1550	197.08	183.77	43.7	65.56	190.425	54.63	-1.8015	2.90372e-21	8.31311e-20
HF14639	820	757	86	122	32.01	30	3.4	5.16	31.005	4.28	-2.8568	2.95869e-21	8.46258e-20
HF26537	16592	14111	4792	6047	647.77	559.25	189.33	255.76	603.51	222.545	-1.4393	2.97826e-21	8.51058e-20
HF23040	544	765	85	67	21.24	30.32	3.36	2.83	25.78	3.095	-3.0582	3.15402e-21	9.00441e-20
HF24793	3007	2730	11139	11960	117.4	108.2	440.09	505.85	112.8	472.97	2.068	3.21043e-21	9.1569e-20
HF10561	750	716	149	124	29.28	28.38	5.89	5.24	28.83	5.565	-2.3731	3.26086e-21	9.29209e-20
HF20852	2991	3337	1299	1393	116.77	132.25	51.32	58.92	124.51	55.12	-1.1756	3.50596e-21	9.9812e-20
HF23105	797	762	110	62	31.12	30.2	4.35	2.62	30.66	3.485	-3.1371	3.98085e-21	1.13227e-19
HF13187	248	253	2158	1627	9.68	10.03	85.26	68.81	9.855	77.035	2.9666	4.04679e-21	1.14995e-19
HF29450	0	0	5405	2936	0	0	213.54	124.18	0.001	168.86	17.3655	4.05679e-21	1.15172e-19
HF21908	33217	39141	12798	16039	1296.83	1551.23	505.63	678.37	1424.03	592	-1.2663	4.38138e-21	1.24272e-19
HF26937	3811	4414	1303	1591	148.79	174.94	51.48	67.29	161.865	59.385	-1.4466	4.47779e-21	1.26889e-19
HF30772	1817	1825	720	608	70.94	72.33	28.45	25.72	71.635	27.085	-1.4032	4.59766e-21	1.30165e-19
HF12769	2773	3103	1384	1224	108.26	122.98	54.68	51.77	115.62	53.225	-1.1192	4.65821e-21	1.31757e-19
HF12020	1493	1928	491	500	58.29	76.41	19.4	21.15	67.35	20.275	-1.732	4.81905e-21	1.36181e-19
HF21591	5229	6597	2075	1396	204.15	261.45	81.98	59.04	232.8	70.51	-1.7232	4.99343e-21	1.40978e-19
HF08433	1810	1893	7168	7974	70.66	75.02	283.2	337.26	72.84	310.23	2.0905	5.00015e-21	1.41037e-19
HF33043	5528	5684	2453	2750	215.82	225.27	96.91	116.31	220.545	106.61	-1.0487	5.21855e-21	1.47062e-19
HF00226	50	74	1329	890	1.95	2.93	52.51	37.64	2.44	45.075	4.2074	5.46878e-21	1.53972e-19
HF05936	4085	4245	2053	1656	159.48	168.24	81.11	70.04	163.86	75.575	-1.1165	5.50546e-21	1.54862e-19
HF11223	2565	2573	1005	753	100.14	101.97	39.71	31.85	101.055	35.78	-1.4979	5.60091e-21	1.57402e-19
HF04890	856	696	4334	4024	33.42	27.58	171.23	170.19	30.5	170.71	2.4847	6.09577e-21	1.71152e-19
HF42728	287	401	5	10	11.2	15.89	0.2	0.42	13.545	0.31	-5.4493	6.15758e-21	1.72729e-19
HF24132	2391	2141	887	851	93.35	84.85	35.04	35.99	89.1	35.515	-1.327	6.4256e-21	1.80082e-19
HF34873	298	303	2066	1722	11.63	12.01	81.62	72.83	11.82	77.225	2.7078	6.53645e-21	1.83021e-19
HF38498	274	518	11	8	10.7	20.53	0.43	0.34	15.615	0.385	-5.3419	6.84813e-21	1.91572e-19
HF31923	211	241	2944	7434	8.24	9.55	116.31	314.42	8.895	215.365	4.5976	7.00846e-21	1.95878e-19
HF42797	173	195	2759	1618	6.75	7.73	109	68.43	7.24	88.715	3.6151	7.04483e-21	1.96715e-19
HF29651	1992	1739	659	609	77.77	68.92	26.04	25.76	73.345	25.9	-1.5017	7.18149e-21	2.00348e-19
HF21303	1924	2358	799	700	75.12	93.45	31.57	29.61	84.285	30.59	-1.4622	7.19243e-21	2.0047e-19
HF05935	13138	11688	3069	4344	512.92	463.22	121.25	183.73	488.07	152.49	-1.6784	7.36504e-21	2.04908e-19
HF09958	1974	1683	616	566	77.07	66.7	24.34	23.94	71.885	24.14	-1.5743	7.70181e-21	2.14082e-19
HF34400	699	768	94	50	27.29	30.44	3.71	2.11	28.865	2.91	-3.3102	8.67338e-21	2.40869e-19
HF36324	418	427	38	42	16.32	16.92	1.5	1.78	16.62	1.64	-3.3412	9.43463e-21	2.61772e-19
HF08478	1334	1249	420	372	52.08	49.5	16.59	15.73	50.79	16.16	-1.6521	1.03368e-20	2.86543e-19
HF04260	250	231	1719	1535	9.76	9.15	67.92	64.92	9.455	66.42	2.8125	1.03635e-20	2.87024e-19
HF12614	2774	2665	1278	1154	108.3	105.62	50.49	48.81	106.96	49.65	-1.1072	1.05312e-20	2.91404e-19
HF25485	360	267	3038	2311	14.05	10.58	120.03	97.74	12.315	108.885	3.1443	1.09092e-20	3.01591e-19
HF08856	16	10	670	484	0.62	0.4	26.47	20.47	0.51	23.47	5.5242	1.12553e-20	3.10877e-19
HF22758	1079	1569	241	154	42.13	62.18	9.52	6.51	52.155	8.015	-2.702	1.17899e-20	3.25349e-19
HF34283	246	270	1740	2094	9.6	10.7	68.75	88.57	10.15	78.66	2.9542	1.23492e-20	3.40477e-19
HF13190	3219	3140	1588	1414	125.67	124.44	62.74	59.8	125.055	61.27	-1.0293	1.26457e-20	3.48023e-19
HF06162	411	454	19	32	16.05	17.99	0.75	1.35	17.02	1.05	-4.0188	1.31947e-20	3.62807e-19
HF10836	844	607	99	92	32.95	24.06	3.91	3.89	28.505	3.9	-2.8697	1.58707e-20	4.35605e-19
HF01893	5052	5318	1159	1688	197.24	210.76	45.79	71.39	204	58.59	-1.7998	1.72038e-20	4.71769e-19
HF00466	241	146	3176	2129	9.41	5.79	125.48	90.05	7.6	107.765	3.8257	1.77551e-20	4.86452e-19
HF12115	4113	4087	1356	1671	160.58	161.98	53.57	70.67	161.28	62.12	-1.3764	1.82353e-20	4.99161e-19
HF25625	874	724	141	149	34.12	28.69	5.57	6.3	31.405	5.935	-2.4037	1.91148e-20	5.22769e-19
HF12276	75	78	923	1285	2.93	3.09	36.47	54.35	3.01	45.41	3.9152	1.98067e-20	5.41207e-19
HF18784	189	281	2002	2049	7.38	11.14	79.1	86.66	9.26	82.88	3.1619	2.09358e-20	5.71549e-19
HF23122	91	192	2153	2724	3.55	7.61	85.06	115.21	5.58	100.135	4.1655	2.12918e-20	5.80747e-19
HF27107	2239	1974	718	537	87.41	78.23	28.37	22.71	82.82	25.54	-1.6972	2.38061e-20	6.48749e-19
HF24016	45	79	1060	1021	1.76	3.13	41.88	43.18	2.445	42.53	4.1206	2.45517e-20	6.6847e-19
HF29110	39	23	993	688	1.52	0.91	39.23	29.1	1.215	34.165	4.8135	2.62614e-20	7.14386e-19
HF02549	156	138	1237	1244	6.09	5.47	48.87	52.61	5.78	50.74	3.134	2.74688e-20	7.46288e-19
HF37513	0	0	4510	2415	0	0	178.18	102.14	0.001	140.16	17.0967	2.7483e-20	7.46288e-19
HF31834	2025	2003	875	821	79.06	79.38	34.57	34.72	79.22	34.645	-1.1932	2.8377e-20	7.69881e-19
HF07578	13081	11542	4338	2643	510.7	457.43	171.39	111.79	484.065	141.59	-1.7735	2.86862e-20	7.7758e-19
HF13457	255	174	2349	1894	9.96	6.9	92.81	80.11	8.43	86.46	3.3584	3.19681e-20	8.65773e-19
HF00833	56427	53003	26917	19169	2202.98	2100.61	1063.46	810.75	2151.8	937.105	-1.1993	3.48479e-20	9.42929e-19
HF41564	968	799	162	179	37.79	31.67	6.4	7.57	34.73	6.985	-2.3139	3.9636e-20	1.07154e-18
HF00721	216	214	7979	2669	8.43	8.48	315.24	112.88	8.455	214.06	4.6621	4.07977e-20	1.10197e-18
HF26790	1711	1626	635	616	66.8	64.44	25.09	26.05	65.62	25.57	-1.3597	4.11492e-20	1.11048e-18
HF23344	3644	3466	1372	956	142.27	137.36	54.21	40.43	139.815	47.32	-1.563	4.20696e-20	1.13432e-18
HF25243	267	372	11	6	10.42	14.74	0.43	0.25	12.58	0.34	-5.2095	4.21995e-20	1.13682e-18
HF21276	3219	3629	602	254	125.67	143.82	23.78	10.74	134.745	17.26	-2.9647	4.48136e-20	1.20618e-18
HF13835	0	0	5004	2209	0	0	197.7	93.43	0.001	145.565	17.1513	4.59913e-20	1.23679e-18
HF12667	4283	3358	1370	1348	167.21	133.08	54.13	57.01	150.145	55.57	-1.434	4.71743e-20	1.26749e-18
HF34452	578	559	73	44	22.57	22.15	2.88	1.86	22.36	2.37	-3.238	4.78265e-20	1.28388e-18
HF42622	502	502	2628	3089	19.6	19.9	103.83	130.65	19.75	117.24	2.5695	5.11022e-20	1.37061e-18
HF31616	1712	2111	671	665	66.84	83.66	26.51	28.13	75.25	27.32	-1.4617	5.19824e-20	1.393e-18
HF23774	529	627	46	69	20.65	24.85	1.82	2.92	22.75	2.37	-3.2629	5.45208e-20	1.45974e-18
HF19975	814	580	4570	4814	31.78	22.99	180.55	203.61	27.385	192.08	2.8102	5.55952e-20	1.48721e-18
HF41409	490	614	2989	2830	19.13	24.33	118.09	119.69	21.73	118.89	2.4519	5.8505e-20	1.56262e-18
HF33927	1131	1088	346	300	44.16	43.12	13.67	12.69	43.64	13.18	-1.7273	5.85165e-20	1.56262e-18
HF09682	5632	5138	2373	1751	219.88	203.63	93.75	74.06	211.755	83.905	-1.3356	5.89664e-20	1.57326e-18
HF21260	62	74	817	881	2.42	2.93	32.28	37.26	2.675	34.77	3.7002	6.10151e-20	1.6265e-18
HF33008	1838	1713	695	598	71.76	67.89	27.46	25.29	69.825	26.375	-1.4046	6.58602e-20	1.75413e-18
HF38370	273	420	3204	2570	10.66	16.65	126.59	108.7	13.655	117.645	3.1069	6.59285e-20	1.75442e-18
HF06215	481	418	2944	2398	18.78	16.57	116.31	101.42	17.675	108.865	2.6228	6.62225e-20	1.76071e-18
HF41593	1292	1359	480	432	50.44	53.86	18.96	18.27	52.15	18.615	-1.4862	6.74529e-20	1.79187e-18
HF07962	1508	1670	6322	7141	58.87	66.19	249.77	302.03	62.53	275.9	2.1415	6.95897e-20	1.84703e-18
HF15580	1071	801	79	29	41.81	31.75	3.12	1.23	36.78	2.175	-4.0798	7.08892e-20	1.87989e-18
HF05975	4216	3892	5	0	164.6	154.25	0.2	0	159.425	0.1	-10.6387	7.21369e-20	1.91132e-18
HF42110	1483	1628	558	442	57.9	64.52	22.05	18.69	61.21	20.37	-1.5873	7.34709e-20	1.94497e-18
HF39696	974	1015	286	284	38.03	40.23	11.3	12.01	39.13	11.655	-1.7473	9.14797e-20	2.41753e-18
HF39983	41650	38720	11095	5349	1626.06	1534.55	438.35	226.23	1580.31	332.29	-2.2497	9.17209e-20	2.42181e-18
HF18617	5820	5883	2835	2115	227.22	233.15	112.01	89.45	230.185	100.73	-1.1923	9.56283e-20	2.5228e-18
HF40211	16	23	606	502	0.62	0.91	23.94	21.23	0.765	22.585	4.8838	1.00889e-19	2.65931e-18
HF12123	383	423	38	25	14.95	16.76	1.5	1.06	15.855	1.28	-3.6307	1.06337e-19	2.80048e-18
HF33639	332	291	17	13	12.96	11.53	0.67	0.55	12.245	0.61	-4.3272	1.14391e-19	3.00741e-18
HF10751	1173	1202	4826	4283	45.8	47.64	190.67	181.15	46.72	185.91	1.9925	1.2031e-19	3.16032e-18
HF25167	1756	1430	486	403	68.56	56.67	19.2	17.04	62.615	18.12	-1.7889	1.25882e-19	3.30384e-18
HF41219	508	469	63	65	19.83	18.59	2.49	2.75	19.21	2.62	-2.8742	1.29587e-19	3.39816e-18
HF09208	1269	1133	354	281	49.54	44.9	13.99	11.88	47.22	12.935	-1.8681	1.30229e-19	3.41206e-18
HF42364	10985	9677	3832	2397	428.87	383.52	151.4	101.38	406.195	126.39	-1.6843	1.3143e-19	3.44059e-18
HF38439	872	912	208	229	34.04	36.14	8.22	9.69	35.09	8.955	-1.9703	1.33824e-19	3.50027e-18
HF03478	4086	3315	16770	14976	159.52	131.38	662.56	633.41	145.45	647.985	2.1554	1.35072e-19	3.52989e-18
HF34447	256	191	2167	1717	9.99	7.57	85.62	72.62	8.78	79.12	3.1717	1.40999e-19	3.68162e-18
HF02618	60	79	864	858	2.34	3.13	34.14	36.29	2.735	35.215	3.6866	1.47607e-19	3.85087e-18
HF40658	178	130	1501	1408	6.95	5.15	59.3	59.55	6.05	59.425	3.2961	1.53298e-19	3.99594e-18
HF02479	2080	1889	424	575	81.21	74.86	16.75	24.32	78.035	20.535	-1.926	1.55325e-19	4.04533e-18
HF20613	1375	1329	5153	5354	53.68	52.67	203.59	226.45	53.175	215.02	2.0157	1.71552e-19	4.46414e-18
HF40195	1307	1875	8377	8639	51.03	74.31	330.96	365.38	62.67	348.17	2.4739	1.73436e-19	4.50933e-18
HF13595	796	614	116	108	31.08	24.33	4.58	4.57	27.705	4.575	-2.5983	1.83294e-19	4.76159e-18
HF34894	1008	835	5381	4346	39.35	33.09	212.6	183.81	36.22	198.205	2.4521	1.87437e-19	4.86509e-18
HF25179	2037	1911	796	797	79.53	75.74	31.45	33.71	77.635	32.58	-1.2527	1.88575e-19	4.89048e-18
HF25226	384	487	2487	2720	14.99	19.3	98.26	115.04	17.145	106.65	2.637	1.9234e-19	4.98388e-18
HF22749	2063	1904	739	776	80.54	75.46	29.2	32.82	78	31.01	-1.3307	1.92739e-19	4.99001e-18
HF30612	268	403	2580	3173	10.46	15.97	101.93	134.2	13.215	118.065	3.1593	1.96763e-19	5.08987e-18
HF18610	687	654	113	73	26.82	25.92	4.46	3.09	26.37	3.775	-2.8043	1.97405e-19	5.10215e-18
HF11795	3569	3671	5	0	139.34	145.49	0.2	0	142.415	0.1	-10.4759	2.05584e-19	5.30908e-18
HF21075	40	69	1121	847	1.56	2.73	44.29	35.82	2.145	40.055	4.2229	2.09788e-19	5.41306e-18
HF22253	2735	2277	854	908	106.78	90.24	33.74	38.4	98.51	36.07	-1.4495	2.19831e-19	5.66743e-18
HF36204	759	670	103	58	29.63	26.55	4.07	2.45	28.09	3.26	-3.1071	2.30699e-19	5.9426e-18
HF20138	6021	5022	2506	2102	235.07	199.03	99.01	88.9	217.05	93.955	-1.208	2.40202e-19	6.18217e-18
HF34265	2310	2392	804	942	90.19	94.8	31.76	39.84	92.495	35.8	-1.3694	2.51112e-19	6.45753e-18
HF07245	218	229	1503	1793	8.51	9.08	59.38	75.83	8.795	67.605	2.9424	2.56812e-19	6.59855e-18
HF36398	644	506	8	27	25.14	20.05	0.32	1.14	22.595	0.73	-4.952	2.57364e-19	6.6072e-18
HF04058	35	12	1587	842	1.37	0.48	62.7	35.61	0.925	49.155	5.7317	2.57805e-19	6.61297e-18
HF20655	149	95	1424	1544	5.82	3.77	56.26	65.3	4.795	60.78	3.664	2.67551e-19	6.8572e-18
HF03666	3086	3397	920	1199	120.48	134.63	36.35	50.71	127.555	43.53	-1.551	2.77631e-19	7.1096e-18
HF42148	2279	2172	754	870	88.97	86.08	29.79	36.8	87.525	33.295	-1.3944	3.13266e-19	8.01542e-18
HF36032	588	661	63	28	22.96	26.2	2.49	1.18	24.58	1.835	-3.7436	3.16107e-19	8.08135e-18
HF27307	1866	1611	626	539	72.85	63.85	24.73	22.8	68.35	23.765	-1.5241	3.21226e-19	8.20536e-18
HF30919	2748	2600	1268	1223	107.29	103.04	50.1	51.73	105.165	50.915	-1.0465	3.40403e-19	8.68794e-18
HF12478	31	69	1114	1080	1.21	2.73	44.01	45.68	1.97	44.845	4.5087	3.41509e-19	8.7089e-18
HF00381	34	56	963	732	1.33	2.22	38.05	30.96	1.775	34.505	4.2809	3.49203e-19	8.89769e-18
HF20441	317	413	2896	2188	12.38	16.37	114.42	92.54	14.375	103.48	2.8477	3.54317e-19	9.02047e-18
HF43753	278	235	1727	1935	10.85	9.31	68.23	81.84	10.08	75.035	2.8961	3.64503e-19	9.27207e-18
HF10332	96	52	2444	1240	3.75	2.06	96.56	52.45	2.905	74.505	4.6807	3.65727e-19	9.29549e-18
HF09935	2270	2398	1127	1067	88.62	95.04	44.53	45.13	91.83	44.83	-1.0345	3.77796e-19	9.59426e-18
HF14045	403	627	40	48	15.73	24.85	1.58	2.03	20.29	1.805	-3.4907	4.12779e-19	1.0474e-17
HF43843	834	750	3607	3414	32.56	29.72	142.51	144.39	31.14	143.45	2.2037	4.51131e-19	1.14282e-17
HF24827	450	429	41	51	17.57	17	1.62	2.16	17.285	1.89	-3.1931	4.5173e-19	1.14339e-17
HF10245	116	148	1577	1127	4.53	5.87	62.31	47.67	5.2	54.99	3.4026	4.57301e-19	1.15653e-17
HF30280	3102	2595	715	925	121.11	102.84	28.25	39.12	111.975	33.685	-1.733	4.75445e-19	1.20142e-17
HF04526	2617	2295	1008	990	102.17	90.96	39.82	41.87	96.565	40.845	-1.2413	5.06414e-19	1.27862e-17
HF44235	2739	2532	1209	1175	106.93	100.35	47.77	49.7	103.64	48.735	-1.0886	5.26701e-19	1.32875e-17
HF27657	1106	1047	4318	4108	43.18	41.49	170.6	173.75	42.335	172.175	2.024	5.37906e-19	1.3559e-17
HF04370	117	113	1091	950	4.57	4.48	43.1	40.18	4.525	41.64	3.202	5.39075e-19	1.35772e-17
HF26676	95	101	1290	906	3.71	4	50.97	38.32	3.855	44.645	3.5337	5.4713e-19	1.37574e-17
HF18115	166	138	1252	1292	6.48	5.47	49.46	54.64	5.975	52.05	3.1229	5.59066e-19	1.40345e-17
HF13653	14139	13814	5252	3101	552	547.48	207.5	131.16	549.74	169.33	-1.6989	5.59951e-19	1.40452e-17
HF24717	633	742	140	107	24.71	29.41	5.53	4.53	27.06	5.03	-2.4275	5.80851e-19	1.45575e-17
HF34822	2294	2145	956	784	89.56	85.01	37.77	33.16	87.285	35.465	-1.2993	5.97521e-19	1.49507e-17
HF30354	2517	3351	815	982	98.27	132.81	32.2	41.53	115.54	36.865	-1.6481	6.10788e-19	1.52702e-17
HF02928	3990	5027	1946	1996	155.77	199.23	76.88	84.42	177.5	80.65	-1.1381	6.32934e-19	1.58109e-17
HF13188	3	0	816	601	0.12	0	32.24	25.42	0.06	28.83	8.9084	6.51222e-19	1.62545e-17
HF40277	46	81	981	1026	1.8	3.21	38.76	43.39	2.505	41.075	4.0354	8.03383e-19	2.00361e-17
HF24792	358	327	28	26	13.98	12.96	1.11	1.1	13.47	1.105	-3.6076	8.18356e-19	2.03929e-17
HF24810	223	200	1434	1482	8.71	7.93	56.66	62.68	8.32	59.67	2.8424	8.47718e-19	2.11074e-17
HF39106	567	508	2659	2793	22.14	20.13	105.05	118.13	21.135	111.59	2.4005	8.86142e-19	2.20282e-17
HF31403	2454	2623	1272	1121	95.81	103.95	50.26	47.41	99.88	48.835	-1.0323	8.93869e-19	2.22022e-17
HF39726	18	29	797	529	0.7	1.15	31.49	22.37	0.925	26.93	4.8636	1.01386e-18	2.51621e-17
HF23470	301182	265972	76514	111363	11758.5	10541	3022.97	4710.07	11149.7	3866.52	-1.5279	1.02213e-18	2.53469e-17
HF04969	1506	1444	578	513	58.8	57.23	22.84	21.7	58.015	22.27	-1.3813	1.06496e-18	2.63876e-17
HF28216	3130	2697	1223	983	122.2	106.89	48.32	41.58	114.545	44.95	-1.3495	1.1233e-18	2.78105e-17
HF06101	154	203	1697	1323	6.01	8.05	67.05	55.96	7.03	61.505	3.1291	1.16613e-18	2.88242e-17
HF38614	825	816	220	209	32.21	32.34	8.69	8.84	32.275	8.765	-1.8806	1.1767e-18	2.90588e-17
HF38712	5281	4463	2279	1925	206.18	176.88	90.04	81.42	191.53	85.73	-1.1597	1.17752e-18	2.90588e-17
HF32556	1256	1000	0	0	49.04	39.63	0	0	44.335	0.001	-15.4362	1.18154e-18	2.91344e-17
HF23705	3497	2584	29444	17410	136.53	102.41	1163.29	736.35	119.47	949.82	2.991	1.24107e-18	3.05285e-17
HF18556	2747	2098	626	382	107.25	83.15	24.73	16.16	95.2	20.445	-2.2192	1.26376e-18	3.10616e-17
HF05675	488	462	65	68	19.05	18.31	2.57	2.88	18.68	2.725	-2.7772	1.41822e-18	3.48302e-17
HF09316	898	739	173	174	35.06	29.29	6.84	7.36	32.175	7.1	-2.18	1.43902e-18	3.53126e-17
HF01618	2120	2345	1014	838	82.77	92.94	40.06	35.44	87.855	37.75	-1.2186	1.54286e-18	3.78304e-17
HF21144	1100	938	4585	4437	42.95	37.17	181.15	187.66	40.06	184.405	2.2026	1.58131e-18	3.87111e-17
HF10009	643	768	3329	3047	25.1	30.44	131.52	128.87	27.77	130.195	2.2291	1.61681e-18	3.95485e-17
HF05949	182	200	1309	1263	7.11	7.93	51.72	53.42	7.52	52.57	2.8054	1.76938e-18	4.32113e-17
HF18154	2668	2239	910	690	104.16	88.74	35.95	29.18	96.45	32.565	-1.5665	1.79911e-18	4.38894e-17
HF10261	10017	8969	4076	2728	391.08	355.46	161.04	115.38	373.27	138.21	-1.4334	1.80002e-18	4.38894e-17
HF23511	2823	2949	1255	922	110.21	116.87	49.58	39	113.54	44.29	-1.3581	1.80236e-18	4.39116e-17
HF06083	367	301	2324	3231	14.33	11.93	91.82	136.65	13.13	114.235	3.1211	1.83277e-18	4.46168e-17
HF17889	1726	1743	758	658	67.39	69.08	29.95	27.83	68.235	28.89	-1.2399	1.88005e-18	4.5695e-17
HF11670	1522	1432	575	505	59.42	56.75	22.72	21.36	58.085	22.04	-1.398	1.99325e-18	4.84079e-17
HF21118	162	219	1470	1472	6.32	8.68	58.08	62.26	7.5	60.17	3.0041	1.99992e-18	4.85315e-17
HF19998	4500	4264	1440	836	175.69	168.99	56.89	35.36	172.34	46.125	-1.9016	2.03646e-18	4.9379e-17
HF12594	109	155	1251	1608	4.26	6.14	49.43	68.01	5.2	58.72	3.4973	2.07523e-18	5.02791e-17
HF38747	2396	2085	907	886	93.54	82.63	35.83	37.47	88.085	36.65	-1.2651	2.14255e-18	5.1869e-17
HF44640	15902	13654	5670	3479	620.83	541.13	224.01	147.14	580.98	185.575	-1.6465	2.15474e-18	5.21229e-17
HF32511	2132	2280	468	672	83.24	90.36	18.49	28.42	86.8	23.455	-1.8878	2.21842e-18	5.36209e-17
HF00608	70	83	813	936	2.73	3.29	32.12	39.59	3.01	35.855	3.5743	2.3391e-18	5.64931e-17
HF01242	2150	2040	810	593	83.94	80.85	32	25.08	82.395	28.54	-1.5296	2.40057e-18	5.79321e-17
HF22649	170	151	1411	1149	6.64	5.98	55.75	48.6	6.31	52.175	3.0476	2.4358e-18	5.87357e-17
HF24000	4459	5183	2542	2105	174.08	205.41	100.43	89.03	189.745	94.73	-1.0022	2.54147e-18	6.11392e-17
HF25490	398	272	5776	2946	15.54	10.78	228.2	124.6	13.16	176.4	3.7446	2.62908e-18	6.31972e-17
HF39214	441	573	67	46	17.22	22.71	2.65	1.95	19.965	2.3	-3.1178	2.65831e-18	6.38496e-17
HF09219	531	532	2641	2303	20.73	21.08	104.34	97.4	20.905	100.87	2.2706	2.68265e-18	6.43837e-17
HF08754	2555	2521	799	993	99.75	99.91	31.57	42	99.83	36.785	-1.4404	2.70753e-18	6.49298e-17
HF03792	10	13	499	395	0.39	0.52	19.71	16.71	0.455	18.21	5.3227	2.80119e-18	6.71232e-17
HF04545	529	280	15	7	20.65	11.1	0.59	0.3	15.875	0.445	-5.1568	2.9204e-18	6.9925e-17
HF07082	189	264	2583	1708	7.38	10.46	102.05	72.24	8.92	87.145	3.2883	2.95663e-18	7.07371e-17
HF02702	437	530	61	68	17.06	21	2.41	2.88	19.03	2.645	-2.8469	3.16289e-18	7.56127e-17
HF18777	529	495	3356	2497	20.65	19.62	132.59	105.61	20.135	119.1	2.5644	3.24606e-18	7.75402e-17
HF15185	110	53	1884	1317	4.29	2.1	74.43	55.7	3.195	65.065	4.348	3.2621e-18	7.78626e-17
HF24764	757	597	3642	4054	29.55	23.66	143.89	171.46	26.605	157.675	2.5672	3.30804e-18	7.88976e-17
HF36209	102	105	993	871	3.98	4.16	39.23	36.84	4.07	38.035	3.2242	3.33445e-18	7.94654e-17
HF17477	322	323	2034	1670	12.57	12.8	80.36	70.63	12.685	75.495	2.5733	3.40722e-18	8.11365e-17
HF37932	4508	4442	1888	2187	176	176.05	74.59	92.5	176.025	83.545	-1.0752	3.42492e-18	8.14945e-17
HF36866	217	79	3794	2885	8.47	3.13	149.9	122.02	5.8	135.96	4.551	3.4715e-18	8.25386e-17
HF23265	832	1025	251	211	32.48	40.62	9.92	8.92	36.55	9.42	-1.9561	3.64602e-18	8.66206e-17
HF27499	836	807	158	194	32.64	31.98	6.24	8.21	32.31	7.225	-2.1609	3.68755e-18	8.75391e-17
HF27242	17	68	1974	1491	0.66	2.69	77.99	63.06	1.675	70.525	5.3959	3.86671e-18	9.1721e-17
HF32449	1701	1539	517	579	66.41	60.99	20.43	24.49	63.7	22.46	-1.5039	3.98341e-18	9.4416e-17
HF03714	152	122	1205	1148	5.93	4.84	47.61	48.55	5.385	48.08	3.1584	4.06689e-18	9.632e-17
HF29861	1695	2040	698	535	66.17	80.85	27.58	22.63	73.51	25.105	-1.55	4.07072e-18	9.63362e-17
HF34812	928	987	0	0	36.23	39.12	0	0	37.675	0.001	-15.2013	4.09065e-18	9.67329e-17
HF03862	118	176	1580	1271	4.61	6.98	62.42	53.76	5.795	58.09	3.3254	4.23596e-18	1.00092e-16
HF23891	899	901	233	254	35.1	35.71	9.21	10.74	35.405	9.975	-1.8276	4.24041e-18	1.00119e-16
HF17190	1495	1344	455	330	58.37	53.27	17.98	13.96	55.82	15.97	-1.8054	4.38199e-18	1.03383e-16
HF08758	2898	2585	1283	1165	113.14	102.45	50.69	49.27	107.795	49.98	-1.1089	4.53133e-18	1.06823e-16
HF30519	38	20	844	646	1.48	0.79	33.35	27.32	1.135	30.335	4.7402	4.53506e-18	1.06829e-16
HF20968	133	173	1857	1236	5.19	6.86	73.37	52.28	6.025	62.825	3.3823	4.84187e-18	1.13968e-16
HF42179	2444	3251	1121	948	95.42	128.84	44.29	40.1	112.13	42.195	-1.41	4.90439e-18	1.15351e-16
HF32236	39	9	1594	1083	1.52	0.36	62.98	45.81	0.94	54.395	5.8547	4.92347e-18	1.15711e-16
HF15304	40	15	933	871	1.56	0.59	36.86	36.84	1.075	36.85	5.0993	4.9928e-18	1.1725e-16
HF35323	1213	1029	166	74	47.36	40.78	6.56	3.13	44.07	4.845	-3.1852	5.03101e-18	1.18057e-16
HF11890	3411	4445	898	1266	133.17	176.16	35.48	53.55	154.665	44.515	-1.7968	5.13212e-18	1.20337e-16
HF18021	10	13	616	384	0.39	0.52	24.34	16.24	0.455	20.29	5.4788	5.13939e-18	1.20415e-16
HF31162	2487	2339	1147	1105	97.1	92.7	45.32	46.74	94.9	46.03	-1.0438	5.23431e-18	1.22545e-16
HF13390	842	777	216	195	32.87	30.79	8.53	8.25	31.83	8.39	-1.9236	5.25381e-18	1.22908e-16
HF37910	2424	2829	1266	1161	94.64	112.12	50.02	49.1	103.38	49.56	-1.0607	5.49981e-18	1.28564e-16
HF27658	492	338	34	23	19.21	13.4	1.34	0.97	16.305	1.155	-3.8193	5.7038e-18	1.33231e-16
HF26311	11085	10823	5879	4353	432.77	428.94	232.27	184.11	430.855	208.19	-1.0493	5.75965e-18	1.34433e-16
HF24524	675	935	155	158	26.35	37.06	6.12	6.68	31.705	6.4	-2.3086	5.84149e-18	1.36239e-16
HF06693	1374	1648	558	538	53.64	65.31	22.05	22.75	59.475	22.4	-1.4088	5.91561e-18	1.37863e-16
HF33475	101	95	960	854	3.94	3.77	37.93	36.12	3.855	37.025	3.2637	6.0874e-18	1.41758e-16
HF03399	2025	1784	758	738	79.06	70.7	29.95	31.21	74.88	30.58	-1.292	6.17023e-18	1.43578e-16
HF10853	2577	2941	1373	1186	100.61	116.56	54.25	50.16	108.585	52.205	-1.0566	6.26849e-18	1.45753e-16
HF12105	550	545	106	93	21.47	21.6	4.19	3.93	21.535	4.06	-2.4071	6.30813e-18	1.46563e-16
HF27424	34	16	802	649	1.33	0.63	31.69	27.45	0.98	29.57	4.9152	6.4794e-18	1.50428e-16
HF18581	3287	2795	1163	827	128.33	110.77	45.95	34.98	119.55	40.465	-1.5629	6.61597e-18	1.53483e-16
HF00554	1726	2039	798	736	67.39	80.81	31.53	31.13	74.1	31.33	-1.2419	6.77335e-18	1.57014e-16
HF39619	1580	1762	640	486	61.69	69.83	25.29	20.56	65.76	22.925	-1.5203	6.94921e-18	1.60969e-16
HF13423	930	1099	252	286	36.31	43.56	9.96	12.1	39.935	11.03	-1.8562	7.08489e-18	1.63988e-16
HF42452	3017	2257	827	589	117.79	89.45	32.67	24.91	103.62	28.79	-1.8477	7.40294e-18	1.7122e-16
HF39585	6357	5385	2530	1807	248.18	213.42	99.96	76.43	230.8	88.195	-1.3879	7.51905e-18	1.73774e-16
HF18543	0	0	1600	1712	0	0	63.21	72.41	0.001	67.81	16.0492	7.58905e-18	1.75259e-16
HF28952	759	1124	192	151	29.63	44.55	7.59	6.39	37.09	6.99	-2.4077	7.93363e-18	1.83078e-16
HF30402	1584	1460	275	401	61.84	57.86	10.86	16.96	59.85	13.91	-2.1052	7.94489e-18	1.832e-16
HF29483	1305	1581	156	277	50.95	62.66	6.16	11.72	56.805	8.94	-2.6677	8.25852e-18	1.90288e-16
HF31682	330	336	1956	1664	12.88	13.32	77.28	70.38	13.1	73.83	2.4946	8.43674e-18	1.94248e-16
HF12603	246	235	6	4	9.6	9.31	0.24	0.17	9.455	0.205	-5.5274	8.50411e-18	1.95652e-16
HF23116	3267	3860	1452	1634	127.55	152.98	57.37	69.11	140.265	63.24	-1.1492	8.99925e-18	2.06888e-16
HF00353	309	340	3	11	12.06	13.47	0.12	0.47	12.765	0.295	-5.4353	9.27248e-18	2.13009e-16
HF10205	1990	2411	9746	12844	77.69	95.55	385.05	543.23	86.62	464.14	2.4218	9.51701e-18	2.18463e-16
HF42457	0	0	1814	1445	0	0	71.67	61.12	0.001	66.395	16.0188	1.01669e-17	2.33206e-16
HF10057	371	448	3717	2383	14.48	17.76	146.85	100.79	16.12	123.82	2.9413	1.0715e-17	2.4541e-16
HF02740	86	79	832	1042	3.36	3.13	32.87	44.07	3.245	38.47	3.5674	1.15568e-17	2.64491e-16
HF33679	3028	3687	1530	1554	118.22	146.12	60.45	65.73	132.17	63.09	-1.0669	1.17828e-17	2.69463e-16
HF16809	0	3	571	610	0	0.12	22.56	25.8	0.06	24.18	8.6546	1.23564e-17	2.82369e-16
HF39697	1268	1117	379	296	49.5	44.27	14.97	12.52	46.885	13.745	-1.7702	1.30184e-17	2.97053e-16
HF41361	2078	2371	1059	940	81.13	93.97	41.84	39.76	87.55	40.8	-1.1015	1.31006e-17	2.98705e-16
HF06301	685	582	128	108	26.74	23.07	5.06	4.57	24.905	4.815	-2.3708	1.33686e-17	3.04589e-16
HF34434	0	0	1902	1360	0	0	75.15	57.52	0.001	66.335	16.0175	1.34466e-17	3.06137e-16
HF04916	0	0	2214	1298	0	0	87.47	54.9	0.001	71.185	16.1193	1.35131e-17	3.07424e-16
HF19340	1217	1380	484	405	47.51	54.69	19.12	17.13	51.1	18.125	-1.4953	1.39249e-17	3.16556e-16
HF40124	2890	2714	1245	933	112.83	107.56	49.19	39.46	110.195	44.325	-1.3139	1.44188e-17	3.27541e-16
HF16185	2560	2293	1049	1066	99.95	90.88	41.44	45.09	95.415	43.265	-1.141	1.51431e-17	3.43483e-16
HF34871	243	165	2313	1669	9.49	6.54	91.38	70.59	8.015	80.985	3.3369	1.57624e-17	3.57266e-16
HF37090	57	52	707	656	2.23	2.06	27.93	27.75	2.145	27.84	3.6981	1.60422e-17	3.63338e-16
HF16550	4850	4866	2618	2038	189.35	192.85	103.43	86.2	191.1	94.815	-1.0111	1.62521e-17	3.67819e-16
HF15741	717	655	3325	2856	27.99	25.96	131.37	120.79	26.975	126.08	2.2246	1.63664e-17	3.70132e-16
HF12036	792	878	0	0	30.92	34.8	0	0	32.86	0.001	-15.004	1.65841e-17	3.74779e-16
HF22752	159	104	1965	1305	6.21	4.12	77.63	55.19	5.165	66.41	3.6846	1.67713e-17	3.78729e-16
HF23973	719	435	4566	4683	28.07	17.24	180.4	198.07	22.655	189.235	3.0623	1.6855e-17	3.80337e-16
HF43470	0	0	1662	1376	0	0	65.66	58.2	0.001	61.93	15.9184	1.85074e-17	4.17318e-16
HF43203	79	77	791	785	3.08	3.05	31.25	33.2	3.065	32.225	3.3942	1.87217e-17	4.21839e-16
HF11402	427	407	2590	2017	16.67	16.13	102.33	85.31	16.4	93.82	2.5162	1.88349e-17	4.24076e-16
HF39105	2806	2937	987	1220	109.55	116.4	39	51.6	112.975	45.3	-1.3184	1.91047e-17	4.29834e-16
HF30176	20	93	2645	2099	0.78	3.69	104.5	88.78	2.235	96.64	5.4343	1.9213e-17	4.31954e-16
HF34979	7028	7434	1991	2865	274.38	294.62	78.66	121.17	284.5	99.915	-1.5097	1.93819e-17	4.35431e-16
HF06461	57	89	1064	844	2.23	3.53	42.04	35.7	2.88	38.87	3.7545	2.01498e-17	4.5235e-16
HF22432	4554	4168	35827	20445	177.79	165.19	1415.48	864.72	171.49	1140.1	2.733	2.05112e-17	4.59788e-16
HF31363	2890	2801	1198	843	112.83	111.01	47.33	35.65	111.92	41.49	-1.4316	2.06101e-17	4.61666e-16
HF12138	57	60	1086	677	2.23	2.38	42.91	28.63	2.305	35.77	3.9559	2.24609e-17	5.02021e-16
HF23064	231	176	1559	1499	9.02	6.98	61.59	63.4	8	62.495	2.9657	2.45989e-17	5.49005e-16
HF28986	2253	1718	477	588	87.96	68.09	18.85	24.87	78.025	21.86	-1.8356	2.67593e-17	5.96785e-16
HF14454	177	193	1316	1152	6.91	7.65	51.99	48.72	7.28	50.355	2.7901	2.74144e-17	6.1095e-16
HF39744	1539	1705	5596	5660	60.08	67.57	221.09	239.39	63.825	230.24	1.8509	2.7595e-17	6.14526e-16
HF21074	6115	6303	2685	1731	238.74	249.8	106.08	73.21	244.27	89.645	-1.4462	2.86684e-17	6.37966e-16
HF23552	440	235	3	8	17.18	9.31	0.12	0.34	13.245	0.23	-5.8477	3.01433e-17	6.70298e-16
HF18594	1217	1408	469	475	47.51	55.8	18.53	20.09	51.655	19.31	-1.4196	3.07926e-17	6.84241e-16
HF12064	200	198	1270	1256	7.81	7.85	50.18	53.12	7.83	51.65	2.7217	3.32101e-17	7.37423e-16
HF42667	954	1150	4259	4436	37.25	45.58	168.27	187.62	41.415	177.945	2.1032	3.44911e-17	7.65312e-16
HF43096	540	591	83	104	21.08	23.42	3.28	4.4	22.25	3.84	-2.5346	3.76451e-17	8.3469e-16
HF35105	272	354	22	23	10.62	14.03	0.87	0.97	12.325	0.92	-3.7438	3.78842e-17	8.39382e-16
HF01539	57	54	1082	660	2.23	2.14	42.75	27.91	2.185	35.33	4.0152	4.15895e-17	9.20813e-16
HF37936	1058	1406	332	355	41.31	55.72	13.12	15.01	48.515	14.065	-1.7863	4.17214e-17	9.23063e-16
HF33006	1550	1521	489	317	60.51	60.28	19.32	13.41	60.395	16.365	-1.8838	4.27877e-17	9.4597e-16
HF13048	2771	2614	1341	1108	108.18	103.6	52.98	46.86	105.89	49.92	-1.0849	4.28803e-17	9.47332e-16
HF08940	3165	3670	1151	1441	123.57	145.45	45.47	60.95	134.51	53.21	-1.3379	4.31482e-17	9.52563e-16
HF03074	72662	66014	21250	30247	2836.81	2616.26	839.56	1279.29	2726.53	1059.42	-1.3638	4.34535e-17	9.58612e-16
HF11940	1121	1629	10459	7076	43.77	64.56	413.22	299.28	54.165	356.25	2.7175	4.4829e-17	9.88242e-16
HF44623	1598	1382	546	447	62.39	54.77	21.57	18.91	58.58	20.24	-1.5332	4.49814e-17	9.90887e-16
HF22669	539	611	70	97	21.04	24.22	2.77	4.1	22.63	3.435	-2.7199	4.5253e-17	9.96153e-16
HF31484	713	822	169	192	27.84	32.58	6.68	8.12	30.21	7.4	-2.0294	4.58058e-17	1.0076e-15
HF05508	651	658	161	151	25.42	26.08	6.36	6.39	25.75	6.375	-2.0141	4.61053e-17	1.01345e-15
HF38243	0	0	1912	1146	0	0	75.54	48.47	0.001	62.005	15.9201	4.62369e-17	1.01562e-15
HF12904	749	804	212	212	29.24	31.86	8.38	8.97	30.55	8.675	-1.8162	4.66353e-17	1.02363e-15
HF01872	2634	2145	238	471	102.83	85.01	9.4	19.92	93.92	14.66	-2.6795	4.84583e-17	1.06289e-15
HF32137	675	556	65	95	26.35	22.04	2.57	4.02	24.195	3.295	-2.8764	5.11757e-17	1.12088e-15
HF11527	86	86	860	765	3.36	3.41	33.98	32.36	3.385	33.17	3.2927	5.33665e-17	1.16803e-15
HF19093	1274	1444	542	506	49.74	57.23	21.41	21.4	53.485	21.405	-1.3212	5.56191e-17	1.21646e-15
HF25928	1555	1708	619	672	60.71	67.69	24.46	28.42	64.2	26.44	-1.2799	5.69999e-17	1.24577e-15
HF19203	2540	3118	1297	1272	99.16	123.57	51.24	53.8	111.365	52.52	-1.0844	5.92939e-17	1.29498e-15
HF43089	1841	1560	645	617	71.87	61.83	25.48	26.1	66.85	25.79	-1.3741	6.42414e-17	1.40203e-15
HF05384	0	0	1787	1114	0	0	70.6	47.12	0.001	58.86	15.845	6.56928e-17	1.43268e-15
HF09280	0	0	1478	1192	0	0	58.39	50.42	0.001	54.405	15.7315	6.72269e-17	1.4651e-15
HF30552	891	645	149	132	34.79	25.56	5.89	5.58	30.175	5.735	-2.3955	6.96402e-17	1.51553e-15
HF27416	1734	1419	491	528	67.7	56.24	19.4	22.33	61.97	20.865	-1.5705	6.96402e-17	1.51553e-15
HF13011	3190	3105	1516	1139	124.54	123.06	59.9	48.17	123.8	54.035	-1.196	7.39088e-17	1.60728e-15
HF30479	678	927	178	136	26.47	36.74	7.03	5.75	31.605	6.39	-2.3063	7.91516e-17	1.72007e-15
HF24202	991	874	3933	3707	38.69	34.64	155.39	156.79	36.665	156.09	2.0899	7.95698e-17	1.72793e-15
HF32240	3420	3262	1421	968	133.52	129.28	56.14	40.94	131.4	48.54	-1.4367	8.03971e-17	1.74466e-15
HF24618	1031	1080	233	302	40.25	42.8	9.21	12.77	41.525	10.99	-1.9178	8.11214e-17	1.75913e-15
HF12281	12698	11933	6083	4142	495.74	472.93	240.33	175.18	484.335	207.755	-1.2211	8.12549e-17	1.76077e-15
HF38976	2650	2264	1000	752	103.46	89.73	39.51	31.81	96.595	35.66	-1.4376	8.4556e-17	1.82971e-15
HF32827	1936	2009	820	894	75.58	79.62	32.4	37.81	77.6	35.105	-1.1444	8.8252e-17	1.90834e-15
HF14420	28	13	577	691	1.09	0.52	22.8	29.23	0.805	26.015	5.0142	8.85325e-17	1.91285e-15
HF07947	1604	1496	475	565	62.62	59.29	18.77	23.9	60.955	21.335	-1.5145	8.87634e-17	1.91533e-15
HF42807	388	415	3128	2099	15.15	16.45	123.58	88.78	15.8	106.18	2.7485	8.98548e-17	1.93752e-15
HF13197	5168	4762	2095	1364	201.76	188.73	82.77	57.69	195.245	70.23	-1.4751	9.23952e-17	1.98949e-15
HF12914	493	566	2461	2796	19.25	22.43	97.23	118.26	20.84	107.745	2.3702	9.87629e-17	2.12361e-15
HF31577	675	594	3268	2734	26.35	23.54	129.11	115.63	24.945	122.37	2.2944	9.91804e-17	2.13109e-15
HF23632	496	445	2331	2683	19.36	17.64	92.09	113.48	18.5	102.785	2.474	1.01618e-16	2.18193e-15
HF32903	1992	2064	888	668	77.77	81.8	35.08	28.25	79.785	31.665	-1.3332	1.01827e-16	2.18488e-15
HF23957	2099	2948	695	404	81.95	116.83	27.46	17.09	99.39	22.275	-2.1577	1.04079e-16	2.23008e-15
HF18324	5346	5053	1882	2388	208.71	200.26	74.36	101	204.485	87.68	-1.2217	1.07256e-16	2.29654e-15
HF42212	4254	3721	1730	1902	166.08	147.47	68.35	80.44	156.775	74.395	-1.0754	1.07939e-16	2.30955e-15
HF44401	559	559	70	97	21.82	22.15	2.77	4.1	21.985	3.435	-2.6781	1.12846e-16	2.41285e-15
HF16591	20	67	2155	1115	0.78	2.66	85.14	47.16	1.72	66.15	5.2653	1.18503e-16	2.53204e-15
HF42795	3635	3086	1369	959	141.91	122.3	54.09	40.56	132.105	47.325	-1.481	1.23451e-16	2.63409e-15
HF34846	511	640	3663	2725	19.95	25.36	144.72	115.25	22.655	129.985	2.5204	1.31449e-16	2.80279e-15
HF13512	849	752	3389	3553	33.15	29.8	133.89	150.27	31.475	142.08	2.1744	1.35018e-16	2.87688e-15
HF19083	1027	986	203	271	40.1	39.08	8.02	11.46	39.59	9.74	-2.0231	1.3843e-16	2.94751e-15
HF30613	1197	801	5964	6905	46.73	31.75	235.63	292.05	39.24	263.84	2.7493	1.3906e-16	2.95886e-15
HF18088	0	0	1736	1012	0	0	68.59	42.8	0.001	55.695	15.7653	1.41616e-16	3.01115e-15
HF30208	2830	3331	1573	1318	110.49	132.01	62.15	55.74	121.25	58.945	-1.0405	1.47825e-16	3.141e-15
HF18226	1726	1226	18409	9289	67.39	48.59	727.32	392.88	57.99	560.1	3.2718	1.54505e-16	3.28065e-15
HF23295	5	0	1150	414	0.2	0	45.43	17.51	0.1	31.47	8.2978	1.55607e-16	3.30177e-15
HF07548	141	152	1037	1159	5.5	6.02	40.97	49.02	5.76	44.995	2.9656	1.5782e-16	3.34639e-15
HF01297	727	582	115	72	28.38	23.07	4.54	3.05	25.725	3.795	-2.761	1.72275e-16	3.65038e-15
HF32319	598	744	0	0	23.35	29.49	0	0	26.42	0.001	-14.6893	1.75629e-16	3.71885e-15
HF22806	959	720	118	161	37.44	28.53	4.66	6.81	32.985	5.735	-2.5239	1.79175e-16	3.79131e-15
HF30951	1102	921	295	230	43.02	36.5	11.66	9.73	39.76	10.695	-1.8944	1.82412e-16	3.85448e-15
HF29107	2974	2733	1406	1127	116.11	108.31	55.55	47.67	112.21	51.61	-1.1205	1.85839e-16	3.92419e-15
HF09067	390	298	32	27	15.23	11.81	1.26	1.14	13.52	1.2	-3.494	1.90435e-16	4.01846e-15
HF16632	557	370	3618	2988	21.75	14.66	142.94	126.38	18.205	134.66	2.8869	1.90585e-16	4.01884e-15
HF09515	887	1063	3995	3703	34.63	42.13	157.84	156.62	38.38	157.23	2.0344	1.99773e-16	4.20968e-15
HF42095	351	360	30	14	13.7	14.27	1.19	0.59	13.985	0.89	-3.9739	2.00881e-16	4.23011e-15
HF25907	3427	3422	1497	1722	133.79	135.62	59.14	72.83	134.705	65.985	-1.0296	2.11099e-16	4.43918e-15
HF12804	27	26	540	453	1.05	1.03	21.33	19.16	1.04	20.245	4.2829	2.11715e-16	4.44906e-15
HF37380	3193	2598	1261	1082	124.66	102.96	49.82	45.76	113.81	47.79	-1.2518	2.15765e-16	4.53041e-15
HF31128	240	179	1604	1474	9.37	7.09	63.37	62.34	8.23	62.855	2.9331	2.15882e-16	4.53041e-15
HF15088	2400	1895	535	282	93.7	75.1	21.14	11.93	84.4	16.535	-2.3517	2.16826e-16	4.54709e-15
HF44442	1448	1078	6196	6249	56.53	42.72	244.8	264.3	49.625	254.55	2.3588	2.29551e-16	4.81065e-15
HF02617	652	494	5074	3268	25.45	19.58	200.47	138.22	22.515	169.345	2.911	2.31782e-16	4.85408e-15
HF27393	2	0	934	623	0.08	0	36.9	26.35	0.04	31.625	9.6268	2.34164e-16	4.90062e-15
HF38357	514	494	2274	2162	20.07	19.58	89.84	91.44	19.825	90.64	2.1928	2.3453e-16	4.90491e-15
HF32738	89	88	796	812	3.47	3.49	31.45	34.34	3.48	32.895	3.2407	2.39591e-16	5.00615e-15
HF21617	107	88	2130	1014	4.18	3.49	84.15	42.89	3.835	63.52	4.0499	2.46251e-16	5.1395e-15
HF31707	123	137	967	1063	4.8	5.43	38.2	44.96	5.115	41.58	3.0231	2.47406e-16	5.16008e-15
HF40681	5579	5219	2199	2665	217.81	206.84	86.88	112.72	212.325	99.8	-1.0892	2.53416e-16	5.28184e-15
HF28117	953	930	248	159	37.21	36.86	9.8	6.72	37.035	8.26	-2.1647	2.58488e-16	5.3802e-15
HF05514	617	895	117	143	24.09	35.47	4.62	6.05	29.78	5.335	-2.4808	2.60926e-16	5.42727e-15
HF38863	26	30	491	509	1.02	1.19	19.4	21.53	1.105	20.465	4.211	2.61698e-16	5.43962e-15
HF06620	426	449	73	56	16.63	17.79	2.88	2.37	17.21	2.625	-2.7129	2.68679e-16	5.58094e-15
HF21615	2314	1985	768	514	90.34	78.67	30.34	21.74	84.505	26.04	-1.6983	2.7338e-16	5.67473e-15
HF12265	43	84	1050	908	1.68	3.33	41.48	38.4	2.505	39.94	3.995	2.79356e-16	5.79483e-15
HF07479	0	0	1475	967	0	0	58.28	40.9	0.001	49.59	15.5978	2.80325e-16	5.81099e-15
HF44422	3	0	735	434	0.12	0	29.04	18.36	0.06	23.7	8.6257	2.93481e-16	6.07959e-15
HF18157	3466	2977	1454	1103	135.32	117.98	57.45	46.65	126.65	52.05	-1.2829	2.96429e-16	6.1365e-15
HF19130	709	683	108	52	27.68	27.07	4.27	2.2	27.375	3.235	-3.081	3.01243e-16	6.23195e-15
HF28900	42	72	1265	761	1.64	2.85	49.98	32.19	2.245	41.085	4.1938	3.06403e-16	6.33441e-15
HF11872	2159	2643	1125	986	84.29	104.75	44.45	41.7	94.52	43.075	-1.1338	3.09042e-16	6.38464e-15
HF12968	1697	1465	296	438	66.25	58.06	11.69	18.53	62.155	15.11	-2.0404	3.10617e-16	6.41284e-15
HF29470	1422	1676	591	619	55.52	66.42	23.35	26.18	60.97	24.765	-1.2998	3.23096e-16	6.66599e-15
HF13078	382	314	10	1	14.91	12.44	0.4	0.04	13.675	0.22	-5.9579	3.26192e-16	6.72532e-15
HF12571	259	395	2568	2090	10.11	15.65	101.46	88.4	12.88	94.93	2.8817	3.28887e-16	6.77632e-15
HF06108	100	52	2167	1089	3.9	2.06	85.62	46.06	2.98	65.84	4.4656	3.32896e-16	6.85429e-15
HF44649	1150	886	10833	5849	44.9	35.11	428	247.38	40.005	337.69	3.0774	3.56519e-16	7.32589e-15
HF18761	35	43	579	931	1.37	1.7	22.88	39.38	1.535	31.13	4.342	3.63263e-16	7.45946e-15
HF40034	0	0	1191	1021	0	0	47.05	43.18	0.001	45.115	15.4613	3.66941e-16	7.52993e-15
HF42644	1628	1776	752	766	63.56	70.39	29.71	32.4	66.975	31.055	-1.1088	3.75308e-16	7.69647e-15
HF27489	0	0	1370	951	0	0	54.13	40.22	0.001	47.175	15.5257	3.76445e-16	7.71461e-15
HF23204	218	353	3011	2068	8.51	13.99	118.96	87.47	11.25	103.215	3.1977	3.86484e-16	7.91502e-15
HF18404	1304	1362	393	478	50.91	53.98	15.53	20.22	52.445	17.875	-1.5529	3.96899e-16	8.12289e-15
HF13196	6211	5417	1536	684	242.48	214.69	60.69	28.93	228.585	44.81	-2.3508	4.08023e-16	8.33938e-15
HF42830	2481	1985	721	459	96.86	78.67	28.49	19.41	87.765	23.95	-1.8736	4.1745e-16	8.52635e-15
HF37703	218	318	14	9	8.51	12.6	0.55	0.38	10.555	0.465	-4.5046	4.32397e-16	8.82574e-15
HF07346	46	88	2559	1002	1.8	3.49	101.1	42.38	2.645	71.74	4.7614	4.50733e-16	9.19387e-15
HF24680	323	259	1	7	12.61	10.26	0.04	0.3	11.435	0.17	-6.0718	4.56903e-16	9.31351e-15
HF42823	729	682	3156	3886	28.46	27.03	124.69	164.36	27.745	144.525	2.381	4.64618e-16	9.45815e-15
HF36010	3537	3422	1171	647	138.09	135.62	46.26	27.36	136.855	36.81	-1.8945	4.85897e-16	9.87818e-15
HF20419	1979	2197	999	1009	77.26	87.07	39.47	42.68	82.165	41.075	-1.0003	4.99189e-16	1.01417e-14
HF10252	9006	8688	26819	29651	351.6	344.32	1059.58	1254.08	347.96	1156.83	1.7332	5.00848e-16	1.01619e-14
HF29318	20494	21218	4802	7899	800.11	840.91	189.72	334.09	820.51	261.905	-1.6475	5.01449e-16	1.01673e-14
HF31820	614	574	0	0	23.97	22.75	0	0	23.36	0.001	-14.5118	5.03999e-16	1.02122e-14
HF28954	49	49	618	928	1.91	1.94	24.42	39.25	1.925	31.835	4.0477	5.1343e-16	1.03965e-14
HF03498	247	365	2180	1916	9.64	14.47	86.13	81.04	12.055	83.585	2.7936	5.15909e-16	1.04397e-14
HF21500	2076	1791	838	771	81.05	70.98	33.11	32.61	76.015	32.86	-1.21	5.19511e-16	1.05057e-14
HF09134	1213	1167	469	444	47.36	46.25	18.53	18.78	46.805	18.655	-1.3271	5.20847e-16	1.05257e-14
HF33775	2141	1837	803	822	83.59	72.8	31.73	34.77	78.195	33.25	-1.2337	5.25225e-16	1.06072e-14
HF07475	1399	1567	657	585	54.62	62.1	25.96	24.74	58.36	25.35	-1.203	5.65862e-16	1.14203e-14
HF01520	96	53	1013	1213	3.75	2.1	40.02	51.3	2.925	45.66	3.9644	5.72821e-16	1.15532e-14
HF36573	558	604	67	27	21.78	23.94	2.65	1.14	22.86	1.895	-3.5926	5.85784e-16	1.18068e-14
HF26654	646	709	2759	3001	25.22	28.1	109	126.93	26.66	117.965	2.1456	5.9684e-16	1.20217e-14
HF38072	1486	1585	684	561	58.02	62.82	27.02	23.73	60.42	25.375	-1.2516	5.99466e-16	1.20667e-14
HF23843	155	165	1421	1038	6.05	6.54	56.14	43.9	6.295	50.02	2.9902	6.48844e-16	1.3052e-14
HF13848	1991	2009	9310	6892	77.73	79.62	367.83	291.5	78.675	329.665	2.067	6.61784e-16	1.33036e-14
HF27942	0	0	2034	783	0	0	80.36	33.12	0.001	56.74	15.7921	6.903e-16	1.38677e-14
HF04291	466	463	2138	1961	18.19	18.35	84.47	82.94	18.27	83.705	2.1958	7.19481e-16	1.44444e-14
HF05029	1357	1364	4796	4339	52.98	54.06	189.48	183.52	53.52	186.5	1.801	7.23451e-16	1.45146e-14
HF13607	1420	1707	523	596	55.44	67.65	20.66	25.21	61.545	22.935	-1.4241	7.40715e-16	1.48512e-14
HF31994	937	927	293	310	36.58	36.74	11.58	13.11	36.66	12.345	-1.5703	7.58624e-16	1.52003e-14
HF07569	235	164	1544	1643	9.17	6.5	61	69.49	7.835	65.245	3.0579	7.73335e-16	1.54849e-14
HF09529	0	0	1346	860	0	0	53.18	36.37	0.001	44.775	15.4504	7.97908e-16	1.59646e-14
HF34741	190	163	1960	1237	7.42	6.46	77.44	52.32	6.94	64.88	3.2248	7.98335e-16	1.59646e-14
HF09158	869	1072	6360	4280	33.93	42.49	251.28	181.02	38.21	216.15	2.5	8.2266e-16	1.64403e-14
HF28441	4766	4278	1972	1301	186.07	169.55	77.91	55.03	177.81	66.47	-1.4196	8.41783e-16	1.68115e-14
HF42994	0	0	1637	807	0	0	64.68	34.13	0.001	49.405	15.5924	8.4803e-16	1.69252e-14
HF32921	8812	8836	1735	3000	344.03	350.19	68.55	126.88	347.11	97.715	-1.8287	8.54665e-16	1.70354e-14
HF11218	5752	5578	2186	1250	224.56	221.07	86.37	52.87	222.815	69.62	-1.6783	8.77302e-16	1.74752e-14
HF42677	42	35	548	595	1.64	1.39	21.65	25.17	1.515	23.41	3.9497	8.91073e-16	1.77379e-14
HF33435	0	0	1144	900	0	0	45.2	38.07	0.001	41.635	15.3455	9.03797e-16	1.79795e-14
HF25034	820	720	217	185	32.01	28.53	8.57	7.82	30.27	8.195	-1.8851	9.06375e-16	1.80191e-14
HF11343	4915	4144	1021	1563	191.89	164.23	40.34	66.11	178.06	53.225	-1.7422	9.14125e-16	1.81613e-14
HF13799	3	1	629	334	0.12	0.04	24.85	14.13	0.08	19.49	7.9285	9.47957e-16	1.88213e-14
HF11344	1309	1100	414	392	51.1	43.6	16.36	16.58	47.35	16.47	-1.5235	9.93995e-16	1.97225e-14
HF18192	3	0	505	451	0.12	0	19.95	19.07	0.06	19.51	8.345	1.00299e-15	1.98881e-14
HF22538	68	166	2198	1621	2.65	6.58	86.84	68.56	4.615	77.7	4.0735	1.02171e-15	2.02461e-14
HF23917	0	0	1050	929	0	0	41.48	39.29	0.001	40.385	15.3015	1.0248e-15	2.02943e-14
HF40921	374	428	38	53	14.6	16.96	1.5	2.24	15.78	1.87	-3.077	1.02661e-15	2.03168e-14
HF19898	793	923	275	243	30.96	36.58	10.86	10.28	33.77	10.57	-1.6758	1.07445e-15	2.12382e-14
HF15829	115	137	955	1131	4.49	5.43	37.73	47.84	4.96	42.785	3.1087	1.07504e-15	2.12382e-14
HF38186	3331	2574	1221	1096	130.05	102.01	48.24	46.36	116.03	47.3	-1.2946	1.07524e-15	2.12382e-14
HF08661	2637	3036	1114	1315	102.95	120.32	44.01	55.62	111.635	49.815	-1.1641	1.10057e-15	2.17244e-14
HF40100	668	747	199	161	26.08	29.61	7.86	6.81	27.845	7.335	-1.9245	1.15777e-15	2.28387e-14
HF36452	208	185	1344	1170	8.12	7.33	53.1	49.48	7.725	51.29	2.7311	1.17476e-15	2.3159e-14
HF43068	4320	3934	1968	1395	168.66	155.91	77.75	59	162.285	68.375	-1.247	1.17641e-15	2.31765e-14
HF40973	1762	1904	761	837	68.79	75.46	30.07	35.4	72.125	32.735	-1.1397	1.26833e-15	2.49713e-14
HF25540	197	223	7	5	7.69	8.84	0.28	0.21	8.265	0.245	-5.0762	1.27577e-15	2.51016e-14
HF42467	20	35	534	595	0.78	1.39	21.1	25.17	1.085	23.135	4.4143	1.29582e-15	2.54798e-14
HF38705	1200	1225	422	294	46.85	48.55	16.67	12.43	47.7	14.55	-1.713	1.34207e-15	2.63722e-14
HF08436	1080	967	256	312	42.16	38.32	10.11	13.2	40.24	11.655	-1.7877	1.38928e-15	2.72823e-14
HF18793	415	470	14	1	16.2	18.63	0.55	0.04	17.415	0.295	-5.8835	1.41295e-15	2.77294e-14
HF33467	1208	1120	452	385	47.16	44.39	17.86	16.28	45.775	17.07	-1.4231	1.41747e-15	2.78003e-14
HF43354	37	125	1990	1878	1.44	4.95	78.62	79.43	3.195	79.025	4.6284	1.47841e-15	2.89768e-14
HF13898	1605	1442	229	79	62.66	57.15	9.05	3.34	59.905	6.195	-3.2735	1.48295e-15	2.90472e-14
HF25018	8	0	740	488	0.31	0	29.24	20.64	0.155	24.94	7.33	1.53814e-15	3.01089e-14
HF10957	77	92	821	732	3.01	3.65	32.44	30.96	3.33	31.7	3.2509	1.55721e-15	3.04627e-14
HF00501	1499	1554	575	647	58.52	61.59	22.72	27.36	60.055	25.04	-1.262	1.6326e-15	3.18763e-14
HF12126	3224	3783	661	1101	125.87	149.93	26.12	46.57	137.9	36.345	-1.9238	1.65531e-15	3.22991e-14
HF39986	68	58	957	645	2.65	2.3	37.81	27.28	2.475	32.545	3.7169	1.68245e-15	3.28078e-14
HF32799	31	92	1705	1209	1.21	3.65	67.36	51.13	2.43	59.245	4.6077	1.76294e-15	3.43554e-14
HF34361	134	214	1652	1356	5.23	8.48	65.27	57.35	6.855	61.31	3.1609	1.7876e-15	3.48138e-14
HF39556	0	0	895	971	0	0	35.36	41.07	0.001	38.215	15.2219	1.88191e-15	3.66039e-14
HF01500	0	0	971	878	0	0	38.36	37.13	0.001	37.745	15.204	1.92486e-15	3.74155e-14
HF00671	3291	2839	1267	1418	128.48	112.52	50.06	59.97	120.5	55.015	-1.1311	1.92926e-15	3.74772e-14
HF09672	148	65	2576	1487	5.78	2.58	101.77	62.89	4.18	82.33	4.2998	1.97989e-15	3.84363e-14
HF33633	519	509	0	0	20.26	20.17	0	0	20.215	0.001	-14.3031	2.04815e-15	3.9711e-14
HF23861	519	414	5761	2942	20.26	16.41	227.61	124.43	18.335	176.02	3.2631	2.07659e-15	4.0237e-14
HF29491	179	125	1255	1477	6.99	4.95	49.58	62.47	5.97	56.025	3.2303	2.09461e-15	4.05348e-14
HF21247	131	131	992	891	5.11	5.19	39.19	37.68	5.15	38.435	2.8998	2.10499e-15	4.07099e-14
HF36983	340	284	1807	2285	13.27	11.26	71.39	96.64	12.265	84.015	2.7761	2.16332e-15	4.18114e-14
HF10650	724	435	0	0	28.27	17.24	0	0	22.755	0.001	-14.4739	2.19649e-15	4.24257e-14
HF42615	290	278	1664	1405	11.32	11.02	65.74	59.42	11.17	62.58	2.4861	2.23957e-15	4.32032e-14
HF27058	2236	2805	769	983	87.3	111.17	30.38	41.58	99.235	35.98	-1.4637	2.3565e-15	4.54301e-14
HF44653	128	296	3194	2339	5	11.73	126.19	98.93	8.365	112.56	3.7502	2.56411e-15	4.93705e-14
HF38836	1008	1112	207	95	39.35	44.07	8.18	4.02	41.71	6.1	-2.7735	2.60456e-15	5.01178e-14
HF05640	0	0	972	826	0	0	38.4	34.94	0.001	36.67	15.1623	2.67275e-15	5.13975e-14
HF28251	881	1044	3698	3956	34.4	41.38	146.1	167.32	37.89	156.71	2.0482	2.68729e-15	5.16447e-14
HF04579	656	723	115	55	25.61	28.65	4.54	2.33	27.13	3.435	-2.9815	2.81592e-15	5.40827e-14
HF18691	683	471	95	82	26.67	18.67	3.75	3.47	22.67	3.61	-2.6507	2.83759e-15	5.44646e-14
HF27792	1070	1376	8592	21087	41.77	54.53	339.46	891.87	48.15	615.665	3.6765	2.93337e-15	5.62677e-14
HF00276	478	452	2702	4380	18.66	17.91	106.75	185.25	18.285	146	2.9972	3.13133e-15	6.00272e-14
HF13535	78	55	1091	719	3.05	2.18	43.1	30.41	2.615	36.755	3.8131	3.13722e-15	6.01025e-14
HF43008	5175	6752	1639	2333	202.04	267.59	64.75	98.67	234.815	81.71	-1.5229	3.16872e-15	6.06679e-14
HF28302	2178	1677	704	544	85.03	66.46	27.81	23.01	75.745	25.41	-1.5758	3.18252e-15	6.08941e-14
HF44286	0	0	1172	739	0	0	46.3	31.26	0.001	38.78	15.243	3.20929e-15	6.13294e-14
HF33986	386	501	2253	2166	15.07	19.86	89.01	91.61	17.465	90.31	2.3704	3.26759e-15	6.23657e-14
HF20183	2896	2859	510	874	113.06	113.31	20.15	36.97	113.185	28.56	-1.9866	3.34036e-15	6.37149e-14
HF38561	309	295	32	31	12.06	11.69	1.26	1.31	11.875	1.285	-3.2081	3.3603e-15	6.40552e-14
HF00724	1490	1020	7923	6267	58.17	40.42	313.03	265.06	49.295	289.045	2.5518	3.44346e-15	6.55586e-14
HF33698	195	213	1228	1152	7.61	8.44	48.52	48.72	8.025	48.62	2.599	3.4787e-15	6.61884e-14
HF04038	0	0	924	813	0	0	36.51	34.39	0.001	35.45	15.1135	3.56729e-15	6.78318e-14
HF06786	0	0	1294	705	0	0	51.12	29.82	0.001	40.47	15.3046	3.63231e-15	6.90251e-14
HF18076	790	733	231	188	30.84	29.05	9.13	7.95	29.945	8.54	-1.81	3.91219e-15	7.42977e-14
HF41127	1419	1283	5006	4576	55.4	50.85	197.78	193.54	53.125	195.66	1.8809	4.14793e-15	7.87256e-14
HF30396	1893	1636	632	418	73.9	64.84	24.97	17.68	69.37	21.325	-1.7018	4.18724e-15	7.93732e-14
HF32946	522	943	4967	5971	20.38	37.37	196.24	252.54	28.875	224.39	2.9581	4.32613e-15	8.19045e-14
HF05269	144	173	1154	1004	5.62	6.86	45.59	42.46	6.24	44.025	2.8187	4.43204e-15	8.38059e-14
HF13368	2612	2068	735	429	101.98	81.96	29.04	18.14	91.97	23.59	-1.963	4.55619e-15	8.61002e-14
HF17233	6382	5371	2178	1222	249.16	212.86	86.05	51.68	231.01	68.865	-1.7461	4.74479e-15	8.96088e-14
HF42058	4910	4469	712	1351	191.69	177.12	28.13	57.14	184.405	42.635	-2.1128	4.8924e-15	9.23395e-14
HF17139	0	0	1099	710	0	0	43.42	30.03	0.001	36.725	15.1645	4.9383e-15	9.31484e-14
HF44473	148	133	1953	1078	5.78	5.27	77.16	45.59	5.525	61.375	3.4736	4.94976e-15	9.33069e-14
HF34455	0	0	1339	669	0	0	52.9	28.3	0.001	40.6	15.3092	4.95318e-15	9.33138e-14
HF09371	0	0	942	756	0	0	37.22	31.97	0.001	34.595	15.0783	5.04413e-15	9.49688e-14
HF22621	348	313	1682	1882	13.59	12.4	66.45	79.6	12.995	73.025	2.4904	5.07288e-15	9.54513e-14
HF02210	188	72	2433	2040	7.34	2.85	96.12	86.28	5.095	91.2	4.1619	5.20124e-15	9.77463e-14
HF28271	288	336	2187	1583	11.24	13.32	86.41	66.95	12.28	76.68	2.6425	5.20775e-15	9.78085e-14
HF07215	209	366	2222	2704	8.16	14.51	87.79	114.37	11.335	101.08	3.1566	5.25698e-15	9.86724e-14
HF38332	1415	1416	602	461	55.24	56.12	23.78	19.5	55.68	21.64	-1.3635	5.46056e-15	1.02431e-13
HF10032	1342	1310	592	516	52.39	51.92	23.39	21.82	52.155	22.605	-1.2062	5.51546e-15	1.03397e-13
HF10749	1989	2429	1029	1016	77.65	96.27	40.65	42.97	86.96	41.81	-1.0565	5.57509e-15	1.04451e-13
HF01648	896	1028	3715	4294	34.98	40.74	146.77	181.61	37.86	164.19	2.1166	5.59826e-15	1.04821e-13
HF00227	410	395	1860	1775	16.01	15.65	73.49	75.07	15.83	74.28	2.2303	5.82342e-15	1.08903e-13
HF30793	0	0	1465	635	0	0	57.88	26.86	0.001	42.37	15.3708	6.0293e-15	1.12638e-13
HF12199	112	182	2243	1274	4.37	7.21	88.62	53.88	5.79	71.25	3.6213	6.06508e-15	1.13215e-13
HF41586	277	170	2437	1746	10.81	6.74	96.28	73.85	8.775	85.065	3.2771	6.29066e-15	1.17354e-13
HF27134	14	10	509	328	0.55	0.4	20.11	13.87	0.475	16.99	5.1606	6.74134e-15	1.25685e-13
HF13629	319	333	36	41	12.45	13.2	1.42	1.73	12.825	1.575	-3.0255	6.8703e-15	1.28011e-13
HF08306	1278	1269	518	536	49.89	50.29	20.47	22.67	50.09	21.57	-1.2155	6.94953e-15	1.29409e-13
HF17538	216	239	1287	1230	8.43	9.47	50.85	52.02	8.95	51.435	2.5228	7.00447e-15	1.30352e-13
HF12029	195	213	1762	1198	7.61	8.44	69.61	50.67	8.025	60.14	2.9058	7.13648e-15	1.32648e-13
HF12223	224	247	9	14	8.75	9.79	0.36	0.59	9.27	0.475	-4.2866	7.18176e-15	1.33408e-13
HF07560	201	172	2183	1275	7.85	6.82	86.25	53.93	7.335	70.09	3.2563	7.35413e-15	1.36527e-13
HF38766	993	913	344	298	38.77	36.18	13.59	12.6	37.475	13.095	-1.5169	7.36033e-15	1.36559e-13
HF18172	2816	2353	967	1114	109.94	93.25	38.2	47.12	101.595	42.66	-1.2519	7.52133e-15	1.39462e-13
HF34354	791	850	3244	2846	30.88	33.69	128.17	120.37	32.285	124.27	1.9445	7.96507e-15	1.476e-13
HF17214	0	0	1312	629	0	0	51.84	26.6	0.001	39.22	15.2593	8.04906e-15	1.49066e-13
HF33168	577	659	143	95	22.53	26.12	5.65	4.02	24.325	4.835	-2.3309	8.52655e-15	1.57623e-13
HF08782	102	48	1441	1044	3.98	1.9	56.93	44.16	2.94	50.545	4.1037	8.55166e-15	1.57991e-13
HF27086	782	837	3056	3403	30.53	33.17	120.74	143.93	31.85	132.335	2.0548	8.76008e-15	1.61744e-13
HF00755	623	541	132	96	24.32	21.44	5.22	4.06	22.88	4.64	-2.3019	8.91493e-15	1.64504e-13
HF10818	172	217	1302	1158	6.72	8.6	51.44	48.98	7.66	50.21	2.7126	8.97407e-15	1.65495e-13
HF06626	815	773	263	234	31.82	30.64	10.39	9.9	31.23	10.145	-1.6222	9.05725e-15	1.66928e-13
HF09155	1153	1017	390	306	45.01	40.31	15.41	12.94	42.66	14.175	-1.5895	9.28381e-15	1.71001e-13
HF07874	177	254	1531	2190	6.91	10.07	60.49	92.63	8.49	76.56	3.1728	9.81658e-15	1.80705e-13
HF39162	1221	1422	570	515	47.67	56.36	22.52	21.78	52.015	22.15	-1.2316	1.02346e-14	1.88286e-13
HF13837	0	0	864	706	0	0	34.14	29.86	0.001	32	14.9658	1.02604e-14	1.88648e-13
HF10340	1937	1578	724	637	75.62	62.54	28.6	26.94	69.08	27.77	-1.3147	1.0721e-14	1.96997e-13
HF38457	318	322	1602	1917	12.42	12.76	63.29	81.08	12.59	72.185	2.5194	1.08525e-14	1.99295e-13
HF43612	26	32	740	434	1.02	1.27	29.24	18.36	1.145	23.8	4.3775	1.087e-14	1.99496e-13
HF09303	1159	1304	505	400	45.25	51.68	19.95	16.92	48.465	18.435	-1.3945	1.10251e-14	2.02221e-13
HF26920	25	44	573	1001	0.98	1.74	22.64	42.34	1.36	32.49	4.5783	1.1166e-14	2.04684e-13
HF40020	1728	1493	442	233	67.46	59.17	17.46	9.85	63.315	13.655	-2.2131	1.16575e-14	2.13566e-13
HF08498	785	700	220	176	30.65	27.74	8.69	7.44	29.195	8.065	-1.856	1.19536e-14	2.18858e-13
HF09580	3121	2604	1135	737	121.85	103.2	44.84	31.17	112.525	38.005	-1.566	1.21119e-14	2.21625e-13
HF25212	5459	5287	2754	1884	213.13	209.53	108.81	79.68	211.33	94.245	-1.165	1.2165e-14	2.22462e-13
HF18245	35	70	1631	758	1.37	2.77	64.44	32.06	2.07	48.25	4.5428	1.22441e-14	2.23775e-13
HF38613	1314	1277	455	521	51.3	50.61	17.98	22.04	50.955	20.01	-1.3485	1.26461e-14	2.30985e-13
HF10016	5316	6399	2599	1620	207.54	253.6	102.68	68.52	230.57	85.6	-1.4295	1.30266e-14	2.37791e-13
HF00350	5326	4712	1767	924	207.93	186.75	69.81	39.08	197.34	54.445	-1.8578	1.30914e-14	2.3869e-13
HF24977	1322	1345	620	561	51.61	53.3	24.5	23.73	52.455	24.115	-1.1211	1.32691e-14	2.41785e-13
HF37153	352	328	1841	1555	13.74	13	72.74	65.77	13.37	69.255	2.3729	1.33098e-14	2.42384e-13
HF00881	2360	2741	1060	689	92.14	108.63	41.88	29.14	100.385	35.51	-1.4992	1.3602e-14	2.47557e-13
HF33511	227	230	6	1	8.86	9.12	0.24	0.04	8.99	0.14	-6.0048	1.36869e-14	2.48953e-13
HF02400	2254	2783	1265	1096	88	110.3	49.98	46.36	99.15	48.17	-1.0415	1.37016e-14	2.49072e-13
HF09056	18	32	636	452	0.7	1.27	25.13	19.12	0.985	22.125	4.4894	1.39281e-14	2.53039e-13
HF06020	394	447	74	75	15.38	17.72	2.92	3.17	16.55	3.045	-2.4423	1.41396e-14	2.5673e-13
HF00829	3701	3253	1003	467	144.49	128.92	39.63	19.75	136.705	29.69	-2.203	1.45049e-14	2.63206e-13
HF26854	1621	1448	6884	5337	63.29	57.39	271.98	225.73	60.34	248.855	2.0441	1.45839e-14	2.64482e-13
HF39552	27	41	534	534	1.05	1.62	21.1	22.59	1.335	21.845	4.0324	1.46564e-14	2.65639e-13
HF28229	0	0	782	710	0	0	30.9	30.03	0.001	30.465	14.8949	1.47728e-14	2.6759e-13
HF17885	313	282	21	8	12.22	11.18	0.83	0.34	11.7	0.585	-4.3219	1.53661e-14	2.78172e-13
HF01327	278	169	3	2	10.85	6.7	0.12	0.08	8.775	0.1	-6.4553	1.59337e-14	2.88106e-13
HF44332	33	31	550	438	1.29	1.23	21.73	18.53	1.26	20.13	3.9979	1.60092e-14	2.89302e-13
HF41614	33	44	522	557	1.29	1.74	20.62	23.56	1.515	22.09	3.866	1.62442e-14	2.93201e-13
HF01565	1544	1536	6387	4993	60.28	60.87	252.34	211.18	60.575	231.76	1.9358	1.63058e-14	2.94139e-13
HF18683	0	0	902	639	0	0	35.64	27.03	0.001	31.335	14.9355	1.67853e-14	3.0261e-13
HF15690	319	429	2203	1866	12.45	17	87.04	78.92	14.725	82.98	2.4945	1.68531e-14	3.03653e-13
HF10682	1176	1226	332	426	45.91	48.59	13.12	18.02	47.25	15.57	-1.6015	1.7016e-14	3.06407e-13
HF39330	3571	3672	14967	23093	139.42	145.53	591.33	976.71	142.475	784.02	2.4602	1.70671e-14	3.07147e-13
HF07333	733	503	112	80	28.62	19.93	4.42	3.38	24.275	3.9	-2.6379	1.72211e-14	3.09736e-13
HF29851	935	779	3558	3615	36.5	30.87	140.57	152.9	33.685	146.735	2.123	1.83048e-14	3.29034e-13
HF16877	27	31	501	427	1.05	1.23	19.79	18.06	1.14	18.925	4.0532	1.83797e-14	3.30186e-13
HF44052	478	551	119	96	18.66	21.84	4.7	4.06	20.25	4.38	-2.2089	1.84951e-14	3.32065e-13
HF26989	1713	1446	551	619	66.88	57.31	21.77	26.18	62.095	23.975	-1.3729	1.90168e-14	3.41231e-13
HF24493	911	894	320	248	35.57	35.43	12.64	10.49	35.5	11.565	-1.6181	1.92374e-14	3.44986e-13
HF36281	782	1015	277	219	30.53	40.23	10.94	9.26	35.38	10.1	-1.8086	1.99255e-14	3.57118e-13
HF08004	0	0	965	604	0	0	38.13	25.55	0.001	31.84	14.9586	2.07011e-14	3.708e-13
HF38942	30	37	647	446	1.17	1.47	25.56	18.86	1.32	22.21	4.0726	2.09463e-14	3.74972e-13
HF14961	485	402	2179	2095	18.93	15.93	86.09	88.61	17.43	87.35	2.3252	2.28316e-14	4.08484e-13
HF02046	5600	4563	2271	1520	218.63	180.84	89.72	64.29	199.735	77.005	-1.3751	2.32609e-14	4.15921e-13
HF28034	1299	1476	5020	4389	50.71	58.5	198.33	185.63	54.605	191.98	1.8139	2.34083e-14	4.18312e-13
HF43198	319	368	1792	1549	12.45	14.58	70.8	65.51	13.515	68.155	2.3343	2.41389e-14	4.30864e-13
HF03136	4650	4215	2325	1690	181.54	167.05	91.86	71.48	174.295	81.67	-1.0937	2.455e-14	4.37946e-13
HF14208	0	0	930	592	0	0	36.74	25.04	0.001	30.89	14.9149	2.59814e-14	4.62941e-13
HF10851	327	569	0	0	12.77	22.55	0	0	17.66	0.001	-14.1082	2.61285e-14	4.65292e-13
HF42545	1058	1120	397	431	41.31	44.39	15.68	18.23	42.85	16.955	-1.3376	2.62367e-14	4.66946e-13
HF02611	6277	6274	3379	2327	245.06	248.65	133.5	98.42	246.855	115.96	-1.09	2.65032e-14	4.71414e-13
HF09820	968	932	286	182	37.79	36.94	11.3	7.7	37.365	9.5	-1.9757	2.68068e-14	4.7626e-13
HF12683	1213	1555	467	516	47.36	61.63	18.45	21.82	54.495	20.135	-1.4364	2.75121e-14	4.88224e-13
HF14793	598	365	61	53	23.35	14.47	2.41	2.24	18.91	2.325	-3.0238	2.7937e-14	4.95477e-13
HF13630	0	5	613	329	0	0.2	24.22	13.91	0.1	19.065	7.5748	3.03581e-14	5.37792e-13
HF14049	208	171	3	3	8.12	6.78	0.12	0.13	7.45	0.125	-5.8972	3.07041e-14	5.43607e-13
HF06568	1116	1255	484	488	43.57	49.74	19.12	20.64	46.655	19.88	-1.2307	3.08587e-14	5.46028e-13
HF33470	242	322	25	26	9.45	12.76	0.99	1.1	11.105	1.045	-3.4096	3.0905e-14	5.4653e-13
HF04880	477	366	17	39	18.62	14.51	0.67	1.65	16.565	1.16	-3.8359	3.15791e-14	5.58128e-13
HF22949	363	292	1765	1797	14.17	11.57	69.73	76	12.87	72.865	2.5012	3.17017e-14	5.59971e-13
HF24976	761	968	249	263	29.71	38.36	9.84	11.12	34.035	10.48	-1.6994	3.24587e-14	5.72682e-13
HF10385	590	424	4083	2737	23.03	16.8	161.31	115.76	19.915	138.535	2.7983	3.39381e-14	5.97748e-13
HF30181	500	509	114	117	19.52	20.17	4.5	4.95	19.845	4.725	-2.0704	3.63009e-14	6.38628e-13
HF33132	606	465	99	103	23.66	18.43	3.91	4.36	21.045	4.135	-2.3475	3.63933e-14	6.39885e-13
HF23131	11	30	733	504	0.43	1.19	28.96	21.32	0.81	25.14	4.9559	3.64961e-14	6.41324e-13
HF32182	193	250	1399	1251	7.53	9.91	55.27	52.91	8.72	54.09	2.633	3.65856e-14	6.42189e-13
HF14106	428	456	75	44	16.71	18.07	2.96	1.86	17.39	2.41	-2.8512	3.65873e-14	6.42189e-13
HF14391	272	434	2236	2455	10.62	17.2	88.34	103.83	13.91	96.085	2.7882	3.71974e-14	6.52522e-13
HF24196	2158	2018	6705	6238	84.25	79.98	264.91	263.83	82.115	264.37	1.6868	3.83816e-14	6.7291e-13
HF09278	3234	3406	1596	1068	126.26	134.99	63.06	45.17	130.625	54.115	-1.2713	3.94787e-14	6.91748e-13
HF16794	61	23	898	983	2.38	0.91	35.48	41.58	1.645	38.53	4.5498	4.06201e-14	7.11341e-13
HF14121	0	0	625	745	0	0	24.69	31.51	0.001	28.1	14.7783	4.09404e-14	7.16539e-13
HF12625	0	0	967	545	0	0	38.2	23.05	0.001	30.625	14.9024	4.22529e-14	7.39087e-13
HF31536	232	192	1398	1206	9.06	7.61	55.23	51.01	8.335	53.12	2.672	4.40997e-14	7.7051e-13
HF21885	6862	6263	3584	2550	267.9	248.21	141.6	107.85	258.055	124.725	-1.0489	4.44008e-14	7.75328e-13
HF20506	562	819	3466	3396	21.94	32.46	136.94	143.63	27.2	140.285	2.3667	4.46282e-14	7.78854e-13
HF14151	35550	28039	128335	105920	1387.91	1111.24	5070.35	4479.86	1249.58	4775.1	1.9341	4.50897e-14	7.86459e-13
HF23011	0	0	945	543	0	0	37.34	22.97	0.001	30.155	14.8801	4.56297e-14	7.95425e-13
HF18566	1097	945	329	354	42.83	37.45	13	14.97	40.14	13.985	-1.5212	4.6086e-14	8.02684e-13
HF28874	0	0	704	621	0	0	27.81	26.27	0.001	27.04	14.7228	4.65216e-14	8.09126e-13
HF10438	2122	2744	1160	1052	82.85	108.75	45.83	44.49	95.8	45.16	-1.085	4.87256e-14	8.46978e-13
HF05067	25	67	928	917	0.98	2.66	36.66	38.78	1.82	37.72	4.3733	4.88228e-14	8.48185e-13
HF04302	488	441	55	22	19.05	17.48	2.17	0.93	18.265	1.55	-3.5587	4.94911e-14	8.59306e-13
HF06231	34	68	921	691	1.33	2.69	36.39	29.23	2.01	32.81	4.0289	5.12602e-14	8.89519e-13
HF07846	1955	1797	849	621	76.33	71.22	33.54	26.27	73.775	29.905	-1.3027	5.1854e-14	8.99312e-13
HF41281	690	369	46	58	26.94	14.62	1.82	2.45	20.78	2.135	-3.2829	5.34092e-14	9.2576e-13
HF41979	0	0	850	548	0	0	33.58	23.18	0.001	28.38	14.7926	5.50036e-14	9.52855e-13
HF40167	0	0	871	541	0	0	34.41	22.88	0.001	28.645	14.806	5.65522e-14	9.78575e-13
HF29772	325	433	1975	2413	12.69	17.16	78.03	102.06	14.925	90.045	2.5929	5.76793e-14	9.96948e-13
HF35263	309	479	0	0	12.06	18.98	0	0	15.52	0.001	-13.9218	6.05054e-14	1.04521e-12
HF13249	92	81	743	722	3.59	3.21	29.35	30.54	3.4	29.945	3.1387	6.09798e-14	1.05281e-12
HF07451	295	292	1423	1432	11.52	11.57	56.22	60.57	11.545	58.395	2.3386	6.14352e-14	1.06007e-12
HF40919	0	4	531	313	0	0.16	20.98	13.24	0.08	17.11	7.7406	6.33297e-14	1.09214e-12
HF28213	2109	2196	284	561	82.34	87.03	11.22	23.73	84.685	17.475	-2.2768	6.47777e-14	1.11648e-12
HF24295	913	1260	199	286	35.64	49.94	7.86	12.1	42.79	9.98	-2.1002	6.48559e-14	1.1172e-12
HF11732	5	0	509	335	0.2	0	20.11	14.17	0.1	17.14	7.4212	6.57151e-14	1.13137e-12
HF23974	438	501	2112	1884	17.1	19.86	83.44	79.68	18.48	81.56	2.1419	6.70167e-14	1.15243e-12
HF19714	1790	1927	836	922	69.88	76.37	33.03	39	73.125	36.015	-1.0218	6.70846e-14	1.15243e-12
HF16246	69	72	668	617	2.69	2.85	26.39	26.1	2.77	26.245	3.2441	6.70895e-14	1.15243e-12
HF21479	36	35	621	437	1.41	1.39	24.53	18.48	1.4	21.505	3.9412	6.73381e-14	1.15605e-12
HF07490	345	242	27	19	13.47	9.59	1.07	0.8	11.53	0.935	-3.6243	6.85081e-14	1.17548e-12
HF27363	307	467	3120	2175	11.99	18.51	123.27	91.99	15.25	107.63	2.8192	6.90618e-14	1.18432e-12
HF17045	5339	4544	2603	1945	208.44	180.09	102.84	82.26	194.265	92.55	-1.0697	7.01291e-14	1.20194e-12
HF20855	311	285	31	36	12.14	11.3	1.22	1.52	11.72	1.37	-3.0967	7.04102e-14	1.20608e-12
HF20893	59	77	814	615	2.3	3.05	32.16	26.01	2.675	29.085	3.4427	7.20107e-14	1.23281e-12
HF18802	54	50	725	521	2.11	1.98	28.64	22.04	2.045	25.34	3.6312	7.56034e-14	1.29359e-12
HF18959	1997	1964	544	768	77.97	77.84	21.49	32.48	77.905	26.985	-1.5296	7.57331e-14	1.29509e-12
HF33202	2154	1872	885	936	84.09	74.19	34.97	39.59	79.14	37.28	-1.086	7.66729e-14	1.31042e-12
HF28517	0	0	651	601	0	0	25.72	25.42	0.001	25.57	14.6422	7.74006e-14	1.32212e-12
HF01348	2888	2672	902	1212	112.75	105.9	35.64	51.26	109.325	43.45	-1.3312	7.82157e-14	1.3353e-12
HF03179	711	939	200	233	27.76	37.21	7.9	9.85	32.485	8.875	-1.872	8.05272e-14	1.374e-12
HF15429	27	40	537	474	1.05	1.59	21.22	20.05	1.32	20.635	3.9665	8.33613e-14	1.42156e-12
HF18783	271	266	1652	1288	10.58	10.54	65.27	54.48	10.56	59.875	2.5033	8.56979e-14	1.46058e-12
HF04896	136	186	1089	1220	5.31	7.37	43.02	51.6	6.34	47.31	2.8996	8.5745e-14	1.46058e-12
HF18338	428	499	2050	1897	16.71	19.78	80.99	80.23	18.245	80.61	2.1435	8.67127e-14	1.47624e-12
HF13944	0	0	594	651	0	0	23.47	27.53	0.001	25.5	14.6382	8.80059e-14	1.49576e-12
HF26826	1946	1730	769	844	75.97	68.56	30.38	35.7	72.265	33.04	-1.1291	8.81296e-14	1.49695e-12
HF25449	0	0	733	543	0	0	28.96	22.97	0.001	25.965	14.6643	8.81737e-14	1.49695e-12
HF11457	1464	1668	776	683	57.16	66.11	30.66	28.89	61.635	29.775	-1.0496	8.9379e-14	1.51657e-12
HF36993	516	594	2269	2519	20.15	23.54	89.65	106.54	21.845	98.095	2.1669	9.01449e-14	1.52871e-12
HF32899	969	1221	369	394	37.83	48.39	14.58	16.66	43.11	15.62	-1.4646	9.8218e-14	1.66377e-12
HF43292	3378	3561	1354	1731	131.88	141.13	53.49	73.21	136.505	63.35	-1.1075	9.85331e-14	1.66819e-12
HF33637	2213	2130	869	1041	86.4	84.42	34.33	44.03	85.41	39.18	-1.1243	1.02341e-13	1.73171e-12
HF43682	0	0	640	577	0	0	25.29	24.4	0.001	24.845	14.6007	1.02498e-13	1.7334e-12
HF23491	0	1	1769	1139	0	0.04	69.89	48.17	0.02	59.03	11.5272	1.0286e-13	1.73856e-12
HF17848	365	330	0	0	14.25	13.08	0	0	13.665	0.001	-13.7382	1.08159e-13	1.8261e-12
HF12147	981	946	371	370	38.3	37.49	14.66	15.65	37.895	15.155	-1.3222	1.09982e-13	1.85585e-12
HF17742	582	702	4731	2905	22.72	27.82	186.92	122.87	25.27	154.895	2.6158	1.11533e-13	1.88099e-12
HF35242	98	74	830	1431	3.83	2.93	32.79	60.52	3.38	46.655	3.7869	1.13039e-13	1.90534e-12
HF36548	6	0	510	359	0.23	0	20.15	15.18	0.115	17.665	7.2631	1.13231e-13	1.90752e-12
HF40430	40245	38707	22113	14359	1571.21	1534.03	873.66	607.31	1552.62	740.485	-1.0682	1.14334e-13	1.92505e-12
HF28021	297	237	26	22	11.6	9.39	1.03	0.93	10.495	0.98	-3.4208	1.15241e-13	1.93925e-12
HF20948	0	0	550	689	0	0	21.73	29.14	0.001	25.435	14.6345	1.16784e-13	1.96414e-12
HF36206	0	0	955	473	0	0	37.73	20.01	0.001	28.87	14.8173	1.17193e-13	1.96905e-12
HF13464	0	0	648	557	0	0	25.6	23.56	0.001	24.58	14.5852	1.17205e-13	1.96905e-12
HF16558	1963	1743	286	82	76.64	69.08	11.3	3.47	72.86	7.385	-3.3025	1.19034e-13	1.99867e-12
HF04898	466	730	95	110	18.19	28.93	3.75	4.65	23.56	4.2	-2.4879	1.21814e-13	2.04199e-12
HF22097	174	200	1130	1036	6.79	7.93	44.64	43.82	7.36	44.23	2.5872	1.22704e-13	2.05579e-12
HF25646	1880	1345	554	502	73.4	53.3	21.89	21.23	63.35	21.56	-1.555	1.23429e-13	2.0668e-12
HF14563	1553	1173	449	313	60.63	46.49	17.74	13.24	53.56	15.49	-1.7898	1.26591e-13	2.11858e-12
HF29351	1447	1949	679	521	56.49	77.24	26.83	22.04	66.865	24.435	-1.4523	1.2815e-13	2.1435e-12
HF29534	170	292	1913	1646	6.64	11.57	75.58	69.62	9.105	72.6	2.9952	1.31313e-13	2.1928e-12
HF29663	0	0	724	512	0	0	28.6	21.65	0.001	25.125	14.6168	1.33069e-13	2.22092e-12
HF08133	0	0	658	538	0	0	26	22.75	0.001	24.375	14.5731	1.34149e-13	2.23772e-12
HF17839	179	257	1882	1326	6.99	10.19	74.36	56.08	8.59	65.22	2.9246	1.34646e-13	2.24479e-12
HF38041	282	194	2342	1544	11.01	7.69	92.53	65.3	9.35	78.915	3.0773	1.36579e-13	2.27577e-12
HF03388	0	0	610	565	0	0	24.1	23.9	0.001	24	14.5507	1.41122e-13	2.35018e-12
HF01127	59512	58863	12637	23133	2323.42	2332.85	499.27	978.4	2328.14	738.835	-1.6559	1.42062e-13	2.36455e-12
HF03178	595	387	3301	2811	23.23	15.34	130.42	118.89	19.285	124.655	2.6924	1.43613e-13	2.38908e-12
HF24574	2424	1941	9050	7681	94.64	76.93	357.55	324.87	85.785	341.21	1.9919	1.46254e-13	2.43168e-12
HF17700	52	87	770	782	2.03	3.45	30.42	33.07	2.74	31.745	3.5343	1.49682e-13	2.48732e-12
HF27740	0	0	615	553	0	0	24.3	23.39	0.001	23.845	14.5414	1.51557e-13	2.51711e-12
HF37771	20	38	621	476	0.78	1.51	24.53	20.13	1.145	22.33	4.2856	1.57146e-13	2.60853e-12
HF10421	20	5	818	456	0.78	0.2	32.32	19.29	0.49	25.805	5.7187	1.57433e-13	2.61187e-12
HF17171	161	227	8	6	6.29	9	0.32	0.25	7.645	0.285	-4.7455	1.58355e-13	2.62573e-12
HF15567	0	0	756	489	0	0	29.87	20.68	0.001	25.275	14.6254	1.59897e-13	2.64986e-12
HF08516	1132	648	141	162	44.19	25.68	5.57	6.85	34.935	6.21	-2.492	1.63832e-13	2.71362e-12
HF33215	168	382	11	10	6.56	15.14	0.43	0.42	10.85	0.425	-4.6741	1.68607e-13	2.79119e-12
HF13180	7	0	477	419	0.27	0	18.85	17.72	0.135	18.285	7.0816	1.69936e-13	2.81166e-12
HF39073	0	0	707	497	0	0	27.93	21.02	0.001	24.475	14.579	1.72692e-13	2.85572e-12
HF04925	359	239	4946	2172	14.02	9.47	195.41	91.86	11.745	143.635	3.6123	1.74666e-13	2.88525e-12
HF06956	0	0	701	492	0	0	27.7	20.81	0.001	24.255	14.566	1.88932e-13	3.11922e-12
HF08151	0	0	637	516	0	0	25.17	21.82	0.001	23.495	14.5201	1.92245e-13	3.17219e-12
HF42093	682	517	2856	3074	26.63	20.49	112.84	130.01	23.56	121.425	2.3657	1.94783e-13	3.21233e-12
HF23702	1225	1016	424	389	47.83	40.27	16.75	16.45	44.05	16.6	-1.408	1.98262e-13	3.26619e-12
HF44097	1223	1291	498	341	47.75	51.16	19.68	14.42	49.455	17.05	-1.5363	2.06579e-13	3.40138e-12
HF24662	1486	1343	610	628	58.02	53.23	24.1	26.56	55.625	25.33	-1.1349	2.07393e-13	3.41295e-12
HF31289	890	1300	52	146	34.75	51.52	2.05	6.18	43.135	4.115	-3.3899	2.1058e-13	3.46352e-12
HF33137	350	471	2055	1982	13.66	18.67	81.19	83.83	16.165	82.51	2.3517	2.11424e-13	3.47554e-12
HF15979	3516	3188	1305	1642	137.27	126.35	51.56	69.45	131.81	60.505	-1.1233	2.11558e-13	3.47587e-12
HF09588	2479	2290	1147	809	96.78	90.76	45.32	34.22	93.77	39.77	-1.2374	2.12828e-13	3.49486e-12
HF15760	680	468	113	96	26.55	18.55	4.46	4.06	22.55	4.26	-2.4042	2.13128e-13	3.4979e-12
HF07511	870	827	291	210	33.97	32.78	11.5	8.88	33.375	10.19	-1.7116	2.1541e-13	3.53156e-12
HF25493	980	943	334	368	38.26	37.37	13.2	15.56	37.815	14.38	-1.3949	2.26135e-13	3.70343e-12
HF00397	398	434	1801	1688	15.54	17.2	71.16	71.39	16.37	71.275	2.1223	2.28613e-13	3.742e-12
HF27780	4	0	468	304	0.16	0	18.49	12.86	0.08	15.675	7.6142	2.30283e-13	3.76733e-12
HF18014	156	282	1707	1992	6.09	11.18	67.44	84.25	8.635	75.845	3.1348	2.38002e-13	3.89153e-12
HF31126	1330	1347	653	549	51.92	53.38	25.8	23.22	52.65	24.51	-1.1031	2.44501e-13	3.99564e-12
HF24638	0	0	686	471	0	0	27.1	19.92	0.001	23.51	14.521	2.66515e-13	4.35308e-12
HF11739	0	0	590	512	0	0	23.31	21.65	0.001	22.48	14.4564	2.70411e-13	4.41436e-12
HF24962	2490	2153	1194	988	97.21	85.33	47.17	41.79	91.27	44.48	-1.037	2.71723e-13	4.4334e-12
HF17995	472	476	1905	1925	18.43	18.86	75.26	81.42	18.645	78.34	2.071	2.7679e-13	4.51127e-12
HF05388	1230	1348	497	563	48.02	53.42	19.64	23.81	50.72	21.725	-1.2232	2.80508e-13	4.56943e-12
HF10125	365	362	1759	2353	14.25	14.35	69.5	99.52	14.3	84.51	2.5631	2.80704e-13	4.57018e-12
HF42602	484	866	57	97	18.9	34.32	2.25	4.1	26.61	3.175	-3.0671	2.86236e-13	4.65529e-12
HF41401	690	795	192	230	26.94	31.51	7.59	9.73	29.225	8.66	-1.7548	2.92645e-13	4.75447e-12
HF32279	1202	1299	549	415	46.93	51.48	21.69	17.55	49.205	19.62	-1.3265	2.9421e-13	4.77736e-12
HF33545	3495	3749	1446	791	136.45	148.58	57.13	33.46	142.515	45.295	-1.6537	2.94491e-13	4.77939e-12
HF21153	1341	1388	623	470	52.35	55.01	24.61	19.88	53.68	22.245	-1.2709	2.99089e-13	4.85142e-12
HF33129	1461	1385	642	482	57.04	54.89	25.36	20.39	55.965	22.875	-1.2908	3.06153e-13	4.96337e-12
HF32659	420	499	1949	2023	16.4	19.78	77	85.56	18.09	81.28	2.1677	3.13852e-13	5.0855e-12
HF33838	24	27	426	388	0.94	1.07	16.83	16.41	1.005	16.62	4.0477	3.33224e-13	5.39367e-12
HF14632	0	0	624	476	0	0	24.65	20.13	0.001	22.39	14.4506	3.33749e-13	5.39932e-12
HF09279	21	28	797	381	0.82	1.11	31.49	16.11	0.965	23.8	4.6243	3.35079e-13	5.41796e-12
HF00562	642	525	3337	2483	25.06	20.81	131.84	105.02	22.935	118.43	2.3684	3.58242e-13	5.78332e-12
HF02763	1771	2370	921	727	69.14	93.93	36.39	30.75	81.535	33.57	-1.2802	3.69203e-13	5.95712e-12
HF10967	442	578	93	110	17.26	22.91	3.67	4.65	20.085	4.16	-2.2715	3.75367e-13	6.05338e-12
HF36510	1740	2158	973	874	67.93	85.53	38.44	36.97	76.73	37.705	-1.025	3.77394e-13	6.08287e-12
HF27127	906	854	205	276	35.37	33.85	8.1	11.67	34.61	9.885	-1.8079	3.79757e-13	6.11773e-12
HF42251	158	215	1164	1206	6.17	8.52	45.99	51.01	7.345	48.5	2.7232	3.80026e-13	6.11883e-12
HF07216	328	256	1678	1531	12.81	10.15	66.3	64.75	11.48	65.525	2.5129	3.83636e-13	6.17371e-12
HF11637	309	261	32	19	12.06	10.34	1.26	0.8	11.2	1.03	-3.4428	3.87038e-13	6.22518e-12
HF20453	31	73	927	775	1.21	2.89	36.62	32.78	2.05	34.7	4.0812	3.9174e-13	6.29749e-12
HF33302	29153	26508	11567	5754	1138.17	1050.56	457	243.36	1094.37	350.18	-1.6439	3.94811e-13	6.34353e-12
HF28078	37	38	503	440	1.44	1.51	19.87	18.61	1.475	19.24	3.7053	3.97334e-13	6.37737e-12
HF13536	361	498	3026	2086	14.09	19.74	119.55	88.23	16.915	103.89	2.6187	3.98739e-13	6.39656e-12
HF23523	1990	1645	785	798	77.69	65.19	31.01	33.75	71.44	32.38	-1.1416	4.00891e-13	6.42772e-12
HF42199	483	503	129	116	18.86	19.93	5.1	4.91	19.395	5.005	-1.9542	4.03784e-13	6.4707e-12
HF18587	73	57	1001	606	2.85	2.26	39.55	25.63	2.555	32.59	3.673	4.26469e-13	6.83066e-12
HF39636	124	128	844	814	4.84	5.07	33.35	34.43	4.955	33.89	2.7739	4.32642e-13	6.92589e-12
HF04040	52	103	912	955	2.03	4.08	36.03	40.39	3.055	38.21	3.6447	4.60553e-13	7.36885e-12
HF25932	1029	859	303	205	40.17	34.04	11.97	8.67	37.105	10.32	-1.8462	4.71182e-13	7.53103e-12
HF29968	0	0	627	449	0	0	24.77	18.99	0.001	21.88	14.4173	4.71574e-13	7.53336e-12
HF21060	1577	1226	545	488	61.57	48.59	21.53	20.64	55.08	21.085	-1.3853	4.7765e-13	7.62246e-12
HF17899	0	0	495	546	0	0	19.56	23.09	0.001	21.325	14.3803	4.804e-13	7.66234e-12
HF16406	433	435	51	78	16.9	17.24	2.01	3.3	17.07	2.655	-2.6847	4.94406e-13	7.88162e-12
HF12290	9618	8829	3264	4602	375.5	349.91	128.96	194.64	362.705	161.8	-1.1646	4.95372e-13	7.89291e-12
HF33478	739	915	290	258	28.85	36.26	11.46	10.91	32.555	11.185	-1.5413	4.99962e-13	7.96189e-12
HF22617	575	763	155	92	22.45	30.24	6.12	3.89	26.345	5.005	-2.3961	5.04742e-13	8.03383e-12
HF42838	1029	1219	323	410	40.17	48.31	12.76	17.34	44.24	15.05	-1.5556	5.05174e-13	8.03652e-12
HF14998	31	73	891	783	1.21	2.89	35.2	33.12	2.05	34.16	4.0586	5.11275e-13	8.12934e-12
HF01354	38	50	517	523	1.48	1.98	20.43	22.12	1.73	21.275	3.6203	5.18253e-13	8.23174e-12
HF15250	35	14	547	670	1.37	0.55	21.61	28.34	0.96	24.975	4.7013	5.19253e-13	8.24334e-12
HF30539	0	0	461	603	0	0	18.21	25.5	0.001	21.855	14.4157	5.35289e-13	8.49351e-12
HF14890	61	50	904	543	2.38	1.98	35.72	22.97	2.18	29.345	3.7507	5.38701e-13	8.54321e-12
HF36502	5	10	448	262	0.2	0.4	17.7	11.08	0.3	14.39	5.584	5.43206e-13	8.61019e-12
HF30804	6647	6928	41528	24103	259.51	274.57	1640.72	1019.43	267.04	1330.08	2.3164	5.45172e-13	8.63689e-12
HF39757	91	63	868	694	3.55	2.5	34.29	29.35	3.025	31.82	3.3949	5.4566e-13	8.64013e-12
HF15788	797	710	253	242	31.12	28.14	10	10.24	29.63	10.12	-1.5498	5.47345e-13	8.66233e-12
HF24830	267	115	2945	1990	10.42	4.56	116.35	84.17	7.49	100.26	3.7426	5.48833e-13	8.68138e-12
HF27511	0	0	486	539	0	0	19.2	22.8	0.001	21	14.3581	5.59661e-13	8.84809e-12
HF41280	3301	3470	1388	1761	128.87	137.52	54.84	74.48	133.195	64.66	-1.0426	5.60183e-13	8.85176e-12
HF20196	1471	1187	355	462	57.43	47.04	14.03	19.54	52.235	16.785	-1.6378	5.67391e-13	8.96103e-12
HF01708	1701	1361	639	591	66.41	53.94	25.25	25	60.175	25.125	-1.26	5.79277e-13	9.14402e-12
HF38254	107	86	872	721	4.18	3.41	34.45	30.49	3.795	32.47	3.0969	5.80125e-13	9.15269e-12
HF06642	1238	1027	4508	5644	48.33	40.7	178.11	238.71	44.515	208.41	2.2271	5.84371e-13	9.21342e-12
HF42040	1116	868	298	320	43.57	34.4	11.77	13.53	38.985	12.65	-1.6238	5.84577e-13	9.21342e-12
HF03449	0	0	475	548	0	0	18.77	23.18	0.001	20.975	14.3564	6.03086e-13	9.50024e-12
HF34783	3701	3057	1789	1452	144.49	121.15	70.68	61.41	132.82	66.045	-1.008	6.17434e-13	9.72125e-12
HF03135	183	220	1166	1075	7.14	8.72	46.07	45.47	7.93	45.77	2.529	6.22474e-13	9.79556e-12
HF03678	562	482	111	67	21.94	19.1	4.39	2.83	20.52	3.61	-2.507	6.3248e-13	9.94789e-12
HF34565	1630	1316	566	591	63.64	52.16	22.36	25	57.9	23.68	-1.2899	6.32948e-13	9.95014e-12
HF28038	640	732	2528	2560	24.99	29.01	99.88	108.27	27	104.075	1.9466	6.39052e-13	1.00409e-11
HF17261	281	184	1576	1881	10.97	7.29	62.27	79.56	9.13	70.915	2.9574	6.78862e-13	1.0661e-11
HF07064	376	376	1840	1526	14.68	14.9	72.7	64.54	14.79	68.62	2.214	6.8108e-13	1.06903e-11
HF13613	0	0	512	481	0	0	20.23	20.34	0.001	20.285	14.3081	6.92554e-13	1.08648e-11
HF41646	327	261	0	0	12.77	10.34	0	0	11.555	0.001	-13.4962	6.94407e-13	1.08883e-11
HF19087	2443	2377	842	1115	95.38	94.21	33.27	47.16	94.795	40.215	-1.2371	7.0502e-13	1.10434e-11
HF04223	0	9	517	477	0	0.36	20.43	20.17	0.18	20.3	6.8173	7.12833e-13	1.116e-11
HF04757	1195	1364	4284	4842	46.65	54.06	169.26	204.79	50.355	187.025	1.893	7.36965e-13	1.1532e-11
HF12821	0	0	605	424	0	0	23.9	17.93	0.001	20.915	14.3523	7.54341e-13	1.17978e-11
HF42553	32	103	1376	1242	1.25	4.08	54.36	52.53	2.665	53.445	4.3258	7.58233e-13	1.18526e-11
HF18626	446	380	85	73	17.41	15.06	3.36	3.09	16.235	3.225	-2.3317	7.6545e-13	1.19593e-11
HF32293	0	0	411	704	0	0	16.24	29.78	0.001	23.01	14.49	7.77334e-13	1.21326e-11
HF01261	849	839	327	260	33.15	33.25	12.92	11	33.2	11.96	-1.473	7.78771e-13	1.21488e-11
HF03311	7	0	371	563	0.27	0	14.66	23.81	0.135	19.235	7.1546	7.82648e-13	1.22031e-11
HF30585	644	794	233	187	25.14	31.47	9.21	7.91	28.305	8.56	-1.7254	7.92334e-13	1.23478e-11
HF00683	84	65	750	637	3.28	2.58	29.63	26.94	2.93	28.285	3.2711	7.95679e-13	1.23936e-11
HF33162	668	814	2864	2714	26.08	32.26	113.15	114.79	29.17	113.97	1.9661	8.16941e-13	1.27183e-11
HF34770	19	49	1010	582	0.74	1.94	39.9	24.62	1.34	32.26	4.5894	8.24079e-13	1.28229e-11
HF13122	1043	758	147	55	40.72	30.04	5.81	2.33	35.38	4.07	-3.1198	8.36611e-13	1.30113e-11
HF02578	165	155	988	913	6.44	6.14	39.03	38.62	6.29	38.825	2.6259	8.44502e-13	1.31273e-11
HF09243	39	28	657	429	1.52	1.11	25.96	18.14	1.315	22.05	4.0676	8.65039e-13	1.34397e-11
HF44464	65	134	1083	1183	2.54	5.31	42.79	50.03	3.925	46.41	3.5637	9.03515e-13	1.4002e-11
HF41323	0	0	599	413	0	0	23.67	17.47	0.001	20.57	14.3283	9.18122e-13	1.42211e-11
HF03452	4340	3247	1466	860	169.44	128.68	57.92	36.37	149.06	47.145	-1.6607	9.40308e-13	1.45574e-11
HF40325	1059	952	414	386	41.34	37.73	16.36	16.33	39.535	16.345	-1.2743	9.95112e-13	1.5398e-11
HF32365	164	209	4	8	6.4	8.28	0.16	0.34	7.34	0.25	-4.8758	1.00278e-12	1.55088e-11
HF10414	0	0	767	371	0	0	30.3	15.69	0.001	22.995	14.489	1.01012e-12	1.56066e-11
HF42763	363	485	84	65	14.17	19.22	3.32	2.75	16.695	3.035	-2.4596	1.01715e-12	1.57073e-11
HF30567	0	0	647	393	0	0	25.56	16.62	0.001	21.09	14.3643	1.02678e-12	1.584e-11
HF41789	21	29	621	364	0.82	1.15	24.53	15.4	0.985	19.965	4.3412	1.11975e-12	1.72656e-11
HF03361	90	96	701	687	3.51	3.8	27.7	29.06	3.655	28.38	2.9569	1.15832e-12	1.78422e-11
HF15878	963	1088	228	331	37.6	43.12	9.01	14	40.36	11.505	-1.8107	1.16532e-12	1.7941e-11
HF30633	0	0	683	376	0	0	26.98	15.9	0.001	21.44	14.388	1.20714e-12	1.85662e-11
HF21412	245	257	1274	1162	9.57	10.19	50.33	49.15	9.88	49.74	2.3318	1.24381e-12	1.91206e-11
HF02625	848	1022	3528	3151	33.11	40.5	139.39	133.27	36.805	136.33	1.8891	1.24819e-12	1.91782e-11
HF30904	97	157	1013	1396	3.79	6.22	40.02	59.04	5.005	49.53	3.3069	1.26655e-12	1.94505e-11
HF26388	1413	1166	524	513	55.17	46.21	20.7	21.7	50.69	21.2	-1.2576	1.28033e-12	1.96523e-11
HF28138	32	26	423	881	1.25	1.03	16.71	37.26	1.14	26.985	4.5651	1.28882e-12	1.97727e-11
HF34424	87	42	921	861	3.4	1.66	36.39	36.42	2.53	36.405	3.8469	1.33405e-12	2.04461e-11
HF02713	2330	1991	1023	738	90.97	78.91	40.42	31.21	84.94	35.815	-1.2459	1.37579e-12	2.10752e-11
HF06598	0	0	598	388	0	0	23.63	16.41	0.001	20.02	14.2892	1.37823e-12	2.1102e-11
HF15954	1231	1248	563	585	48.06	49.46	22.24	24.74	48.76	23.49	-1.0537	1.38515e-12	2.11973e-11
HF29992	1251	1552	644	542	48.84	61.51	25.44	22.92	55.175	24.18	-1.1902	1.43057e-12	2.18814e-11
HF15920	293	255	36	28	11.44	10.11	1.42	1.18	10.775	1.3	-3.0511	1.44533e-12	2.20961e-11
HF29644	1514	1304	653	576	59.11	51.68	25.8	24.36	55.395	25.08	-1.1432	1.4585e-12	2.22752e-11
HF30716	375	258	2238	4856	14.64	10.23	88.42	205.38	12.435	146.9	3.5624	1.49582e-12	2.28338e-11
HF00970	878	730	4386	9029	34.28	28.93	173.29	381.88	31.605	277.585	3.1347	1.51338e-12	2.30904e-11
HF00877	1806	1596	851	696	70.51	63.25	33.62	29.44	66.88	31.53	-1.0848	1.52379e-12	2.32376e-11
HF05786	615	500	2502	3156	24.01	19.82	98.85	133.48	21.915	116.165	2.4062	1.55782e-12	2.37329e-11
HF08711	349	363	50	64	13.63	14.39	1.98	2.71	14.01	2.345	-2.5788	1.56326e-12	2.38039e-11
HF24766	0	0	633	371	0	0	25.01	15.69	0.001	20.35	14.3127	1.59207e-12	2.42306e-11
HF11995	823	910	353	329	32.13	36.07	13.95	13.91	34.1	13.93	-1.2916	1.65372e-12	2.51564e-11
HF31273	0	0	486	418	0	0	19.2	17.68	0.001	18.44	14.1706	1.77457e-12	2.69678e-11
HF14012	29	40	646	414	1.13	1.59	25.52	17.51	1.36	21.515	3.9837	1.80832e-12	2.7467e-11
HF34443	91	162	1075	1468	3.55	6.42	42.47	62.09	4.985	52.28	3.3906	1.81376e-12	2.7536e-11
HF06156	314	462	2107	1980	12.26	18.31	83.24	83.74	15.285	83.49	2.4495	1.83336e-12	2.78197e-11
HF13073	933	927	248	327	36.43	36.74	9.8	13.83	36.585	11.815	-1.6306	1.837e-12	2.78612e-11
HF23526	559	465	3387	2249	21.82	18.43	133.82	95.12	20.125	114.47	2.5079	1.8545e-12	2.81127e-11
HF23038	0	0	463	432	0	0	18.29	18.27	0.001	18.28	14.158	1.85578e-12	2.8118e-11
HF36476	92	66	775	682	3.59	2.62	30.62	28.85	3.105	29.735	3.2595	1.85961e-12	2.81623e-11
HF38339	274	231	1307	1363	10.7	9.15	51.64	57.65	9.925	54.645	2.461	1.91191e-12	2.89256e-11
HF42774	295	287	45	37	11.52	11.37	1.78	1.56	11.445	1.67	-2.7768	1.92098e-12	2.90484e-11
HF33229	593	432	110	98	23.15	17.12	4.35	4.14	20.135	4.245	-2.2459	1.97637e-12	2.98712e-11
HF35551	287	202	2037	1425	11.2	8.01	80.48	60.27	9.605	70.375	2.8732	1.98407e-12	2.99728e-11
HF44406	534	669	174	164	20.85	26.51	6.87	6.94	23.68	6.905	-1.778	2.03077e-12	3.06632e-11
HF11552	80	140	1105	927	3.12	5.55	43.66	39.21	4.335	41.435	3.2567	2.08864e-12	3.15213e-11
HF16285	0	0	734	337	0	0	29	14.25	0.001	21.625	14.4004	2.13444e-12	3.21807e-11
HF19902	357	276	46	40	13.94	10.94	1.82	1.69	12.44	1.755	-2.8254	2.15014e-12	3.23988e-11
HF05125	1502	1946	719	770	58.64	77.12	28.41	32.57	67.88	30.49	-1.1547	2.15102e-12	3.23988e-11
HF36748	0	0	571	369	0	0	22.56	15.61	0.001	19.085	14.2202	2.16949e-12	3.26609e-11
HF20836	0	0	696	342	0	0	27.5	14.46	0.001	20.98	14.3567	2.18498e-12	3.28779e-11
HF01861	576	541	2124	2204	22.49	21.44	83.92	93.22	21.965	88.57	2.0116	2.18697e-12	3.28916e-11
HF18107	287	284	1832	1304	11.2	11.26	72.38	55.15	11.23	63.765	2.5054	2.21778e-12	3.33059e-11
HF42905	755	958	282	194	29.48	37.97	11.14	8.21	33.725	9.675	-1.8015	2.2405e-12	3.36307e-11
HF24098	0	0	481	403	0	0	19	17.04	0.001	18.02	14.1373	2.25354e-12	3.37932e-11
HF23219	266	315	1365	1436	10.38	12.48	53.93	60.74	11.43	57.335	2.3266	2.25571e-12	3.3809e-11
HF34438	280	240	1422	1249	10.93	9.51	56.18	52.83	10.22	54.505	2.415	2.27516e-12	3.40839e-11
HF36445	722	684	211	135	28.19	27.11	8.34	5.71	27.65	7.025	-1.9767	2.31159e-12	3.46127e-11
HF15467	291	350	54	42	11.36	13.87	2.13	1.78	12.615	1.955	-2.6899	2.32861e-12	3.48506e-11
HF13118	1735	2202	927	945	67.74	87.27	36.62	39.97	77.505	38.295	-1.0171	2.3438e-12	3.50606e-11
HF25839	279	259	26	34	10.89	10.26	1.03	1.44	10.575	1.235	-3.0981	2.34495e-12	3.50607e-11
HF27941	0	0	825	317	0	0	32.59	13.41	0.001	23	14.4893	2.44609e-12	3.65371e-11
HF43653	612	544	2280	2546	23.89	21.56	90.08	107.68	22.725	98.88	2.1214	2.47628e-12	3.69701e-11
HF02854	0	0	621	349	0	0	24.53	14.76	0.001	19.645	14.2619	2.50777e-12	3.74219e-11
HF12999	0	0	505	383	0	0	19.95	16.2	0.001	18.075	14.1417	2.51885e-12	3.75689e-11
HF42843	1689	1202	485	324	65.94	47.64	19.16	13.7	56.79	16.43	-1.7893	2.52138e-12	3.75883e-11
HF38851	0	0	649	343	0	0	25.64	14.51	0.001	20.075	14.2931	2.52745e-12	3.76605e-11
HF28208	0	0	402	479	0	0	15.88	20.26	0.001	18.07	14.1413	2.58518e-12	3.84831e-11
HF04042	317	394	21	43	12.38	15.61	0.83	1.82	13.995	1.325	-3.4008	2.59241e-12	3.8572e-11
HF16833	615	710	3922	2598	24.01	28.14	154.95	109.88	26.075	132.415	2.3443	2.61862e-12	3.89431e-11
HF18077	56	50	879	501	2.19	1.98	34.73	21.19	2.085	27.96	3.7452	2.64509e-12	3.92984e-11
HF32983	220	265	5	15	8.59	10.5	0.2	0.63	9.545	0.415	-4.5236	2.69339e-12	3.99966e-11
HF00921	1797	1684	5279	5178	70.16	66.74	208.57	219	68.45	213.785	1.643	2.75849e-12	4.09435e-11
HF05464	44	27	576	473	1.72	1.07	22.76	20.01	1.395	21.385	3.9383	2.81786e-12	4.18044e-11
HF08143	0	0	415	441	0	0	16.4	18.65	0.001	17.525	14.0971	2.9337e-12	4.34808e-11
HF00998	890	1171	256	339	34.75	46.41	10.11	14.34	40.58	12.225	-1.7309	2.94064e-12	4.35625e-11
HF18834	0	0	677	330	0	0	26.75	13.96	0.001	20.355	14.3131	2.95978e-12	4.38036e-11
HF24592	1	0	1316	713	0.04	0	51.99	30.16	0.02	41.075	11.004	3.2651e-12	4.82988e-11
HF27647	1088	1189	418	257	42.48	47.12	16.51	10.87	44.8	13.69	-1.7104	3.39668e-12	5.01725e-11
HF34422	1504	1236	587	566	58.72	48.99	23.19	23.94	53.855	23.565	-1.1924	3.40357e-12	5.025e-11
HF25406	279	504	33	47	10.89	19.97	1.3	1.99	15.43	1.645	-3.2296	3.63145e-12	5.35109e-11
HF10922	794	850	3180	2639	31	33.69	125.64	111.62	32.345	118.63	1.8749	3.67427e-12	5.40898e-11
HF25848	273	177	1740	1420	10.66	7.01	68.75	60.06	8.835	64.405	2.8659	3.75441e-12	5.52248e-11
HF04264	101	138	867	830	3.94	5.47	34.25	35.1	4.705	34.675	2.8816	3.75498e-12	5.52248e-11
HF41600	4903	5083	13054	12155	191.42	201.45	515.75	514.09	196.435	514.92	1.3903	3.84938e-12	5.65647e-11
HF12815	1310	1669	670	657	51.14	66.15	26.47	27.79	58.645	27.13	-1.1121	3.84979e-12	5.65647e-11
HF29841	0	0	513	354	0	0	20.27	14.97	0.001	17.62	14.1049	3.86606e-12	5.67764e-11
HF34620	6	24	517	524	0.23	0.95	20.43	22.16	0.59	21.295	5.1737	3.89283e-12	5.71173e-11
HF26441	811	1037	299	190	31.66	41.1	11.81	8.04	36.38	9.925	-1.874	3.893e-12	5.71173e-11
HF22886	167	209	1051	1095	6.52	8.28	41.52	46.31	7.4	43.915	2.5691	3.8996e-12	5.71866e-11
HF06154	0	4	361	277	0	0.16	14.26	11.72	0.08	12.99	7.3432	3.9242e-12	5.75198e-11
HF14275	1004	1129	4800	3532	39.2	44.74	189.64	149.39	41.97	169.515	2.014	3.95362e-12	5.79233e-11
HF16630	1590	1360	536	315	62.08	53.9	21.18	13.32	57.99	17.25	-1.7492	4.03049e-12	5.90212e-11
HF05043	779	622	2881	3178	30.41	24.65	113.82	134.41	27.53	124.115	2.1726	4.1582e-12	6.08622e-11
HF00490	1107	1108	400	242	43.22	43.91	15.8	10.24	43.565	13.02	-1.7424	4.1985e-12	6.13933e-11
HF18008	1272	1324	653	524	49.66	52.47	25.8	22.16	51.065	23.98	-1.0905	4.2242e-12	6.17396e-11
HF07594	73	82	604	686	2.85	3.25	23.86	29.01	3.05	26.435	3.1156	4.36266e-12	6.37023e-11
HF33815	610	525	165	153	23.82	20.81	6.52	6.47	22.315	6.495	-1.7806	4.39788e-12	6.41553e-11
HF06220	351	398	1571	1618	13.7	15.77	62.07	68.43	14.735	65.25	2.1467	4.40703e-12	6.42582e-11
HF13564	1039	1091	445	479	40.56	43.24	17.58	20.26	41.9	18.92	-1.147	4.67619e-12	6.81502e-11
HF00920	709	898	3181	2870	27.68	35.59	125.68	121.39	31.635	123.535	1.9653	4.68768e-12	6.82851e-11
HF18005	336	535	69	72	13.12	21.2	2.73	3.05	17.16	2.89	-2.5699	4.73856e-12	6.89935e-11
HF15351	135	160	898	1170	5.27	6.34	35.48	49.48	5.805	42.48	2.8714	4.83272e-12	7.02975e-11
HF06420	42	23	632	462	1.64	0.91	24.97	19.54	1.275	22.255	4.1256	5.15323e-12	7.4924e-11
HF22441	1648	1366	691	651	64.34	54.14	27.3	27.53	59.24	27.415	-1.1116	5.15697e-12	7.49427e-11
HF11062	1156	1148	537	543	45.13	45.5	21.22	22.97	45.315	22.095	-1.0363	5.28803e-12	7.68108e-11
HF44462	1196	2287	421	449	46.69	90.64	16.63	18.99	68.665	17.81	-1.9469	5.44856e-12	7.90674e-11
HF15341	1619	1379	7055	5097	63.21	54.65	278.73	215.58	58.93	247.155	2.0683	5.54401e-12	8.04144e-11
HF41453	167	176	989	895	6.52	6.98	39.07	37.85	6.75	38.46	2.5104	5.56026e-12	8.06119e-11
HF42650	24	5	729	506	0.94	0.2	28.8	21.4	0.57	25.1	5.4606	5.65252e-12	8.19107e-11
HF05810	2	0	438	313	0.08	0	17.3	13.24	0.04	15.27	8.5765	5.76532e-12	8.35057e-11
HF08829	1243	1413	674	568	48.53	56	26.63	24.02	52.265	25.325	-1.0453	5.79952e-12	8.39613e-11
HF22808	75	48	937	597	2.93	1.9	37.02	25.25	2.415	31.135	3.6884	5.82834e-12	8.42986e-11
HF26339	0	0	504	334	0	0	19.91	14.13	0.001	17.02	14.0549	5.87053e-12	8.48687e-11
HF25058	220	162	1174	1462	8.59	6.42	46.38	61.83	7.505	54.105	2.8498	5.95726e-12	8.60818e-11
HF17612	0	0	566	317	0	0	22.36	13.41	0.001	17.885	14.1265	5.97873e-12	8.63512e-11
HF06305	351	337	1493	1739	13.7	13.36	58.99	73.55	13.53	66.27	2.2922	6.10436e-12	8.80825e-11
HF13156	624	422	95	53	24.36	16.72	3.75	2.24	20.54	2.995	-2.7778	6.26119e-12	9.02604e-11
HF42018	399	298	1864	1727	15.58	11.81	73.64	73.04	13.695	73.34	2.421	6.38336e-12	9.19782e-11
HF36722	1424	1790	654	737	55.59	70.94	25.84	31.17	63.265	28.505	-1.1502	6.43925e-12	9.27397e-11
HF40058	413	495	96	110	16.12	19.62	3.79	4.65	17.87	4.22	-2.0822	6.66967e-12	9.5968e-11
HF22787	71	79	620	582	2.77	3.13	24.5	24.62	2.95	24.56	3.0575	6.67596e-12	9.60132e-11
HF23371	1832	2162	1002	716	71.52	85.68	39.59	30.28	78.6	34.935	-1.1699	6.73182e-12	9.67711e-11
HF25588	1693	1754	633	812	66.1	69.51	25.01	34.34	67.805	29.675	-1.1921	6.82609e-12	9.80341e-11
HF41578	5	3	409	200	0.2	0.12	16.16	8.46	0.16	12.31	6.2656	6.88139e-12	9.87818e-11
HF37378	189	154	1006	1162	7.38	6.1	39.75	49.15	6.74	44.45	2.7214	7.02188e-12	1.00751e-10
HF10823	765	788	164	68	29.87	31.23	6.48	2.88	30.55	4.68	-2.7066	7.04637e-12	1.01055e-10
HF27299	94	129	1469	799	3.67	5.11	58.04	33.79	4.39	45.915	3.3867	7.23764e-12	1.03701e-10
HF34837	1412	1530	735	548	55.13	60.64	29.04	23.18	57.885	26.11	-1.1486	7.30778e-12	1.04657e-10
HF40640	39	14	718	538	1.52	0.55	28.37	22.75	1.035	25.56	4.6262	7.34387e-12	1.05125e-10
HF05412	334	316	1551	1340	13.04	12.52	61.28	56.67	12.78	58.975	2.2062	7.3929e-12	1.05777e-10
HF30895	0	0	553	309	0	0	21.85	13.07	0.001	17.46	14.0918	7.50168e-12	1.07283e-10
HF18162	1333	1415	311	488	52.04	56.08	12.29	20.64	54.06	16.465	-1.7152	7.58682e-12	1.0845e-10
HF24768	110	150	2824	1007	4.29	5.94	111.57	42.59	5.115	77.08	3.9136	7.80366e-12	1.11497e-10
HF38298	440	326	66	66	17.18	12.92	2.61	2.79	15.05	2.7	-2.4787	7.88794e-12	1.12649e-10
HF31224	1726	2276	559	792	67.39	90.2	22.09	33.5	78.795	27.795	-1.5033	7.92759e-12	1.13163e-10
HF13333	1127	928	403	388	44	36.78	15.92	16.41	40.39	16.165	-1.3211	7.96957e-12	1.13709e-10
HF38083	99	58	768	1047	3.87	2.3	30.34	44.28	3.085	37.31	3.5962	7.9823e-12	1.13837e-10
HF32186	0	0	408	361	0	0	16.12	15.27	0.001	15.695	13.938	7.99781e-12	1.14005e-10
HF43883	682	599	202	203	26.63	23.74	7.98	8.59	25.185	8.285	-1.604	8.06552e-12	1.14917e-10
HF24868	20	38	620	415	0.78	1.51	24.5	17.55	1.145	21.025	4.1987	8.07998e-12	1.15069e-10
HF27309	1177	1225	3845	3460	45.95	48.55	151.91	146.34	47.25	149.125	1.6581	8.08422e-12	1.15076e-10
HF37561	174	153	4	1	6.79	6.06	0.16	0.04	6.425	0.1	-6.0056	8.19533e-12	1.16603e-10
HF31537	115	81	978	735	4.49	3.21	38.64	31.09	3.85	34.865	3.1788	8.26892e-12	1.17579e-10
[truncated: 7,949 more rows]

## Sheet: 0DAGvs20DAG(stock)
Differentially expressed genes (DEGs) in 0DAGvs20DAG(stock)
id	0DAG	0DAG2	stock20DAG	stock20DAG2	0DAG_CPM	0DAG2_CPM	stock20DAG_CPM	stock20DAG2_CPM	0DAG_mean	stock20DAG_mean	log2(fc)	PValue	FDR
HF01125	221728	227537	37889	39880	8656.52	9017.73	1695.08	1607.22	8837.12	1651.15	-2.4201	0	0
HF01127	59512	58863	6275	6771	2323.42	2332.85	280.73	272.88	2328.14	276.805	-3.0722	0	0
HF03643	13136	13369	381	469	512.84	529.84	17.05	18.9	521.34	17.975	-4.8582	0	0
HF03911	24195	24644	1400	1367	944.6	976.69	62.63	55.09	960.645	58.86	-4.0286	0	0
HF05147	19684	19018	1222	1363	768.49	753.72	54.67	54.93	761.105	54.8	-3.7958	0	0
HF06064	12423	12815	1229	1197	485.01	507.88	54.98	48.24	496.445	51.61	-3.2659	0	0
HF07710	70498	67785	869	1135	2752.32	2686.45	38.88	45.74	2719.39	42.31	-6.0061	0	0
HF08735	993	1127	48482	51226	38.77	44.67	2168.99	2064.48	41.72	2116.74	5.665	0	0
HF10138	14503	12595	233	300	566.21	499.16	10.42	12.09	532.685	11.255	-5.5646	0	0
HF10508	140	124	9620	10534	5.47	4.91	430.38	424.54	5.19	427.46	6.3639	0	0
HF12609	815	726	25720	31392	31.82	28.77	1150.66	1265.14	30.295	1207.9	5.3173	0	0
HF13885	6822	7011	226	196	266.34	277.86	10.11	7.9	272.1	9.005	-4.9173	0	0
HF15037	37882	33244	681	568	1478.96	1317.52	30.47	22.89	1398.24	26.68	-5.7117	0	0
HF15434	11970	11112	101	101	467.32	440.39	4.52	4.07	453.855	4.295	-6.7234	0	0
HF19051	82272	79310	4599	4804	3212	3143.21	205.75	193.61	3177.61	199.68	-3.9922	0	0
HF24485	388	324	14482	14853	15.15	12.84	647.9	598.6	13.995	623.25	5.4768	0	0
HF25408	15451	16201	158	145	603.23	642.08	7.07	5.84	622.655	6.455	-6.5919	0	0
HF25812	10478	10623	411	361	409.07	421.01	18.39	14.55	415.04	16.47	-4.6553	0	0
HF28051	8358	8164	239	265	326.31	323.56	10.69	10.68	324.935	10.685	-4.9265	0	0
HF28233	2025	2362	42159	43719	79.06	93.61	1886.11	1761.94	86.335	1824.03	4.401	0	0
HF34354	791	850	20330	23241	30.88	33.69	909.52	936.65	32.285	923.085	4.8375	0	0
HF35287	181	168	11213	13280	7.07	6.66	501.65	535.2	6.865	518.425	6.2387	0	0
HF36633	13224	13866	631	621	516.28	549.54	28.23	25.03	532.91	26.63	-4.3228	0	0
HF37864	17442	16840	196	287	680.96	667.4	8.77	11.57	674.18	10.17	-6.0507	0	0
HF42360	12267	12546	82	126	478.92	497.22	3.67	5.08	488.07	4.375	-6.8017	0	0
HF26537	16592	14111	606	647	647.77	559.25	27.11	26.08	603.51	26.595	-4.5042	4.07384e-306	4.33958e-303
HF09331	7371	8933	60	90	287.77	354.03	2.68	3.63	320.9	3.155	-6.6683	2.84297e-305	2.91626e-302
HF37787	9031	8219	333	403	352.58	325.73	14.9	16.24	339.155	15.57	-4.4451	2.92877e-297	2.89697e-294
HF37304	13660	13650	248	180	533.3	540.98	11.1	7.25	537.14	9.175	-5.8714	4.25612e-297	4.06474e-294
HF13653	14139	13814	1892	2001	552	547.48	84.64	80.64	549.74	82.64	-2.7338	3.88532e-288	3.58692e-285
HF14924	5681	6021	425	479	221.79	238.62	19.01	19.3	230.205	19.155	-3.5871	4.86173e-288	4.34356e-285
HF38871	9261	9304	933	1067	361.56	368.74	41.74	43	365.15	42.37	-3.1074	1.85933e-286	1.60925e-283
HF24129	41743	39558	5813	5952	1629.7	1567.76	260.06	239.87	1598.73	249.965	-2.6771	1.30889e-285	1.09851e-282
HF25675	121	163	9900	11923	4.72	6.46	442.91	480.51	5.59	461.71	6.368	1.32985e-282	1.08328e-279
HF39376	6797	5871	94	119	265.36	232.68	4.21	4.8	249.02	4.505	-5.7886	5.09641e-281	4.03286e-278
HF12608	81	63	6471	6882	3.16	2.5	289.5	277.35	2.83	283.425	6.646	1.20144e-280	9.24309e-278
HF33028	56	72	7777	9612	2.19	2.85	347.93	387.38	2.52	367.655	7.1888	1.06151e-278	7.94585e-276
HF10301	105	84	9367	11880	4.1	3.33	419.06	478.78	3.715	448.92	6.917	1.18225e-277	8.61674e-275
HF40101	3964	3982	48	49	154.76	157.81	2.15	1.97	156.285	2.06	-6.2454	5.5224e-275	3.92175e-272
HF32911	7423	6761	421	445	289.8	267.95	18.83	17.93	278.875	18.38	-3.9234	7.4241e-272	5.14045e-269
HF13114	12636	12683	1697	1911	493.32	502.65	75.92	77.02	497.985	76.47	-2.7031	3.94132e-271	2.66241e-268
HF43097	41705	39095	1349	1862	1628.21	1549.41	60.35	75.04	1588.81	67.695	-4.5528	2.25673e-267	1.48815e-264
HF39911	471	474	8714	8769	18.39	18.79	389.85	353.4	18.59	371.625	4.3212	2.32389e-263	1.4968e-260
HF04463	4062	3983	146	136	158.59	157.85	6.53	5.48	158.22	6.005	-4.7196	7.02034e-262	4.41898e-259
HF10368	8647	9363	1019	1140	337.59	371.07	45.59	45.94	354.33	45.765	-2.9528	8.89077e-262	5.47198e-259
HF23507	16437	17130	1880	1761	641.72	678.9	84.11	70.97	660.31	77.54	-3.0901	2.96967e-256	1.788e-253
HF29175	122	136	7907	10288	4.76	5.39	353.74	414.62	5.075	384.18	6.2422	9.00512e-250	5.3065e-247
HF29102	750	833	10873	11252	29.28	33.01	486.44	453.47	31.145	469.955	3.9155	5.01681e-243	2.8947e-240
HF13296	5932	5406	347	361	231.59	214.25	15.52	14.55	222.92	15.035	-3.8901	6.56977e-243	3.71339e-240
HF10792	18190	17234	2003	2330	710.16	683.02	89.61	93.9	696.59	91.755	-2.9245	6.3017e-240	3.49064e-237
HF10072	3621	4027	35397	39431	141.37	159.6	1583.59	1589.13	150.485	1586.36	3.398	1.2571e-233	6.8268e-231
HF26476	50057	54899	11109	11439	1954.28	2175.75	497	461.01	2065.01	479.005	-2.108	2.33215e-230	1.24214e-227
HF32334	468	430	15782	21079	18.27	17.04	706.06	849.51	17.655	777.785	5.4612	3.29385e-230	1.72125e-227
HF38285	3597	3712	234	229	140.43	147.11	10.47	9.23	143.77	9.85	-3.8675	4.20558e-225	2.157e-222
HF33163	15499	16269	833	672	605.1	644.77	37.27	27.08	624.935	32.175	-4.2797	2.7005e-224	1.35988e-221
HF35936	18144	17551	2701	2646	708.36	695.58	120.84	106.64	701.97	113.74	-2.6257	2.79153e-224	1.38061e-221
HF20884	10119	10009	1718	1769	395.06	396.68	76.86	71.29	395.87	74.075	-2.418	4.3818e-220	2.12909e-217
HF43094	45275	45420	6942	8304	1767.59	1800.08	310.57	334.66	1783.84	322.615	-2.4671	1.47397e-214	7.03848e-212
HF43284	2244	1942	35869	42110	87.61	76.97	1604.71	1697.1	82.29	1650.9	4.3264	1.58252e-214	7.42873e-212
HF13406	505	553	8290	9688	19.72	21.92	370.88	390.44	20.82	380.66	4.1925	1.71653e-214	7.92352e-212
HF09724	16533	14596	388	281	645.47	578.47	17.36	11.32	611.97	14.34	-5.4153	5.40222e-214	2.45278e-211
HF00713	65878	61600	7901	9482	2571.95	2441.33	353.48	382.14	2506.64	367.81	-2.7687	7.06194e-214	3.15464e-211
HF11218	5752	5578	636	708	224.56	221.07	28.45	28.53	222.815	28.49	-2.9673	2.27804e-212	1.00147e-209
HF33372	1086	1116	10178	10798	42.4	44.23	455.34	435.18	43.315	445.26	3.3617	1.45824e-211	6.31054e-209
HF37077	50	36	8161	11533	1.95	1.43	365.11	464.8	1.69	414.955	7.9398	1.8057e-211	7.69394e-209
HF06465	13904	13425	541	764	542.83	532.06	24.2	30.79	537.445	27.495	-4.2889	2.14026e-211	8.98131e-209
HF27531	82	85	6486	8909	3.2	3.37	290.17	359.05	3.285	324.61	6.6267	2.67517e-209	1.10584e-206
HF43000	10052	8887	486	415	392.44	352.21	21.74	16.73	372.325	19.235	-4.2748	1.02427e-208	4.17179e-206
HF03170	8057	8684	1327	1346	314.55	344.16	59.37	54.25	329.355	56.81	-2.5354	1.28358e-208	5.15216e-206
HF36806	654542	633107	88273	106502	25554.1	25091.3	3949.16	4292.19	25322.7	4120.68	-2.6195	1.7e-206	6.72618e-204
HF40428	5459	5615	558	663	213.13	222.53	24.96	26.72	217.83	25.84	-3.0755	2.41446e-205	9.41843e-203
HF10057	371	448	9063	10844	14.48	17.76	405.46	437.03	16.12	421.245	4.7077	2.58708e-205	9.95165e-203
HF42797	173	195	5275	6331	6.75	7.73	235.99	255.15	7.24	245.57	5.084	5.57426e-204	2.11486e-201
HF08042	6496	5464	297	305	253.61	216.55	13.29	12.29	235.08	12.79	-4.2001	2.3564e-201	8.81931e-199
HF31546	3248	3595	21	27	126.81	142.48	0.94	1.09	134.645	1.015	-7.0515	6.68177e-200	2.46744e-197
HF28129	15333	15209	3233	3296	598.62	602.76	144.64	132.83	600.69	138.735	-2.1143	7.69037e-200	2.80253e-197
HF08300	34	32	4254	4388	1.33	1.27	190.32	176.84	1.3	183.58	7.1418	1.51043e-199	5.43282e-197
HF05029	1357	1364	11334	12308	52.98	54.06	507.06	496.03	53.52	501.545	3.2282	2.63816e-199	9.36749e-197
HF13401	697	755	8718	10010	27.21	29.92	390.03	403.42	28.565	396.725	3.7958	9.12899e-199	3.20046e-196
HF36342	5252	4746	353	400	205.04	188.09	15.79	16.12	196.565	15.955	-3.6229	7.19117e-198	2.48958e-195
HF23793	4074	4719	304	299	159.05	187.02	13.6	12.05	173.035	12.825	-3.754	1.27032e-197	4.34356e-195
HF35703	79	81	6319	8879	3.08	3.21	282.7	357.84	3.145	320.27	6.6701	3.4089e-197	1.15138e-194
HF25933	11608	11416	2031	2287	453.19	452.44	90.86	92.17	452.815	91.515	-2.3068	4.75817e-197	1.58774e-194
HF35310	2032	2151	15240	16330	79.33	85.25	681.81	658.12	82.29	669.965	3.0253	3.6934e-195	1.21777e-192
HF36220	17676	17464	4096	4290	690.09	692.13	183.25	172.89	691.11	178.07	-1.9565	4.92856e-195	1.6059e-192
HF11848	769	646	27391	38768	30.02	25.6	1225.42	1562.41	27.81	1393.91	5.6474	5.86257e-192	1.88802e-189
HF07877	6544	6444	1077	1135	255.49	255.39	48.18	45.74	255.44	46.96	-2.4435	2.01645e-190	6.41927e-188
HF11112	11736	12833	1572	1885	458.19	508.6	70.33	75.97	483.395	73.15	-2.7243	4.60746e-190	1.45009e-187
HF15849	9013	7706	425	534	351.88	305.4	19.01	21.52	328.64	20.265	-4.0194	7.91261e-190	2.46233e-187
HF13334	12876	13209	2920	2953	502.69	523.5	130.64	119.01	513.095	124.825	-2.0393	1.45237e-187	4.46942e-185
HF35097	37515	39570	8128	9438	1464.63	1568.24	363.63	380.37	1516.43	372	-2.0273	2.48344e-186	7.55839e-184
HF31453	541	664	10212	10402	21.12	26.32	456.87	419.22	23.72	438.045	4.2069	1.92316e-185	5.78953e-183
HF10917	49091	45885	5304	4662	1916.57	1818.51	237.29	187.89	1867.54	212.59	-3.135	7.42082e-185	2.20997e-182
HF13938	443	398	6850	7798	17.3	15.77	306.46	314.27	16.535	310.365	4.2304	8.98502e-185	2.64733e-182
HF34647	10049	9851	1542	1473	392.32	390.41	68.99	59.36	391.365	64.175	-2.6084	1.11733e-183	3.25742e-181
HF30335	710	806	8669	9017	27.72	31.94	387.83	363.4	29.83	375.615	3.6544	2.31237e-183	6.67119e-181
HF12568	37	43	4074	3916	1.44	1.7	182.26	157.82	1.57	170.04	6.759	3.76289e-182	1.0744e-179
HF18384	6879	6607	963	1086	268.56	261.85	43.08	43.77	265.205	43.425	-2.6105	6.02488e-182	1.7027e-179
HF29260	210	224	6433	8482	8.2	8.88	287.8	341.84	8.54	314.82	5.2041	3.80566e-181	1.06466e-178
HF20533	10533	9953	1412	1644	411.22	394.46	63.17	66.26	402.84	64.715	-2.638	2.58983e-180	7.17279e-178
HF26676	95	101	3739	3726	3.71	4	167.28	150.16	3.855	158.72	5.3636	4.2579e-180	1.16759e-177
HF24297	10587	11045	1234	1541	413.33	437.73	55.21	62.1	425.53	58.655	-2.8589	2.11635e-178	5.74651e-176
HF01342	34163	36543	8533	9668	1333.76	1448.27	381.75	389.63	1391.02	385.69	-1.8506	2.5172e-178	6.76858e-176
HF38513	33344	39176	4197	5092	1301.79	1552.62	187.77	205.22	1427.2	196.495	-2.8606	1.16344e-177	3.09833e-175
HF08596	4086	3514	182	184	159.52	139.27	8.14	7.42	149.395	7.78	-4.2632	5.18846e-177	1.36857e-174
HF40511	1364	1274	13635	15735	53.25	50.49	610	634.14	51.87	622.07	3.5841	8.1359e-177	2.12577e-174
HF23429	8134	8111	1484	1464	317.56	321.45	66.39	59	319.505	62.695	-2.3494	9.69678e-176	2.50992e-173
HF15405	236	306	10278	13967	9.21	12.13	459.82	562.89	10.67	511.355	5.5827	1.66187e-175	4.26178e-173
HF14261	9524	10643	1568	1522	371.83	421.8	70.15	61.34	396.815	65.745	-2.5935	9.62581e-175	2.44584e-172
HF12570	12545	12936	2851	3205	489.77	512.68	127.55	129.17	501.225	128.36	-1.9653	1.3759e-174	3.46427e-172
HF25605	3029	3283	273	299	118.26	130.11	12.21	12.05	124.185	12.13	-3.3558	8.23807e-174	2.05551e-171
HF20928	881	705	16752	17175	34.4	27.94	749.45	692.18	31.17	720.815	4.5314	2.39709e-173	5.92766e-171
HF03320	851	882	8136	9271	33.22	34.96	363.99	373.64	34.09	368.815	3.4355	1.04461e-172	2.56031e-170
HF11211	19832	20001	2144	1828	774.26	792.68	95.92	73.67	783.47	84.795	-3.2078	5.19032e-172	1.26098e-169
HF36021	9323	7757	661	698	363.98	307.42	29.57	28.13	335.7	28.85	-3.5405	1.6938e-171	4.07926e-169
HF25885	7526	7852	1600	1777	293.82	311.19	71.58	71.62	302.505	71.6	-2.0789	1.58731e-166	3.78983e-164
HF24698	67	46	3799	4049	2.62	1.82	169.96	163.18	2.22	166.57	6.2294	1.36882e-164	3.24025e-162
HF32619	3601	3524	15	12	140.59	139.66	0.67	0.48	140.125	0.575	-7.9289	1.72847e-164	4.05692e-162
HF29145	6212	6217	860	798	242.52	246.39	38.47	32.16	244.455	35.315	-2.7912	2.17317e-164	5.05783e-162
HF44115	3278	3516	29732	36132	127.98	139.35	1330.15	1456.17	133.665	1393.16	3.3817	2.29215e-164	5.29027e-162
HF04525	4609	4709	775	851	179.94	186.63	34.67	34.3	183.285	34.485	-2.41	5.18057e-163	1.18579e-160
HF34251	822	772	10531	12996	32.09	30.6	471.14	523.76	31.345	497.45	3.9882	4.87978e-162	1.10779e-159
HF15427	3049	3115	38	19	119.04	123.45	1.7	0.77	121.245	1.235	-6.6173	1.36023e-161	3.06283e-159
HF24289	71	117	7687	10470	2.77	4.64	343.9	421.96	3.705	382.93	6.6915	1.49577e-161	3.34087e-159
HF29668	783	806	10120	9471	30.57	31.94	452.75	381.7	31.255	417.225	3.7387	1.71038e-161	3.78966e-159
HF27750	4147	3930	348	422	161.9	155.75	15.57	17.01	158.825	16.29	-3.2854	1.80391e-161	3.96517e-159
HF17546	47486	47979	8755	10654	1853.91	1901.5	391.68	429.37	1877.7	410.525	-2.1934	2.97022e-161	6.47742e-159
HF17235	391	321	10123	13422	15.27	12.72	452.88	540.93	13.995	496.905	5.15	9.41624e-161	2.03744e-158
HF15151	6595	5983	772	760	257.48	237.12	34.54	30.63	247.3	32.585	-2.924	2.30101e-160	4.94022e-158
HF35411	10432	9938	1606	1884	407.28	393.86	71.85	75.93	400.57	73.89	-2.4386	5.25875e-160	1.12036e-157
HF21441	5328	6373	274	376	208.01	252.57	12.26	15.15	230.29	13.705	-4.0707	1.2144e-159	2.56749e-157
HF30233	9071	9308	680	927	354.14	368.89	30.42	37.36	361.515	33.89	-3.4151	1.32575e-159	2.78166e-157
HF10648	45432	44077	9647	11299	1773.72	1746.86	431.59	455.37	1760.29	443.48	-1.9889	1.21333e-158	2.52665e-156
HF20594	499	517	5235	5670	19.48	20.49	234.2	228.51	19.985	231.355	3.5331	5.61682e-158	1.16092e-155
HF20497	5316	4086	39	68	207.54	161.94	1.74	2.74	184.74	2.24	-6.3659	8.04201e-158	1.64986e-155
HF12023	502	589	6579	7117	19.6	23.34	294.33	286.83	21.47	290.58	3.7585	2.98484e-157	6.07855e-155
HF12204	198	258	6766	8737	7.73	10.23	302.7	352.11	8.98	327.405	5.1882	4.01373e-157	8.11418e-155
HF32044	6471	7130	351	502	252.64	282.58	15.7	20.23	267.61	17.965	-3.8969	2.02219e-155	4.05844e-153
HF44118	21394	21877	3427	3044	835.25	867.03	153.32	122.68	851.14	138	-2.6247	5.96189e-152	1.18792e-149
HF30403	10995	10874	2224	2573	429.26	430.96	99.5	103.7	430.11	101.6	-2.0818	6.27928e-152	1.24222e-149
HF30444	3341	3580	251	322	130.44	141.88	11.23	12.98	136.16	12.105	-3.4916	5.95102e-151	1.16893e-148
HF06262	2281	2353	164	183	89.05	93.25	7.34	7.38	91.15	7.36	-3.6305	1.87502e-150	3.65708e-148
HF00523	115	122	3875	3601	4.49	4.84	173.36	145.13	4.665	159.245	5.0932	2.27662e-150	4.40932e-148
HF17647	1162	1040	13213	15947	45.37	41.22	591.12	642.69	43.295	616.905	3.8328	3.69971e-150	7.11577e-148
HF42506	3192	3426	403	450	124.62	135.78	18.03	18.14	130.2	18.085	-2.8479	1.63371e-149	3.12049e-147
HF32511	2132	2280	129	147	83.24	90.36	5.77	5.92	86.8	5.845	-3.8924	7.50234e-149	1.42318e-146
HF00980	6005	4879	138	206	234.44	193.36	6.17	8.3	213.9	7.235	-4.8858	4.06122e-148	7.65167e-146
HF00511	8560	7368	740	672	334.19	292.01	33.11	27.08	313.1	30.095	-3.379	6.3774e-148	1.19344e-145
HF20534	10999	10330	1227	1548	429.41	409.4	54.89	62.39	419.405	58.64	-2.8384	1.1435e-147	2.12552e-145
HF34026	506	423	9872	12798	19.75	16.76	441.65	515.78	18.255	478.715	4.7128	1.43992e-147	2.65866e-145
HF01361	20	11	4463	4251	0.78	0.44	199.67	171.32	0.61	185.495	8.2484	3.52596e-145	6.46722e-143
HF29852	6361	7112	436	607	248.34	281.86	19.51	24.46	265.1	21.985	-3.5919	6.75021e-144	1.22996e-141
HF23647	4614	4907	899	908	180.14	194.47	40.22	36.59	187.305	38.405	-2.286	1.28166e-143	2.32005e-141
HF13297	5689	6077	1242	1366	222.11	240.84	55.56	55.05	231.475	55.305	-2.0654	1.32636e-143	2.38539e-141
HF11226	7629	7167	1323	1303	297.85	284.04	59.19	52.51	290.945	55.85	-2.3811	1.79036e-143	3.19908e-141
HF21866	5781	4665	349	371	225.7	184.88	15.61	14.95	205.29	15.28	-3.7479	3.55336e-143	6.30857e-141
HF37786	3370	3382	492	500	131.57	134.04	22.01	20.15	132.805	21.08	-2.6554	6.12254e-143	1.08006e-140
HF21845	4973	5000	839	972	194.15	198.16	37.54	39.17	196.155	38.355	-2.3545	8.21175e-143	1.43945e-140
HF23999	6448	5371	398	490	251.74	212.86	17.81	19.75	232.3	18.78	-3.6287	1.29929e-141	2.26321e-139
HF42058	4910	4469	556	638	191.69	177.12	24.87	25.71	184.405	25.29	-2.8662	1.60564e-141	2.77936e-139
HF33624	3746	3613	388	469	146.25	143.19	17.36	18.9	144.72	18.13	-2.9968	2.67957e-141	4.60952e-139
HF44276	10078	11090	2459	2468	393.46	439.52	110.01	99.46	416.49	104.735	-1.9915	4.36884e-141	7.4691e-139
HF39087	5755	5831	491	393	224.68	231.09	21.97	15.84	227.885	18.905	-3.5915	6.39347e-140	1.08634e-137
HF40920	1181	1376	10845	11700	46.11	54.53	485.18	471.53	50.32	478.355	3.2489	9.48074e-140	1.60109e-137
HF32011	674	459	26116	36495	26.31	18.19	1168.38	1470.8	22.25	1319.59	5.8901	1.26209e-139	2.11848e-137
HF43101	5862	5538	1007	1007	228.86	219.48	45.05	40.58	224.17	42.815	-2.3884	1.46426e-139	2.44302e-137
HF32881	335	283	6390	8160	13.08	11.22	285.88	328.86	12.15	307.37	4.6609	5.51302e-139	9.14303e-137
HF03818	30793	28136	6811	7030	1202.19	1115.08	304.71	283.32	1158.63	294.015	-1.9785	3.63855e-138	5.99841e-136
HF24291	1187	1247	8109	8954	46.34	49.42	362.78	360.86	47.88	361.82	2.9178	2.08157e-137	3.41131e-135
HF08790	8776	8057	794	1036	342.63	319.31	35.52	41.75	330.97	38.635	-3.0987	3.03551e-137	4.94538e-135
HF15741	717	655	6769	7599	27.99	25.96	302.83	306.25	26.975	304.54	3.4969	9.92142e-137	1.60692e-134
HF39547	81180	80205	21175	24860	3169.36	3178.68	947.33	1001.89	3174.02	974.61	-1.7034	2.08395e-136	3.35564e-134
HF15165	62	57	2679	3250	2.42	2.26	119.85	130.98	2.34	125.415	5.7441	2.77453e-136	4.44181e-134
HF12281	12698	11933	2300	2691	495.74	472.93	102.9	108.45	484.335	105.675	-2.1964	1.11309e-135	1.77174e-133
HF01183	6130	7459	416	568	239.32	295.61	18.61	22.89	267.465	20.75	-3.6882	1.69913e-135	2.68909e-133
HF18227	170	128	6754	9786	6.64	5.07	302.16	394.39	5.855	348.275	5.8944	2.76873e-135	4.35698e-133
HF03761	2881	2623	21411	24470	112.48	103.95	957.89	986.18	108.215	972.035	3.1671	3.54235e-135	5.54287e-133
HF23472	432304	387505	49427	63805	16877.7	15357.6	2211.27	2571.44	16117.6	2391.36	-2.7527	1.04151e-134	1.62054e-132
HF33003	9363	10535	898	717	365.54	417.52	40.17	28.9	391.53	34.535	-3.503	1.40131e-134	2.1682e-132
HF43095	30988	31084	5735	7124	1209.81	1231.92	256.57	287.11	1220.87	271.84	-2.1671	3.12626e-133	4.81027e-131
HF14227	9267	10343	1768	2093	361.79	409.91	79.1	84.35	385.85	81.725	-2.2392	3.21345e-132	4.91711e-130
HF18814	4176	4392	22222	22709	163.04	174.06	994.17	915.21	168.55	954.69	2.5019	6.7063e-132	1.02054e-129
HF03744	6279	5670	965	999	245.14	224.71	43.17	40.26	234.925	41.715	-2.4936	3.01444e-131	4.56218e-129
HF02714	126	79	8393	12890	4.92	3.13	375.49	519.49	4.025	447.49	6.7967	3.66985e-131	5.52392e-129
HF44654	8241	7889	1746	1714	321.74	312.66	78.11	69.08	317.2	73.595	-2.1077	2.05306e-130	3.0736e-128
HF05949	182	200	3389	3373	7.11	7.93	151.62	135.94	7.52	143.78	4.257	1.04093e-129	1.54998e-127
HF37709	3966	4176	828	873	154.84	165.5	37.04	35.18	160.17	36.11	-2.1491	1.67242e-129	2.47697e-127
HF38159	6484	6182	996	1195	253.14	245	44.56	48.16	249.07	46.36	-2.4256	1.81538e-129	2.6744e-127
HF34000	1212	1008	20915	28693	47.32	39.95	935.7	1156.37	43.635	1046.04	4.5833	5.90019e-129	8.64612e-127
HF20373	6788	6102	794	962	265.01	241.83	35.52	38.77	253.42	37.145	-2.7703	3.7927e-128	5.52856e-126
HF36810	704569	681824	161815	192319	27507.2	27022	7239.29	7750.74	27264.6	7495.02	-1.863	4.02991e-128	5.84358e-126
HF30217	3892	4887	287	240	151.95	193.68	12.84	9.67	172.815	11.255	-3.9406	1.46357e-127	2.11119e-125
HF03519	2806	2616	277	306	109.55	103.68	12.39	12.33	106.615	12.36	-3.1087	1.90106e-127	2.72807e-125
HF32623	3028	2595	14	10	118.22	102.84	0.63	0.4	110.53	0.515	-7.7456	2.1579e-127	3.08069e-125
HF02658	653	737	5989	6283	25.49	29.21	267.94	253.21	27.35	260.575	3.2521	2.63795e-127	3.7467e-125
HF21218	376	425	4968	6005	14.68	16.84	222.26	242.01	15.76	232.135	3.8806	7.89909e-127	1.11619e-124
HF09187	2987	2931	430	444	116.62	116.16	19.24	17.89	116.39	18.565	-2.6483	9.63896e-127	1.35513e-124
HF04624	8525	8744	1219	1557	332.83	346.54	54.54	62.75	339.685	58.645	-2.5341	1.69531e-126	2.37137e-124
HF08629	9662	9527	2711	2963	377.22	377.57	121.28	119.41	377.395	120.345	-1.6489	3.14456e-126	4.37646e-124
HF37192	3963	4458	684	766	154.72	176.68	30.6	30.87	165.7	30.735	-2.4306	4.70515e-125	6.51569e-123
HF33924	246	232	3746	3686	9.6	9.19	167.59	148.55	9.395	158.07	4.0725	5.22371e-125	7.1978e-123
HF12377	826	829	7135	8570	32.25	32.85	319.21	345.38	32.55	332.295	3.3517	5.48758e-125	7.52396e-123
HF23214	11789	11136	2467	2846	460.26	441.34	110.37	114.7	450.8	112.535	-2.0021	6.25056e-125	8.52786e-123
HF30818	1311	1116	14038	16902	51.18	44.23	628.03	681.18	47.705	654.605	3.7784	7.58284e-125	1.02948e-122
HF41650	1627	1804	50	65	63.52	71.5	2.24	2.62	67.51	2.43	-4.7961	9.5863e-125	1.29513e-122
HF21754	3209	4132	179	233	125.28	163.76	8.01	9.39	144.52	8.7	-4.0541	1.66679e-124	2.24094e-122
HF38497	2544	2827	310	343	99.32	112.04	13.87	13.82	105.68	13.845	-2.9323	2.76414e-124	3.69834e-122
HF19152	3103	3268	484	469	121.14	129.52	21.65	18.9	125.33	20.275	-2.628	2.8981e-124	3.85894e-122
HF41233	21472	22215	3337	4311	838.29	880.42	149.29	173.74	859.355	161.515	-2.4116	4.71481e-124	6.24791e-122
HF11343	4915	4144	462	461	191.89	164.23	20.67	18.58	178.06	19.625	-3.1816	2.67594e-123	3.52918e-121
HF10326	62	50	3084	4223	2.42	1.98	137.97	170.19	2.2	154.08	6.13	5.19486e-123	6.8188e-121
HF39109	64	100	3766	4773	2.5	3.96	168.48	192.36	3.23	180.42	5.8037	3.58741e-122	4.68665e-120
HF16033	173853	160305	19773	26699	6787.43	6353.2	884.61	1076.01	6570.31	980.31	-2.7447	5.18823e-122	6.74615e-120
HF02195	10573	11115	2516	2968	412.78	440.51	112.56	119.61	426.645	116.085	-1.8779	5.64761e-122	7.30917e-120
HF01181	6873	5156	239	183	268.33	204.34	10.69	7.38	236.335	9.035	-4.7092	9.52837e-122	1.22743e-119
HF19860	4055	4715	621	595	158.31	186.86	27.78	23.98	172.585	25.88	-2.7374	1.24626e-121	1.59799e-119
HF25760	1556	1572	29	25	60.75	62.3	1.3	1.01	61.525	1.155	-5.7352	3.31837e-121	4.23528e-119
HF07976	387	397	3885	4329	15.11	15.73	173.81	174.47	15.42	174.14	3.4974	4.04118e-121	5.13416e-119
HF13417	7109	6426	917	1116	277.54	254.67	41.02	44.98	266.105	43	-2.6296	1.62674e-120	2.05727e-118
HF43025	5257	5072	931	873	205.24	201.01	41.65	35.18	203.125	38.415	-2.4026	1.22928e-119	1.54755e-117
HF26047	34	35	2198	2240	1.33	1.39	98.33	90.28	1.36	94.305	6.1157	1.75206e-119	2.1957e-117
HF40916	4273	3956	391	505	166.82	156.78	17.49	20.35	161.8	18.92	-3.0962	1.8593e-119	2.3196e-117
HF00226	50	74	2839	3465	1.95	2.93	127.01	139.64	2.44	133.325	5.7719	2.74396e-119	3.40792e-117
HF23474	349673	313972	36685	49720	13651.6	12443.3	1641.22	2003.79	13047.5	1822.51	-2.8398	3.96977e-119	4.90833e-117
HF05821	25875	25608	4546	5767	1010.19	1014.89	203.38	232.42	1012.54	217.9	-2.2162	1.18212e-118	1.45511e-116
HF40853	13224	12788	3674	4096	516.28	506.81	164.37	165.07	511.545	164.72	-1.6348	1.95408e-118	2.3947e-116
HF22787	71	79	2239	2402	2.77	3.13	100.17	96.8	2.95	98.485	5.0611	2.09133e-118	2.5516e-116
HF36730	10035	11709	2399	2547	391.78	464.05	107.33	102.65	427.915	104.99	-2.0271	4.31115e-118	5.23691e-116
HF36682	123	159	3261	3907	4.8	6.3	145.89	157.46	5.55	151.675	4.7724	5.48003e-118	6.62772e-116
HF23470	301182	265972	38393	49568	11758.5	10541	1717.63	1997.66	11149.7	1857.64	-2.5855	9.96688e-118	1.20019e-115
HF26306	9812	9791	1846	1646	383.07	388.04	82.59	66.34	385.555	74.465	-2.3723	3.71842e-117	4.45824e-115
HF14440	586	578	5429	5306	22.88	22.91	242.88	213.84	22.895	228.36	3.3182	5.17463e-116	6.17744e-114
HF35313	4550	3990	115	66	177.64	158.13	5.14	2.66	167.885	3.9	-5.4279	5.42002e-116	6.44261e-114
HF02157	13504	12449	427	729	527.21	493.38	19.1	29.38	510.295	24.24	-4.3959	1.21751e-115	1.44103e-113
HF11574	4295	4013	724	806	167.68	159.04	32.39	32.48	163.36	32.435	-2.3324	1.64947e-115	1.94398e-113
HF33845	958	933	12586	17503	37.4	36.98	563.07	705.4	37.19	634.235	4.092	1.8095e-115	2.12355e-113
HF15836	308	411	9461	13848	12.02	16.29	423.27	558.09	14.155	490.68	5.1154	2.89643e-115	3.38479e-113
HF34252	5807	5277	50461	65415	226.71	209.14	2257.53	2636.32	217.925	2446.93	3.4891	1.55039e-114	1.80418e-112
HF19877	2602	2802	21861	27938	101.59	111.05	978.02	1125.94	106.32	1051.98	3.3066	1.83212e-114	2.12311e-112
HF42215	2385	2203	206	195	93.11	87.31	9.22	7.86	90.21	8.54	-3.401	2.44835e-114	2.82539e-112
HF13749	342	381	4551	5681	13.35	15.1	203.6	228.95	14.225	216.275	3.9264	2.68694e-114	3.08787e-112
HF13772	273754	272799	98347	111503	10687.7	10811.5	4399.85	4493.74	10749.6	4446.8	-1.2734	3.12582e-114	3.57739e-112
HF29223	31290	34205	8343	9916	1221.6	1355.61	373.25	399.63	1288.61	386.44	-1.7375	3.94783e-114	4.49956e-112
HF19180	2619	2483	193	159	102.25	98.41	8.63	6.41	100.33	7.52	-3.7379	7.7225e-114	8.76567e-112
HF18359	76	77	2657	2458	2.97	3.05	118.87	99.06	3.01	108.965	5.178	7.77232e-114	8.78621e-112
HF33698	195	213	2937	3048	7.61	8.44	131.4	122.84	8.025	127.12	3.9855	1.0235e-113	1.15231e-111
HF05835	1783	2252	25	42	69.61	89.25	1.12	1.69	79.43	1.405	-5.821	1.9424e-113	2.178e-111
HF13989	22614	22952	4538	5686	882.88	909.63	203.02	229.15	896.255	216.085	-2.0523	4.53861e-113	5.0686e-111
HF10957	77	92	2689	2541	3.01	3.65	120.3	102.41	3.33	111.355	5.0635	1.0147e-112	1.12864e-110
HF23143	17152	17114	6163	6699	669.63	678.26	275.72	269.98	673.945	272.85	-1.3045	1.0465e-112	1.15935e-110
HF44607	32	52	2516	2601	1.25	2.06	112.56	104.82	1.655	108.69	6.0372	1.10934e-112	1.22408e-110
HF34165	3925	2970	11	7	153.24	117.71	0.49	0.28	135.475	0.385	-8.459	3.72746e-112	4.09665e-110
HF04849	28291	23299	4068	4444	1104.51	923.38	181.99	179.1	1013.95	180.545	-2.4895	9.94479e-112	1.08866e-109
HF15813	3536	3595	650	753	138.05	142.48	29.08	30.35	140.265	29.715	-2.2389	1.66741e-111	1.81814e-109
HF12949	11977	12108	2751	2511	467.6	479.86	123.07	101.2	473.73	112.135	-2.0788	3.44195e-111	3.73836e-109
HF12510	4003	3841	564	688	156.28	152.23	25.23	27.73	154.255	26.48	-2.5423	4.83331e-111	5.22904e-109
HF24071	5411	5680	1543	1579	211.25	225.11	69.03	63.64	218.18	66.335	-1.7177	5.38723e-111	5.80563e-109
HF31250	632	519	10276	14155	24.67	20.57	459.73	570.47	22.62	515.1	4.5092	1.39994e-110	1.50282e-108
HF29285	1651	1425	24564	35438	64.46	56.48	1098.95	1428.2	60.47	1263.58	4.3851	2.28851e-110	2.44721e-108
HF41470	92	59	3482	4376	3.59	2.34	155.78	176.36	2.965	166.07	5.8076	1.14722e-109	1.22205e-107
HF42680	79	81	2477	3237	3.08	3.21	110.82	130.46	3.145	120.64	5.2615	2.041e-109	2.16581e-107
HF01310	2699	2689	370	344	105.37	106.57	16.55	13.86	105.97	15.205	-2.801	8.8947e-109	9.40258e-107
HF06184	116	79	3315	3712	4.53	3.13	148.31	149.6	3.83	148.955	5.2814	1.70596e-108	1.79651e-106
HF13787	20867	20345	7509	8004	814.67	806.31	335.94	322.57	810.49	329.255	-1.2996	7.97938e-108	8.3711e-106
HF04572	3855	4540	428	551	150.5	179.93	19.15	22.21	165.215	20.68	-2.998	1.914e-107	2.00039e-105
HF26262	193	142	4237	5297	7.53	5.63	189.56	213.48	6.58	201.52	4.9367	1.99647e-107	2.07873e-105
HF19497	7992	7328	1542	1783	312.02	290.42	68.99	71.86	301.22	70.425	-2.0967	2.90967e-107	3.01821e-105
HF00386	6851	7208	2005	1978	267.47	285.67	89.7	79.72	276.57	84.71	-1.707	5.11978e-107	5.29095e-105
HF27427	221	263	3297	3816	8.63	10.42	147.5	153.79	9.525	150.645	3.9833	2.20391e-106	2.26913e-104
HF42613	26014	26686	11059	11950	1015.62	1057.62	494.76	481.6	1036.62	488.18	-1.0864	2.58597e-106	2.65263e-104
HF43907	162	157	2483	2711	6.32	6.22	111.08	109.26	6.27	110.17	4.1351	5.16599e-106	5.2796e-104
HF28804	3554	3116	332	291	138.75	123.49	14.85	11.73	131.12	13.29	-3.3025	7.72223e-106	7.86305e-104
HF44117	10821	11022	3918	4031	422.46	436.82	175.28	162.46	429.64	168.87	-1.3472	2.12841e-105	2.15929e-103
HF12804	27	26	1859	2015	1.05	1.03	83.17	81.21	1.04	82.19	6.3043	1.10884e-104	1.12081e-102
HF11917	317	366	4100	3991	12.38	14.51	183.43	160.84	13.445	172.135	3.6784	1.83878e-104	1.85189e-102
HF42684	1329	1179	9341	9923	51.89	46.73	417.9	399.91	49.31	408.905	3.0518	1.89204e-104	1.89862e-102
HF28254	81	60	2633	2563	3.16	2.38	117.8	103.29	2.77	110.545	5.3186	2.92021e-104	2.91979e-102
HF32158	5402	4467	495	600	210.9	177.04	22.15	24.18	193.97	23.165	-3.0658	5.43223e-104	5.41191e-102
HF44116	16287	15603	4952	5526	635.86	618.38	221.54	222.71	627.12	222.125	-1.4974	6.08172e-104	6.03726e-102
HF09542	10175	9139	669	997	397.24	362.2	29.93	40.18	379.72	35.055	-3.4372	1.22057e-103	1.20732e-101
HF06014	19320	21421	6137	5987	754.28	848.96	274.56	241.28	801.62	257.92	-1.636	1.31232e-103	1.29345e-101
HF18038	2040	1771	15737	18650	79.64	70.19	704.04	751.62	74.915	727.83	3.2803	2.05784e-103	2.02106e-101
HF28954	49	49	1830	2020	1.91	1.94	81.87	81.41	1.925	81.64	5.4063	4.14801e-103	4.05948e-101
HF07769	3151	3334	377	488	123.02	132.13	16.87	19.67	127.575	18.27	-2.8038	1.66934e-102	1.62796e-100
HF38758	3254	3115	615	637	127.04	123.45	27.51	25.67	125.245	26.59	-2.2358	2.27462e-102	2.21045e-100
HF34374	9152	9396	2937	3322	357.3	372.38	131.4	133.88	364.84	132.64	-1.4597	5.91893e-102	5.73184e-100
HF11164	228	218	2932	3495	8.9	8.64	131.17	140.85	8.77	136.01	3.955	7.84433e-101	7.56992e-99
HF26363	56074	51120	7929	10564	2189.19	2025.98	354.73	425.74	2107.59	390.235	-2.4332	2.11182e-100	2.03087e-98
HF05935	13138	11688	2555	2960	512.92	463.22	114.31	119.29	488.07	116.8	-2.063	2.45429e-100	2.35204e-98
HF15156	5055	5657	1069	1266	197.35	224.2	47.82	51.02	210.775	49.42	-2.0925	2.89728e-100	2.767e-98
HF20968	133	173	5079	8068	5.19	6.86	227.22	325.15	6.025	276.185	5.5185	5.39959e-100	5.13908e-98
HF10518	3881	3467	618	637	151.52	137.4	27.65	25.67	144.46	26.66	-2.4379	1.79275e-98	1.70041e-96
HF23814	4515	3882	517	620	176.27	153.85	23.13	24.99	165.06	24.06	-2.7783	2.54586e-98	2.40649e-96
HF34622	42	40	1728	1945	1.64	1.59	77.31	78.39	1.615	77.85	5.5911	3.5789e-98	3.37147e-96
HF32601	379	435	3939	4621	14.8	17.24	176.22	186.23	16.02	181.225	3.4998	6.17542e-98	5.79777e-96
HF29915	73	45	3202	4431	2.85	1.78	143.25	178.58	2.315	160.915	6.1191	8.00902e-98	7.49384e-96
HF30033	8251	8051	1838	1664	322.13	319.08	82.23	67.06	320.605	74.645	-2.1027	1.0569e-97	9.85588e-96
HF27412	8512	8168	1831	1657	332.32	323.71	81.92	66.78	328.015	74.35	-2.1414	1.13049e-97	1.05067e-95
HF17015	69	39	3047	3775	2.69	1.55	136.32	152.14	2.12	144.23	6.0882	1.73547e-97	1.60755e-95
HF17779	678	585	5928	6901	26.47	23.18	265.21	278.12	24.825	271.665	3.452	2.91482e-97	2.69096e-95
HF03636	3204	3458	748	814	125.09	137.05	33.46	32.81	131.07	33.135	-1.9839	1.01126e-96	9.30491e-95
HF43537	218	315	4949	5166	8.51	12.48	221.41	208.2	10.495	214.805	4.3553	1.97722e-96	1.81328e-94
HF08247	17412	15070	894	1428	679.78	597.25	40	57.55	638.515	48.775	-3.7105	2.64634e-96	2.41891e-94
HF05886	31	19	2189	2922	1.21	0.75	97.93	117.76	0.98	107.845	6.782	2.75656e-96	2.51137e-94
HF30869	8094	9017	2353	2671	316	357.36	105.27	107.65	336.68	106.46	-1.6611	3.47839e-96	3.1586e-94
HF34265	2310	2392	414	431	90.19	94.8	18.52	17.37	92.495	17.945	-2.3658	3.50713e-96	3.1743e-94
HF40184	6624	6991	2149	2141	258.61	277.07	96.14	86.29	267.84	91.215	-1.554	4.06015e-96	3.66286e-94
HF13185	847	833	5798	6887	33.07	33.01	259.39	277.56	33.04	268.475	3.0225	5.49502e-96	4.94124e-94
HF28135	189	230	5933	4646	7.38	9.12	265.43	187.24	8.25	226.335	4.7779	7.83203e-96	7.01994e-94
HF15839	2872	2967	641	659	112.13	117.59	28.68	26.56	114.86	27.62	-2.0561	1.34897e-95	1.2052e-93
HF06621	1598	1521	130	139	62.39	60.28	5.82	5.6	61.335	5.71	-3.4251	1.35578e-95	1.20738e-93
HF42547	4995	5234	627	491	195.01	207.43	28.05	19.79	201.22	23.92	-3.0725	2.01215e-95	1.78617e-93
HF11223	2565	2573	421	489	100.14	101.97	18.83	19.71	101.055	19.27	-2.3907	2.63567e-95	2.33219e-93
HF06534	10615	11764	3546	3549	414.42	466.23	158.64	143.03	440.325	150.835	-1.5456	3.99756e-95	3.526e-93
HF27794	394	428	3656	4301	15.38	16.96	163.56	173.34	16.17	168.45	3.3809	1.28938e-94	1.13367e-92
HF40292	8360	8836	3028	3074	326.38	350.19	135.47	123.89	338.285	129.68	-1.3833	1.31545e-94	1.15293e-92
HF25742	183	138	4038	5579	7.14	5.47	180.65	224.84	6.305	202.745	5.007	1.37685e-94	1.20294e-92
HF16649	2491	2865	375	433	97.25	113.55	16.78	17.45	105.4	17.115	-2.6225	2.42928e-94	2.11577e-92
HF07743	6865	5561	683	838	268.02	220.39	30.56	33.77	244.205	32.165	-2.9245	2.67847e-94	2.32548e-92
HF07622	3866	4022	821	979	150.93	159.4	36.73	39.46	155.165	38.095	-2.0261	6.40431e-94	5.54293e-92
HF05387	6068	6499	1495	1786	236.9	257.57	66.88	71.98	247.235	69.43	-1.8323	6.46053e-94	5.57417e-92
HF01893	5052	5318	1504	1688	197.24	210.76	67.29	68.03	204	67.66	-1.5922	1.52481e-93	1.31153e-91
HF30486	4243	3977	851	813	165.65	157.62	38.07	32.77	161.635	35.42	-2.1901	1.80538e-93	1.54804e-91
HF03020	4155	3981	251	388	162.22	157.77	11.23	15.64	159.995	13.435	-3.574	2.29876e-93	1.96501e-91
HF42894	1788	1924	91	134	69.81	76.25	4.07	5.4	73.03	4.735	-3.9471	3.93178e-93	3.35061e-91
HF03051	3411	3410	854	879	133.17	135.14	38.21	35.43	134.155	36.82	-1.8653	4.20565e-93	3.573e-91
HF01348	2888	2672	476	493	112.75	105.9	21.3	19.87	109.325	20.585	-2.409	6.00795e-93	5.08857e-91
HF10125	365	362	4795	4236	14.25	14.35	214.52	170.72	14.3	192.62	3.7517	1.01645e-92	8.58279e-91
HF03440	101	110	1969	2234	3.94	4.36	88.09	90.03	4.15	89.06	4.4236	1.24063e-92	1.04439e-90
HF34951	3430	3031	404	489	133.91	120.12	18.07	19.71	127.015	18.89	-2.7493	1.93128e-92	1.62087e-90
HF33458	964	1114	7159	8377	37.64	44.15	320.28	337.61	40.895	328.945	3.0079	2.14399e-92	1.79395e-90
HF37373	19041	16194	3355	3903	743.38	641.8	150.1	157.3	692.59	153.7	-2.1719	2.3194e-92	1.93488e-90
HF32183	3153	2805	393	360	123.1	111.17	17.58	14.51	117.135	16.045	-2.868	2.71164e-92	2.2553e-90
HF27126	14010	13970	3640	3287	546.97	553.66	162.85	132.47	550.315	147.66	-1.898	3.50689e-92	2.90799e-90
HF44388	23164	20529	4766	5662	904.35	813.6	213.22	228.19	858.975	220.705	-1.9605	5.02074e-92	4.15088e-90
HF30400	1784	1682	47	79	69.65	66.66	2.1	3.18	68.155	2.64	-4.6902	8.06696e-92	6.64948e-90
HF22230	7955	7683	2607	2759	310.57	304.49	116.63	111.19	307.53	113.91	-1.4328	9.23988e-92	7.5937e-90
HF17006	131	207	4197	4703	5.11	8.2	187.77	189.54	6.655	188.655	4.8252	2.11727e-91	1.73491e-89
HF37174	2450	2771	116	185	95.65	109.82	5.19	7.46	102.735	6.325	-4.0217	2.78075e-91	2.27185e-89
HF15059	12	12	1971	2428	0.47	0.48	88.18	97.85	0.475	93.015	7.6134	4.60428e-91	3.75059e-89
HF22981	9980	10864	2655	2420	389.63	430.56	118.78	97.53	410.095	108.155	-1.9229	5.19559e-91	4.21986e-89
HF14959	2680	3258	379	353	104.63	129.12	16.96	14.23	116.875	15.595	-2.9058	6.6706e-91	5.40201e-89
HF18324	5346	5053	1210	1404	208.71	200.26	54.13	56.58	204.485	55.355	-1.8852	9.2554e-91	7.4734e-89
HF20962	5105	6076	640	859	199.31	240.8	28.63	34.62	220.055	31.625	-2.7987	1.30616e-90	1.05161e-88
HF28140	484	548	4852	4608	18.9	21.72	217.07	185.71	20.31	201.39	3.3097	1.51571e-90	1.21678e-88
HF33162	668	814	7323	6910	26.08	32.26	327.62	278.48	29.17	303.05	3.377	1.68678e-90	1.35021e-88
HF33048	153	118	2670	2968	5.97	4.68	119.45	119.61	5.325	119.53	4.4884	2.86218e-90	2.28446e-88
HF13011	3190	3105	575	528	124.54	123.06	25.72	21.28	123.8	23.5	-2.3973	3.58848e-90	2.85594e-88
HF21908	33217	39141	10295	9992	1296.83	1551.23	460.58	402.69	1424.03	431.635	-1.7221	1.07508e-89	8.53162e-88
HF11402	427	407	4521	5933	16.67	16.13	202.26	239.11	16.4	220.685	3.7502	2.06758e-89	1.6361e-87
HF36465	2968	2411	219	191	115.87	95.55	9.8	7.7	105.71	8.75	-3.5947	4.16083e-89	3.28314e-87
HF25621	32	72	3685	4590	1.25	2.85	164.86	184.98	2.05	174.92	6.4149	6.95372e-89	5.47131e-87
HF30584	2484	2652	532	557	96.98	105.1	23.8	22.45	101.04	23.125	-2.1274	7.83043e-89	6.14367e-87
HF18720	1589	1741	134	112	62.04	69	5.99	4.51	65.52	5.25	-3.6415	1.45939e-88	1.14179e-86
HF36471	4752	5158	1521	1605	185.52	204.42	68.05	64.68	194.97	66.365	-1.5548	1.74167e-88	1.3588e-86
HF05936	4085	4245	1276	1327	159.48	168.24	57.09	53.48	163.86	55.285	-1.5675	8.50039e-88	6.61311e-86
HF01309	3732	4032	527	425	145.7	159.8	23.58	17.13	152.75	20.355	-2.9077	8.70194e-88	6.75095e-86
HF06215	481	418	4273	4999	18.78	16.57	191.17	201.47	17.675	196.32	3.4734	1.02693e-87	7.94467e-86
HF03773	105	136	3588	2976	4.1	5.39	160.52	119.94	4.745	140.23	4.8852	1.43684e-87	1.10849e-85
HF02762	20293	19076	3451	4555	792.26	756.02	154.39	183.57	774.14	168.98	-2.1957	1.0154e-86	7.81179e-85
HF07764	2292	2132	96	153	89.48	84.5	4.29	6.17	86.99	5.23	-4.056	1.44381e-86	1.10769e-84
HF41943	2739	2248	245	241	106.93	89.09	10.96	9.71	98.01	10.335	-3.2454	2.02137e-86	1.54651e-84
HF25337	3857	3603	426	332	150.58	142.79	19.06	13.38	146.685	16.22	-3.1769	2.0353e-86	1.55289e-84
HF13848	1991	2009	13238	17025	77.73	79.62	592.24	686.13	78.675	639.185	3.0223	2.80652e-86	2.13543e-84
HF17936	54251	47608	9759	12365	2118.02	1886.8	436.6	498.33	2002.41	467.465	-2.0988	3.51431e-86	2.66664e-84
HF03571	4938	4537	627	831	192.79	179.81	28.05	33.49	186.3	30.77	-2.598	3.93347e-86	2.97654e-84
HF11662	47239	44918	5280	7788	1844.27	1780.19	236.22	313.87	1812.23	275.045	-2.72	4.54474e-86	3.42973e-84
HF28311	3753	3884	1140	1210	146.52	153.93	51	48.76	150.225	49.88	-1.5906	4.75959e-86	3.58211e-84
HF13658	11067	10624	446	805	432.07	421.05	19.95	32.44	426.56	26.195	-4.0254	7.10655e-86	5.33396e-84
HF05507	6791	6200	857	1156	265.13	245.72	38.34	46.59	255.425	42.465	-2.5886	8.13428e-86	6.08884e-84
HF34075	6068	6198	2179	2219	236.9	245.64	97.48	89.43	241.27	93.455	-1.3683	8.76862e-86	6.54597e-84
HF41766	15431	13979	4141	4644	602.44	554.01	185.26	187.16	578.225	186.21	-1.6347	1.06542e-85	7.9322e-84
HF07451	295	292	3145	3939	11.52	11.57	140.7	158.75	11.545	149.725	3.697	1.52758e-85	1.13426e-83
HF41527	350	431	3805	4322	13.66	17.08	170.23	174.18	15.37	172.205	3.4859	3.14507e-85	2.32904e-83
HF12135	1812	1677	184	212	70.74	66.46	8.23	8.54	68.6	8.385	-3.0323	3.52407e-85	2.60274e-83
HF17517	2385	2534	208	153	93.11	100.43	9.31	6.17	96.77	7.74	-3.6442	9.4267e-85	6.94367e-83
HF00721	216	214	2388	2745	8.43	8.48	106.83	110.63	8.455	108.73	3.6848	1.35392e-84	9.94644e-83
HF32613	1329	1326	93	80	51.89	52.55	4.16	3.22	52.22	3.69	-3.8229	5.74777e-84	4.21138e-82
HF13326	586	490	5865	7527	22.88	19.42	262.39	303.35	21.15	282.87	3.7414	1.83137e-83	1.3383e-81
HF25309	5456	5521	925	1218	213.01	218.81	41.38	49.09	215.91	45.235	-2.2549	5.07228e-83	3.69689e-81
HF10245	116	148	2215	2540	4.53	5.87	99.09	102.37	5.2	100.73	4.2758	6.42207e-83	4.66839e-81
HF30279	1500	1574	169	157	58.56	62.38	7.56	6.33	60.47	6.945	-3.1222	9.00517e-83	6.52899e-81
HF18492	17	22	1744	2501	0.66	0.87	78.02	100.79	0.765	89.405	6.8688	2.28374e-82	1.65145e-80
HF21345	5856	6148	1158	969	228.63	243.66	51.81	39.05	236.145	45.43	-2.378	3.14419e-82	2.26775e-80
HF11265	340	371	3374	4202	13.27	14.7	150.95	169.35	13.985	160.15	3.5175	4.9402e-82	3.55386e-80
HF40478	10	6	2161	2240	0.39	0.24	96.68	90.28	0.315	93.48	8.2132	8.09245e-82	5.80644e-80
HF15612	2249	2716	357	389	87.8	107.64	15.97	15.68	97.72	15.825	-2.6264	1.43398e-81	1.02624e-79
HF08490	2743	2797	541	644	107.09	110.85	24.2	25.95	108.97	25.075	-2.1196	1.45348e-81	1.03751e-79
HF31748	971	625	17573	23334	37.91	24.77	786.18	940.39	31.34	863.285	4.7838	3.21088e-81	2.28608e-79
HF26448	6284	7228	1781	2035	245.33	286.46	79.68	82.01	265.895	80.845	-1.7176	3.55962e-81	2.52788e-79
HF26184	5972	5697	1562	1825	233.15	225.78	69.88	73.55	229.465	71.715	-1.6779	8.26507e-81	5.85446e-79
HF37620	4230	4068	640	841	165.14	161.22	28.63	33.89	163.18	31.26	-2.3841	2.21166e-80	1.56261e-78
HF39330	3571	3672	18002	17216	139.42	145.53	805.37	693.83	142.475	749.6	2.3954	2.78324e-80	1.96144e-78
HF27763	2623	2345	255	333	102.41	92.94	11.41	13.42	97.675	12.415	-2.9759	2.79747e-80	1.96647e-78
HF43556	32779	28884	8152	9475	1279.73	1144.73	364.7	381.86	1212.23	373.28	-1.6993	3.64841e-80	2.55814e-78
HF14105	5287	4997	534	776	206.41	198.04	23.89	31.27	202.225	27.58	-2.8743	4.16039e-80	2.90975e-78
HF42672	492	495	3321	3568	19.21	19.62	148.58	143.8	19.415	146.19	2.9126	8.34389e-80	5.82097e-78
HF42469	3834	3706	1048	1049	149.68	146.88	46.89	42.28	148.28	44.585	-1.7337	9.30041e-80	6.47196e-78
HF31777	18207	15991	2532	3422	710.82	633.75	113.28	137.91	672.285	125.595	-2.4203	2.51384e-79	1.74495e-77
HF06036	856	848	5709	7112	33.42	33.61	255.41	286.62	33.515	271.015	3.0155	2.92548e-79	2.02561e-77
HF29318	20494	21218	3900	3076	800.11	840.91	174.48	123.97	820.51	149.225	-2.459	3.21046e-79	2.21738e-77
HF12898	1763	2226	175	209	68.83	88.22	7.83	8.42	78.525	8.125	-3.2727	6.08559e-79	4.1927e-77
HF38615	548	470	4308	4533	21.39	18.63	192.73	182.69	20.01	187.71	3.2297	7.76668e-79	5.33762e-77
HF06123	15989	15949	4946	5952	624.23	632.09	221.27	239.87	628.16	230.57	-1.4459	1.25409e-78	8.59731e-77
HF03934	1603	1774	236	236	62.58	70.31	10.56	9.51	66.445	10.035	-2.7271	1.42291e-78	9.73063e-77
HF11576	3125	3391	778	739	122	134.39	34.81	29.78	128.195	32.295	-1.989	2.11143e-78	1.44035e-76
HF33730	111	112	1806	1853	4.33	4.44	80.8	74.68	4.385	77.74	4.148	3.22286e-78	2.19313e-76
HF20530	5790	5248	974	1235	226.05	207.99	43.57	49.77	217.02	46.67	-2.2173	3.39506e-78	2.30464e-76
HF01872	2634	2145	181	236	102.83	85.01	8.1	9.51	93.92	8.805	-3.415	4.19125e-78	2.83816e-76
HF13002	4150	3717	708	855	162.02	147.31	31.67	34.46	154.665	33.065	-2.2258	5.42219e-78	3.66275e-76
HF23330	14	14	1549	1538	0.55	0.55	69.3	61.98	0.55	65.64	6.899	5.52612e-78	3.72388e-76
HF24165	3747	3396	395	545	146.29	134.59	17.67	21.96	140.44	19.815	-2.8253	8.74742e-78	5.8803e-76
HF01143	260	254	3182	4312	10.15	10.07	142.36	173.78	10.11	158.07	3.9667	9.15339e-78	6.13831e-76
HF07365	4323	5339	209	365	168.78	211.59	9.35	14.71	190.185	12.03	-3.9827	1.17216e-77	7.84157e-76
HF41663	245	192	3253	3214	9.57	7.61	145.53	129.53	8.59	137.53	4.0009	2.48419e-77	1.65788e-75
HF23411	1246	1170	8563	11075	48.65	46.37	383.09	446.34	47.51	414.715	3.1258	3.49256e-77	2.32524e-75
HF32904	10833	10927	4746	4903	422.93	433.06	212.33	197.6	427.995	204.965	-1.0622	5.09002e-77	3.38065e-75
HF37342	1315	1135	69	73	51.34	44.98	3.09	2.94	48.16	3.015	-3.9976	9.61038e-77	6.36768e-75
HF23467	11168	12666	3987	4465	436.01	501.98	178.37	179.95	468.995	179.16	-1.3883	1.0352e-76	6.84268e-75
HF17855	4561	5737	564	771	178.07	227.37	25.23	31.07	202.72	28.15	-2.8483	1.21453e-76	8.00896e-75
HF02809	10228	9655	53695	68488	399.31	382.65	2402.21	2760.17	390.98	2581.19	2.7229	1.81875e-76	1.19648e-74
HF08518	2037	1919	9075	9931	79.53	76.05	406	400.23	77.79	403.115	2.3735	2.92139e-76	1.91732e-74
HF30628	2966	2922	559	686	115.8	115.8	25.01	27.65	115.8	26.33	-2.1369	3.53131e-76	2.31213e-74
HF34287	7	10	1752	1959	0.27	0.4	78.38	78.95	0.335	78.665	7.8754	3.56886e-76	2.33121e-74
HF03836	8559	7719	1833	2226	334.15	305.92	82	89.71	320.035	85.855	-1.8983	3.81749e-76	2.48775e-74
HF12349	9921	9509	2560	3130	387.33	376.86	114.53	126.14	382.095	120.335	-1.6669	4.10662e-76	2.66988e-74
HF12847	3416	3099	645	746	133.36	122.82	28.86	30.06	128.09	29.46	-2.1203	5.7165e-76	3.70783e-74
HF12115	4113	4087	1223	1388	160.58	161.98	54.71	55.94	161.28	55.325	-1.5436	6.55277e-76	4.24031e-74
HF12290	9618	8829	2660	3056	375.5	349.91	119	123.16	362.705	121.08	-1.5828	6.58086e-76	4.24857e-74
HF10528	7819	7360	372	665	305.26	291.69	16.64	26.8	298.475	21.72	-3.7805	7.72008e-76	4.97245e-74
HF33222	6226	6597	2107	2433	243.07	261.45	94.26	98.05	252.26	96.155	-1.3915	8.76675e-76	5.6335e-74
HF12305	12602	14841	4121	4599	492	588.18	184.37	185.35	540.09	184.86	-1.5468	1.02772e-75	6.58882e-74
HF38041	282	194	4232	4881	11.01	7.69	189.33	196.71	9.35	193.02	4.3676	1.18892e-75	7.60472e-74
HF30673	109	101	1714	1973	4.26	4	76.68	79.51	4.13	78.095	4.241	3.48095e-75	2.22139e-73
HF30262	2257	1896	243	258	88.12	75.14	10.87	10.4	81.63	10.635	-2.9403	4.48256e-75	2.854e-73
HF39985	577	328	13113	13794	22.53	13	586.65	555.92	17.765	571.285	5.0071	7.40325e-75	4.70276e-73
HF35045	11909	12287	3215	4022	464.94	486.96	143.83	162.09	475.95	152.96	-1.6377	8.78222e-75	5.56596e-73
HF02664	14050	12720	3853	3629	548.53	504.12	172.38	146.25	526.325	159.315	-1.7241	1.61675e-74	1.02232e-72
HF12419	1704	1909	286	311	66.53	75.66	12.8	12.53	71.095	12.665	-2.4889	1.74022e-74	1.09788e-72
HF41668	6899	7621	526	863	269.35	302.04	23.53	34.78	285.695	29.155	-3.2927	1.77905e-74	1.11983e-72
HF12505	7103	7904	1372	1101	277.31	313.25	61.38	44.37	295.28	52.875	-2.4814	2.06174e-74	1.29483e-72
HF22510	6258	4973	466	325	244.32	197.09	20.85	13.1	220.705	16.975	-3.7006	3.24133e-74	2.03104e-72
HF42622	502	502	5487	4675	19.6	19.9	245.48	188.41	19.75	216.945	3.4574	3.99272e-74	2.49621e-72
HF08410	815	835	4880	4782	31.82	33.09	218.32	192.72	32.455	205.52	2.6628	6.31893e-74	3.94165e-72
HF33984	25376	22176	5921	7069	990.71	878.88	264.89	284.89	934.795	274.89	-1.7658	8.53758e-74	5.31363e-72
HF31304	2629	2406	324	418	102.64	95.35	14.5	16.85	98.995	15.675	-2.6589	9.22798e-74	5.73045e-72
HF28160	1900	1804	9504	9356	74.18	71.5	425.19	377.06	72.84	401.125	2.4612	9.54969e-74	5.91696e-72
HF23529	4548	5034	551	799	177.56	199.51	24.65	32.2	188.535	28.425	-2.7296	1.3429e-73	8.30203e-72
HF19571	537	463	4139	4898	20.97	18.35	185.17	197.4	19.66	191.285	3.2824	1.58566e-73	9.78095e-72
HF03714	152	122	2457	2334	5.93	4.84	109.92	94.06	5.385	101.99	4.2433	1.72944e-73	1.06441e-71
HF33479	110475	101736	33706	40261	4313.07	4032	1507.94	1622.58	4172.53	1565.26	-1.4145	2.09806e-73	1.28842e-71
HF43402	3081	3030	544	689	120.29	120.08	24.34	27.77	120.185	26.055	-2.2056	2.4024e-73	1.47206e-71
HF20462	44	21	3309	2545	1.72	0.83	148.04	102.57	1.275	125.305	6.6188	2.92037e-73	1.78549e-71
HF17608	5019	5761	1463	1391	195.95	228.32	65.45	56.06	212.135	60.755	-1.8039	3.93358e-73	2.39966e-71
HF15971	103	92	3582	2611	4.02	3.65	160.25	105.23	3.835	132.74	5.1132	5.50809e-73	3.35279e-71
HF40973	1762	1904	327	359	68.79	75.46	14.63	14.47	72.125	14.55	-2.3095	7.05189e-73	4.2831e-71
HF10143	2070	2024	414	414	80.82	80.22	18.52	16.68	80.52	17.6	-2.1938	1.64115e-72	9.94602e-71
HF12386	5800	6192	2087	2026	226.44	245.4	93.37	81.65	235.92	87.51	-1.4308	1.7877e-72	1.08105e-70
HF35039	2833	3000	656	599	110.6	118.9	29.35	24.14	114.75	26.745	-2.1012	1.90081e-72	1.14695e-70
HF08607	665	846	6077	6147	25.96	33.53	271.87	247.73	29.745	259.8	3.1267	1.98375e-72	1.19439e-70
HF27936	57437	49232	10504	13566	2242.41	1951.16	469.93	546.73	2096.78	508.33	-2.0443	2.77507e-72	1.66721e-70
HF26380	5221	5616	1373	1686	203.83	222.57	61.43	67.95	213.2	64.69	-1.7206	3.1202e-72	1.8705e-70
HF40211	16	23	1748	1486	0.62	0.91	78.2	59.89	0.765	69.045	6.4959	3.4748e-72	2.07858e-70
HF42834	9884	8869	2528	2356	385.88	351.5	113.1	94.95	368.69	104.025	-1.8255	4.20325e-72	2.50891e-70
HF08940	3165	3670	832	909	123.57	145.45	37.22	36.63	134.51	36.925	-1.865	7.9577e-72	4.73971e-70
HF13276	151	170	2450	2220	5.9	6.74	109.61	89.47	6.32	99.54	3.9773	7.98266e-72	4.74437e-70
HF00400	6963	6912	2658	2964	271.84	273.94	118.91	119.45	272.89	119.18	-1.1952	1.32206e-71	7.84063e-70
HF14995	11445	13043	2437	1966	446.83	516.92	109.03	79.23	481.875	94.13	-2.3559	1.54792e-71	9.16051e-70
HF02622	2281	1910	255	282	89.05	75.7	11.41	11.37	82.375	11.39	-2.8544	1.67984e-71	9.92004e-70
HF44148	15395	14962	3966	5000	601.04	592.97	177.43	201.51	597.005	189.47	-1.6558	1.75549e-71	1.03447e-69
HF19975	814	580	9660	9314	31.78	22.99	432.17	375.37	27.385	403.77	3.8821	1.88316e-71	1.10734e-69
HF26121	27	27	1322	1305	1.05	1.07	59.14	52.59	1.06	55.865	5.7198	2.3636e-71	1.38691e-69
HF08908	2594	3155	543	562	101.27	125.04	24.29	22.65	113.155	23.47	-2.2694	2.64104e-71	1.54643e-69
HF04373	6585	6234	825	1189	257.09	247.07	36.91	47.92	252.08	42.415	-2.5712	2.77332e-71	1.62046e-69
HF18226	1726	1226	23218	34511	67.39	48.59	1038.73	1390.84	57.99	1214.79	4.3888	3.2089e-71	1.87103e-69
HF18035	7465	7392	1247	1718	291.44	292.96	55.79	69.24	292.2	62.515	-2.2247	8.1998e-71	4.77104e-69
HF04228	2553	2645	366	290	99.67	104.83	16.37	11.69	102.25	14.03	-2.8655	8.32534e-71	4.83393e-69
HF03196	4706	4784	1771	1932	183.73	189.6	79.23	77.86	186.665	78.545	-1.2489	1.10792e-70	6.41944e-69
HF19314	418	388	4464	6385	16.32	15.38	199.71	257.32	15.85	228.515	3.8497	1.25747e-70	7.27075e-69
HF00832	8360	8197	2534	3040	326.38	324.86	113.37	122.52	325.62	117.945	-1.4651	1.43153e-70	8.25993e-69
HF18783	271	266	2583	3226	10.58	10.54	115.56	130.01	10.56	122.785	3.5395	2.10142e-70	1.21e-68
HF18289	8107	8798	916	607	316.51	348.68	40.98	24.46	332.595	32.72	-3.3455	3.64342e-70	2.09353e-68
HF28852	8352	8962	3654	3729	326.07	355.18	163.47	150.28	340.625	156.875	-1.1186	5.75721e-70	3.30128e-68
HF29772	325	433	3819	4203	12.69	17.16	170.85	169.39	14.925	170.12	3.5107	7.17351e-70	4.10491e-68
HF13201	4367	4041	833	1047	170.49	160.15	37.27	42.2	165.32	39.735	-2.0568	8.19444e-70	4.67945e-68
HF34873	298	303	2458	2870	11.63	12.01	109.97	115.67	11.82	112.82	3.2547	1.60544e-69	9.149e-68
HF22752	159	104	2893	3381	6.21	4.12	129.43	136.26	5.165	132.845	4.6848	1.62338e-69	9.23226e-68
HF07972	1416	1275	141	143	55.28	50.53	6.31	5.76	52.905	6.035	-3.132	2.04448e-69	1.16032e-67
HF05570	616	796	5601	6446	24.05	31.55	250.58	259.78	27.8	255.18	3.1984	2.56721e-69	1.45402e-67
HF23462	6737	6294	2200	2420	263.02	249.44	98.42	97.53	256.23	97.975	-1.387	3.41054e-69	1.92772e-67
HF13483	3439	3204	835	802	134.26	126.98	37.36	32.32	130.62	34.84	-1.9066	3.55634e-69	2.00604e-67
HF03328	8141	7680	1456	1143	317.83	304.37	65.14	46.06	311.1	55.6	-2.4842	5.28085e-69	2.97273e-67
HF07767	982	1159	6243	6330	38.34	45.93	279.3	255.11	42.135	267.205	2.6649	1.48789e-68	8.34182e-67
HF01151	901	982	54	60	35.18	38.92	2.42	2.42	37.05	2.42	-3.9364	1.76408e-68	9.87029e-67
HF42404	4885	5936	990	831	190.72	235.26	44.29	33.49	212.99	38.89	-2.4533	1.84441e-68	1.0299e-66
HF04658	80317	69580	10152	14879	3135.67	2757.59	454.18	599.65	2946.63	526.915	-2.4834	2.57339e-68	1.43406e-66
HF33775	2141	1837	281	302	83.59	72.8	12.57	12.17	78.195	12.37	-2.6602	3.37072e-68	1.87461e-66
HF29083	2492	2189	280	363	97.29	86.75	12.53	14.63	92.02	13.58	-2.7605	3.9627e-68	2.19942e-66
HF06614	1256	1431	7770	7457	49.04	56.71	347.61	300.53	52.875	324.07	2.6156	4.57515e-68	2.53427e-66
HF24990	17472	17780	5609	6897	682.13	704.66	250.94	277.96	693.395	264.45	-1.3907	5.13705e-68	2.83983e-66
HF27616	5710	5519	1826	1733	222.93	218.73	81.69	69.84	220.83	75.765	-1.5433	6.32914e-68	3.49187e-66
HF08739	6084	6166	2022	1880	237.53	244.37	90.46	75.77	240.95	83.115	-1.5356	6.57763e-68	3.62175e-66
HF44247	414	481	3660	3516	16.16	19.06	163.74	141.7	17.61	152.72	3.1164	7.57226e-68	4.16114e-66
HF21558	34	77	2863	3525	1.33	3.05	128.09	142.06	2.19	135.075	5.9467	1.15199e-67	6.31792e-66
HF28441	4766	4278	1110	1286	186.07	169.55	49.66	51.83	177.81	50.745	-1.809	1.25316e-67	6.85921e-66
HF33416	1189	1417	93	120	46.42	56.16	4.16	4.84	51.29	4.5	-3.5107	1.42398e-67	7.7788e-66
HF31465	1473	1214	72	54	57.51	48.11	3.22	2.18	52.81	2.7	-4.2898	1.43562e-67	7.82048e-66
HF09373	41579	39353	11392	14378	1623.29	1559.64	509.66	579.45	1591.46	544.555	-1.5472	1.43726e-67	7.82048e-66
HF18355	3182	2648	213	320	124.23	104.95	9.53	12.9	114.59	11.215	-3.353	2.3599e-67	1.28156e-65
HF34020	3864	4054	1379	1373	150.86	160.67	61.69	55.33	155.765	58.51	-1.4126	3.00216e-67	1.62716e-65
HF01786	460	444	4611	6663	17.96	17.6	206.29	268.53	17.78	237.41	3.7391	3.42397e-67	1.85215e-65
HF19067	3661	3895	1339	1403	142.93	154.37	59.9	56.54	148.65	58.22	-1.3523	4.1326e-67	2.23112e-65
HF32635	29805	29711	12754	14755	1163.62	1177.5	570.59	594.65	1170.56	582.62	-1.0066	8.09575e-67	4.36225e-65
HF05694	2822	2421	361	450	110.17	95.95	16.15	18.14	103.06	17.145	-2.5876	9.25547e-67	4.97747e-65
HF30974	9063	8314	3033	3068	353.83	329.5	135.69	123.64	341.665	129.665	-1.3978	9.47773e-67	5.08712e-65
HF29146	5776	6343	1326	1715	225.5	251.39	59.32	69.12	238.445	64.22	-1.8926	1.40138e-66	7.50726e-65
HF41386	2853	2883	855	851	111.38	114.26	38.25	34.3	112.82	36.275	-1.637	1.78245e-66	9.53023e-65
HF39957	2332	2271	263	367	91.04	90	11.77	14.79	90.52	13.28	-2.769	1.79036e-66	9.5541e-65
HF12683	1213	1555	109	123	47.36	61.63	4.88	4.96	54.495	4.92	-3.4694	1.81092e-66	9.64525e-65
HF11152	3040	2753	83	169	118.69	109.11	3.71	6.81	113.9	5.26	-4.4366	2.06566e-66	1.09809e-64
HF01281	6057	7327	864	620	236.47	290.38	38.65	24.99	263.425	31.82	-3.0494	2.36652e-66	1.25561e-64
HF40681	5579	5219	1635	1546	217.81	206.84	73.15	62.31	212.325	67.73	-1.6484	2.5203e-66	1.33465e-64
HF24114	3018	3319	402	294	117.83	131.54	17.98	11.85	124.685	14.915	-3.0635	4.87593e-66	2.57717e-64
HF22365	5628	6376	1796	2099	219.72	252.69	80.35	84.59	236.205	82.47	-1.5181	7.5926e-66	4.00542e-64
HF12193	3003	3053	974	1053	117.24	121	43.57	42.44	119.12	43.005	-1.4698	8.22571e-66	4.33116e-64
HF09548	5004	6547	935	790	195.36	259.47	41.83	31.84	227.415	36.835	-2.6262	1.20482e-65	6.3318e-64
HF00917	3622	3555	774	978	141.41	140.89	34.63	39.41	141.15	37.02	-1.9309	1.63052e-65	8.55284e-64
HF05684	4418	5081	999	1264	172.48	201.37	44.69	50.94	186.925	47.815	-1.9669	1.69597e-65	8.87934e-64
HF18245	35	70	2572	2317	1.37	2.77	115.07	93.38	2.07	104.225	5.6539	2.10376e-65	1.09935e-63
HF43882	6610	5408	257	479	258.06	214.33	11.5	19.3	236.195	15.4	-3.939	2.60703e-65	1.35978e-63
HF12300	6060	6186	1346	1092	236.59	245.16	60.22	44.01	240.875	52.115	-2.2085	3.92968e-65	2.0458e-63
HF23728	13390	13697	3511	4535	522.76	542.84	157.08	182.77	532.8	169.925	-1.6487	4.50435e-65	2.34057e-63
HF24785	2531	2624	594	711	98.81	103.99	26.57	28.65	101.4	27.61	-1.8768	5.25139e-65	2.72364e-63
HF23840	1575	2057	202	201	61.49	81.52	9.04	8.1	71.505	8.57	-3.0607	5.62947e-65	2.91428e-63
HF33891	14945	15303	6215	5901	583.47	606.49	278.05	237.82	594.98	257.935	-1.2058	6.09151e-65	3.14758e-63
HF29496	211	188	3146	4859	8.24	7.45	140.75	195.82	7.845	168.285	4.423	6.48712e-65	3.34576e-63
HF18077	56	50	1474	2079	2.19	1.98	65.94	83.79	2.085	74.865	5.1662	7.60975e-65	3.91746e-63
HF18746	1759	1941	382	400	68.67	76.93	17.09	16.12	72.8	16.605	-2.1323	8.09394e-65	4.159e-63
HF37153	352	328	3469	4823	13.74	13	155.2	194.37	13.37	174.785	3.7085	8.79349e-65	4.51008e-63
HF41084	596	568	3648	3640	23.27	22.51	163.2	146.7	22.89	154.95	2.759	1.50516e-64	7.69909e-63
HF18777	529	495	3195	3428	20.65	19.62	142.94	138.15	20.135	140.545	2.8033	1.50668e-64	7.69909e-63
HF40253	531	437	4912	4512	20.73	17.32	219.75	181.84	19.025	200.795	3.3998	1.87399e-64	9.55836e-63
HF13635	313	338	4374	6990	12.22	13.4	195.68	281.71	12.81	238.695	4.2198	2.03488e-64	1.03599e-62
HF25869	5739	4811	535	793	224.06	190.67	23.93	31.96	207.365	27.945	-2.8915	2.08077e-64	1.05741e-62
HF33631	34	33	1400	1252	1.33	1.31	62.63	50.46	1.32	56.545	5.4208	2.18422e-64	1.10795e-62
HF10438	2122	2744	356	387	82.85	108.75	15.93	15.6	95.8	15.765	-2.6033	2.58008e-64	1.30636e-62
HF03387	899	883	5102	6352	35.1	35	228.25	255.99	35.05	242.12	2.7882	3.17571e-64	1.60501e-62
HF32912	3928	3841	1267	1435	153.35	152.23	56.68	57.83	152.79	57.255	-1.4161	4.37079e-64	2.20498e-62
HF11891	1828	1662	242	211	71.37	65.87	10.83	8.5	68.62	9.665	-2.8278	5.9963e-64	3.01952e-62
HF39506	1054	1161	5105	5744	41.15	46.01	228.39	231.49	43.58	229.94	2.3995	7.9141e-64	3.97802e-62
HF41698	474	396	3609	4255	18.51	15.69	161.46	171.48	17.1	166.47	3.2832	8.64951e-64	4.3398e-62
HF43548	66592	67940	27759	25522	2599.83	2692.59	1241.88	1028.57	2646.21	1135.22	-1.2209	1.11069e-63	5.5627e-62
HF22767	41	28	1596	1422	1.6	1.11	71.4	57.31	1.355	64.355	5.5697	1.43805e-63	7.18923e-62
HF35817	2918	3163	863	823	113.92	125.36	38.61	33.17	119.64	35.89	-1.737	1.53729e-63	7.6715e-62
HF31919	3848	3658	584	803	150.23	144.97	26.13	32.36	147.6	29.245	-2.3354	1.83595e-63	9.14541e-62
HF06460	4486	3933	800	1004	175.14	155.87	35.79	40.46	165.505	38.125	-2.1181	2.15326e-63	1.07067e-61
HF07521	3110	4134	583	657	121.42	163.84	26.08	26.48	142.63	26.28	-2.4402	2.30886e-63	1.14599e-61
HF25134	41	40	1174	1446	1.6	1.59	52.52	58.28	1.595	55.4	5.1183	2.77874e-63	1.37675e-61
HF28596	674	504	7783	6808	26.31	19.97	348.2	274.37	23.14	311.285	3.7498	3.01984e-63	1.49353e-61
HF16882	22638	20781	7446	6912	883.81	823.59	333.12	278.56	853.7	305.84	-1.481	3.12642e-63	1.54348e-61
HF29632	2464	2422	9469	10858	96.2	95.99	423.62	437.59	96.095	430.605	2.1638	4.38931e-63	2.1631e-61
HF38330	1836	1909	426	424	71.68	75.66	19.06	17.09	73.67	18.075	-2.0271	4.56507e-63	2.24572e-61
HF04073	3045	2893	606	518	118.88	114.66	27.11	20.88	116.77	23.995	-2.2829	4.88617e-63	2.39942e-61
HF26134	10305	10206	2913	3668	402.32	404.48	130.32	147.83	403.4	139.075	-1.5363	6.71714e-63	3.28689e-61
HF31277	2661	2770	491	639	103.89	109.78	21.97	25.75	106.835	23.86	-2.1627	1.30927e-62	6.39534e-61
HF42957	58219	51193	11401	15296	2272.94	2028.88	510.06	616.45	2150.91	563.255	-1.9331	1.34639e-62	6.56509e-61
HF10647	3492	3789	1204	1180	136.33	150.17	53.86	47.56	143.25	50.71	-1.4982	1.64257e-62	7.99518e-61
HF09219	531	532	3074	3512	20.73	21.08	137.52	141.54	20.905	139.53	2.7387	1.8265e-62	8.87489e-61
HF26120	3904	4031	943	1194	152.42	159.76	42.19	48.12	156.09	45.155	-1.7894	2.11997e-62	1.02828e-60
HF02738	3109	2608	505	468	121.38	103.36	22.59	18.86	112.37	20.725	-2.4388	4.19586e-62	2.03162e-60
HF32659	420	499	3248	3345	16.4	19.78	145.31	134.81	18.09	140.06	2.9528	4.25375e-62	2.05605e-60
HF12939	4103	4176	555	812	160.19	165.5	24.83	32.72	162.845	28.775	-2.5006	9.91132e-62	4.7823e-60
HF27301	2455	2477	736	782	95.85	98.17	32.93	31.52	97.01	32.225	-1.59	1.02415e-61	4.933e-60
HF17261	281	184	4136	4116	10.97	7.29	185.04	165.88	9.13	175.46	4.2644	1.15921e-61	5.57386e-60
HF21325	2766	2945	394	290	107.99	116.72	17.63	11.69	112.355	14.66	-2.9381	1.65542e-61	7.94602e-60
HF28049	7205	7030	3070	3322	281.29	278.61	137.35	133.88	279.95	135.615	-1.0457	1.78632e-61	8.55951e-60
HF22808	75	48	1720	2129	2.93	1.9	76.95	85.8	2.415	81.375	5.0745	2.25973e-61	1.08092e-59
HF12074	2801	2981	744	889	109.35	118.14	33.29	35.83	113.745	34.56	-1.7186	2.33682e-61	1.11587e-59
HF44635	3365	4101	747	650	131.37	162.53	33.42	26.2	146.95	29.81	-2.3015	3.15653e-61	1.5047e-59
HF19001	4587	4216	775	602	179.08	167.09	34.67	24.26	173.085	29.465	-2.5544	4.46819e-61	2.1263e-59
HF43529	369	376	3262	2957	14.41	14.9	145.94	119.17	14.655	132.555	3.1771	5.04656e-61	2.39742e-59
HF42221	159	206	2113	2263	6.21	8.16	94.53	91.2	7.185	92.865	3.6921	5.10335e-61	2.42024e-59
HF14961	485	402	3503	3848	18.93	15.93	156.72	155.08	17.43	155.9	3.161	6.488e-61	3.07165e-59
HF18107	287	284	2296	2781	11.2	11.26	102.72	112.08	11.23	107.4	3.2576	8.45349e-61	3.99536e-59
HF18871	384	424	3500	3169	14.99	16.8	156.58	127.72	15.895	142.15	3.1608	1.00625e-60	4.74773e-59
HF04810	1456	1300	156	187	56.84	51.52	6.98	7.54	54.18	7.26	-2.8997	1.05576e-60	4.97285e-59
HF26317	403	394	2582	2743	15.73	15.61	115.51	110.55	15.67	113.03	2.8506	1.06767e-60	5.0204e-59
HF13897	213	125	3988	5256	8.32	4.95	178.42	211.82	6.635	195.12	4.8781	1.66432e-60	7.81273e-59
HF32148	7265	6914	2763	3080	283.63	274.02	123.61	124.13	278.825	123.87	-1.1705	2.94827e-60	1.38164e-58
HF30804	6647	6928	33419	44428	259.51	274.57	1495.1	1790.51	267.04	1642.81	2.621	3.1132e-60	1.45536e-58
HF06224	2262	2567	622	639	88.31	101.74	27.83	25.75	95.025	26.79	-1.8266	3.11607e-60	1.45536e-58
HF12411	103	54	2815	3823	4.02	2.14	125.94	154.07	3.08	140.005	5.5064	3.87884e-60	1.80856e-58
HF22770	10873	11235	1306	822	424.49	445.26	58.43	33.13	434.875	45.78	-3.2478	6.02692e-60	2.80541e-58
HF43612	26	32	1565	2845	1.02	1.27	70.02	114.66	1.145	92.34	6.3335	6.39019e-60	2.96951e-58
HF15322	525	515	3808	5064	20.5	20.41	170.36	204.09	20.455	187.225	3.1942	1.28565e-59	5.96437e-58
HF24282	4884	4136	283	491	190.68	163.92	12.66	19.79	177.3	16.225	-3.4499	2.04097e-59	9.45262e-58
HF44389	4096	5632	845	928	159.91	223.21	37.8	37.4	191.56	37.6	-2.349	2.31463e-59	1.07022e-57
HF26536	4032	4140	1663	1782	157.41	164.08	74.4	71.82	160.745	73.11	-1.1366	2.43949e-59	1.12607e-57
HF13068	7829	7207	2718	3022	305.65	285.63	121.6	121.79	295.64	121.695	-1.2806	3.07369e-59	1.41646e-57
HF39585	6357	5385	1582	1665	248.18	213.42	70.78	67.1	230.8	68.94	-1.7432	3.44697e-59	1.58584e-57
HF24305	3161	3478	1083	1203	123.41	137.84	48.45	48.48	130.625	48.465	-1.4304	4.52553e-59	2.07859e-57
HF30893	3629	3921	1426	1518	141.68	155.4	63.8	61.18	148.54	62.49	-1.2492	5.26725e-59	2.41227e-57
HF20686	17595	19026	5039	6532	686.93	754.04	225.44	263.25	720.485	244.345	-1.56	5.26944e-59	2.41227e-57
HF34088	1618	1891	330	350	63.17	74.94	14.76	14.11	69.055	14.435	-2.2582	7.60615e-59	3.47623e-57
HF13800	13661	13494	2739	3820	533.34	534.79	122.54	153.95	534.065	138.245	-1.9498	1.19507e-58	5.45282e-57
HF22345	9357	9556	2574	2127	365.31	378.72	115.16	85.72	372.015	100.44	-1.889	1.48839e-58	6.78e-57
HF35264	1426	1633	40	15	55.67	64.72	1.79	0.6	60.195	1.195	-5.6546	1.86016e-58	8.4596e-57
HF17699	1810	1798	220	164	70.66	71.26	9.84	6.61	70.96	8.225	-3.1089	3.01621e-58	1.36946e-56
HF32203	1568	1622	27	66	61.22	64.28	1.21	2.66	62.75	1.935	-5.0192	3.16955e-58	1.43672e-56
HF18049	1896	1405	70	41	74.02	55.68	3.13	1.65	64.85	2.39	-4.762	6.73963e-58	3.05001e-56
HF41280	3301	3470	1203	1181	128.87	137.52	53.82	47.6	133.195	50.71	-1.3932	7.15034e-58	3.2306e-56
HF15750	27	48	1369	1613	1.05	1.9	61.25	65.01	1.475	63.13	5.4195	7.79697e-58	3.51702e-56
HF17448	1902	1911	322	266	74.26	75.74	14.41	10.72	75	12.565	-2.5775	8.57531e-58	3.86182e-56
HF23343	6129	5700	1009	739	239.28	225.9	45.14	29.78	232.59	37.46	-2.6344	8.70248e-58	3.91273e-56
HF39478	4640	5136	1873	1869	181.15	203.55	83.79	75.32	192.35	79.555	-1.2737	1.4656e-57	6.57881e-56
HF24001	4265	3971	274	484	166.51	157.38	12.26	19.51	161.945	15.885	-3.3498	1.72073e-57	7.71154e-56
HF42910	14505	15014	4012	5248	566.29	595.03	179.49	211.5	580.66	195.495	-1.5706	1.72566e-57	7.72115e-56
HF22473	11010	10670	3578	4386	429.84	422.87	160.07	176.76	426.355	168.415	-1.34	1.84668e-57	8.24929e-56
HF08494	964	998	85	70	37.64	39.55	3.8	2.82	38.595	3.31	-3.5435	3.35839e-57	1.4954e-55
HF11531	849	788	4117	4666	33.15	31.23	184.19	188.05	32.19	186.12	2.5315	3.43472e-57	1.52694e-55
HF39879	7619	9306	2703	2746	297.45	368.81	120.93	110.67	333.13	115.8	-1.5245	3.46106e-57	1.53618e-55
HF18594	1217	1408	111	154	47.51	55.8	4.97	6.21	51.655	5.59	-3.208	3.87842e-57	1.71867e-55
HF18952	307	196	4911	7494	11.99	7.77	219.71	302.02	9.88	260.865	4.7226	3.9053e-57	1.72782e-55
HF37014	4	5	1840	2683	0.16	0.2	82.32	108.13	0.18	95.225	9.0472	4.1547e-57	1.83523e-55
HF12138	57	60	1179	1477	2.23	2.38	52.75	59.53	2.305	56.14	4.6062	5.29253e-57	2.33411e-55
HF13594	7137	7681	1179	818	278.64	304.41	52.75	32.97	291.525	42.86	-2.7659	6.50895e-57	2.86601e-55
HF09377	281	252	2165	2336	10.97	9.99	96.86	94.14	10.48	95.5	3.1879	7.30043e-57	3.20941e-55
HF15651	5905	6845	2119	2428	230.54	271.28	94.8	97.85	250.91	96.325	-1.3812	9.60389e-57	4.21536e-55
HF31556	1463	1828	233	218	57.12	72.45	10.42	8.79	64.785	9.605	-2.7538	1.00083e-56	4.3859e-55
HF34331	4335	4069	1513	1535	169.24	161.26	67.69	61.86	165.25	64.775	-1.3511	1.24547e-56	5.4494e-55
HF32921	8812	8836	3536	4141	344.03	350.19	158.19	166.89	347.11	162.54	-1.0946	1.32811e-56	5.8018e-55
HF07489	329	273	3884	3265	12.84	10.82	173.76	131.58	11.83	152.67	3.6899	1.54696e-56	6.74718e-55
HF10357	1683	2066	241	194	65.71	81.88	10.78	7.82	73.795	9.3	-2.9882	1.58199e-56	6.8891e-55
HF18557	528	511	3091	3095	20.61	20.25	138.29	124.73	20.43	131.51	2.6864	1.63735e-56	7.11901e-55
HF01695	1852	1925	6707	7055	72.3	76.29	300.06	284.33	74.295	292.195	1.9756	1.66378e-56	7.2226e-55
HF10997	2262	2218	538	638	88.31	87.9	24.07	25.71	88.105	24.89	-1.8237	1.78368e-56	7.73096e-55
HF00421	4780	4955	986	1345	186.62	196.38	44.11	54.21	191.5	49.16	-1.9618	1.81824e-56	7.86843e-55
HF40105	802	836	4332	5392	31.31	33.13	193.81	217.31	32.22	205.56	2.6735	3.11198e-56	1.34461e-54
HF19715	3886	3851	1308	1525	151.71	152.62	58.52	61.46	152.165	59.99	-1.3428	3.44114e-56	1.48451e-54
HF13512	849	752	5422	5040	33.15	29.8	242.57	203.12	31.475	222.845	2.8238	3.96148e-56	1.70633e-54
HF09437	55	32	1925	3295	2.15	1.27	86.12	132.79	1.71	109.455	6.0002	4.27691e-56	1.83934e-54
HF03492	691	720	25	20	26.98	28.53	1.12	0.81	27.755	0.965	-4.8461	4.68746e-56	2.01277e-54
HF34361	134	214	2790	3118	5.23	8.48	124.82	125.66	6.855	125.24	4.1914	5.43455e-56	2.32996e-54
HF10583	2185	2772	451	420	85.3	109.86	20.18	16.93	97.58	18.555	-2.3948	6.53792e-56	2.79868e-54
HF35323	1213	1029	97	114	47.36	40.78	4.34	4.59	44.07	4.465	-3.3031	6.57832e-56	2.81162e-54
HF41688	2861	2312	157	88	111.7	91.63	7.02	3.55	101.665	5.285	-4.2658	7.49783e-56	3.19969e-54
HF20453	31	73	2358	2669	1.21	2.89	105.49	107.56	2.05	106.525	5.6994	7.88399e-56	3.35931e-54
HF07905	4030	3685	1032	924	157.34	146.04	46.17	37.24	151.69	41.705	-1.8628	8.33274e-56	3.54506e-54
HF13535	78	55	1857	1610	3.05	2.18	83.08	64.89	2.615	73.985	4.8223	1.35139e-55	5.74049e-54
HF16029	283	289	2367	3073	11.05	11.45	105.89	123.85	11.25	114.87	3.352	1.53704e-55	6.51914e-54
HF38370	273	420	4199	4874	10.66	16.65	187.86	196.43	13.655	192.145	3.8147	1.88717e-55	7.99191e-54
HF00040	2152	2797	412	469	84.02	110.85	18.43	18.9	97.435	18.665	-2.3841	2.13837e-55	9.04188e-54
HF18940	1672	1711	141	218	65.28	67.81	6.31	8.79	66.545	7.55	-3.1398	2.63351e-55	1.11185e-53
HF09434	3926	4281	394	644	153.28	169.66	17.63	25.95	161.47	21.79	-2.8895	3.06323e-55	1.29131e-53
HF11348	3774	4364	543	802	147.34	172.95	24.29	32.32	160.145	28.305	-2.5002	3.36654e-55	1.41702e-53
HF40257	128	68	3231	3015	5	2.69	144.55	121.51	3.845	133.03	5.1126	4.40961e-55	1.85324e-53
HF21459	1024	822	6237	6558	39.98	32.58	279.03	264.3	36.28	271.665	2.9046	4.51876e-55	1.89624e-53
HF25319	906	921	4105	4780	35.37	36.5	183.65	192.64	35.935	188.145	2.3884	4.63962e-55	1.94401e-53
HF04925	359	239	4491	6240	14.02	9.47	200.92	251.48	11.745	226.2	4.2675	5.01509e-55	2.09815e-53
HF17655	2839	2565	189	320	110.84	101.66	8.46	12.9	106.25	10.68	-3.3145	6.01859e-55	2.51419e-53
HF13389	3206	2460	379	458	125.17	97.49	16.96	18.46	111.33	17.71	-2.6522	6.09392e-55	2.54183e-53
HF30322	2586	4067	305	248	100.96	161.18	13.65	9.99	131.07	11.82	-3.471	7.52445e-55	3.13379e-53
HF43008	5175	6752	933	700	202.04	267.59	41.74	28.21	234.815	34.975	-2.7471	1.19492e-54	4.96916e-53
HF04454	3822	4069	861	681	149.22	161.26	38.52	27.45	155.24	32.985	-2.2346	2.06522e-54	8.57546e-53
HF31015	404	514	3541	3519	15.77	20.37	158.42	141.82	18.07	150.12	3.0544	2.22215e-54	9.21328e-53
HF04409	7990	7690	3414	3799	311.94	304.77	152.74	153.11	308.355	152.925	-1.0118	2.31706e-54	9.59243e-53
HF07783	1915	2403	403	439	74.76	95.24	18.03	17.69	85	17.86	-2.2507	2.52492e-54	1.04373e-52
HF39252	48	69	1499	2229	1.87	2.73	67.06	89.83	2.3	78.445	5.092	3.89964e-54	1.6096e-52
HF05645	895	775	4585	4956	34.94	30.71	205.12	199.73	32.825	202.425	2.6245	1.25354e-53	5.15872e-52
HF25203	12470	10549	2938	3596	486.84	418.08	131.44	144.92	452.46	138.18	-1.7112	1.38352e-53	5.68515e-52
HF09343	133	212	2748	3519	5.19	8.4	122.94	141.82	6.795	132.38	4.2841	1.40852e-53	5.7793e-52
HF42941	52	50	1210	1738	2.03	1.98	54.13	70.04	2.005	62.085	4.9526	1.63843e-53	6.71272e-52
HF19224	10419	9742	1686	2478	406.77	386.09	75.43	99.87	396.43	87.65	-2.1772	2.69185e-53	1.09961e-51
HF33814	4271	3977	20523	27188	166.74	157.62	918.16	1095.72	162.18	1006.94	2.6343	2.74281e-53	1.11878e-51
HF04665	3197	3282	1286	1375	124.81	130.07	57.53	55.41	127.44	56.47	-1.1743	2.99579e-53	1.22017e-51
HF27244	247	255	2062	2009	9.64	10.11	92.25	80.97	9.875	86.61	3.1327	3.17229e-53	1.29016e-51
HF00737	5734	5948	2178	2591	223.86	235.73	97.44	104.42	229.795	100.93	-1.187	3.68678e-53	1.4972e-51
HF11924	6785	7396	2787	2609	264.89	293.12	124.68	105.15	279.005	114.915	-1.2797	3.71352e-53	1.50585e-51
HF12126	3224	3783	851	1044	125.87	149.93	38.07	42.07	137.9	40.07	-1.783	4.26281e-53	1.72606e-51
HF24012	2240	2162	8064	8289	87.45	85.68	360.77	334.06	86.565	347.415	2.0048	4.52546e-53	1.82974e-51
HF01608	194	241	1969	2187	7.57	9.55	88.09	88.14	8.56	88.115	3.3637	5.22503e-53	2.10951e-51
HF26081	2312	2662	710	743	90.26	105.5	31.76	29.94	97.88	30.85	-1.6657	7.22651e-53	2.91333e-51
HF37226	669	587	3801	3841	26.12	23.26	170.05	154.8	24.69	162.425	2.7178	7.34687e-53	2.95754e-51
HF28495	261	224	2729	3981	10.19	8.88	122.09	160.44	9.535	141.265	3.889	7.53762e-53	3.02993e-51
HF35103	70	71	1192	1206	2.73	2.81	53.33	48.6	2.77	50.965	4.2015	7.92945e-53	3.18281e-51
HF13150	3720	3349	577	802	145.23	132.73	25.81	32.32	138.98	29.065	-2.2575	1.0747e-52	4.30752e-51
HF42462	591	576	2962	3153	23.07	22.83	132.51	127.07	22.95	129.79	2.4996	1.1638e-52	4.65791e-51
HF03402	8	12	990	1329	0.31	0.48	44.29	53.56	0.395	48.925	6.9526	1.16796e-52	4.66781e-51
HF37701	1735	1641	45	99	67.74	65.04	2.01	3.99	66.39	3	-4.4679	1.37268e-52	5.47805e-51
HF33774	13598	12193	5113	5155	530.88	483.23	228.75	207.75	507.055	218.25	-1.2162	1.39217e-52	5.54784e-51
HF18418	2434	2629	853	904	95.03	104.19	38.16	36.43	99.61	37.295	-1.4173	1.57678e-52	6.27438e-51
HF30669	174	191	1665	1723	6.79	7.57	74.49	69.44	7.18	71.965	3.3252	1.57902e-52	6.27438e-51
HF10833	1784	1649	379	413	69.65	65.35	16.96	16.64	67.5	16.8	-2.0064	2.03044e-52	8.0566e-51
HF12954	4388	4460	1823	2060	171.31	176.76	81.56	83.02	174.035	82.29	-1.0806	2.04833e-52	8.11595e-51
HF18939	2103	2339	385	510	82.1	92.7	17.22	20.55	87.4	18.885	-2.2104	2.72141e-52	1.07674e-50
HF34087	2367	2279	165	90	92.41	90.32	7.38	3.63	91.365	5.505	-4.0528	3.23653e-52	1.27873e-50
HF16897	6435	5050	958	1241	251.23	200.14	42.86	50.01	225.685	46.435	-2.281	3.61873e-52	1.4277e-50
HF25848	273	177	3757	3538	10.66	7.01	168.08	142.59	8.835	155.335	4.136	4.22031e-52	1.66267e-50
HF26937	3811	4414	1259	1472	148.79	174.94	56.33	59.32	161.865	57.825	-1.485	5.40178e-52	2.12511e-50
HF24511	1541	1308	28	65	60.16	51.84	1.25	2.62	56	1.935	-4.855	6.47858e-52	2.54512e-50
HF43528	280	284	2260	2145	10.93	11.26	101.11	86.45	11.095	93.78	3.0794	6.53705e-52	2.56445e-50
HF03759	583	461	4166	4167	22.76	18.27	186.38	167.94	20.515	177.16	3.1103	7.03171e-52	2.7546e-50
HF21172	2459	2469	472	627	96	97.85	21.12	25.27	96.925	23.195	-2.0631	7.72619e-52	3.02238e-50
HF01132	11375	10128	898	1592	444.09	401.39	40.17	64.16	422.74	52.165	-3.0186	1.00373e-51	3.92093e-50
HF16021	92	73	1362	1705	3.59	2.89	60.93	68.71	3.24	64.82	4.3224	1.03592e-51	4.04095e-50
HF08690	7756	8011	1002	1604	302.8	317.49	44.83	64.64	310.145	54.735	-2.5024	1.16067e-51	4.52124e-50
HF36045	18000	20287	7364	6668	702.74	804.01	329.45	268.73	753.375	299.09	-1.3328	1.24721e-51	4.8515e-50
HF39068	1493	1200	99	138	58.29	47.56	4.43	5.56	52.925	4.995	-3.4054	1.42847e-51	5.54879e-50
HF08436	1080	967	91	116	42.16	38.32	4.07	4.67	40.24	4.37	-3.2029	1.44033e-51	5.58702e-50
HF18542	14964	15544	3935	5325	584.21	616.04	176.04	214.61	600.125	195.325	-1.6194	1.53787e-51	5.95703e-50
HF26130	1149	1377	143	181	44.86	54.57	6.4	7.29	49.715	6.845	-2.8606	1.55565e-51	6.01751e-50
HF43285	88	82	1288	1279	3.44	3.25	57.62	51.55	3.345	54.585	4.0284	1.71562e-51	6.62703e-50
HF37935	4988	4621	1630	1893	194.74	183.14	72.92	76.29	188.94	74.605	-1.3406	2.16773e-51	8.36176e-50
HF09288	4763	4654	860	1224	185.95	184.45	38.47	49.33	185.2	43.9	-2.0768	2.88699e-51	1.11207e-49
HF13503	320	336	2314	2913	12.49	13.32	103.52	117.4	12.905	110.46	3.0975	3.06087e-51	1.17741e-49
HF23279	4042	3506	1111	1166	157.8	138.95	49.7	46.99	148.375	48.345	-1.6178	3.26325e-51	1.25352e-49
HF24084	200	256	2186	2742	7.81	10.15	97.8	110.51	8.98	104.155	3.5359	3.55936e-51	1.36537e-49
HF23008	2948	2869	628	504	115.09	113.7	28.1	20.31	114.395	24.205	-2.2406	3.90627e-51	1.49638e-49
HF07771	2609	2158	377	309	101.86	85.53	16.87	12.45	93.695	14.66	-2.6761	4.23417e-51	1.61975e-49
HF39986	68	58	1220	1195	2.65	2.3	54.58	48.16	2.475	51.37	4.3754	5.92429e-51	2.26316e-49
HF09340	4312	3979	543	829	168.35	157.7	24.29	33.41	163.025	28.85	-2.4984	6.9484e-51	2.65073e-49
HF30394	1963	2276	516	586	76.64	90.2	23.08	23.62	83.42	23.35	-1.837	9.13018e-51	3.47826e-49
HF35113	3439	3460	618	450	134.26	137.13	27.65	18.14	135.695	22.895	-2.5673	9.61687e-51	3.65864e-49
HF04446	127	124	1628	2307	4.96	4.91	72.83	92.98	4.935	82.905	4.0703	1.0518e-50	3.99597e-49
HF02617	652	494	4894	6265	25.45	19.58	218.95	252.49	22.515	235.72	3.3881	1.22686e-50	4.65467e-49
HF03666	3086	3397	195	366	120.48	134.63	8.72	14.75	127.555	11.735	-3.4422	1.39306e-50	5.27799e-49
HF24737	92	76	1310	1648	3.59	3.01	58.61	66.42	3.3	62.515	4.2437	1.40585e-50	5.31919e-49
HF42677	42	35	989	1235	1.64	1.39	44.25	49.77	1.515	47.01	4.9556	1.7487e-50	6.60736e-49
HF16938	2299	2489	783	856	89.76	98.64	35.03	34.5	94.2	34.765	-1.4381	1.86715e-50	7.04532e-49
HF02291	6965	7547	2242	1886	271.92	299.1	100.3	76.01	285.51	88.155	-1.6954	2.14714e-50	8.09079e-49
HF18770	2573	3369	480	385	100.45	133.52	21.47	15.52	116.985	18.495	-2.6611	3.23364e-50	1.21683e-48
HF01242	2150	2040	479	419	83.94	80.85	21.43	16.89	82.395	19.16	-2.1045	3.42699e-50	1.28784e-48
HF33043	5528	5684	1517	1223	215.82	225.27	67.87	49.29	220.545	58.58	-1.9126	4.47969e-50	1.68116e-48
HF38146	865	661	7537	11399	33.77	26.2	337.19	459.4	29.985	398.295	3.7315	6.68346e-50	2.5048e-48
HF33679	3028	3687	700	890	118.22	146.12	31.32	35.87	132.17	33.595	-1.9761	7.09376e-50	2.65498e-48
HF34875	297	367	2403	2601	11.6	14.54	107.51	104.82	13.07	106.165	3.022	7.54719e-50	2.82088e-48
HF16865	1357	1242	233	240	52.98	49.22	10.42	9.67	51.1	10.045	-2.3468	8.1338e-50	3.03604e-48
HF29373	4160	3955	17179	21908	162.41	156.74	768.56	882.92	159.575	825.74	2.3715	1.01207e-49	3.7726e-48
HF25759	4027	3420	1023	1110	157.22	135.54	45.77	44.73	146.38	45.25	-1.6937	1.02169e-49	3.80332e-48
HF34822	2294	2145	653	694	89.56	85.01	29.21	27.97	87.285	28.59	-1.6102	1.12902e-49	4.19723e-48
HF43505	4418	4016	1150	986	172.48	159.16	51.45	39.74	165.82	45.595	-1.8627	1.59317e-49	5.91481e-48
HF43669	7242	7280	1392	2016	282.74	288.52	62.28	81.25	285.63	71.765	-1.9928	1.8904e-49	7.00892e-48
HF25394	1604	1483	273	333	62.62	58.77	12.21	13.42	60.695	12.815	-2.2437	1.99116e-49	7.37262e-48
HF22810	3062	2509	467	593	119.54	99.44	20.89	23.9	109.49	22.395	-2.2896	2.35687e-49	8.71506e-48
HF22784	7685	8618	3573	3987	300.03	341.55	159.85	160.68	320.79	160.265	-1.0012	3.15355e-49	1.16454e-47
HF43292	3378	3561	1212	1430	131.88	141.13	54.22	57.63	136.505	55.925	-1.2874	3.97127e-49	1.46456e-47
HF03862	118	176	2004	2470	4.61	6.98	89.66	99.54	5.795	94.6	4.029	4.07044e-49	1.49913e-47
HF20881	2886	2500	699	759	112.67	99.08	31.27	30.59	105.875	30.93	-1.7753	4.16823e-49	1.53311e-47
HF32350	1359	1333	57	108	53.06	52.83	2.55	4.35	52.945	3.45	-3.9398	4.43028e-49	1.62734e-47
HF21075	40	69	1410	1485	1.56	2.73	63.08	59.85	2.145	61.465	4.8407	7.20934e-49	2.64464e-47
HF22571	10710	10889	3252	4242	418.13	431.55	145.49	170.96	424.84	158.225	-1.4249	7.94775e-49	2.91165e-47
HF39202	2905	2959	656	520	113.41	117.27	29.35	20.96	115.34	25.155	-2.197	7.99122e-49	2.92371e-47
HF30402	1584	1460	126	197	61.84	57.86	5.64	7.94	59.85	6.79	-3.1399	9.45542e-49	3.45484e-47
HF40308	345	344	2148	2544	13.47	13.63	96.1	102.53	13.55	99.315	2.8737	1.05294e-48	3.8422e-47
HF40244	421	450	3073	2796	16.44	17.83	137.48	112.68	17.135	125.08	2.8678	1.24576e-48	4.53983e-47
HF08652	3574	3432	1396	1416	139.53	136.02	62.45	57.07	137.775	59.76	-1.2051	1.44425e-48	5.25622e-47
HF41418	1390	1539	5784	6783	54.27	60.99	258.76	273.36	57.63	266.06	2.2069	1.54378e-48	5.61111e-47
HF18415	3445	3057	989	962	134.5	121.15	44.25	38.77	127.825	41.51	-1.6226	2.02502e-48	7.35059e-47
HF01435	346	309	2615	3509	13.51	12.25	116.99	141.42	12.88	129.205	3.3265	2.09496e-48	7.59449e-47
HF34349	632	964	9	10	24.67	38.21	0.4	0.4	31.44	0.4	-6.2965	2.56467e-48	9.28512e-47
HF37910	2424	2829	806	842	94.64	112.12	36.06	33.93	103.38	34.995	-1.5627	3.55735e-48	1.28454e-46
HF41026	25	15	1021	986	0.98	0.59	45.68	39.74	0.785	42.71	5.7657	4.72412e-48	1.70142e-46
HF25520	199	241	1962	2517	7.77	9.55	87.78	101.44	8.66	94.61	3.4496	5.33351e-48	1.9184e-46
HF36852	6148	6317	1604	2156	240.03	250.35	71.76	86.89	245.19	79.325	-1.6281	8.64124e-48	3.10412e-46
HF37932	4508	4442	847	1213	176	176.05	37.89	48.89	176.025	43.39	-2.0203	8.81382e-48	3.16201e-46
HF15580	1071	801	28	46	41.81	31.75	1.25	1.85	36.78	1.55	-4.5686	1.02866e-47	3.68561e-46
HF23131	11	30	1267	1643	0.43	1.19	56.68	66.22	0.81	61.45	6.2453	1.03455e-47	3.70194e-46
HF40482	19	24	846	1113	0.74	0.95	37.85	44.86	0.845	41.355	5.613	1.29018e-47	4.6107e-46
HF36141	360	581	6448	5721	14.05	23.03	288.47	230.56	18.54	259.515	3.8071	1.60246e-47	5.71929e-46
HF15895	9557	9623	1661	2516	373.12	381.38	74.31	101.4	377.25	87.855	-2.1023	1.81711e-47	6.47704e-46
HF23223	550	706	3822	4259	21.47	27.98	170.99	171.64	24.725	171.315	2.7926	1.83494e-47	6.5322e-46
HF06114	89	124	1942	1658	3.47	4.91	86.88	66.82	4.19	76.85	4.197	2.00736e-47	7.13684e-46
HF09279	21	28	922	1331	0.82	1.11	41.25	53.64	0.965	47.445	5.6196	2.42025e-47	8.58273e-46
HF13052	11512	10206	3224	4034	449.44	404.48	144.24	162.58	426.96	153.41	-1.4767	2.56589e-47	9.08759e-46
HF16213	1162	1021	123	153	45.37	40.46	5.5	6.17	42.915	5.835	-2.8787	2.62151e-47	9.27273e-46
HF13536	361	498	3835	5215	14.09	19.74	171.57	210.17	16.915	190.87	3.4962	3.37692e-47	1.19295e-45
HF18274	3650	3631	388	644	142.5	143.9	17.36	25.95	143.2	21.655	-2.7253	3.84341e-47	1.35601e-45
HF30163	5925	7041	2454	2678	231.32	279.05	109.79	107.93	255.185	108.86	-1.2291	4.46039e-47	1.57169e-45
HF09951	62	25	2029	2535	2.42	0.99	90.77	102.16	1.705	96.465	5.8222	4.97134e-47	1.74951e-45
HF26161	49	81	1391	1547	1.91	3.21	62.23	62.35	2.56	62.29	4.6048	5.20218e-47	1.82842e-45
HF37138	2517	2425	720	650	98.27	96.11	32.21	26.2	97.19	29.205	-1.7346	7.01622e-47	2.46288e-45
HF01701	12819	14036	4058	5310	500.47	556.27	181.55	214	528.37	197.775	-1.4177	7.41688e-47	2.60022e-45
HF05312	39	34	1042	954	1.52	1.35	46.62	38.45	1.435	42.535	4.8895	7.85731e-47	2.75115e-45
HF32494	12971	12394	1947	3061	506.4	491.2	87.11	123.36	498.8	105.235	-2.2448	8.95942e-47	3.13308e-45
HF05496	11649	11182	4608	4157	454.79	443.16	206.15	167.53	448.975	186.84	-1.2648	9.06262e-47	3.16517e-45
HF26311	11085	10823	3914	3348	432.77	428.94	175.1	134.93	430.855	155.015	-1.4748	1.19997e-46	4.18567e-45
HF29458	898	867	2	6	35.06	34.36	0.09	0.24	34.71	0.165	-7.7167	1.29177e-46	4.50024e-45
HF08043	10076	8888	3239	3817	393.38	352.25	144.91	153.83	372.815	149.37	-1.3196	1.30778e-46	4.5503e-45
HF34400	699	768	64	72	27.29	30.44	2.86	2.9	28.865	2.88	-3.3252	1.507e-46	5.23686e-45
HF25475	653	779	44	54	25.49	30.87	1.97	2.18	28.18	2.075	-3.7635	1.55778e-46	5.40656e-45
HF13260	3246	2557	179	321	126.73	101.34	8.01	12.94	114.035	10.475	-3.4445	1.98446e-46	6.8702e-45
HF28213	2109	2196	312	454	82.34	87.03	13.96	18.3	84.685	16.13	-2.3924	2.1398e-46	7.39873e-45
HF33812	4204	4288	1895	1852	164.13	169.94	84.78	74.64	167.035	79.71	-1.0673	2.93313e-46	1.01292e-44
HF17170	12473	9822	1517	2294	486.96	389.26	67.87	92.45	438.11	80.16	-2.4503	3.22273e-46	1.11154e-44
HF10437	3850	4575	500	299	150.31	181.32	22.37	12.05	165.815	17.21	-3.2683	3.32419e-46	1.14511e-44
HF18032	5699	5083	1272	1685	222.5	201.45	56.91	67.91	211.975	62.41	-1.764	3.34739e-46	1.15167e-44
HF29490	3549	4175	1326	1481	138.56	165.46	59.32	59.69	152.01	59.505	-1.3531	3.81203e-46	1.3099e-44
HF16833	615	710	3313	3905	24.01	28.14	148.22	157.38	26.075	152.8	2.5509	3.95431e-46	1.35711e-44
HF21591	5229	6597	1141	1559	204.15	261.45	51.05	62.83	232.8	56.94	-2.0316	4.02003e-46	1.37796e-44
HF10435	2896	3175	1173	1166	113.06	125.83	52.48	46.99	119.445	49.735	-1.264	4.32e-46	1.47894e-44
HF12376	8	17	924	1321	0.31	0.67	41.34	53.24	0.49	47.29	6.5926	4.74808e-46	1.62349e-44
HF07560	201	172	1693	1766	7.85	6.82	75.74	71.17	7.335	73.455	3.324	4.93117e-46	1.68402e-44
HF34240	1657	1678	457	438	64.69	66.5	20.45	17.65	65.595	19.05	-1.7838	5.28762e-46	1.80352e-44
HF41998	1568	1362	6518	7042	61.22	53.98	291.6	283.8	57.6	287.7	2.3204	5.69522e-46	1.93777e-44
HF43021	64	54	1017	1157	2.5	2.14	45.5	46.63	2.32	46.065	4.3115	7.2567e-46	2.46301e-44
HF05950	143	123	1553	1492	5.58	4.87	69.48	60.13	5.225	64.805	3.6326	8.63676e-46	2.92425e-44
HF07534	7653	7639	2590	3276	298.78	302.75	115.87	132.03	300.765	123.95	-1.2789	9.42316e-46	3.18662e-44
HF21944	2388	2599	902	905	93.23	103	40.35	36.47	98.115	38.41	-1.353	1.00279e-45	3.38699e-44
HF43006	1692	1952	450	421	66.06	77.36	20.13	16.97	71.71	18.55	-1.9508	1.099e-45	3.70741e-44
HF18627	1532	1543	420	446	59.81	61.15	18.79	17.97	60.48	18.38	-1.7183	1.11023e-45	3.74073e-44
HF34437	363	392	2413	3100	14.17	15.54	107.95	124.93	14.855	116.44	2.9706	1.61875e-45	5.44749e-44
HF19965	14	19	776	934	0.55	0.75	34.72	37.64	0.65	36.18	5.7986	2.08768e-45	7.01704e-44
HF44473	148	133	1377	1489	5.78	5.27	61.6	60.01	5.525	60.805	3.4601	2.44219e-45	8.19866e-44
HF16768	3008	3738	887	798	117.44	148.14	39.68	32.16	132.79	35.92	-1.8863	2.60951e-45	8.74976e-44
HF42016	1322	1313	171	237	51.61	52.04	7.65	9.55	51.825	8.6	-2.5912	2.8734e-45	9.61131e-44
HF44548	737	673	3332	3568	28.77	26.67	149.07	143.8	27.72	146.435	2.4013	3.19105e-45	1.06609e-43
HF36767	87	89	1087	1229	3.4	3.53	48.63	49.53	3.465	49.08	3.8242	3.72237e-45	1.24061e-43
HF33420	183	255	2173	2698	7.14	10.11	97.22	108.73	8.625	102.975	3.5776	4.1762e-45	1.39019e-43
HF02571	6677	5921	2210	2555	260.68	234.66	98.87	102.97	247.67	100.92	-1.2952	4.39162e-45	1.46015e-43
HF08903	1257	1253	154	215	49.07	49.66	6.89	8.66	49.365	7.775	-2.6666	4.59544e-45	1.52608e-43
HF44287	440	797	8367	10563	17.18	31.59	374.32	425.7	24.385	400.01	4.036	5.55718e-45	1.84105e-43
HF30854	3533	4154	1184	1411	137.93	164.63	52.97	56.87	151.28	54.92	-1.4618	5.7293e-45	1.8958e-43
HF37292	115	140	1781	2822	4.49	5.55	79.68	113.73	5.02	96.705	4.2678	6.75168e-45	2.23144e-43
HF26381	505	483	2759	2703	19.72	19.14	123.43	108.93	19.43	116.18	2.58	8.33438e-45	2.75124e-43
HF13187	248	253	1682	1922	9.68	10.03	75.25	77.46	9.855	76.355	2.9538	9.44797e-45	3.11513e-43
HF02406	91	52	1958	1759	3.55	2.06	87.6	70.89	2.805	79.245	4.8202	1.04586e-44	3.44426e-43
HF42475	5964	5230	2068	2064	232.84	207.28	92.52	83.18	220.06	87.85	-1.3248	1.35336e-44	4.45163e-43
HF23454	1770	2033	35	96	69.1	80.57	1.57	3.87	74.835	2.72	-4.782	1.74111e-44	5.72027e-43
HF22749	2063	1904	565	623	80.54	75.46	25.28	25.11	78	25.195	-1.6303	2.13322e-44	7.00018e-43
HF36232	779	796	3194	3411	30.41	31.55	142.89	137.47	30.98	140.18	2.1779	2.1958e-44	7.19703e-43
HF42139	1087	1089	4199	4263	42.44	43.16	187.86	171.81	42.8	179.835	2.071	2.64045e-44	8.63398e-43
HF27697	3686	4374	1032	1319	143.91	173.35	46.17	53.16	158.63	49.665	-1.6754	3.10094e-44	1.01278e-42
HF30354	2517	3351	655	713	98.27	132.81	29.3	28.73	115.54	29.015	-1.9935	3.18653e-44	1.03951e-42
HF12338	30	15	1134	1831	1.17	0.59	50.73	73.79	0.88	62.26	6.1447	3.27289e-44	1.06642e-42
HF18219	2219	2229	336	492	86.63	88.34	15.03	19.83	87.485	17.43	-2.3275	3.47056e-44	1.1295e-42
HF05975	4216	3892	0	3	164.6	154.25	0	0.12	159.425	0.06	-11.3756	3.48167e-44	1.13179e-42
HF01905	52	33	1274	1158	2.03	1.31	57	46.67	1.67	51.835	4.956	3.72251e-44	1.20866e-42
HF24826	2441	2581	986	1051	95.3	102.29	44.11	42.36	98.795	43.235	-1.1922	3.81592e-44	1.23754e-42
HF25934	2550	1986	184	296	99.55	78.71	8.23	11.93	89.13	10.08	-3.1444	3.87462e-44	1.2551e-42
HF32480	6290	6736	2609	2338	245.57	266.96	116.72	94.22	256.265	105.47	-1.2808	4.06677e-44	1.31427e-42
HF17842	1728	1886	6943	8506	67.46	74.75	310.62	342.8	71.105	326.71	2.2	4.14511e-44	1.33803e-42
HF12375	4092	4048	11768	13026	159.76	160.43	526.48	524.97	160.095	525.725	1.7154	5.69782e-44	1.8371e-42
HF30777	232	157	3062	5104	9.06	6.22	136.99	205.7	7.64	171.345	4.4872	5.7119e-44	1.8395e-42
HF15720	668	438	5644	6158	26.08	17.36	252.5	248.18	21.72	250.34	3.5268	7.54193e-44	2.42603e-42
HF25341	614	817	42	42	23.97	32.38	1.88	1.69	28.175	1.785	-3.9804	7.81452e-44	2.5108e-42
HF15706	105	179	2217	2477	4.1	7.09	99.18	99.83	5.595	99.505	4.1526	7.97052e-44	2.55795e-42
HF13468	164	311	3985	4594	6.4	12.33	178.28	185.14	9.365	181.71	4.2782	8.16912e-44	2.61866e-42
HF38860	1633	1638	131	222	63.75	64.92	5.86	8.95	64.335	7.405	-3.119	9.44981e-44	3.02569e-42
HF32279	1202	1299	109	171	46.93	51.48	4.88	6.89	49.205	5.885	-3.0637	1.50209e-43	4.80391e-42
HF11847	128	83	2470	4799	5	3.29	110.5	193.41	4.145	151.955	5.1961	1.62346e-43	5.18608e-42
HF16650	1622	1948	215	316	63.32	77.2	9.62	12.74	70.26	11.18	-2.6518	1.8685e-43	5.96199e-42
HF17358	5203	4626	1160	1552	203.13	183.34	51.9	62.55	193.235	57.225	-1.7556	2.6277e-43	8.35556e-42
HF15088	2400	1895	425	431	93.7	75.1	19.01	17.37	84.4	18.19	-2.2141	2.78115e-43	8.83334e-42
HF07514	2434	2483	870	1002	95.03	98.41	38.92	40.38	96.72	39.65	-1.2865	2.90413e-43	9.21337e-42
HF18025	880	909	3764	4562	34.36	36.03	168.39	183.86	35.195	176.125	2.3232	3.43864e-43	1.08966e-41
HF09227	369	284	2736	2778	14.41	11.26	122.4	111.96	12.835	117.18	3.1906	3.98126e-43	1.26017e-41
HF02991	1402	1514	6013	5737	54.74	60	269.01	231.21	57.37	250.11	2.1242	4.17794e-43	1.32092e-41
HF17416	134	128	1387	1335	5.23	5.07	62.05	53.8	5.15	57.925	3.4915	4.28142e-43	1.35209e-41
HF07594	73	82	1323	1144	2.85	3.25	59.19	46.1	3.05	52.645	4.1094	6.62979e-43	2.09133e-41
HF15185	110	53	2471	2415	4.29	2.1	110.55	97.33	3.195	103.94	5.0238	6.77196e-43	2.13375e-41
HF25958	70	43	1252	1482	2.73	1.7	56.01	59.73	2.215	57.87	4.7074	8.57532e-43	2.69889e-41
HF23352	3851	3712	1678	1823	150.35	147.11	75.07	73.47	148.73	74.27	-1.0018	8.62979e-43	2.71295e-41
HF08885	2378	2252	815	829	92.84	89.25	36.46	33.41	91.045	34.935	-1.3819	8.64076e-43	2.71331e-41
HF03364	441	299	3969	3912	17.22	11.85	177.57	157.66	14.535	167.615	3.5275	8.99411e-43	2.82107e-41
HF39251	5021	4676	995	1421	196.03	185.32	44.51	57.27	190.675	50.89	-1.9057	9.84081e-43	3.07967e-41
HF12064	200	198	1694	2292	7.81	7.85	75.79	92.37	7.83	84.08	3.4247	1.15248e-42	3.60259e-41
HF09839	1074	1127	76	126	41.93	44.67	3.4	5.08	43.3	4.24	-3.3522	1.23193e-42	3.84661e-41
HF19698	360	407	2679	3727	14.05	16.13	119.85	150.2	15.09	135.025	3.1616	1.54067e-42	4.80523e-41
HF25931	4839	3986	944	1233	188.92	157.97	42.23	49.69	173.445	45.96	-1.916	1.68037e-42	5.22917e-41
HF07556	6853	7198	2696	3332	267.55	285.27	120.61	134.28	276.41	127.445	-1.1169	2.37696e-42	7.38857e-41
HF15222	1820	1761	545	604	71.05	69.79	24.38	24.34	70.42	24.36	-1.5315	2.68436e-42	8.33475e-41
HF40228	624	533	3152	3617	24.36	21.12	141.01	145.77	22.74	143.39	2.6566	3.53696e-42	1.09697e-40
HF16182	3433	2786	779	724	134.03	110.41	34.85	29.18	122.22	32.015	-1.9327	3.85691e-42	1.19486e-40
HF29185	297	212	2916	2689	11.6	8.4	130.46	108.37	10	119.415	3.5779	4.74057e-42	1.46534e-40
HF32192	384	603	4759	4901	14.99	23.9	212.91	197.52	19.445	205.215	3.3997	4.99616e-42	1.54263e-40
HF05359	925	902	139	159	36.11	35.75	6.22	6.41	35.93	6.315	-2.5083	5.09148e-42	1.57031e-40
HF13249	92	81	1239	1157	3.59	3.21	55.43	46.63	3.4	51.03	3.9077	5.31485e-42	1.63738e-40
HF20926	265	318	2954	2427	10.35	12.6	132.16	97.81	11.475	114.985	3.3249	9.09454e-42	2.79869e-40
HF30347	1803	1780	40	106	70.39	70.54	1.79	4.27	70.465	3.03	-4.5395	1.05382e-41	3.23577e-40
HF25979	181	140	1617	1843	7.07	5.55	72.34	74.28	6.31	73.31	3.5383	1.10585e-41	3.39177e-40
HF00967	4566	5371	1963	1899	178.26	212.86	87.82	76.53	195.56	82.175	-1.2508	1.50965e-41	4.62004e-40
HF41361	2078	2371	707	795	81.13	93.97	31.63	32.04	87.55	31.835	-1.4595	1.66392e-41	5.08653e-40
HF07407	1018	977	100	68	39.74	38.72	4.47	2.74	39.23	3.605	-3.4439	1.98946e-41	6.07497e-40
HF44608	76	30	2830	2287	2.97	1.19	126.61	92.17	2.08	109.39	5.7168	2.66652e-41	8.13347e-40
HF37648	3903	4321	1888	1909	152.38	171.25	84.47	76.94	161.815	80.705	-1.0036	3.1482e-41	9.59214e-40
HF19781	5930	6515	2265	1937	231.51	258.2	101.33	78.06	244.855	89.695	-1.4488	3.43934e-41	1.04677e-39
HF07261	2371	2532	823	975	92.57	100.35	36.82	39.29	96.46	38.055	-1.3418	3.88095e-41	1.17988e-39
HF27769	2462	2412	842	778	96.12	95.59	37.67	31.35	95.855	34.51	-1.4738	3.99765e-41	1.21402e-39
HF27439	305	312	1784	1907	11.91	12.37	79.81	76.85	12.14	78.33	2.6898	4.50043e-41	1.36521e-39
HF25282	5370	4306	1007	1323	209.65	170.66	45.05	53.32	190.155	49.185	-1.9509	4.51095e-41	1.36691e-39
HF13994	950	1298	85	55	37.09	51.44	3.8	2.22	44.265	3.01	-3.8783	4.65459e-41	1.40889e-39
HF21322	4962	5175	1241	1732	193.72	205.1	55.52	69.8	199.41	62.66	-1.6701	5.55673e-41	1.68012e-39
HF38348	2387	2205	477	364	93.19	87.39	21.34	14.67	90.29	18.005	-2.3262	6.16215e-41	1.86114e-39
HF08356	5134	6081	1970	2347	200.44	241	88.13	94.59	220.72	91.36	-1.2726	6.95456e-41	2.09819e-39
HF09682	5632	5138	2341	2531	219.88	203.63	104.73	102	211.755	103.365	-1.0346	8.57908e-41	2.58549e-39
HF23821	66	59	930	1127	2.58	2.34	41.61	45.42	2.46	43.515	4.1448	9.04351e-41	2.72249e-39
HF04315	127	114	1296	1731	4.96	4.52	57.98	69.76	4.74	63.87	3.7522	9.38225e-41	2.8214e-39
HF03806	7	4	1035	872	0.27	0.16	46.3	35.14	0.215	40.72	7.5653	1.00114e-40	3.00734e-39
HF07962	1508	1670	5495	5677	58.87	66.19	245.84	228.79	62.53	237.315	1.9242	1.01567e-40	3.04768e-39
HF44097	1223	1291	184	253	47.75	51.16	8.23	10.2	49.455	9.215	-2.4241	1.09286e-40	3.27576e-39
HF23582	638	675	10	25	24.91	26.75	0.45	1.01	25.83	0.73	-5.145	1.14505e-40	3.42846e-39
HF36479	6127	5878	17045	18793	239.21	232.96	762.56	757.39	236.085	759.975	1.6866	1.19328e-40	3.56515e-39
HF29861	1695	2040	390	488	66.17	80.85	17.45	19.67	73.51	18.56	-1.9857	1.26927e-40	3.78813e-39
HF30413	729	618	3493	3728	28.46	24.49	156.27	150.24	26.475	153.255	2.5332	1.32858e-40	3.96085e-39
HF40373	1173	1156	266	259	45.8	45.81	11.9	10.44	45.805	11.17	-2.0359	1.43999e-40	4.28838e-39
HF00962	458	387	2997	4144	17.88	15.34	134.08	167.01	16.61	150.545	3.1801	1.69283e-40	5.03593e-39
HF07578	13081	11542	4307	5275	510.7	457.43	192.69	212.59	484.065	202.64	-1.2563	1.73351e-40	5.15144e-39
HF04207	2610	3169	882	1003	101.9	125.59	39.46	40.42	113.745	39.94	-1.5099	1.80847e-40	5.36842e-39
HF07896	36	35	765	853	1.41	1.39	34.22	34.38	1.4	34.3	4.6147	2.28909e-40	6.78787e-39
HF14420	28	13	1012	1586	1.09	0.52	45.27	63.92	0.805	54.595	6.0836	2.48437e-40	7.35906e-39
HF29107	2974	2733	1070	1155	116.11	108.31	47.87	46.55	112.21	47.21	-1.249	2.50547e-40	7.41362e-39
HF06373	1466	1627	5235	5830	57.23	64.48	234.2	234.96	60.855	234.58	1.9466	2.86666e-40	8.47331e-39
HF26542	60316	57091	21918	28223	2354.81	2262.63	980.57	1137.43	2308.72	1059	-1.1244	3.16907e-40	9.35719e-39
HF42425	67	160	3156	3595	2.62	6.34	141.19	144.88	4.48	143.035	4.9967	3.39569e-40	1.0005e-38
HF08705	12141	12516	4209	3357	474	496.03	188.3	135.29	485.015	161.795	-1.5839	3.50256e-40	1.03089e-38
HF10706	1808	2012	629	683	70.59	79.74	28.14	27.53	75.165	27.835	-1.4332	3.80826e-40	1.11968e-38
HF09323	2588	2005	481	493	101.04	79.46	21.52	19.87	90.25	20.695	-2.1246	4.0288e-40	1.18326e-38
HF38780	1426	1464	208	144	55.67	58.02	9.31	5.8	56.845	7.555	-2.9115	4.09679e-40	1.20196e-38
HF44640	15902	13654	4804	5960	620.83	541.13	214.92	240.2	580.98	227.56	-1.3522	4.97278e-40	1.45742e-38
HF37993	106	154	1529	1650	4.14	6.1	68.4	66.5	5.12	67.45	3.7196	5.13141e-40	1.50232e-38
HF32101	110	116	1213	1642	4.29	4.6	54.27	66.18	4.445	60.225	3.7601	5.56543e-40	1.62767e-38
HF26415	2701	3630	758	692	105.45	143.86	33.91	27.89	124.655	30.9	-2.0123	6.41394e-40	1.87385e-38
HF22313	12580	12251	37760	45897	491.14	485.53	1689.31	1849.72	488.335	1769.52	1.8574	6.48318e-40	1.89208e-38
HF07255	1692	1753	141	72	66.06	69.47	6.31	2.9	67.765	4.605	-3.8793	7.45936e-40	2.17011e-38
HF42364	10985	9677	3685	4465	428.87	383.52	164.86	179.95	406.195	172.405	-1.2364	7.95964e-40	2.31322e-38
HF10016	5316	6399	2344	2549	207.54	253.6	104.87	102.73	230.57	103.8	-1.1514	8.37704e-40	2.43175e-38
HF35096	2750	3170	933	818	107.36	125.63	41.74	32.97	116.495	37.355	-1.6409	8.38505e-40	2.43175e-38
HF28136	105	69	1492	1467	4.1	2.73	66.75	59.12	3.415	62.935	4.2039	8.97099e-40	2.59677e-38
HF23975	113	138	1457	2149	4.41	5.47	65.18	86.61	4.94	75.895	3.9414	9.68303e-40	2.79939e-38
HF02718	698	804	4084	3738	27.25	31.86	182.71	150.65	29.555	166.68	2.4956	9.70187e-40	2.80191e-38
HF16830	2415	1714	294	337	94.28	67.93	13.15	13.58	81.105	13.365	-2.6013	1.17471e-39	3.38905e-38
HF00608	70	83	1095	1568	2.73	3.29	48.99	63.19	3.01	56.09	4.2199	1.21873e-39	3.51238e-38
HF33579	2788	2606	664	874	108.85	103.28	29.71	35.22	106.065	32.465	-1.708	1.6809e-39	4.83931e-38
HF16042	293	353	1993	2120	11.44	13.99	89.16	85.44	12.715	87.3	2.7795	1.79875e-39	5.17322e-38
HF28190	101	82	1535	2700	3.94	3.25	68.67	108.81	3.595	88.74	4.6255	1.87919e-39	5.39897e-38
HF09609	133	178	1750	1609	5.19	7.05	78.29	64.85	6.12	71.57	3.5478	2.24977e-39	6.45696e-38
HF06807	3037	2985	8611	9235	118.57	118.3	385.24	372.18	118.435	378.71	1.677	3.19962e-39	9.17357e-38
HF14143	278	334	1897	2159	10.85	13.24	84.87	87.01	12.045	85.94	2.8349	3.57431e-39	1.02372e-37
HF03120	1736	1963	256	385	67.78	77.8	11.45	15.52	72.79	13.485	-2.4324	3.79467e-39	1.08571e-37
HF19133	28	49	1015	1044	1.09	1.94	45.41	42.07	1.515	43.74	4.8516	4.24786e-39	1.21413e-37
HF22560	363	393	2548	3640	14.17	15.58	113.99	146.7	14.875	130.345	3.1314	4.43265e-39	1.26564e-37
HF41996	3678	4151	1765	1797	143.59	164.51	78.96	72.42	154.05	75.69	-1.0252	4.55268e-39	1.29857e-37
HF22234	72	43	1208	1456	2.81	1.7	54.04	58.68	2.255	56.36	4.6435	5.58992e-39	1.59278e-37
HF32342	172	190	1498	1443	6.72	7.53	67.02	58.16	7.125	62.59	3.135	8.66327e-39	2.46596e-37
HF20852	2991	3337	493	765	116.77	132.25	22.06	30.83	124.51	26.445	-2.2352	9.32453e-39	2.64874e-37
HF39977	5791	5819	1129	1716	226.09	230.62	50.51	69.16	228.355	59.835	-1.9322	9.88216e-39	2.80426e-37
HF30940	2262	2347	962	999	88.31	93.02	43.04	40.26	90.665	41.65	-1.1222	1.06501e-38	3.01909e-37
HF00227	410	395	2604	2355	16.01	15.65	116.5	94.91	15.83	105.705	2.7393	1.22107e-38	3.45794e-37
HF16086	2155	2205	245	137	84.13	87.39	10.96	5.52	85.76	8.24	-3.3796	1.3406e-38	3.79257e-37
HF09925	234	165	2113	2156	9.14	6.54	94.53	86.89	7.84	90.71	3.5323	1.38535e-38	3.91518e-37
HF23504	3663	3073	703	948	143.01	121.79	31.45	38.21	132.4	34.83	-1.9265	1.41432e-38	3.98889e-37
HF34979	7028	7434	1441	2194	274.38	294.62	64.47	88.42	284.5	76.445	-1.8959	1.64417e-38	4.63244e-37
HF30153	583	589	2674	2665	22.76	23.34	119.63	107.4	23.05	113.515	2.3	1.7006e-38	4.78658e-37
HF25588	1693	1754	606	635	66.1	69.51	27.11	25.59	67.805	26.35	-1.3636	1.77432e-38	4.98899e-37
HF24000	4459	5183	793	1238	174.08	205.41	35.48	49.89	189.745	42.685	-2.1523	2.32199e-38	6.52229e-37
HF32823	168	138	1579	2242	6.56	5.47	70.64	90.36	6.015	80.5	3.7424	2.40453e-38	6.7473e-37
HF32353	6690	6045	2339	2836	261.19	239.58	104.64	114.29	250.385	109.465	-1.1937	2.72171e-38	7.6296e-37
HF16032	7845	6480	779	1370	306.28	256.81	34.85	55.21	281.545	45.03	-2.6444	2.84193e-38	7.95855e-37
HF21011	2213	2159	827	914	86.4	85.57	37	36.84	85.985	36.92	-1.2197	2.90723e-38	8.1332e-37
HF21512	79	95	1007	1141	3.08	3.77	45.05	45.98	3.425	45.515	3.7322	3.07045e-38	8.58115e-37
HF13321	975	791	5042	6643	38.07	31.35	225.57	267.72	34.71	246.645	2.829	3.09945e-38	8.65348e-37
HF22538	68	166	3136	3758	2.65	6.58	140.3	151.45	4.615	145.875	4.9823	3.34034e-38	9.31661e-37
HF43978	161	93	2056	2521	6.29	3.69	91.98	101.6	4.99	96.79	4.2777	3.47946e-38	9.69489e-37
HF07396	3143	3934	539	337	122.71	155.91	24.11	13.58	139.31	18.845	-2.886	4.1834e-38	1.16446e-36
HF07156	2004	2252	594	734	78.24	89.25	26.57	29.58	83.745	28.075	-1.5767	4.3361e-38	1.20575e-36
HF11542	2928	3235	1283	1447	114.31	128.21	57.4	58.32	121.26	57.86	-1.0675	4.60676e-38	1.27845e-36
HF11768	36	32	1181	871	1.41	1.27	52.84	35.1	1.34	43.97	5.0362	5.20119e-38	1.44196e-36
HF05532	3661	3418	1226	1495	142.93	135.46	54.85	60.25	139.195	57.55	-1.2742	5.31792e-38	1.47285e-36
HF12018	3979	3830	1659	1540	155.34	151.79	74.22	62.06	153.565	68.14	-1.1723	6.26504e-38	1.73343e-36
HF23077	4496	5143	1637	1371	175.53	203.83	73.24	55.25	189.68	64.245	-1.5619	6.39849e-38	1.76859e-36
HF20577	3388	3623	698	468	132.27	143.59	31.23	18.86	137.93	25.045	-2.4613	6.593e-38	1.82053e-36
HF11110	523	468	2463	2760	20.42	18.55	110.19	111.23	19.485	110.71	2.5063	6.88606e-38	1.89956e-36
HF21590	5829	5488	2400	2830	227.57	217.5	107.37	114.05	222.535	110.71	-1.0072	8.4628e-38	2.32988e-36
HF18869	1184	1215	3939	4298	46.22	48.15	176.22	173.22	47.185	174.72	1.8886	8.9355e-38	2.45757e-36
HF39106	567	508	2933	2820	22.14	20.13	131.22	113.65	21.135	122.435	2.5343	1.03105e-37	2.83292e-36
HF03561	77	151	2173	2284	3.01	5.98	97.22	92.05	4.495	94.635	4.396	1.12992e-37	3.10152e-36
HF41455	3844	3471	1357	1247	150.07	137.56	60.71	50.26	143.815	55.485	-1.374	1.2257e-37	3.3611e-36
HF36100	2651	2667	176	355	103.5	105.7	7.87	14.31	104.6	11.09	-3.2376	1.24558e-37	3.41222e-36
HF14402	106	58	1652	2185	4.14	2.3	73.91	88.06	3.22	80.985	4.6525	1.33509e-37	3.65381e-36
HF39328	2572	3741	551	431	100.41	148.26	24.65	17.37	124.335	21.01	-2.5651	1.41887e-37	3.87927e-36
HF39039	1955	1575	8846	8767	76.33	62.42	395.75	353.32	69.375	374.535	2.4326	1.63391e-37	4.46279e-36
HF15783	88	101	1062	1071	3.44	4	47.51	43.16	3.72	45.335	3.6073	1.71285e-37	4.6738e-36
HF39437	3278	3158	1430	1402	127.98	125.16	63.98	56.5	126.57	60.24	-1.0711	1.73168e-37	4.72054e-36
HF42198	225	102	3807	4312	8.78	4.04	170.32	173.78	6.41	172.05	4.7464	1.86166e-37	5.06987e-36
HF10119	1998	1596	8804	10719	78	63.25	393.87	431.99	70.625	412.93	2.5476	1.94172e-37	5.28271e-36
HF41955	2898	2684	1103	1087	113.14	106.37	49.35	43.81	109.755	46.58	-1.2365	2.18685e-37	5.94376e-36
HF12519	8038	8664	3831	3448	313.81	343.37	171.39	138.96	328.59	155.175	-1.0824	2.22304e-37	6.0362e-36
HF21915	2548	2765	507	344	99.48	109.58	22.68	13.86	104.53	18.27	-2.5164	2.44422e-37	6.63027e-36
HF00611	3894	5174	1060	1355	152.03	205.06	47.42	54.61	178.545	51.015	-1.8073	2.64908e-37	7.17894e-36
HF04538	1818	2045	79	180	70.98	81.05	3.53	7.25	76.015	5.39	-3.8179	2.72226e-37	7.37006e-36
HF34447	256	191	1932	2275	9.99	7.57	86.43	91.69	8.78	89.06	3.3425	2.9947e-37	8.09183e-36
HF24016	45	79	1230	1307	1.76	3.13	55.03	52.67	2.445	53.85	4.461	3.01118e-37	8.12843e-36
HF16684	450	636	3594	3949	17.57	25.21	160.79	159.15	21.39	159.97	2.9028	3.15828e-37	8.51722e-36
HF18162	1333	1415	324	275	52.04	56.08	14.5	11.08	54.06	12.79	-2.0795	3.18759e-37	8.5879e-36
HF27780	4	0	1841	1994	0.16	0	82.36	80.36	0.08	81.36	9.9901	3.48462e-37	9.36991e-36
HF18599	2962	3329	1261	1443	115.64	131.93	56.41	58.16	123.785	57.285	-1.1116	3.66038e-37	9.83297e-36
HF09935	2270	2398	997	1055	88.62	95.04	44.6	42.52	91.83	43.56	-1.076	3.66794e-37	9.84373e-36
HF17680	20207	16419	6943	7214	788.91	650.72	310.62	290.73	719.815	300.675	-1.2594	4.88081e-37	1.30734e-35
HF38339	274	231	1733	1910	10.7	9.15	77.53	76.98	9.925	77.255	2.9605	5.31028e-37	1.41963e-35
HF33433	97	156	1644	2130	3.79	6.18	73.55	85.84	4.985	79.695	3.9988	6.19011e-37	1.65324e-35
HF03489	665	658	20	41	25.96	26.08	0.89	1.65	26.02	1.27	-4.3567	7.22748e-37	1.92844e-35
HF05865	1141	1260	221	175	44.55	49.94	9.89	7.05	47.245	8.47	-2.4797	7.61992e-37	2.0312e-35
HF23632	496	445	2336	2547	19.36	17.64	104.51	102.65	18.5	103.58	2.4851	9.43806e-37	2.51343e-35
HF13298	1943	1889	418	315	75.86	74.86	18.7	12.69	75.36	15.695	-2.2635	9.56145e-37	2.54384e-35
HF30805	2237	2844	749	783	87.34	112.71	33.51	31.56	100.025	32.535	-1.6203	1.01434e-36	2.69608e-35
HF16824	3478	3036	864	687	135.79	120.32	38.65	27.69	128.055	33.17	-1.9488	1.05939e-36	2.81311e-35
HF08008	3397	3754	1629	1585	132.62	148.78	72.88	63.88	140.7	68.38	-1.041	1.08116e-36	2.86819e-35
HF29476	1440	1526	50	14	56.22	60.48	2.24	0.56	58.35	1.4	-5.3812	1.13213e-36	3.00053e-35
HF15791	3996	3335	14578	16675	156.01	132.17	652.19	672.03	144.09	662.11	2.2001	1.28218e-36	3.39497e-35
HF10967	442	578	21	24	17.26	22.91	0.94	0.97	20.085	0.955	-4.3945	1.49326e-36	3.94631e-35
HF44314	1069	1123	236	207	41.74	44.51	10.56	8.34	43.125	9.45	-2.1901	1.70787e-36	4.50487e-35
HF15979	3516	3188	1239	1131	137.27	126.35	55.43	45.58	131.81	50.505	-1.384	1.7755e-36	4.67881e-35
HF38942	30	37	731	764	1.17	1.47	32.7	30.79	1.32	31.745	4.5879	2.03554e-36	5.35897e-35
HF03570	5575	5596	412	858	217.65	221.78	18.43	34.58	219.715	26.505	-3.0513	2.05165e-36	5.39626e-35
HF33965	618	801	3658	3935	24.13	31.75	163.65	158.59	27.94	161.12	2.5277	2.54633e-36	6.69101e-35
HF39888	57780	50884	18165	23905	2255.8	2016.63	812.67	963.41	2136.22	888.04	-1.2664	2.59175e-36	6.8039e-35
HF36917	2116	2385	8892	11708	82.61	94.52	397.81	471.85	88.565	434.83	2.2956	2.62108e-36	6.87438e-35
HF38834	111	105	1200	1756	4.33	4.16	53.69	70.77	4.245	62.23	3.8738	2.66848e-36	6.99207e-35
HF13499	403	398	2070	2563	15.73	15.77	92.61	103.29	15.75	97.95	2.6367	2.68204e-36	7.02096e-35
HF26340	2921	3320	490	770	114.04	131.58	21.92	31.03	122.81	26.475	-2.2137	3.05937e-36	8.00116e-35
HF29620	3586	3584	1486	1336	140	142.04	66.48	53.84	141.02	60.16	-1.229	3.06488e-36	8.00801e-35
HF34184	123	108	1767	1363	4.8	4.28	79.05	54.93	4.54	66.99	3.8832	3.556e-36	9.28246e-35
HF25178	840	861	81	51	32.79	34.12	3.62	2.06	33.455	2.84	-3.5583	4.93207e-36	1.28624e-34
HF07150	46	50	1021	846	1.8	1.98	45.68	34.1	1.89	39.89	4.3996	5.54222e-36	1.444e-34
HF33475	101	95	1166	1069	3.94	3.77	52.16	43.08	3.855	47.62	3.6268	5.55159e-36	1.44508e-34
HF08754	2555	2521	276	482	99.75	99.91	12.35	19.43	99.83	15.89	-2.6514	5.67511e-36	1.47585e-34
HF03645	1612	1746	113	219	62.93	69.2	5.06	8.83	66.065	6.945	-3.2498	6.61856e-36	1.71958e-34
HF08882	424	484	2279	2306	16.55	19.18	101.96	92.94	17.865	97.45	2.4475	6.70024e-36	1.73917e-34
HF26580	6402	5504	1936	2394	249.94	218.13	86.61	96.48	234.035	91.545	-1.3542	6.76821e-36	1.75517e-34
HF44315	2129	2235	900	987	83.12	88.58	40.26	39.78	85.85	40.02	-1.1011	7.27e-36	1.88354e-34
HF23359	2462	1995	448	348	96.12	79.07	20.04	14.02	87.595	17.03	-2.3628	7.35961e-36	1.90497e-34
HF43203	79	77	890	1016	3.08	3.05	39.82	40.95	3.065	40.385	3.7199	7.3938e-36	1.91203e-34
HF39937	646	585	2725	2938	25.22	23.18	121.91	118.41	24.2	120.16	2.3119	7.46826e-36	1.92949e-34
HF11727	4580	5391	2016	1850	178.81	213.66	90.19	74.56	196.235	82.375	-1.2523	7.61117e-36	1.96457e-34
HF23974	438	501	2381	2968	17.1	19.86	106.52	119.61	18.48	113.065	2.6131	8.22686e-36	2.12152e-34
HF25114	53	60	938	858	2.07	2.38	41.96	34.58	2.225	38.27	4.1043	8.69956e-36	2.24133e-34
HF42597	1246	1665	173	248	48.65	65.99	7.74	9.99	57.32	8.865	-2.6928	8.83773e-36	2.27481e-34
HF26150	2878	3208	1216	1413	112.36	127.14	54.4	56.95	119.75	55.675	-1.1049	9.14905e-36	2.35276e-34
HF36543	4656	5390	1748	2189	181.78	213.62	78.2	88.22	197.7	83.21	-1.2485	9.55197e-36	2.45409e-34
HF22217	330	277	2000	2027	12.88	10.98	89.48	81.69	11.93	85.585	2.8428	9.77363e-36	2.50872e-34
HF10079	611	567	2581	2729	23.85	22.47	115.47	109.98	23.16	112.725	2.2831	1.04769e-35	2.68425e-34
HF24746	162	147	1512	1354	6.32	5.83	67.64	54.57	6.075	61.105	3.3303	1.12798e-35	2.88463e-34
HF12078	1956	1954	752	735	76.36	77.44	33.64	29.62	76.9	31.63	-1.2817	1.41466e-35	3.61443e-34
HF11407	7234	6667	2894	3467	282.42	264.23	129.47	139.73	273.325	134.6	-1.0219	1.49635e-35	3.81961e-34
HF17675	33	30	703	987	1.29	1.19	31.45	39.78	1.24	35.615	4.8441	1.50712e-35	3.84357e-34
HF10274	594	557	35	51	23.19	22.07	1.57	2.06	22.63	1.815	-3.6402	2.03086e-35	5.17449e-34
HF43664	68674	62485	21888	29515	2681.11	2476.4	979.23	1189.5	2578.76	1084.37	-1.2498	2.16525e-35	5.50678e-34
HF14259	46	75	1262	1118	1.8	2.97	56.46	45.06	2.385	50.76	4.4116	2.19696e-35	5.58231e-34
HF11890	3411	4445	1179	1051	133.17	176.16	52.75	42.36	154.665	47.555	-1.7015	2.42379e-35	6.15301e-34
HF04639	16076	12769	79639	121253	627.63	506.06	3562.89	4886.68	566.845	4224.78	2.8979	2.50796e-35	6.36085e-34
HF10336	3535	3459	1523	1405	138.01	137.09	68.14	56.62	137.55	62.38	-1.1408	2.723e-35	6.89992e-34
HF22742	1193	1308	5679	7919	46.58	51.84	254.07	319.15	49.21	286.61	2.5421	2.77391e-35	7.02252e-34
HF17839	179	257	2011	2778	6.99	10.19	89.97	111.96	8.59	100.965	3.5551	2.88865e-35	7.3063e-34
HF39351	2629	2685	12659	19044	102.64	106.41	566.34	767.5	104.525	666.92	2.6737	2.96714e-35	7.49799e-34
HF36503	33720	29355	12459	15221	1316.47	1163.4	557.39	613.43	1239.93	585.41	-1.0827	3.01567e-35	7.61368e-34
HF31653	131	154	1482	1307	5.11	6.1	66.3	52.67	5.605	59.485	3.4077	3.08468e-35	7.78082e-34
HF28487	226	272	1689	2163	8.82	10.78	75.56	87.17	9.8	81.365	3.0536	3.10449e-35	7.82366e-34
HF40554	19	15	1026	711	0.74	0.59	45.9	28.65	0.665	37.275	5.8087	3.71246e-35	9.34731e-34
HF27499	836	807	151	156	32.64	31.98	6.76	6.29	32.31	6.525	-2.3079	4.62518e-35	1.16348e-33
HF27822	3891	3032	17122	22095	151.91	120.16	766.01	890.46	136.035	828.235	2.6061	4.77345e-35	1.19969e-33
HF21201	4788	5773	17444	19349	186.93	228.8	780.41	779.79	207.865	780.1	1.908	5.4282e-35	1.36177e-33
HF13618	1576	1739	129	59	61.53	68.92	5.77	2.38	65.225	4.075	-4.0006	6.07925e-35	1.52372e-33
HF34424	87	42	2097	1677	3.4	1.66	93.82	67.59	2.53	80.705	4.9954	6.48381e-35	1.62365e-33
HF04611	501	489	2163	2422	19.56	19.38	96.77	97.61	19.47	97.19	2.3196	6.63844e-35	1.66087e-33
HF42524	2733	2701	1156	1088	106.7	107.05	51.72	43.85	106.875	47.785	-1.1613	9.03839e-35	2.25927e-33
HF41497	2501	2187	442	629	97.64	86.68	19.77	25.35	92.16	22.56	-2.0304	9.10278e-35	2.27331e-33
HF05626	1444	1307	6540	5861	56.38	51.8	292.59	236.21	54.09	264.4	2.2893	1.00149e-34	2.49886e-33
HF04969	1506	1444	442	410	58.8	57.23	19.77	16.52	58.015	18.145	-1.6769	1.0589e-34	2.63973e-33
HF24448	327	536	3832	4655	12.77	21.24	171.44	187.6	17.005	179.52	3.4001	1.1125e-34	2.77086e-33
HF22662	2359	2150	642	803	92.1	85.21	28.72	32.36	88.655	30.54	-1.5375	1.33257e-34	3.31597e-33
HF12916	153	97	1647	1780	5.97	3.84	73.68	71.74	4.905	72.71	3.8898	1.43581e-34	3.56966e-33
HF25006	361	381	1954	1925	14.09	15.1	87.42	77.58	14.595	82.5	2.4989	1.45221e-34	3.60722e-33
HF36472	33	44	750	787	1.29	1.74	33.55	31.72	1.515	32.635	4.429	1.53691e-34	3.81419e-33
HF02088	140	170	1231	1385	5.47	6.74	55.07	55.82	6.105	55.445	3.183	1.62835e-34	4.03749e-33
HF19042	1587	1284	261	212	61.96	50.89	11.68	8.54	56.425	10.11	-2.4806	2.23795e-34	5.53908e-33
HF21144	1100	938	4427	5330	42.95	37.17	198.06	214.81	40.06	206.435	2.3655	2.28147e-34	5.64176e-33
HF23774	529	627	36	52	20.65	24.85	1.61	2.1	22.75	1.855	-3.6164	2.51438e-34	6.21217e-33
HF13960	253	193	1860	1870	9.88	7.65	83.21	75.36	8.765	79.285	3.1772	3.20206e-34	7.89708e-33
HF04003	1610	1594	5652	7109	62.86	63.17	252.86	286.5	63.015	269.68	2.0975	3.32531e-34	8.19374e-33
HF39635	996	922	3851	4785	38.89	36.54	172.29	192.84	37.715	182.565	2.2752	4.80203e-34	1.1822e-32
HF15939	344	402	2107	2735	13.43	15.93	94.26	110.22	14.68	102.24	2.8	4.98548e-34	1.22627e-32
HF18053	25	29	737	665	0.98	1.15	32.97	26.8	1.065	29.885	4.8105	5.01751e-34	1.23305e-32
HF29133	3541	3607	1433	1242	138.24	142.95	64.11	50.05	140.595	57.08	-1.3005	5.16112e-34	1.26722e-32
HF06008	137	125	1560	1283	5.35	4.95	69.79	51.71	5.15	60.75	3.5602	5.55579e-34	1.36292e-32
HF13197	5168	4762	1828	2280	201.76	188.73	81.78	91.89	195.245	86.835	-1.1689	6.1186e-34	1.49965e-32
HF32346	240	278	1629	2073	9.37	11.02	72.88	83.54	10.195	78.21	2.9395	6.5548e-34	1.60514e-32
HF42104	1369	1094	75	33	53.45	43.36	3.36	1.33	48.405	2.345	-4.3675	7.60511e-34	1.85906e-32
HF15430	1244	1020	52	19	48.57	40.42	2.33	0.77	44.495	1.55	-4.8433	8.20322e-34	2.0035e-32
HF23950	323	337	2012	2802	12.61	13.36	90.01	112.92	12.985	101.465	2.9661	8.46196e-34	2.06487e-32
HF30208	2830	3331	1229	1368	110.49	132.01	54.98	55.13	121.25	55.055	-1.139	1.01269e-33	2.46896e-32
HF04058	35	12	1261	2547	1.37	0.48	56.41	102.65	0.925	79.53	6.4259	1.03619e-33	2.52404e-32
HF12594	109	155	1310	1500	4.26	6.14	58.61	60.45	5.2	59.53	3.517	1.06857e-33	2.60063e-32
HF10869	2012	2260	696	604	78.55	89.57	31.14	24.34	84.06	27.74	-1.5995	1.44666e-33	3.51155e-32
HF07317	225	149	2148	2049	8.78	5.91	96.1	82.58	7.345	89.34	3.6045	1.44872e-33	3.51347e-32
HF44190	234	278	1685	1652	9.14	11.02	75.38	66.58	10.08	70.98	2.8159	1.50984e-33	3.65848e-32
HF10786	527	554	38	25	20.57	21.96	1.7	1.01	21.265	1.355	-3.9721	1.82065e-33	4.40775e-32
HF43530	323	466	2891	2902	12.61	18.47	129.34	116.95	15.54	123.145	2.9863	1.86667e-33	4.51522e-32
HF13171	3273	2737	141	331	127.78	108.47	6.31	13.34	118.125	9.825	-3.5877	1.95301e-33	4.71993e-32
HF02244	99	141	1245	1525	3.87	5.59	55.7	61.46	4.73	58.58	3.6305	1.95963e-33	4.73181e-32
HF25646	1880	1345	230	286	73.4	53.3	10.29	11.53	63.35	10.91	-2.5377	2.04003e-33	4.92167e-32
HF07846	1955	1797	469	608	76.33	71.22	20.98	24.5	73.775	22.74	-1.6979	2.33205e-33	5.62128e-32
HF01758	297	407	2340	2460	11.6	16.13	104.69	99.14	13.865	101.915	2.8778	2.3524e-33	5.6654e-32
HF29651	1992	1739	425	329	77.77	68.92	19.01	13.26	73.345	16.135	-2.1845	3.29137e-33	7.91987e-32
HF15551	3025	3173	730	1050	118.1	125.75	32.66	42.32	121.925	37.49	-1.7014	3.40233e-33	8.17977e-32
HF00848	385	405	1819	1979	15.03	16.05	81.38	79.76	15.54	80.57	2.3743	4.18119e-33	1.00349e-31
HF36114	1619	1564	200	114	63.21	61.98	8.95	4.59	62.595	6.77	-3.2088	4.21976e-33	1.01187e-31
HF34894	1008	835	4696	4457	39.35	33.09	210.09	179.62	36.22	194.855	2.4275	4.64018e-33	1.11172e-31
HF25640	1617	1818	501	611	63.13	72.05	22.41	24.62	67.59	23.515	-1.5232	4.79327e-33	1.1474e-31
HF17479	4831	4300	1416	1846	188.61	170.42	63.35	74.4	179.515	68.875	-1.3821	5.19051e-33	1.24142e-31
HF21771	251	163	2194	3013	9.8	6.46	98.16	121.43	8.13	109.795	3.7554	5.29636e-33	1.26527e-31
HF10449	1253	1316	5208	7055	48.92	52.16	233	284.33	50.54	258.665	2.3556	5.29936e-33	1.26527e-31
HF18696	2751	2773	1161	1369	107.4	109.9	51.94	55.17	108.65	53.555	-1.0206	7.26385e-33	1.73132e-31
HF26687	3930	3793	635	359	153.43	150.32	28.41	14.47	151.875	21.44	-2.8245	8.18589e-33	1.94941e-31
HF13799	3	1	1261	1931	0.12	0.04	56.41	77.82	0.08	67.115	9.7124	1.10665e-32	2.63314e-31
HF44662	1158	921	88	49	45.21	36.5	3.94	1.97	40.855	2.955	-3.7893	1.16127e-32	2.76074e-31
HF24935	420	532	29	30	16.4	21.08	1.3	1.21	18.74	1.255	-3.9004	1.28741e-32	3.05799e-31
HF21035	2110	2005	732	660	82.38	79.46	32.75	26.6	80.92	29.675	-1.4472	1.3692e-32	3.24948e-31
HF07654	1962	2225	831	884	76.6	88.18	37.18	35.63	82.39	36.405	-1.1783	1.40442e-32	3.3302e-31
HF08622	33	50	949	824	1.29	1.98	42.46	33.21	1.635	37.835	4.5324	1.48217e-32	3.51155e-31
HF09716	926	944	116	75	36.15	37.41	5.19	3.02	36.78	4.105	-3.1635	1.56195e-32	3.69743e-31
HF22184	2341	2418	869	1062	91.4	95.83	38.88	42.8	93.615	40.84	-1.1968	1.66061e-32	3.9209e-31
HF42667	954	1150	5045	4598	37.25	45.58	225.7	185.31	41.415	205.505	2.3109	1.75722e-32	4.14194e-31
HF38764	1828	1893	148	288	71.37	75.02	6.62	11.61	73.195	9.115	-3.0054	2.66655e-32	6.27465e-31
HF20622	1864	1632	528	593	72.77	64.68	23.62	23.9	68.725	23.76	-1.5323	2.95247e-32	6.94156e-31
HF11027	5557	5512	1582	2230	216.95	218.45	70.78	89.87	217.7	80.325	-1.4384	3.16265e-32	7.4294e-31
HF44626	1492	2178	358	340	58.25	86.32	16.02	13.7	72.285	14.86	-2.2823	3.36465e-32	7.89724e-31
HF32612	209	237	1675	1509	8.16	9.39	74.94	60.81	8.775	67.875	2.9514	3.46803e-32	8.13299e-31
HF43753	278	235	1635	1719	10.85	9.31	73.15	69.28	10.08	71.215	2.8207	3.69701e-32	8.66264e-31
HF36403	920	861	3420	4180	35.92	34.12	153	168.46	35.02	160.73	2.1984	3.85157e-32	9.01717e-31
HF32449	1701	1539	537	553	66.41	60.99	24.02	22.29	63.7	23.155	-1.46	3.8573e-32	9.02294e-31
HF28118	118	98	1045	1111	4.61	3.88	46.75	44.77	4.245	45.76	3.4303	4.44113e-32	1.03799e-30
HF43913	273	201	1977	1963	10.66	7.97	88.45	79.11	9.315	83.78	3.169	4.80179e-32	1.12133e-30
HF19647	1159	947	201	206	45.25	37.53	8.99	8.3	41.39	8.645	-2.2593	4.83664e-32	1.12852e-30
HF29643	2807	2487	1028	1116	109.59	98.56	45.99	44.98	104.075	45.485	-1.1942	5.12788e-32	1.19547e-30
HF24013	1496	1426	4518	4995	58.41	56.52	202.13	201.31	57.465	201.72	1.8116	5.55708e-32	1.29444e-30
HF06040	184	181	1838	1471	7.18	7.17	82.23	59.28	7.175	70.755	3.3018	6.3211e-32	1.46993e-30
HF24025	3278	3216	823	1170	127.98	127.46	36.82	47.15	127.72	41.985	-1.605	6.94958e-32	1.61337e-30
HF06648	58	87	1282	1066	2.26	3.45	57.35	42.96	2.855	50.155	4.1348	7.31369e-32	1.69648e-30
HF26304	2712	2324	175	362	105.88	92.1	7.83	14.59	98.99	11.21	-3.1425	7.45588e-32	1.72802e-30
HF13457	255	174	1934	2317	9.96	6.9	86.52	93.38	8.43	89.95	3.4155	8.40156e-32	1.94557e-30
HF38221	2487	2528	835	680	97.1	100.19	37.36	27.41	98.645	32.385	-1.6069	9.67428e-32	2.23655e-30
HF12294	6937	5971	1875	2526	270.83	236.64	83.88	101.8	253.735	92.84	-1.4505	1.01864e-31	2.35299e-30
HF32363	2474	2075	585	736	96.59	82.24	26.17	29.66	89.415	27.915	-1.6795	1.19996e-31	2.7672e-30
HF27127	906	854	194	192	35.37	33.85	8.68	7.74	34.61	8.21	-2.0757	1.35853e-31	3.13027e-30
HF03664	4217	3787	1235	1626	164.64	150.09	55.25	65.53	157.365	60.39	-1.3817	1.44665e-31	3.33054e-30
HF15690	319	429	2462	3379	12.45	17	110.15	136.18	14.725	123.165	3.0643	1.47997e-31	3.40443e-30
HF10968	1188	1174	3696	3932	46.38	46.53	165.35	158.47	46.455	161.91	1.8013	1.48616e-31	3.41582e-30
HF07228	34	65	1257	1075	1.33	2.58	56.24	43.32	1.955	49.78	4.6703	1.59788e-31	3.66956e-30
HF23517	220	137	1966	2248	8.59	5.43	87.96	90.6	7.01	89.28	3.6709	1.69151e-31	3.88137e-30
HF16307	419	472	1974	2202	16.36	18.71	88.31	88.74	17.535	88.525	2.3358	1.72023e-31	3.944e-30
HF03178	595	387	4057	4190	23.23	15.34	181.5	168.86	19.285	175.18	3.1833	1.96362e-31	4.49831e-30
HF38254	107	86	1257	1082	4.18	3.41	56.24	43.61	3.795	49.925	3.7176	2.14748e-31	4.91542e-30
HF16952	2650	2697	1156	1053	103.46	106.89	51.72	42.44	105.175	47.08	-1.1596	2.31506e-31	5.29463e-30
HF11479	281	246	1562	1876	10.97	9.75	69.88	75.61	10.36	72.745	2.8118	2.73525e-31	6.24529e-30
HF17922	189	177	1202	1337	7.38	7.01	53.78	53.88	7.195	53.83	2.9033	3.46466e-31	7.90422e-30
HF13603	26	54	971	1096	1.02	2.14	43.44	44.17	1.58	43.805	4.7931	3.94951e-31	9.00292e-30
HF23048	2049	2174	587	449	80	86.16	26.26	18.1	83.08	22.18	-1.9052	3.98517e-31	9.07675e-30
HF06193	295	471	3043	3663	11.52	18.67	136.14	147.62	15.095	141.88	3.2325	4.26692e-31	9.71049e-30
HF20704	9401	7995	3065	3846	367.03	316.86	137.12	155	341.945	146.06	-1.2272	4.29657e-31	9.76992e-30
HF30791	1218	1146	338	322	47.55	45.42	15.12	12.98	46.485	14.05	-1.7262	4.37713e-31	9.94496e-30
HF23726	1693	2168	175	319	66.1	85.92	7.83	12.86	76.01	10.345	-2.8773	4.56018e-31	1.03524e-29
HF31041	226	158	1756	2343	8.82	6.26	78.56	94.43	7.54	86.495	3.52	4.9471e-31	1.12215e-29
HF23064	231	176	1564	1899	9.02	6.98	69.97	76.53	8	73.25	3.1948	5.78253e-31	1.31058e-29
HF10120	167	207	1428	1380	6.52	8.2	63.89	55.62	7.36	59.755	3.0213	5.79591e-31	1.31254e-29
HF02754	1375	1656	449	422	53.68	65.63	20.09	17.01	59.655	18.55	-1.6852	6.60247e-31	1.49397e-29
HF32827	1936	2009	770	703	75.58	79.62	34.45	28.33	77.6	31.39	-1.3058	7.27586e-31	1.645e-29
HF07908	2963	2935	1272	1139	115.68	116.32	56.91	45.9	116	51.405	-1.1741	7.39725e-31	1.67108e-29
HF00229	102	125	1072	1485	3.98	4.95	47.96	59.85	4.465	53.905	3.5937	7.58484e-31	1.70927e-29
HF38863	26	30	593	823	1.02	1.19	26.53	33.17	1.105	29.85	4.7556	7.85627e-31	1.769e-29
HF13397	120	111	1009	1324	4.68	4.4	45.14	53.36	4.54	49.25	3.4394	8.41826e-31	1.89401e-29
HF21304	3889	3245	1300	1448	151.83	128.61	58.16	58.36	140.22	58.26	-1.2671	8.51294e-31	1.91375e-29
HF06402	1710	1587	583	641	66.76	62.9	26.08	25.83	64.83	25.955	-1.3206	9.15674e-31	2.05681e-29
HF43487	83	47	1293	1205	3.24	1.86	57.85	48.56	2.55	53.205	4.383	9.35204e-31	2.09898e-29
HF19948	1938	1972	187	351	75.66	78.15	8.37	14.15	76.905	11.26	-2.7719	9.44775e-31	2.11874e-29
HF39482	1329	1179	277	223	51.89	46.73	12.39	8.99	49.31	10.69	-2.2056	1.08353e-30	2.42795e-29
HF36209	102	105	1054	967	3.98	4.16	47.15	38.97	4.07	43.06	3.4032	1.09839e-30	2.45926e-29
HF15123	1044	845	5068	7313	40.76	33.49	226.73	294.72	37.125	260.725	2.8121	1.14309e-30	2.55728e-29
HF12653	192	238	1930	3310	7.5	9.43	86.34	133.4	8.465	109.87	3.6981	1.14549e-30	2.56058e-29
HF13368	2612	2068	572	461	101.98	81.96	25.59	18.58	91.97	22.085	-2.0581	1.24135e-30	2.77261e-29
HF21678	76	82	910	1362	2.97	3.25	40.71	54.89	3.11	47.8	3.942	1.24485e-30	2.7782e-29
HF27363	307	467	3061	2957	11.99	18.51	136.94	119.17	15.25	128.055	3.0699	1.25088e-30	2.7894e-29
HF00436	105	61	1285	1740	4.1	2.42	57.49	70.12	3.26	63.805	4.2907	1.38066e-30	3.07385e-29
HF42203	2919	2740	1122	988	113.96	108.59	50.2	39.82	111.275	45.01	-1.3058	1.69707e-30	3.76922e-29
HF32423	97	102	902	1152	3.79	4.04	40.35	46.43	3.915	43.39	3.4703	1.70524e-30	3.78432e-29
HF32213	265	197	1790	1854	10.35	7.81	80.08	74.72	9.08	77.4	3.0916	1.78938e-30	3.96469e-29
HF30355	1853	1939	833	882	72.34	76.85	37.27	35.55	74.595	36.41	-1.0347	1.81933e-30	4.02783e-29
HF27647	1088	1189	340	332	42.48	47.12	15.21	13.38	44.8	14.295	-1.648	1.8531e-30	4.09932e-29
HF28564	2871	2799	1123	1371	112.09	110.93	50.24	55.25	111.51	52.745	-1.0801	1.86354e-30	4.11912e-29
HF36733	1469	1505	561	554	57.35	59.65	25.1	22.33	58.5	23.715	-1.3026	1.88985e-30	4.17395e-29
HF35396	739	936	31	9	28.85	37.1	1.39	0.36	32.975	0.875	-5.2359	1.89286e-30	4.17726e-29
HF20945	1054	1183	3939	4821	41.15	46.88	176.22	194.29	44.015	185.255	2.0734	1.93095e-30	4.25793e-29
HF42088	863	871	43	89	33.69	34.52	1.92	3.59	34.105	2.755	-3.6299	2.03786e-30	4.4901e-29
HF19960	148	224	1638	1841	5.78	8.88	73.28	74.2	7.33	73.74	3.3306	2.12461e-30	4.67752e-29
HF20142	3457	3738	9253	10270	134.97	148.14	413.96	413.9	141.555	413.93	1.548	2.19808e-30	4.83543e-29
HF42217	7003	6314	1338	2123	273.41	250.24	59.86	85.56	261.825	72.71	-1.8484	2.26845e-30	4.98351e-29
HF40251	2516	2314	7308	8386	98.23	91.71	326.95	337.97	94.97	332.46	1.8076	2.269e-30	4.98351e-29
HF07947	1604	1496	255	160	62.62	59.29	11.41	6.45	60.955	8.93	-2.771	2.35259e-30	5.16302e-29
HF10818	172	217	1547	2283	6.72	8.6	69.21	92.01	7.66	80.61	3.3955	2.43906e-30	5.34856e-29
HF25444	185	147	1356	1806	7.22	5.83	60.66	72.78	6.525	66.72	3.3541	2.52056e-30	5.5229e-29
HF09022	1401	1644	367	474	54.7	65.15	16.42	19.1	59.925	17.76	-1.7545	2.57735e-30	5.64287e-29
HF32864	247	171	1862	2515	9.64	6.78	83.3	101.36	8.21	92.33	3.4913	2.59082e-30	5.66788e-29
HF05412	334	316	1610	1726	13.04	12.52	72.03	69.56	12.78	70.795	2.4698	2.66261e-30	5.82033e-29
HF31142	135	113	1076	1130	5.27	4.48	48.14	45.54	4.875	46.84	3.2643	3.18421e-30	6.94955e-29
HF22337	705	707	2519	2686	27.52	28.02	112.7	108.25	27.77	110.475	1.9921	3.23283e-30	7.05011e-29
HF42052	3368	3677	1254	1622	131.49	145.73	56.1	65.37	138.61	60.735	-1.1904	3.26613e-30	7.11712e-29
HF38379	611	691	2660	3288	23.85	27.39	119	132.51	25.62	125.755	2.2953	3.44668e-30	7.50465e-29
HF12307	2021	2399	657	828	78.9	95.08	29.39	33.37	86.99	31.38	-1.471	3.75224e-30	8.16356e-29
HF20150	2545	2853	350	615	99.36	113.07	15.66	24.79	106.215	20.225	-2.3928	3.94833e-30	8.57669e-29
HF35148	1386	1078	5688	6760	54.11	42.72	254.47	272.44	48.415	263.455	2.444	4.31852e-30	9.37349e-29
HF23953	765	893	85	50	29.87	35.39	3.8	2.02	32.63	2.91	-3.4871	4.35722e-30	9.45007e-29
HF40674	151	193	1288	1646	5.9	7.65	57.62	66.34	6.775	61.98	3.1935	5.27112e-30	1.14143e-28
HF24977	1322	1345	352	285	51.61	53.3	15.75	11.49	52.455	13.62	-1.9454	5.28883e-30	1.14437e-28
HF28863	21	35	1182	777	0.82	1.39	52.88	31.31	1.105	42.095	5.2515	5.5483e-30	1.19958e-28
HF33477	3510	3870	13169	18030	137.03	153.38	589.16	726.64	145.205	657.9	2.1798	5.60304e-30	1.21047e-28
HF41476	2141	2011	876	873	83.59	79.7	39.19	35.18	81.645	37.185	-1.1346	5.71822e-30	1.23439e-28
HF11643	273	423	2811	4047	10.66	16.76	125.76	163.1	13.71	144.43	3.3971	6.21642e-30	1.34089e-28
HF13198	7256	7314	17058	17993	283.28	289.87	763.14	725.14	286.575	744.14	1.3767	6.48269e-30	1.39723e-28
HF29565	10	3	579	706	0.39	0.12	25.9	28.45	0.255	27.175	6.7356	6.49617e-30	1.39905e-28
HF38011	75	155	1838	2224	2.93	6.14	82.23	89.63	4.535	85.93	4.244	6.59089e-30	1.41835e-28
HF30613	1197	801	7647	6911	46.73	31.75	342.11	278.52	39.24	310.315	2.9833	6.67455e-30	1.43524e-28
HF01033	1651	1905	540	664	64.46	75.5	24.16	26.76	69.98	25.46	-1.4587	7.05167e-30	1.51515e-28
HF20613	1375	1329	4570	4463	53.68	52.67	204.45	179.87	53.175	192.16	1.8535	7.10981e-30	1.52528e-28
HF02094	4449	3686	744	437	173.69	146.08	33.29	17.61	159.885	25.45	-2.6513	7.14267e-30	1.53114e-28
HF27058	2236	2805	857	968	87.3	111.17	38.34	39.01	99.235	38.675	-1.3594	7.60517e-30	1.62902e-28
HF19203	2540	3118	980	1162	99.16	123.57	43.84	46.83	111.365	45.335	-1.2966	7.76176e-30	1.65872e-28
HF24751	10	17	556	902	0.39	0.67	24.87	36.35	0.53	30.61	5.8519	8.20985e-30	1.75312e-28
HF00381	34	56	801	1093	1.33	2.22	35.84	44.05	1.775	39.945	4.4921	8.86462e-30	1.89148e-28
HF26559	2310	1990	598	755	90.19	78.87	26.75	30.43	84.53	28.59	-1.564	9.07282e-30	1.93442e-28
HF42353	3177	2802	359	648	124.03	111.05	16.06	26.12	117.54	21.09	-2.4785	9.6401e-30	2.05221e-28
HF09455	127	75	1388	1573	4.96	2.97	62.1	63.39	3.965	62.745	3.9841	1.06115e-29	2.25727e-28
HF34185	2164	1827	367	535	84.49	72.41	16.42	21.56	78.45	18.99	-2.0465	1.17957e-29	2.50532e-28
HF18150	1678	1853	385	266	65.51	73.44	17.22	10.72	69.475	13.97	-2.3142	1.22518e-29	2.60019e-28
HF44051	819	833	82	132	31.97	33.01	3.67	5.32	32.49	4.495	-2.8536	1.31477e-29	2.78819e-28
HF27540	485	514	2983	2506	18.93	20.37	133.45	101	19.65	117.225	2.5767	1.32917e-29	2.81659e-28
HF18109	1660	1457	428	518	64.81	57.74	19.15	20.88	61.275	20.015	-1.6142	1.4776e-29	3.12872e-28
HF24626	6338	6428	2407	3186	247.44	254.75	107.68	128.4	251.095	118.04	-1.089	1.82517e-29	3.85876e-28
HF13362	3536	3335	1179	1537	138.05	132.17	52.75	61.94	135.11	57.345	-1.2364	1.84178e-29	3.89093e-28
HF06541	1373	1182	5626	7800	53.6	46.84	251.7	314.35	50.22	283.025	2.4946	1.89831e-29	4.00424e-28
HF23361	1299	1371	5156	7092	50.71	54.34	230.67	285.82	52.525	258.245	2.2977	1.99352e-29	4.20187e-28
HF06024	8939	8018	1109	2076	348.99	317.77	49.61	83.67	333.38	66.64	-2.3227	1.99935e-29	4.20837e-28
HF19952	3139	4045	1343	1426	122.55	160.31	60.08	57.47	141.43	58.775	-1.2668	1.99964e-29	4.20837e-28
HF07850	2181	2009	873	883	85.15	79.62	39.06	35.59	82.385	37.325	-1.1422	2.01524e-29	4.23796e-28
HF31621	102	153	1435	1329	3.98	6.06	64.2	53.56	5.02	58.88	3.552	2.0238e-29	4.25274e-28
HF21030	2866	2529	1106	1075	111.89	100.23	49.48	43.32	106.06	46.4	-1.1927	2.18537e-29	4.58878e-28
HF42763	363	485	18	12	14.17	19.22	0.81	0.48	16.695	0.645	-4.694	2.23586e-29	4.69125e-28
HF32799	31	92	1854	2403	1.21	3.65	82.94	96.84	2.43	89.89	5.2091	2.33145e-29	4.88811e-28
HF10205	1990	2411	9801	8628	77.69	95.55	438.48	347.72	86.62	393.1	2.1821	2.64795e-29	5.54747e-28
HF11854	1847	2525	363	529	72.11	100.07	16.24	21.32	86.09	18.78	-2.1966	2.78535e-29	5.83093e-28
HF10365	219	232	1378	1344	8.55	9.19	61.65	54.17	8.87	57.91	2.7068	3.31568e-29	6.93588e-28
HF10146	92	100	848	1028	3.59	3.96	37.94	41.43	3.775	39.685	3.394	3.47777e-29	7.26945e-28
HF43570	18895	15501	3972	5995	737.68	614.33	177.7	241.61	676.005	209.655	-1.689	3.49343e-29	7.29669e-28
HF41757	1214	1185	4363	4126	47.4	46.96	195.19	166.28	47.18	180.735	1.9376	3.59541e-29	7.50402e-28
HF28791	2736	3174	294	574	106.82	125.79	13.15	23.13	116.305	18.14	-2.6807	3.9102e-29	8.14875e-28
HF19188	2299	1846	147	302	89.76	73.16	6.58	12.17	81.46	9.375	-3.1192	4.76294e-29	9.91837e-28
HF17894	2463	2207	892	1023	96.16	87.47	39.91	41.23	91.815	40.57	-1.1783	5.62419e-29	1.1703e-27
HF06359	219	264	1421	1731	8.55	10.46	63.57	69.76	9.505	66.665	2.8102	5.67678e-29	1.18036e-27
HF17708	3049	3484	1231	1537	119.04	138.08	55.07	61.94	128.56	58.505	-1.1358	6.80574e-29	1.41404e-27
HF44175	5928	5650	1666	2392	231.44	223.92	74.53	96.4	227.68	85.465	-1.4136	7.00462e-29	1.45427e-27
HF33415	995	886	101	161	38.85	35.11	4.52	6.49	36.98	5.505	-2.7479	7.73543e-29	1.6048e-27
HF26622	1547	1375	384	478	60.4	54.49	17.18	19.26	57.445	18.22	-1.6567	8.62044e-29	1.78439e-27
HF21089	766	624	3148	3454	29.91	24.73	140.84	139.2	27.32	140.02	2.3576	9.12008e-29	1.88641e-27
HF07942	373	438	28	28	14.56	17.36	1.25	1.13	15.96	1.19	-3.7454	9.94513e-29	2.05553e-27
HF05725	475	345	2696	3589	18.54	13.67	120.61	144.64	16.105	132.625	3.0418	1.01255e-28	2.09124e-27
HF17263	81	67	942	856	3.16	2.66	42.14	34.5	2.91	38.32	3.719	1.02078e-28	2.10666e-27
HF08661	2637	3036	926	725	102.95	120.32	41.43	29.22	111.635	35.325	-1.66	1.13167e-28	2.33378e-27
HF10204	2033	2248	270	477	79.37	89.09	12.08	19.22	84.23	15.65	-2.4282	1.23331e-28	2.54149e-27
HF23929	203	176	1227	1397	7.93	6.98	54.89	56.3	7.455	55.595	2.8987	1.24633e-28	2.56641e-27
HF25255	36	31	643	619	1.41	1.23	28.77	24.95	1.32	26.86	4.3468	1.27623e-28	2.62603e-27
HF42478	753	864	133	173	29.4	34.24	5.95	6.97	31.82	6.46	-2.3003	1.28669e-28	2.64559e-27
HF28251	881	1044	3428	3711	34.4	41.38	153.36	149.56	37.89	151.46	1.999	1.3287e-28	2.72995e-27
HF36065	1208	1615	257	186	47.16	64.01	11.5	7.5	55.585	9.5	-2.5487	1.64553e-28	3.37839e-27
HF18021	10	13	602	498	0.39	0.52	26.93	20.07	0.455	23.5	5.6907	1.80413e-28	3.69853e-27
HF27385	1189	1286	387	450	46.42	50.97	17.31	18.14	48.695	17.725	-1.458	1.86982e-28	3.83036e-27
HF25743	3926	3270	1411	1533	153.28	129.6	63.13	61.78	141.44	62.455	-1.1793	1.94311e-28	3.97756e-27
HF14452	3609	3612	990	1426	140.9	143.15	44.29	57.47	142.025	50.88	-1.481	2.01436e-28	4.12036e-27
HF30927	3815	3745	1160	1611	148.94	148.42	51.9	64.93	148.68	58.415	-1.3478	2.03656e-28	4.1627e-27
HF14953	105	140	1200	1118	4.1	5.55	53.69	45.06	4.825	49.375	3.3552	2.08738e-28	4.26344e-27
HF14185	1179	1195	403	437	46.03	47.36	18.03	17.61	46.695	17.82	-1.3898	2.24216e-28	4.57282e-27
HF38791	1642	1611	111	39	64.11	63.85	4.97	1.57	63.98	3.27	-4.2903	2.52745e-28	5.14708e-27
HF13902	4234	4891	1503	1117	165.3	193.84	67.24	45.02	179.57	56.13	-1.6777	2.54322e-28	5.17539e-27
HF02025	636	694	127	130	24.83	27.5	5.68	5.24	26.165	5.46	-2.2607	2.61165e-28	5.31075e-27
HF41462	2318	2650	725	973	90.5	105.02	32.44	39.21	97.76	35.825	-1.4483	2.82401e-28	5.73835e-27
HF29142	1371	1258	4700	4555	53.53	49.86	210.27	183.57	51.695	196.92	1.9295	2.85576e-28	5.79862e-27
HF13564	1039	1091	170	251	40.56	43.24	7.61	10.12	41.9	8.865	-2.2408	2.8948e-28	5.87358e-27
HF07548	141	152	1182	1085	5.5	6.02	52.88	43.73	5.76	48.305	3.068	2.98e-28	6.04203e-27
HF01565	1544	1536	4490	5259	60.28	60.87	200.87	211.95	60.575	206.41	1.7687	3.06017e-28	6.20003e-27
HF09074	69	81	797	815	2.69	3.21	35.66	32.85	2.95	34.255	3.5375	3.08715e-28	6.25012e-27
HF27249	605	479	48	36	23.62	18.98	2.15	1.45	21.3	1.8	-3.5648	3.33695e-28	6.75092e-27
HF21118	162	219	1755	1504	6.32	8.68	78.52	60.61	7.5	69.565	3.2134	3.40017e-28	6.8738e-27
HF38072	1486	1585	470	591	58.02	62.82	21.03	23.82	60.42	22.425	-1.4299	3.72931e-28	7.53369e-27
HF23418	9014	10328	4384	3693	351.92	409.32	196.13	148.83	380.62	172.48	-1.1419	3.92526e-28	7.92376e-27
HF38868	59	37	1034	859	2.3	1.47	46.26	34.62	1.885	40.44	4.4231	3.96595e-28	8.00008e-27
HF19083	1027	986	113	186	40.1	39.08	5.06	7.5	39.59	6.28	-2.6563	4.02561e-28	8.1145e-27
HF18872	1537	1952	430	547	60.01	77.36	19.24	22.04	68.685	20.64	-1.7346	4.1804e-28	8.42039e-27
HF30716	375	258	2301	2755	14.64	10.23	102.94	111.03	12.435	106.985	3.1049	4.37527e-28	8.8065e-27
HF10332	96	52	1216	1729	3.75	2.06	54.4	69.68	2.905	62.04	4.4166	4.59953e-28	9.25118e-27
HF03324	33	30	777	612	1.29	1.19	34.76	24.66	1.24	29.71	4.5825	4.70779e-28	9.46204e-27
HF21303	1924	2358	732	650	75.12	93.45	32.75	26.2	84.285	29.475	-1.5158	5.03111e-28	1.01045e-26
HF27572	848	947	3861	3484	33.11	37.53	172.73	140.41	35.32	156.57	2.1483	5.45846e-28	1.09549e-26
HF03478	4086	3315	13519	14692	159.52	131.38	604.81	592.11	145.45	598.46	2.0407	5.60645e-28	1.12437e-26
HF30530	932	1058	277	273	36.39	41.93	12.39	11	39.16	11.695	-1.7435	5.78718e-28	1.15894e-26
HF20146	706	668	44	81	27.56	26.47	1.97	3.26	27.015	2.615	-3.3689	7.31316e-28	1.46348e-26
HF30241	2521	2075	9679	13331	98.42	82.24	433.02	537.26	90.33	485.14	2.4251	7.38587e-28	1.47696e-26
HF06526	1994	2004	490	697	77.85	79.42	21.92	28.09	78.635	25.005	-1.653	7.57036e-28	1.51276e-26
HF32644	2257	3043	842	902	88.12	120.6	37.67	36.35	104.36	37.01	-1.4956	8.88956e-28	1.77254e-26
HF25548	1111	1130	365	403	43.37	44.78	16.33	16.24	44.075	16.285	-1.4364	9.72223e-28	1.93717e-26
HF25391	551	843	4192	4610	21.51	33.41	187.54	185.79	27.46	186.665	2.765	1.04937e-27	2.08789e-26
HF39451	36	80	1174	1436	1.41	3.17	52.52	57.87	2.29	55.195	4.5911	1.12518e-27	2.23552e-26
HF10284	2369	1684	294	178	92.49	66.74	13.15	7.17	79.615	10.16	-2.9701	1.17587e-27	2.33455e-26
HF33834	1853	1232	107	197	72.34	48.83	4.79	7.94	60.585	6.365	-3.2507	1.19846e-27	2.376e-26
HF07316	3317	2888	383	704	129.5	114.46	17.13	28.37	121.98	22.75	-2.4227	1.21571e-27	2.40846e-26
HF16807	122	202	1601	1775	4.76	8.01	71.63	71.54	6.385	71.585	3.4869	1.2267e-27	2.4285e-26
HF22894	279	136	3225	3115	10.89	5.39	144.28	125.54	8.14	134.91	4.0508	1.27849e-27	2.52921e-26
HF24387	1958	1730	287	461	76.44	68.56	12.84	18.58	72.5	15.71	-2.2063	1.32482e-27	2.619e-26
HF26072	1563	2128	446	363	61.02	84.34	19.95	14.63	72.68	17.29	-2.0716	1.39695e-27	2.75963e-26
HF30519	38	20	705	952	1.48	0.79	31.54	38.37	1.135	34.955	4.9447	1.42199e-27	2.80708e-26
HF41379	151	127	1189	1116	5.9	5.03	53.19	44.98	5.465	49.085	3.167	1.53482e-27	3.02767e-26
HF18945	140	122	1039	1396	5.47	4.84	46.48	56.26	5.155	51.37	3.3169	1.63939e-27	3.23164e-26
HF05805	3070	3186	948	1320	119.86	126.27	42.41	53.2	123.065	47.805	-1.3642	2.00048e-27	3.94063e-26
HF11708	9593	7399	2979	2541	374.52	293.24	133.27	102.41	333.88	117.84	-1.5025	2.02627e-27	3.98861e-26
HF33224	627	423	29	37	24.48	16.76	1.3	1.49	20.62	1.395	-3.8857	2.28281e-27	4.49038e-26
HF00667	2506	3027	1030	1232	97.84	119.97	46.08	49.65	108.905	47.865	-1.186	2.33982e-27	4.59927e-26
HF14002	1618	1583	387	538	63.17	62.74	17.31	21.68	62.955	19.495	-1.6912	2.54595e-27	4.99734e-26
HF30722	1916	1625	509	421	74.8	64.4	22.77	16.97	69.6	19.87	-1.8085	2.7087e-27	5.31304e-26
HF12415	1230	1331	435	499	48.02	52.75	19.46	20.11	50.385	19.785	-1.3486	3.23238e-27	6.33574e-26
HF19855	1734	1322	7921	7266	67.7	52.39	354.37	292.83	60.045	323.6	2.4301	3.4123e-27	6.68366e-26
HF28283	6921	5760	1987	2652	270.2	228.28	88.89	106.88	249.24	97.885	-1.3484	3.85035e-27	7.53634e-26
HF10238	1105	1144	3330	3775	43.14	45.34	148.98	152.14	44.24	150.56	1.7669	4.07314e-27	7.96116e-26
HF17545	1074	822	154	184	41.93	32.58	6.89	7.42	37.255	7.155	-2.3804	4.18389e-27	8.17186e-26
HF18051	538	446	2308	2482	21	17.68	103.26	100.03	19.34	101.645	2.3939	4.27261e-27	8.33339e-26
HF23370	80	134	1578	1309	3.12	5.31	70.6	52.75	4.215	61.675	3.8711	4.33323e-27	8.43975e-26
HF40277	46	81	1125	994	1.8	3.21	50.33	40.06	2.505	45.195	4.1733	4.76466e-27	9.267e-26
HF22097	174	200	1155	1436	6.79	7.93	51.67	57.87	7.36	54.77	2.8956	4.8187e-27	9.36552e-26
HF16895	240	212	1400	1373	9.37	8.4	62.63	55.33	8.885	58.98	2.7308	4.91402e-27	9.54409e-26
HF33229	593	432	31	43	23.15	17.12	1.39	1.73	20.135	1.56	-3.6901	5.40231e-27	1.04851e-25
HF27193	1334	1231	205	315	52.08	48.79	9.17	12.69	50.435	10.93	-2.2061	5.57946e-27	1.08213e-25
HF17412	377	424	2236	1971	14.72	16.8	100.03	79.43	15.76	89.73	2.5093	5.9707e-27	1.1564e-25
HF30715	41	38	574	692	1.6	1.51	25.68	27.89	1.555	26.785	4.1064	6.00605e-27	1.16243e-25
HF08512	1383	1327	468	425	53.99	52.59	20.94	17.13	53.29	19.035	-1.4852	6.02413e-27	1.16511e-25
HF16246	69	72	732	752	2.69	2.85	32.75	30.31	2.77	31.53	3.5088	7.15976e-27	1.38379e-25
HF39844	630	865	3554	3835	24.6	34.28	159	154.56	29.44	156.78	2.4129	7.69222e-27	1.48566e-25
HF21054	1047	1044	339	336	40.88	41.38	15.17	13.54	41.13	14.355	-1.5186	8.37651e-27	1.6167e-25
HF15985	1061	803	4470	5598	41.42	31.82	199.98	225.61	36.62	212.795	2.5388	8.79026e-27	1.69537e-25
HF19679	1597	1156	173	259	62.35	45.81	7.74	10.44	54.08	9.09	-2.5727	9.77707e-27	1.88176e-25
HF40779	1080	993	85	36	42.16	39.35	3.8	1.45	40.755	2.625	-3.9566	9.81366e-27	1.88749e-25
HF42878	109	254	2848	3245	4.26	10.07	127.41	130.78	7.165	129.095	4.1713	1.07301e-26	2.06089e-25
HF40043	4004	4801	2046	1891	156.32	190.27	91.53	76.21	173.295	83.87	-1.047	1.07818e-26	2.06938e-25
HF41593	1292	1359	487	551	50.44	53.86	21.79	22.21	52.15	22	-1.2452	1.17651e-26	2.25656e-25
HF01881	617	1164	7419	8747	24.09	46.13	331.91	352.52	35.11	342.215	3.2849	1.17905e-26	2.25986e-25
HF42838	1029	1219	179	112	40.17	48.31	8.01	4.51	44.24	6.26	-2.8211	1.25696e-26	2.40752e-25
HF44470	1227	1214	389	341	47.9	48.11	17.4	13.74	48.005	15.57	-1.6244	1.27053e-26	2.43183e-25
HF09278	3234	3406	1297	1032	126.26	134.99	58.03	41.59	130.625	49.81	-1.3909	1.2764e-26	2.44137e-25
HF07625	90	58	1036	999	3.51	2.3	46.35	40.26	2.905	43.305	3.8979	1.37803e-26	2.63395e-25
HF12029	195	213	1178	1474	7.61	8.44	52.7	59.4	8.025	56.05	2.8041	1.50255e-26	2.86998e-25
HF14275	1004	1129	3336	3759	39.2	44.74	149.25	151.49	41.97	150.37	1.8411	1.56695e-26	2.99092e-25
HF34567	1537	1748	544	457	60.01	69.28	24.34	18.42	64.645	21.38	-1.5963	1.57471e-26	3.00159e-25
HF02646	271	205	1657	2266	10.58	8.12	74.13	91.32	9.35	82.725	3.1453	1.66514e-26	3.17178e-25
HF34556	2074	2002	917	869	80.97	79.34	41.02	35.02	80.155	38.02	-1.076	1.75998e-26	3.34783e-25
HF21260	62	74	823	751	2.42	2.93	36.82	30.27	2.675	33.545	3.6485	1.81638e-26	3.45274e-25
HF00026	175	213	1201	1280	6.83	8.44	53.73	51.59	7.635	52.66	2.786	2.20995e-26	4.19511e-25
HF21396	2929	3080	8585	8279	114.35	122.07	384.08	333.66	118.21	358.87	1.6021	2.23028e-26	4.2308e-25
HF40290	754	519	3775	4408	29.44	20.57	168.89	177.65	25.005	173.27	2.7927	2.23299e-26	4.23305e-25
HF37484	1782	2214	724	789	69.57	87.75	32.39	31.8	78.66	32.095	-1.2933	2.27122e-26	4.30259e-25
HF09425	881	721	3339	3604	34.4	28.57	149.38	145.25	31.485	147.315	2.2262	2.32578e-26	4.40293e-25
HF34355	393	265	2349	2952	15.34	10.5	105.09	118.97	12.92	112.03	3.1162	2.51599e-26	4.75975e-25
HF15218	992	1018	28	81	38.73	40.35	1.25	3.26	39.54	2.255	-4.1321	2.79069e-26	5.27583e-25
HF23300	28	18	538	702	1.09	0.71	24.07	28.29	0.9	26.18	4.8624	2.80181e-26	5.29325e-25
HF25244	1456	1082	5841	6747	56.84	42.88	261.32	271.91	49.86	266.615	2.4188	2.89418e-26	5.46402e-25
HF30868	2103	1998	893	831	82.1	79.18	39.95	33.49	80.64	36.72	-1.1349	2.95492e-26	5.5749e-25
HF06289	1084	1644	154	236	42.32	65.15	6.89	9.51	53.735	8.2	-2.7122	3.03132e-26	5.71515e-25
HF08381	733	978	154	133	28.62	38.76	6.89	5.36	33.69	6.125	-2.4595	3.2256e-26	6.07317e-25
HF01648	896	1028	3897	3574	34.98	40.74	174.34	144.04	37.86	159.19	2.072	3.26164e-26	6.13684e-25
HF26419	2370	2191	674	495	92.53	86.83	30.15	19.95	89.68	25.05	-1.84	3.33883e-26	6.27781e-25
HF07926	55	113	1319	1964	2.15	4.48	59.01	79.15	3.315	69.08	4.3812	3.46742e-26	6.51518e-25
HF03074	72662	66014	22024	32345	2836.81	2616.26	985.31	1303.55	2726.53	1144.43	-1.2524	3.59284e-26	6.74169e-25
HF09668	2482	2488	8201	7515	96.9	98.6	366.9	302.87	97.75	334.885	1.7765	3.60519e-26	6.76028e-25
HF42951	734	719	168	159	28.66	28.5	7.52	6.41	28.58	6.965	-2.0368	4.04633e-26	7.58236e-25
HF03670	5216	6457	0	0	203.64	255.9	0	0	229.77	0.001	-17.8098	4.1476e-26	7.76686e-25
HF33006	1550	1521	419	562	60.51	60.28	18.75	22.65	60.395	20.7	-1.5448	4.21043e-26	7.87919e-25
HF27549	2782	2484	734	1016	108.61	98.45	32.84	40.95	103.53	36.895	-1.4886	4.23775e-26	7.92497e-25
HF40353	134	163	1017	1146	5.23	6.46	45.5	46.19	5.845	45.845	2.9715	4.43993e-26	8.29746e-25
HF01270	3397	3042	470	840	132.62	120.56	21.03	33.85	126.59	27.44	-2.2058	4.59964e-26	8.58435e-25
HF42467	20	35	628	1036	0.78	1.39	28.1	41.75	1.085	34.925	5.0085	4.87657e-26	9.08894e-25
HF42529	128	166	1371	1175	5	6.58	61.34	47.35	5.79	54.345	3.2305	4.97572e-26	9.26749e-25
HF09958	1974	1683	307	483	77.07	66.7	13.73	19.47	71.885	16.6	-2.1145	5.10527e-26	9.50239e-25
HF13595	796	614	67	39	31.08	24.33	3	1.57	27.705	2.285	-3.5999	5.46205e-26	1.01596e-24
HF40179	28	11	698	785	1.09	0.44	31.23	31.64	0.765	31.435	5.3608	5.68366e-26	1.05647e-24
HF42199	483	503	47	67	18.86	19.93	2.1	2.7	19.395	2.4	-3.0146	6.07776e-26	1.12822e-24
HF04688	1581	1437	571	608	61.72	56.95	25.55	24.5	59.335	25.025	-1.2455	6.18834e-26	1.1472e-24
HF43111	4168	3734	11819	14410	162.72	147.99	528.76	580.74	155.355	554.75	1.8363	6.38449e-26	1.18278e-24
HF02611	6277	6274	2305	3155	245.06	248.65	103.12	127.15	246.855	115.135	-1.1003	8.13751e-26	1.50552e-24
HF42218	3875	3313	645	1068	151.28	131.3	28.86	43.04	141.29	35.95	-1.9746	8.16287e-26	1.5082e-24
HF19087	2443	2377	794	599	95.38	94.21	35.52	24.14	94.795	29.83	-1.668	8.17236e-26	1.50894e-24
HF03163	147	104	1167	1619	5.74	4.12	52.21	65.25	4.93	58.73	3.5744	8.19345e-26	1.51183e-24
HF21142	165	196	1236	1177	6.44	7.77	55.3	47.43	7.105	51.365	2.8539	8.67628e-26	1.59985e-24
HF15924	2265	2765	354	623	88.43	109.58	15.84	25.11	99.005	20.475	-2.2736	9.06528e-26	1.67047e-24
HF06220	351	398	1618	1861	13.7	15.77	72.39	75	14.735	73.695	2.3223	9.29728e-26	1.71208e-24
HF26095	1065	1104	369	406	41.58	43.75	16.51	16.36	42.665	16.435	-1.3763	9.94605e-26	1.83034e-24
HF29351	1447	1949	490	461	56.49	77.24	21.92	18.58	66.865	20.25	-1.7233	1.00007e-25	1.83916e-24
HF00506	641	692	2777	2564	25.03	27.43	124.24	103.33	26.23	113.785	2.117	1.00764e-25	1.85186e-24
HF06284	151	173	1017	1148	5.9	6.86	45.5	46.27	6.38	45.885	2.8464	1.0111e-25	1.85699e-24
HF09316	898	739	118	80	35.06	29.29	5.28	3.22	32.175	4.25	-2.9204	1.07364e-25	1.97055e-24
HF08298	25	7	883	821	0.98	0.28	39.5	33.09	0.63	36.295	5.8483	1.28233e-25	2.35046e-24
HF41273	715	708	2383	2747	27.91	28.06	106.61	110.71	27.985	108.66	1.9571	1.44548e-25	2.64601e-24
HF23492	6300	6231	2114	2984	245.96	246.95	94.58	120.26	246.455	107.42	-1.1981	1.6415e-25	2.99888e-24
HF25942	813	809	54	20	31.74	32.06	2.42	0.81	31.9	1.615	-4.304	1.6847e-25	3.07375e-24
HF00207	1001	727	140	136	39.08	28.81	6.26	5.48	33.945	5.87	-2.5318	1.69156e-25	3.08423e-24
HF02740	86	79	936	804	3.36	3.13	41.87	32.4	3.245	37.135	3.5165	1.7063e-25	3.10907e-24
HF02973	1873	2319	7443	7257	73.12	91.91	332.99	292.47	82.515	312.73	1.9222	1.74308e-25	3.17399e-24
HF25490	398	272	2291	2962	15.54	10.78	102.49	119.37	13.16	110.93	3.0754	1.91347e-25	3.48196e-24
HF01261	849	839	184	144	33.15	33.25	8.23	5.8	33.2	7.015	-2.2427	2.06101e-25	3.74798e-24
HF29268	127	147	1064	998	4.96	5.83	47.6	40.22	5.395	43.91	3.0249	2.09733e-25	3.81153e-24
HF28302	2178	1677	409	555	85.03	66.46	18.3	22.37	75.745	20.335	-1.8972	2.1857e-25	3.96952e-24
HF26382	201	157	1228	1398	7.85	6.22	54.94	56.34	7.035	55.64	2.9835	2.25449e-25	4.09176e-24
HF27086	782	837	2563	2784	30.53	33.17	114.66	112.2	31.85	113.43	1.8324	2.91847e-25	5.28992e-24
HF33145	742	638	3148	2924	28.97	25.29	140.84	117.84	27.13	129.34	2.2532	2.98155e-25	5.40072e-24
HF42374	3156	3729	875	1298	123.21	147.79	39.15	52.31	135.5	45.73	-1.5671	3.08766e-25	5.58927e-24
HF11527	86	86	936	801	3.36	3.41	41.87	32.28	3.385	37.075	3.4532	3.36442e-25	6.08628e-24
HF19219	383	367	1928	1754	14.95	14.54	86.25	70.69	14.745	78.47	2.4119	3.39031e-25	6.12912e-24
HF16806	243	244	1444	2133	9.49	9.67	64.6	85.96	9.58	75.28	2.9742	4.2123e-25	7.60025e-24
HF32922	4493	4434	1519	2116	175.41	175.73	67.96	85.28	175.57	76.62	-1.1963	4.31367e-25	7.77809e-24
HF15400	225	201	1293	1262	8.78	7.97	57.85	50.86	8.375	54.355	2.6983	4.73067e-25	8.52444e-24
HF26989	1713	1446	222	370	66.88	57.31	9.93	14.91	62.095	12.42	-2.3218	4.85735e-25	8.74703e-24
HF13998	1488	1481	4823	6343	58.09	58.69	215.77	255.63	58.39	235.7	2.0132	5.14867e-25	9.26559e-24
HF03677	4345	4611	0	0	169.63	182.74	0	0	176.185	0.001	-17.4267	5.36001e-25	9.63967e-24
HF18010	909	721	3502	4276	35.49	28.57	156.67	172.33	32.03	164.5	2.3606	5.42661e-25	9.7531e-24
HF15570	7605	8759	3040	4123	296.91	347.14	136	166.16	322.025	151.08	-1.0919	6.02954e-25	1.08112e-23
HF02618	60	79	830	762	2.34	3.13	37.13	30.71	2.735	33.92	3.6325	6.03093e-25	1.08112e-23
HF24294	326	383	20	13	12.73	15.18	0.89	0.52	13.955	0.705	-4.307	6.13661e-25	1.09935e-23
HF06790	1313	1376	448	551	51.26	54.53	20.04	22.21	52.895	21.125	-1.3242	6.24017e-25	1.11718e-23
HF43220	180	122	1918	1466	7.03	4.84	85.81	59.08	5.935	72.445	3.6096	7.04441e-25	1.26035e-23
HF01618	2120	2345	803	1031	82.77	92.94	35.92	41.55	87.855	38.735	-1.1815	7.05133e-25	1.26077e-23
HF06156	314	462	2322	2490	12.26	18.31	103.88	100.35	15.285	102.115	2.74	7.10696e-25	1.2699e-23
HF42843	1689	1202	243	164	65.94	47.64	10.87	6.61	56.79	8.74	-2.6999	7.83847e-25	1.3988e-23
HF23603	4746	4057	0	0	185.29	160.79	0	0	173.04	0.001	-17.4007	8.25343e-25	1.47191e-23
HF05197	2293	2963	799	1019	89.52	117.43	35.75	41.07	103.475	38.41	-1.4297	8.48292e-25	1.51186e-23
HF12128	1496	1812	194	87	58.41	71.81	8.68	3.51	65.11	6.095	-3.4172	8.93289e-25	1.59001e-23
HF32442	3501	2936	10520	12563	136.68	116.36	470.64	506.31	126.52	488.475	1.9489	8.94769e-25	1.59162e-23
HF04992	647	711	2286	2487	25.26	28.18	102.27	100.23	26.72	101.25	1.9219	1.02717e-24	1.82596e-23
HF13353	8771	8555	45	136	342.43	339.05	2.01	5.48	340.74	3.745	-6.5076	1.05995e-24	1.88302e-23
HF22669	539	611	46	78	21.04	24.22	2.06	3.14	22.63	2.6	-3.1217	1.17101e-24	2.079e-23
HF17279	803	1188	4917	5339	31.35	47.08	219.98	215.17	39.215	217.575	2.472	1.3281e-24	2.35488e-23
HF18172	2816	2353	800	608	109.94	93.25	35.79	24.5	101.595	30.145	-1.7528	1.33474e-24	2.36512e-23
HF32738	89	88	1455	957	3.47	3.49	65.09	38.57	3.48	51.83	3.8966	1.36727e-24	2.42121e-23
HF02919	1869	2035	266	480	72.97	80.65	11.9	19.34	76.81	15.62	-2.2979	1.51315e-24	2.67785e-23
HF12991	3214	3561	774	445	125.48	141.13	34.63	17.93	133.305	26.28	-2.3427	1.89172e-24	3.34353e-23
HF07813	793	720	179	196	30.96	28.53	8.01	7.9	29.745	7.955	-1.9027	1.97971e-24	3.49236e-23
HF02549	156	138	1063	1025	6.09	5.47	47.56	41.31	5.78	44.435	2.9426	2.00011e-24	3.5261e-23
HF25339	961	722	4310	4108	37.52	28.61	192.82	165.56	33.065	179.19	2.4381	2.00961e-24	3.54059e-23
HF42844	14366	13378	172	430	560.87	530.2	7.69	17.33	545.535	12.51	-5.4465	2.01422e-24	3.54647e-23
HF01846	61	80	773	753	2.38	3.17	34.58	30.35	2.775	32.465	3.5483	2.16033e-24	3.8013e-23
HF35954	82	46	939	1097	3.2	1.82	42.01	44.21	2.51	43.11	4.1023	2.19497e-24	3.8598e-23
HF33020	72	72	662	761	2.81	2.85	29.62	30.67	2.83	30.145	3.413	2.43225e-24	4.27435e-23
HF06466	71	63	666	860	2.77	2.5	29.8	34.66	2.635	32.23	3.6125	2.55017e-24	4.47873e-23
HF28198	3061	2564	969	773	119.51	101.62	43.35	31.15	110.565	37.25	-1.5696	2.77632e-24	4.86664e-23
HF34916	30	38	739	569	1.17	1.51	33.06	22.93	1.34	27.995	4.3849	3.07997e-24	5.3955e-23
HF31933	451	394	2035	1941	17.61	15.61	91.04	78.23	16.61	84.635	2.3492	3.36625e-24	5.88956e-23
HF21219	267	263	1283	1588	10.42	10.42	57.4	64	10.42	60.7	2.5423	3.37202e-24	5.89593e-23
HF42580	2210	2143	5630	6434	86.28	84.93	251.88	259.3	85.605	255.59	1.5781	3.49448e-24	6.1062e-23
HF02479	2080	1889	734	612	81.21	74.86	32.84	24.66	78.035	28.75	-1.4406	4.01039e-24	7.00326e-23
HF14321	3323	3603	1482	1194	129.73	142.79	66.3	48.12	136.26	57.21	-1.252	4.15813e-24	7.25669e-23
HF29743	124	59	1453	1661	4.84	2.34	65	66.94	3.59	65.97	4.1998	4.63352e-24	8.07615e-23
HF31224	1726	2276	618	733	67.39	90.2	27.65	29.54	78.795	28.595	-1.4623	4.88809e-24	8.5145e-23
HF42718	345	464	2424	2180	13.47	18.39	108.45	87.86	15.93	98.155	2.6233	5.00477e-24	8.71227e-23
HF24132	2391	2141	882	1067	93.35	84.85	39.46	43	89.1	41.23	-1.1117	5.03305e-24	8.75599e-23
HF07915	1169	1677	351	332	45.64	66.46	15.7	13.38	56.05	14.54	-1.9467	5.04608e-24	8.77315e-23
HF02864	594	698	136	136	23.19	27.66	6.08	5.48	25.425	5.78	-2.1371	5.31793e-24	9.2342e-23
HF18911	4000	4448	12756	11897	156.16	176.28	570.68	479.47	166.22	525.075	1.6594	5.34163e-24	9.26954e-23
HF12647	0	0	5346	7318	0	0	239.17	294.93	0.001	267.05	18.0268	5.4645e-24	9.47681e-23
HF18509	528	492	2190	2076	20.61	19.5	97.98	83.67	20.055	90.825	2.1791	5.46813e-24	9.47719e-23
HF33468	3966	3636	1343	1813	154.84	144.1	60.08	73.07	149.47	66.575	-1.1668	5.48865e-24	9.50679e-23
HF21617	107	88	942	1550	4.18	3.49	42.14	62.47	3.835	52.305	3.7697	5.97513e-24	1.03429e-22
HF38747	2396	2085	611	849	93.54	82.63	27.33	34.22	88.085	30.775	-1.5171	6.35463e-24	1.09861e-22
HF10212	1172	1217	3311	3734	45.76	48.23	148.13	150.49	46.995	149.31	1.6677	6.78341e-24	1.17201e-22
HF21950	4912	6568	1950	1476	191.77	260.3	87.24	59.48	226.035	73.36	-1.6235	6.94133e-24	1.1978e-22
HF29401	2363	2494	6866	6612	92.25	98.84	307.17	266.47	95.545	286.82	1.5859	7.00183e-24	1.20749e-22
HF36814	130	120	910	911	5.08	4.76	40.71	36.71	4.92	38.71	2.976	7.12317e-24	1.22765e-22
HF17189	3349	3729	1344	1781	130.75	147.79	60.13	71.78	139.27	65.955	-1.0783	7.44394e-24	1.28214e-22
HF03357	725	745	2644	2539	28.3	29.53	118.29	102.33	28.915	110.31	1.9317	7.47183e-24	1.28614e-22
HF43328	1803	2164	255	468	70.39	85.76	11.41	18.86	78.075	15.135	-2.367	7.57099e-24	1.3024e-22
HF38540	2	10	475	709	0.08	0.4	21.25	28.57	0.24	24.91	6.6975	7.71571e-24	1.32647e-22
HF10491	961	1164	3564	3779	37.52	46.13	159.45	152.3	41.825	155.875	1.898	7.75805e-24	1.33292e-22
HF24820	915	916	2735	3103	35.72	36.3	122.36	125.06	36.01	123.71	1.7805	7.8289e-24	1.34343e-22
HF04040	52	103	1312	1151	2.03	4.08	58.7	46.39	3.055	52.545	4.1043	8.40423e-24	1.44126e-22
HF19032	1136	1217	3552	4362	44.35	48.23	158.91	175.8	46.29	167.355	1.8541	8.54929e-24	1.46523e-22
HF42823	729	682	2791	2616	28.46	27.03	124.86	105.43	27.745	115.145	2.0532	8.72318e-24	1.49411e-22
HF07602	491	615	89	90	19.17	24.37	3.98	3.63	21.77	3.805	-2.5164	9.44006e-24	1.6149e-22
HF25625	874	724	33	80	34.12	28.69	1.48	3.22	31.405	2.35	-3.7403	9.82986e-24	1.6795e-22
HF08579	157	147	1039	996	6.13	5.83	46.48	40.14	5.98	43.31	2.8565	1.04761e-23	1.78772e-22
HF32240	3420	3262	1206	1627	133.52	129.28	53.95	65.57	131.4	59.76	-1.1367	1.07446e-23	1.8324e-22
HF42236	99	219	2054	2800	3.87	8.68	91.89	112.84	6.275	102.365	4.028	1.14107e-23	1.94362e-22
HF31128	240	179	1873	1530	9.37	7.09	83.79	61.66	8.23	72.725	3.1435	1.14341e-23	1.9464e-22
HF21180	15045	14525	257	99	587.37	575.65	11.5	3.99	581.51	7.745	-6.2304	1.19705e-23	2.03646e-22
HF04167	574	597	1990	2142	22.41	23.66	89.03	86.33	23.035	87.68	1.9284	1.35413e-23	2.30085e-22
HF21365	156	169	1146	1034	6.09	6.7	51.27	41.67	6.395	46.47	2.8613	1.39283e-23	2.36517e-22
HF09151	1206	1124	92	191	47.08	44.55	4.12	7.7	45.815	5.91	-2.9546	1.41871e-23	2.40764e-22
HF10200	182	237	1874	1454	7.11	9.39	83.84	58.6	8.25	71.22	3.1098	1.57563e-23	2.67229e-22
HF41388	1062	763	82	138	41.46	30.24	3.67	5.56	35.85	4.615	-2.9576	1.58931e-23	2.69385e-22
HF25027	9255	8482	2888	4183	361.33	336.16	129.2	168.58	348.745	148.89	-1.2279	1.6913e-23	2.86497e-22
HF01024	4189	4635	1506	2114	163.54	183.69	67.38	85.2	173.615	76.29	-1.1863	1.70223e-23	2.88171e-22
HF13071	2507	2081	858	978	97.88	82.47	38.39	39.41	90.175	38.9	-1.213	1.71749e-23	2.90579e-22
HF36037	546	639	64	36	21.32	25.32	2.86	1.45	23.32	2.155	-3.4358	1.73507e-23	2.93373e-22
HF03452	4340	3247	813	1215	169.44	128.68	36.37	48.97	149.06	42.67	-1.8046	1.85718e-23	3.13828e-22
HF24654	12385	10491	3531	5097	483.52	415.78	157.97	205.42	449.65	181.695	-1.3073	1.9115e-23	3.2281e-22
HF29491	179	125	2102	1447	6.99	4.95	94.04	58.32	5.97	76.18	3.6736	1.94882e-23	3.28913e-22
HF26344	229	287	1516	1433	8.94	11.37	67.82	57.75	10.155	62.785	2.6282	2.09889e-23	3.5381e-22
HF21733	49	40	560	684	1.91	1.59	25.05	27.57	1.75	26.31	3.9102	2.19612e-23	3.69974e-22
HF03453	16486	15203	286	673	643.63	602.52	12.8	27.12	623.075	19.96	-4.9642	2.24939e-23	3.78719e-22
HF12769	2773	3103	539	923	108.26	122.98	24.11	37.2	115.62	30.655	-1.9152	2.34729e-23	3.9496e-22
HF15822	2698	2798	875	604	105.33	110.89	39.15	24.34	108.11	31.745	-1.7679	2.43584e-23	4.09364e-22
HF42474	76	89	791	1259	2.97	3.53	35.39	50.74	3.25	43.065	3.728	2.61339e-23	4.38935e-22
HF18157	3466	2977	919	1305	135.32	117.98	41.11	52.59	126.65	46.85	-1.4347	2.71498e-23	4.55722e-22
HF17538	216	239	1168	1215	8.43	9.47	52.25	48.97	8.95	50.61	2.4995	2.90863e-23	4.87932e-22
HF10749	1989	2429	751	951	77.65	96.27	33.6	38.33	86.96	35.965	-1.2738	2.93583e-23	4.92196e-22
HF38252	248	121	2691	2372	9.68	4.8	120.39	95.6	7.24	107.995	3.8988	2.93901e-23	4.92431e-22
HF30364	24	32	498	528	0.94	1.27	22.28	21.28	1.105	21.78	4.3009	3.17784e-23	5.32126e-22
HF05944	481	432	65	66	18.78	17.12	2.91	2.66	17.95	2.785	-2.6882	3.19618e-23	5.34872e-22
HF09289	1245	1495	182	317	48.61	59.25	8.14	12.78	53.93	10.46	-2.3662	3.31809e-23	5.54604e-22
HF42725	97	144	1254	1085	3.79	5.71	56.1	43.73	4.75	49.915	3.3935	3.40213e-23	5.67966e-22
HF15865	617	706	2261	2564	24.09	27.98	101.15	103.33	26.035	102.24	1.9734	3.7537e-23	6.2628e-22
HF07998	82	60	734	932	3.2	2.38	32.84	37.56	2.79	35.2	3.6572	4.07612e-23	6.79664e-22
HF40050	26	63	1080	975	1.02	2.5	48.32	39.29	1.76	43.805	4.6374	4.13368e-23	6.88847e-22
HF32758	2724	2160	839	969	106.35	85.6	37.54	39.05	95.975	38.295	-1.3255	4.15598e-23	6.92147e-22
HF26654	646	709	2886	2570	25.22	28.1	129.11	103.57	26.66	116.34	2.1256	4.19e-23	6.97394e-22
HF24587	3905	3864	1024	1583	152.46	153.14	45.81	63.8	152.8	54.805	-1.4793	4.20802e-23	6.99972e-22
HF26231	1356	1616	546	492	52.94	64.05	24.43	19.83	58.495	22.13	-1.4023	4.3251e-23	7.19015e-22
HF34131	996	1204	269	202	38.89	47.72	12.03	8.14	43.305	10.085	-2.1023	4.58497e-23	7.61304e-22
HF33559	489	689	2807	3073	19.09	27.31	125.58	123.85	23.2	124.715	2.4264	4.86606e-23	8.07008e-22
HF07781	1164	1050	354	315	45.44	41.61	15.84	12.69	43.525	14.265	-1.6094	5.3719e-23	8.90365e-22
HF39591	4	0	860	612	0.16	0	38.47	24.66	0.08	31.565	8.6241	5.48907e-23	9.07613e-22
HF15036	199	226	1130	1430	7.77	8.96	50.55	57.63	8.365	54.09	2.6929	5.89838e-23	9.74711e-22
HF07981	921	917	2748	3203	35.96	36.34	122.94	129.09	36.15	126.015	1.8015	5.95588e-23	9.83039e-22
HF30552	891	645	102	134	34.79	25.56	4.56	5.4	30.175	4.98	-2.5991	6.00815e-23	9.91076e-22
HF24477	4283	4735	23520	17308	167.21	187.66	1052.24	697.54	177.435	874.89	2.3018	6.22946e-23	1.02697e-21
HF18982	3137	3304	1245	1661	122.47	130.94	55.7	66.94	126.705	61.32	-1.047	6.42295e-23	1.05824e-21
HF33623	95	119	817	1043	3.71	4.72	36.55	42.03	4.215	39.29	3.2206	6.54277e-23	1.07734e-21
HF14106	428	456	52	68	16.71	18.07	2.33	2.74	17.39	2.535	-2.7782	6.59688e-23	1.0856e-21
HF32485	277	391	7	14	10.81	15.5	0.31	0.56	13.155	0.435	-4.9185	6.81701e-23	1.12116e-21
HF07746	56	55	603	618	2.19	2.18	26.98	24.91	2.185	25.945	3.5698	6.95232e-23	1.14274e-21
HF41499	1372	1226	461	520	53.56	48.59	20.62	20.96	51.075	20.79	-1.2967	7.20958e-23	1.18432e-21
HF00298	326	394	1717	2332	12.73	15.61	76.82	93.98	14.17	85.4	2.5914	7.77173e-23	1.27591e-21
HF18076	790	733	177	144	30.84	29.05	7.92	5.8	29.945	6.86	-2.126	8.83825e-23	1.45014e-21
HF35047	118	68	1160	1177	4.61	2.69	51.9	47.43	3.65	49.665	3.7663	8.93553e-23	1.46524e-21
HF35004	7321	6612	1097	2094	285.82	262.05	49.08	84.39	273.935	66.735	-2.0373	9.06151e-23	1.48502e-21
HF17173	387	373	43	38	15.11	14.78	1.92	1.53	14.945	1.725	-3.115	9.55752e-23	1.56538e-21
HF10696	1453	1701	495	381	56.73	67.41	22.15	15.35	62.07	18.75	-1.727	9.7477e-23	1.59558e-21
HF13352	2877	2619	0	0	112.32	103.8	0	0	108.06	0.001	-16.7215	9.82486e-23	1.60726e-21
HF42893	5243	5491	53	146	204.69	217.62	2.37	5.88	211.155	4.125	-5.6778	9.93967e-23	1.62424e-21
HF12016	1686	1462	5868	5401	65.82	57.94	262.52	217.67	61.88	240.095	1.9561	9.94035e-23	1.62424e-21
HF44653	128	296	2721	3082	5	11.73	121.73	124.21	8.365	122.97	3.8778	1.04169e-22	1.7011e-21
HF30996	2176	1731	664	596	84.95	68.6	29.71	24.02	76.775	26.865	-1.5149	1.05225e-22	1.71733e-21
HF01550	1135	1563	377	385	44.31	61.94	16.87	15.52	53.125	16.195	-1.7138	1.10815e-22	1.80643e-21
HF38665	14	9	515	415	0.55	0.36	23.04	16.73	0.455	19.885	5.4497	1.23604e-22	2.01373e-21
HF00126	387	372	1930	1705	15.11	14.74	86.34	68.71	14.925	77.525	2.3769	1.25929e-22	2.0504e-21
HF19977	402	437	1757	1705	15.69	17.32	78.6	68.71	16.505	73.655	2.1579	1.27579e-22	2.07604e-21
HF31358	2857	2527	0	0	111.54	100.15	0	0	105.845	0.001	-16.6916	1.28275e-22	2.08614e-21
HF20506	562	819	3355	3622	21.94	32.46	150.1	145.97	27.2	148.035	2.4443	1.28509e-22	2.08873e-21
HF44332	33	31	469	602	1.29	1.23	20.98	24.26	1.26	22.62	4.1661	1.32941e-22	2.15937e-21
HF27258	85	49	888	1008	3.32	1.94	39.73	40.62	2.63	40.175	3.9332	1.33012e-22	2.15937e-21
HF23042	261	310	1582	1447	10.19	12.29	70.78	58.32	11.24	64.55	2.5218	1.35529e-22	2.19896e-21
HF09903	94	108	747	839	3.67	4.28	33.42	33.81	3.975	33.615	3.0801	1.52207e-22	2.46666e-21
HF37473	1159	1016	178	277	45.25	40.27	7.96	11.16	42.76	9.56	-2.1612	1.57162e-22	2.54548e-21
HF10722	4220	4447	9711	10819	164.75	176.24	434.45	436.02	170.495	435.235	1.3521	1.68323e-22	2.72464e-21
HF05630	2798	2562	313	635	109.24	101.54	14	25.59	105.39	19.795	-2.4125	1.71192e-22	2.76948e-21
HF12981	643	625	2084	2265	25.1	24.77	93.23	91.28	24.935	92.255	1.8875	1.97662e-22	3.19583e-21
HF39810	87	134	980	1296	3.4	5.31	43.84	52.23	4.355	48.035	3.4633	2.04787e-22	3.30909e-21
HF19799	1095	1316	3748	4085	42.75	52.16	167.68	164.63	47.455	166.155	1.8079	2.30684e-22	3.72321e-21
HF23219	266	315	1895	1559	10.38	12.48	84.78	62.83	11.43	73.805	2.6909	2.33599e-22	3.76805e-21
HF17239	1194	845	204	183	46.62	33.49	9.13	7.38	40.055	8.255	-2.2786	2.36875e-22	3.81868e-21
HF37262	742	411	4426	5703	28.97	16.29	198.01	229.84	22.63	213.925	3.2408	2.48847e-22	4.00935e-21
HF29450	0	0	3993	4308	0	0	178.64	173.62	0.001	176.13	17.4263	2.59918e-22	4.18285e-21
HF25161	1480	985	197	255	57.78	39.04	8.81	10.28	48.41	9.545	-2.3425	2.618e-22	4.21069e-21
HF22849	77	107	848	846	3.01	4.24	37.94	34.1	3.625	36.02	3.3127	2.69921e-22	4.33879e-21
HF00877	1806	1596	666	593	70.51	63.25	29.8	23.9	66.88	26.85	-1.3167	2.77896e-22	4.4644e-21
HF11771	128	248	2227	1957	5	9.83	99.63	78.87	7.415	89.25	3.5893	2.83478e-22	4.55142e-21
HF09751	5090	4655	14608	19562	198.72	184.49	653.53	788.38	191.605	720.955	1.9118	2.8669e-22	4.60033e-21
HF41119	2626	2325	0	0	102.52	92.14	0	0	97.33	0.001	-16.5706	3.01448e-22	4.83154e-21
HF11048	215	141	1402	1594	8.39	5.59	62.72	64.24	6.99	63.48	3.1829	3.05752e-22	4.89769e-21
HF06728	2435	2396	0	0	95.07	94.96	0	0	95.015	0.001	-16.5359	3.32652e-22	5.32551e-21
HF23150	926	885	126	207	36.15	35.07	5.64	8.34	35.61	6.99	-2.3489	3.45919e-22	5.5315e-21
HF05723	1434	1741	375	242	55.99	69	16.78	9.75	62.495	13.265	-2.2361	3.49298e-22	5.58231e-21
HF16088	106	152	990	1281	4.14	6.02	44.29	51.63	5.08	47.96	3.2389	3.73411e-22	5.96424e-21
HF18376	2502	2318	919	1185	97.68	91.87	41.11	47.76	94.775	44.435	-1.0928	4.29486e-22	6.85594e-21
HF36404	2529	2397	840	603	98.74	95	37.58	24.3	96.87	30.94	-1.6466	4.36766e-22	6.96411e-21
HF15267	2012	1701	554	727	78.55	67.41	24.78	29.3	72.98	27.04	-1.4324	4.53875e-22	7.23276e-21
HF33130	97	125	941	873	3.79	4.95	42.1	35.18	4.37	38.64	3.1444	4.58938e-22	7.30923e-21
HF24618	1031	1080	217	137	40.25	42.8	9.71	5.52	41.525	7.615	-2.4471	4.68514e-22	7.45744e-21
HF13877	1022	818	195	242	39.9	32.42	8.72	9.75	36.16	9.235	-1.9692	4.80724e-22	7.6474e-21
HF22827	1642	1630	596	760	64.11	64.6	26.66	30.63	64.355	28.645	-1.1678	4.99976e-22	7.9491e-21
HF12904	749	804	224	204	29.24	31.86	10.02	8.22	30.55	9.12	-1.7441	5.20238e-22	8.25791e-21
HF44235	2739	2532	859	1191	106.93	100.35	38.43	48	103.64	43.215	-1.262	5.20294e-22	8.25791e-21
HF11462	259	229	1217	1490	10.11	9.08	54.45	60.05	9.595	57.25	2.5769	5.45019e-22	8.64539e-21
HF22624	161	209	1161	1614	6.29	8.28	51.94	65.05	7.285	58.495	3.0053	5.54828e-22	8.79595e-21
HF39516	1330	1204	370	478	51.92	47.72	16.55	19.26	49.82	17.905	-1.4764	5.62233e-22	8.90824e-21
HF34452	578	559	72	108	22.57	22.15	3.22	4.35	22.36	3.785	-2.5626	5.63097e-22	8.91683e-21
HF13196	6211	5417	1915	2721	242.48	214.69	85.67	109.66	228.585	97.665	-1.2268	5.65627e-22	8.95178e-21
HF15464	251	116	2502	2488	9.8	4.6	111.93	100.27	7.2	106.1	3.8813	5.70788e-22	9.0283e-21
HF33556	124	73	1075	1244	4.84	2.89	48.09	50.14	3.865	49.115	3.6676	5.73878e-22	9.07199e-21
HF14908	1541	1355	455	574	60.16	53.7	20.36	23.13	56.93	21.745	-1.3885	6.16835e-22	9.7455e-21
HF32509	34	26	516	511	1.33	1.03	23.08	20.59	1.18	21.835	4.2098	6.25091e-22	9.85906e-21
HF36283	1792	2006	736	923	69.96	79.5	32.93	37.2	74.73	35.065	-1.0917	6.46116e-22	1.01791e-20
HF42452	3017	2257	618	874	117.79	89.45	27.65	35.22	103.62	31.435	-1.7209	6.54936e-22	1.03122e-20
HF33956	1226	1283	366	489	47.86	50.85	16.37	19.71	49.355	18.04	-1.452	6.98918e-22	1.09922e-20
HF39697	1268	1117	429	451	49.5	44.27	19.19	18.18	46.885	18.685	-1.3272	7.20188e-22	1.13203e-20
HF16332	770	925	62	128	30.06	36.66	2.77	5.16	33.36	3.965	-3.0727	7.3693e-22	1.15703e-20
HF39803	53	72	657	955	2.07	2.85	29.39	38.49	2.46	33.94	3.7863	7.39491e-22	1.16039e-20
HF02763	1771	2370	725	806	69.14	93.93	32.44	32.48	81.535	32.46	-1.3288	7.96651e-22	1.24867e-20
HF40750	2001	2583	0	0	78.12	102.37	0	0	90.245	0.001	-16.4616	8.13719e-22	1.2747e-20
HF08782	102	48	1141	1478	3.98	1.9	51.05	59.57	2.94	55.31	4.2337	9.21265e-22	1.44236e-20
HF42329	161	104	1172	1285	6.29	4.12	52.43	51.79	5.205	52.11	3.3236	9.76305e-22	1.52681e-20
HF09580	3121	2604	1291	1259	121.85	103.2	57.76	50.74	112.525	54.25	-1.0526	1.00256e-21	1.56698e-20
HF43287	369	417	1605	1627	14.41	16.53	71.8	65.57	15.47	68.685	2.1505	1.03163e-21	1.6115e-20
HF43566	214	93	2755	2244	8.35	3.69	123.25	90.44	6.02	106.845	4.1496	1.06801e-21	1.6674e-20
HF13552	3544	2751	824	1166	138.36	109.03	36.86	46.99	123.695	41.925	-1.5609	1.1243e-21	1.7543e-20
HF07588	201	278	1392	1489	7.85	11.02	62.28	60.01	9.435	61.145	2.6961	1.2067e-21	1.88115e-20
HF34565	1630	1316	455	382	63.64	52.16	20.36	15.4	57.9	17.88	-1.6952	1.20696e-21	1.88115e-20
HF18142	673	704	19	58	26.27	27.9	0.85	2.34	27.085	1.595	-4.0859	1.21001e-21	1.88484e-20
HF07479	0	0	3292	3824	0	0	147.28	154.11	0.001	150.695	17.2013	1.31499e-21	2.04722e-20
HF05266	2352	2434	495	822	91.82	96.46	22.15	33.13	94.14	27.64	-1.7681	1.33098e-21	2.07095e-20
HF44034	454	544	2256	2069	17.72	21.56	100.93	83.38	19.64	92.155	2.2303	1.34392e-21	2.08991e-20
HF09303	1159	1304	319	441	45.25	51.68	14.27	17.77	48.465	16.02	-1.5971	1.3801e-21	2.14497e-20
HF19714	1790	1927	471	705	69.88	76.37	21.07	28.41	73.125	24.74	-1.5635	1.41334e-21	2.1954e-20
HF16632	557	370	2706	3364	21.75	14.66	121.06	135.57	18.205	128.315	2.8173	1.42636e-21	2.21437e-20
HF38944	284	421	1953	2278	11.09	16.69	87.37	91.81	13.89	89.59	2.6893	1.44896e-21	2.2482e-20
HF00878	2001	2414	1003	943	78.12	95.67	44.87	38	86.895	41.435	-1.0684	1.4621e-21	2.26731e-20
HF33561	429	420	1726	2300	16.75	16.65	77.22	92.69	16.7	84.955	2.3469	1.62975e-21	2.52589e-20
HF13386	1725	1409	292	455	67.35	55.84	13.06	18.34	61.595	15.7	-1.972	1.64428e-21	2.54698e-20
HF30921	811	1182	219	217	31.66	46.84	9.8	8.75	39.25	9.275	-2.0813	1.70687e-21	2.64245e-20
HF14654	86	62	722	837	3.36	2.46	32.3	33.73	2.91	33.015	3.504	1.72394e-21	2.66738e-20
HF30229	317	378	1620	1568	12.38	14.98	72.48	63.19	13.68	67.835	2.31	1.77854e-21	2.75034e-20
HF38965	690	654	2226	2307	26.94	25.92	99.59	92.98	26.43	96.285	1.8651	1.80242e-21	2.78414e-20
HF18448	1887	2275	0	0	73.67	90.16	0	0	81.915	0.001	-16.3218	1.81428e-21	2.8009e-20
HF39076	2886	2916	1273	1010	112.67	115.57	56.95	40.7	114.12	48.825	-1.2249	1.82763e-21	2.81995e-20
HF28422	1018	894	186	119	39.74	35.43	8.32	4.8	37.585	6.56	-2.5184	1.89336e-21	2.91973e-20
HF40165	943	722	144	100	36.82	28.61	6.44	4.03	32.715	5.235	-2.6437	1.91204e-21	2.94691e-20
HF14793	598	365	38	36	23.35	14.47	1.7	1.45	18.91	1.575	-3.5857	2.03567e-21	3.1357e-20
HF28986	2253	1718	674	682	87.96	68.09	30.15	27.49	78.025	28.82	-1.4369	2.04806e-21	3.15303e-20
HF34345	1194	983	225	313	46.62	38.96	10.07	12.61	42.79	11.34	-1.9159	2.11441e-21	3.25338e-20
HF37776	2364	1997	6728	8029	92.29	79.14	301	323.58	85.715	312.29	1.8653	2.12853e-21	3.27327e-20
HF11648	886	1337	5623	5378	34.59	52.99	251.56	216.74	43.79	234.15	2.4188	2.17635e-21	3.34496e-20
HF36264	2045	2022	767	1002	79.84	80.14	34.31	40.38	79.99	37.345	-1.0989	2.4175e-21	3.71354e-20
HF18824	2119	1748	773	764	82.73	69.28	34.58	30.79	76.005	32.685	-1.2175	2.71966e-21	4.17307e-20
HF00961	959	955	2708	2901	37.44	37.85	121.15	116.91	37.645	119.03	1.6608	2.79929e-21	4.29286e-20
HF18778	351	321	1397	1606	13.7	12.72	62.5	64.72	13.21	63.61	2.2676	2.94166e-21	4.5062e-20
HF25076	704	598	76	121	27.48	23.7	3.4	4.88	25.59	4.14	-2.6279	3.15297e-21	4.82457e-20
HF06913	1924	1953	5621	5302	75.12	77.4	251.47	213.68	76.26	232.575	1.6087	3.16921e-21	4.84673e-20
HF12629	2311	2542	635	968	90.22	100.74	28.41	39.01	95.48	33.71	-1.502	3.19178e-21	4.87857e-20
HF31994	937	927	114	52	36.58	36.74	5.1	2.1	36.66	3.6	-3.3481	3.21069e-21	4.90476e-20
HF37564	2908	2600	510	885	113.53	103.04	22.82	35.67	108.285	29.245	-1.8886	3.25878e-21	4.97547e-20
HF41753	556	438	32	58	21.71	17.36	1.43	2.34	19.535	1.885	-3.3734	3.2975e-21	5.03182e-20
HF23523	1990	1645	700	651	77.69	65.19	31.32	26.24	71.44	28.78	-1.3117	3.33819e-21	5.09111e-20
HF15502	4314	4471	704	1357	168.42	177.19	31.5	54.69	172.805	43.095	-2.0036	3.41189e-21	5.20065e-20
HF43069	2323	3162	1062	1002	90.69	125.32	47.51	40.38	108.005	43.945	-1.2973	3.45551e-21	5.26424e-20
HF09672	148	65	1556	1978	5.78	2.58	69.61	79.72	4.18	74.665	4.1589	3.55383e-21	5.41105e-20
HF00572	621	650	2017	2160	24.24	25.76	90.24	87.05	25	88.645	1.8261	3.5895e-21	5.46236e-20
HF15238	207	192	1430	1171	8.08	7.61	63.98	47.19	7.845	55.585	2.8249	3.88197e-21	5.90418e-20
HF26939	2512	2714	936	1282	98.07	107.56	41.87	51.67	102.815	46.77	-1.1364	3.97831e-21	6.04738e-20
HF05043	779	622	2805	3001	30.41	24.65	125.49	120.94	27.53	123.215	2.1621	3.98264e-21	6.05064e-20
HF06301	685	582	138	146	26.74	23.07	6.17	5.88	24.905	6.025	-2.0474	4.08377e-21	6.20089e-20
HF34250	0	0	2841	3605	0	0	127.1	145.29	0.001	136.195	17.0553	4.18677e-21	6.3538e-20
HF04260	250	231	2011	1456	9.76	9.15	89.97	58.68	9.455	74.325	2.9747	4.19332e-21	6.36026e-20
HF27335	41	92	1218	1078	1.6	3.65	54.49	43.44	2.625	48.965	4.2214	4.33602e-21	6.57309e-20
HF36390	2046	1765	0	0	79.88	69.95	0	0	74.915	0.001	-16.193	4.46411e-21	6.76357e-20
HF38388	1184	1301	538	542	46.22	51.56	24.07	21.84	48.89	22.955	-1.0907	4.59045e-21	6.95118e-20
HF08195	1933	1462	113	268	75.47	57.94	5.06	10.8	66.705	7.93	-3.0724	4.65919e-21	7.05142e-20
HF19496	2237	1914	921	963	87.34	75.86	41.2	38.81	81.6	40.005	-1.0284	4.92241e-21	7.44571e-20
HF32587	1011	1187	3654	3532	39.47	47.04	163.47	142.34	43.255	152.905	1.8217	4.98355e-21	7.53409e-20
HF38186	3331	2574	1159	1215	130.05	102.01	51.85	48.97	116.03	50.41	-1.2027	5.11863e-21	7.72986e-20
HF38439	872	912	280	239	34.04	36.14	12.53	9.63	35.09	11.08	-1.6631	5.37747e-21	8.11631e-20
HF21703	2739	1792	535	627	106.93	71.02	23.93	25.27	88.975	24.6	-1.8547	5.52234e-21	8.32589e-20
HF23431	2053	2572	993	1106	80.15	101.93	44.42	44.57	91.04	44.495	-1.0329	6.07751e-21	9.15792e-20
HF33927	1131	1088	250	364	44.16	43.12	11.18	14.67	43.64	12.925	-1.7555	6.12272e-21	9.22104e-20
HF44400	278	240	2038	1526	10.85	9.51	91.18	61.5	10.18	76.34	2.9067	6.14532e-21	9.25004e-20
HF01354	38	50	665	555	1.48	1.98	29.75	22.37	1.73	26.06	3.913	6.2168e-21	9.35255e-20
HF18404	1304	1362	569	515	50.91	53.98	25.46	20.76	52.445	23.11	-1.1823	6.62218e-21	9.9516e-20
HF10140	22730	18449	749	1539	887.41	731.17	33.51	62.02	809.29	47.765	-4.0826	6.70499e-21	1.00706e-19
HF14958	1638	1286	375	270	63.95	50.97	16.78	10.88	57.46	13.83	-2.0548	6.96404e-21	1.04483e-19
HF05125	1502	1946	651	623	58.64	77.12	29.12	25.11	67.88	27.115	-1.3239	7.01953e-21	1.05259e-19
HF14895	746	610	2580	2946	29.12	24.18	115.42	118.73	26.65	117.075	2.1352	7.02723e-21	1.05317e-19
HF41864	1559	1815	8011	6236	60.87	71.93	358.4	251.32	66.4	304.86	2.1989	7.4382e-21	1.11416e-19
HF02688	251	317	5	2	9.8	12.56	0.22	0.08	11.18	0.15	-6.2198	7.62751e-21	1.14128e-19
HF30280	3102	2595	1105	1365	121.11	102.84	49.44	55.01	111.975	52.225	-1.1004	7.86317e-21	1.17591e-19
HF30612	268	403	2561	2080	10.46	15.97	114.57	83.83	13.215	99.2	2.9082	8.30263e-21	1.24029e-19
HF38083	99	58	1101	943	3.87	2.3	49.26	38	3.085	43.63	3.822	8.36068e-21	1.24829e-19
HF04309	1680	1834	0	0	65.59	72.68	0	0	69.135	0.001	-16.0771	8.39243e-21	1.25235e-19
HF00323	114	71	921	1101	4.45	2.81	41.2	44.37	3.63	42.785	3.5591	8.89054e-21	1.32597e-19
HF33268	5887	7533	2746	3482	229.84	298.55	122.85	140.33	264.195	131.59	-1.0056	9.00756e-21	1.3427e-19
HF08274	4805	3984	2027	1778	187.59	157.89	90.68	71.66	172.74	81.17	-1.0896	9.09017e-21	1.35428e-19
HF31236	272	331	1535	1442	10.62	13.12	68.67	58.11	11.87	63.39	2.4169	9.60518e-21	1.43024e-19
HF23086	417	488	1708	2043	16.28	19.34	76.41	82.34	17.81	79.375	2.156	9.87946e-21	1.47029e-19
HF24768	110	150	902	1133	4.29	5.94	40.35	45.66	5.115	43.005	3.0717	1.03152e-20	1.53267e-19
HF27823	146	107	963	1339	5.7	4.24	43.08	53.96	4.97	48.52	3.2873	1.08339e-20	1.60801e-19
HF33418	371	313	0	6	14.48	12.4	0	0.24	13.44	0.12	-6.8074	1.08649e-20	1.61176e-19
HF12968	1697	1465	128	290	66.25	58.06	5.73	11.69	62.155	8.71	-2.8351	1.09331e-20	1.62099e-19
HF26844	226	204	1149	1134	8.82	8.08	51.4	45.7	8.45	48.55	2.5224	1.0949e-20	1.62249e-19
HF35944	963	1113	3380	3282	37.6	44.11	151.21	132.27	40.855	141.74	1.7947	1.13619e-20	1.68278e-19
HF34073	216	282	1281	1566	8.43	11.18	57.31	63.11	9.805	60.21	2.6184	1.14288e-20	1.69178e-19
HF32220	86	26	1479	1785	3.36	1.03	66.17	71.94	2.195	69.055	4.9755	1.17497e-20	1.73836e-19
HF39552	27	41	759	543	1.05	1.62	33.96	21.88	1.335	27.92	4.3864	1.21201e-20	1.7922e-19
HF11157	3299	3117	9122	12101	128.8	123.53	408.1	487.69	126.165	447.895	1.8278	1.21832e-20	1.80056e-19
HF24014	217	193	1148	1113	8.47	7.65	51.36	44.86	8.06	48.11	2.5775	1.26642e-20	1.86966e-19
HF19824	45	97	1204	1055	1.76	3.84	53.86	42.52	2.8	48.19	4.1052	1.28253e-20	1.89243e-19
HF17419	47	35	824	579	1.83	1.39	36.86	23.33	1.61	30.095	4.2244	1.29841e-20	1.91484e-19
HF34330	2216	1402	374	441	86.52	55.56	16.73	17.77	71.04	17.25	-2.042	1.3178e-20	1.94241e-19
HF32335	3604	3212	121	52	140.7	127.3	5.41	2.1	134	3.755	-5.1573	1.35185e-20	1.99074e-19
HF05852	817	832	2442	2528	31.9	32.97	109.25	101.88	32.435	105.565	1.7025	1.47863e-20	2.17599e-19
HF41266	113	105	890	786	4.41	4.16	39.82	31.68	4.285	35.75	3.0606	1.50243e-20	2.20866e-19
HF35477	3389	3322	1180	1672	132.31	131.66	52.79	67.38	131.985	60.085	-1.1353	1.51235e-20	2.22208e-19
HF32354	2361	1593	535	531	92.18	63.13	23.93	21.4	77.655	22.665	-1.7766	1.63684e-20	2.4037e-19
HF30384	92	69	719	788	3.59	2.73	32.17	31.76	3.16	31.965	3.3385	1.64988e-20	2.42157e-19
HF05456	874	829	287	280	34.12	32.85	12.84	11.28	33.485	12.06	-1.4733	1.65277e-20	2.42454e-19
HF25136	1751	1574	733	682	68.36	62.38	32.79	27.49	65.37	30.14	-1.1169	1.71754e-20	2.51688e-19
HF07753	57	67	640	1096	2.23	2.66	28.63	44.17	2.445	36.4	3.896	1.74726e-20	2.55908e-19
HF41505	3972	3688	639	1209	155.07	146.16	28.59	48.72	150.615	38.655	-1.9621	1.76359e-20	2.58026e-19
HF42644	1628	1776	778	690	63.56	70.39	34.81	27.81	66.975	31.31	-1.097	1.78392e-20	2.60863e-19
HF38663	35	74	849	921	1.37	2.93	37.98	37.12	2.15	37.55	4.1264	1.79585e-20	2.62469e-19
HF31133	38	19	609	615	1.48	0.75	27.25	24.79	1.115	26.02	4.5445	1.86221e-20	2.72025e-19
HF04244	372	344	1682	2505	14.52	13.63	75.25	100.96	14.075	88.105	2.6461	1.91683e-20	2.79855e-19
HF32182	193	250	1177	1295	7.53	9.91	52.66	52.19	8.72	52.425	2.5879	1.91912e-20	2.80042e-19
HF35263	309	479	3	14	12.06	18.98	0.13	0.56	15.52	0.345	-5.4914	1.96696e-20	2.86721e-19
HF42590	78	47	742	1034	3.05	1.86	33.2	41.67	2.455	37.435	3.9306	2.05182e-20	2.98776e-19
HF15913	60	138	1633	1415	2.34	5.47	73.06	57.03	3.905	65.045	4.058	2.15361e-20	3.13434e-19
HF44043	311	322	1426	2001	12.14	12.76	63.8	80.64	12.45	72.22	2.5363	2.23198e-20	3.24669e-19
HF08734	104	190	1703	1417	4.06	7.53	76.19	57.11	5.795	66.65	3.5237	2.33912e-20	3.40074e-19
HF24973	106	114	766	764	4.14	4.52	34.27	30.79	4.33	32.53	2.9093	2.43132e-20	3.53293e-19
HF02814	1083	1124	3241	4110	42.28	44.55	145	165.64	43.415	155.32	1.839	2.44112e-20	3.54533e-19
HF42166	1546	1268	420	525	60.36	50.25	18.79	21.16	55.305	19.975	-1.4692	2.48629e-20	3.60714e-19
HF15809	550	585	125	148	21.47	23.18	5.59	5.96	22.325	5.775	-1.9508	2.50302e-20	3.62951e-19
HF34391	4698	3638	13976	16310	183.42	144.18	625.26	657.32	163.8	641.29	1.969	2.53073e-20	3.66585e-19
HF17913	1065	993	22	84	41.58	39.35	0.98	3.39	40.465	2.185	-4.211	2.75575e-20	3.98972e-19
HF32899	969	1221	363	345	37.83	48.39	16.24	13.9	43.11	15.07	-1.5163	2.915e-20	4.21367e-19
HF37913	991	1103	340	276	38.69	43.71	15.21	11.12	41.2	13.165	-1.6459	2.93097e-20	4.23454e-19
HF03970	117	168	1051	1053	4.57	6.66	47.02	42.44	5.615	44.73	2.9939	2.96304e-20	4.27865e-19
HF42180	4181	3998	39	115	163.23	158.45	1.74	4.63	160.84	3.185	-5.6582	3.088e-20	4.45676e-19
HF00837	1246	1245	497	431	48.65	49.34	22.23	17.37	48.995	19.8	-1.3071	3.14802e-20	4.54102e-19
HF22773	1824	1021	127	218	71.21	40.46	5.68	8.79	55.835	7.235	-2.9481	3.17084e-20	4.57155e-19
HF17976	1414	1265	536	492	55.2	50.13	23.98	19.83	52.665	21.905	-1.2656	3.17491e-20	4.57504e-19
HF44101	26	29	411	515	1.02	1.15	18.39	20.76	1.085	19.575	4.1732	3.18252e-20	4.58363e-19
HF43199	1031	764	3778	4831	40.25	30.28	169.02	194.7	35.265	181.86	2.3665	3.41806e-20	4.9152e-19
HF03135	183	220	1080	1099	7.14	8.72	48.32	44.29	7.93	46.305	2.5458	3.51935e-20	5.05822e-19
HF07033	5901	6218	15639	14790	230.38	246.43	699.66	596.06	238.405	647.86	1.4423	3.62832e-20	5.21214e-19
HF33361	306	358	1361	1523	11.95	14.19	60.89	61.38	13.07	61.135	2.2257	3.63164e-20	5.2142e-19
HF40321	1154	1364	204	345	45.05	54.06	9.13	13.9	49.555	11.515	-2.1055	3.66831e-20	5.26412e-19
HF22806	959	720	192	185	37.44	28.53	8.59	7.46	32.985	8.025	-2.0392	3.72114e-20	5.3344e-19
HF13898	1605	1442	0	0	62.66	57.15	0	0	59.905	0.001	-15.8704	3.82053e-20	5.47404e-19
HF30796	1331	1328	524	440	51.96	52.63	23.44	17.73	52.295	20.585	-1.3451	3.95499e-20	5.66378e-19
HF43089	1841	1560	309	514	71.87	61.83	13.82	20.71	66.85	17.265	-1.9531	4.15805e-20	5.95149e-19
HF11552	80	140	1041	1198	3.12	5.55	46.57	48.28	4.335	47.425	3.4515	4.2882e-20	6.13143e-19
HF39268	5	0	688	449	0.2	0	30.78	18.1	0.1	24.44	7.9331	4.31341e-20	6.1643e-19
HF37090	57	52	549	576	2.23	2.06	24.56	23.21	2.145	23.885	3.4771	4.33441e-20	6.19112e-19
HF29851	935	779	2956	3350	36.5	30.87	132.25	135.01	33.685	133.63	1.9881	4.41616e-20	6.30463e-19
HF28021	297	237	9	13	11.6	9.39	0.4	0.52	10.495	0.46	-4.5119	5.25325e-20	7.49197e-19
HF38115	572	516	121	119	22.33	20.45	5.41	4.8	21.39	5.105	-2.067	5.29403e-20	7.54623e-19
HF17190	1495	1344	450	591	58.37	53.27	20.13	23.82	55.82	21.975	-1.3449	5.33137e-20	7.59555e-19
HF00276	478	452	2539	2026	18.66	17.91	113.59	81.65	18.285	97.62	2.4165	5.45127e-20	7.76238e-19
HF19296	0	3	630	593	0	0.12	28.18	23.9	0.06	26.04	8.7616	5.45488e-20	7.76353e-19
HF29684	4362	4989	1535	953	170.3	197.72	68.67	38.41	184.01	53.54	-1.7811	5.47975e-20	7.79493e-19
HF35539	58	63	577	581	2.26	2.5	25.81	23.42	2.38	24.615	3.3705	6.3119e-20	8.96944e-19
HF18346	9353	11003	398	175	365.15	436.07	17.81	7.05	400.61	12.43	-5.0103	6.37324e-20	9.05196e-19
HF41552	46	14	848	1236	1.8	0.55	37.94	49.81	1.175	43.875	5.2227	6.62731e-20	9.408e-19
HF19340	1217	1380	501	598	47.51	54.69	22.41	24.1	51.1	23.255	-1.1358	6.64732e-20	9.43157e-19
HF44363	1158	986	289	372	45.21	39.08	12.93	14.99	42.145	13.96	-1.5941	7.03416e-20	9.97533e-19
HF42436	1724	1964	641	856	67.31	77.84	28.68	34.5	72.575	31.59	-1.2	7.0796e-20	1.00346e-18
HF31893	2644	2074	948	936	103.22	82.2	42.41	37.72	92.71	40.065	-1.2104	7.15272e-20	1.01331e-18
HF38901	1321	1843	5949	6212	51.57	73.04	266.15	250.35	62.305	258.25	2.0513	7.66235e-20	1.08384e-18
HF07543	220	151	1246	1545	8.59	5.98	55.74	62.27	7.285	59.005	3.0178	7.775e-20	1.09922e-18
HF16591	20	67	1073	1425	0.78	2.66	48	57.43	1.72	52.715	4.9377	8.04572e-20	1.13691e-18
HF04107	78	28	1132	1328	3.05	1.11	50.64	53.52	2.08	52.08	4.6461	1.03321e-19	1.45776e-18
HF06083	367	301	1488	1714	14.33	11.93	66.57	69.08	13.13	67.825	2.369	1.05326e-19	1.48454e-18
HF44511	3183	3211	1403	1062	124.27	127.26	62.77	42.8	125.765	52.785	-1.2525	1.15283e-19	1.62405e-18
HF03297	244	202	1359	2257	9.53	8.01	60.8	90.96	8.77	75.88	3.1131	1.17995e-19	1.66141e-18
HF15429	27	40	470	686	1.05	1.59	21.03	27.65	1.32	24.34	4.2047	1.22462e-19	1.72256e-18
HF13037	899	723	3084	3155	35.1	28.65	137.97	127.15	31.875	132.56	2.0561	1.27416e-19	1.78951e-18
HF18288	1569	2243	394	589	61.26	88.89	17.63	23.74	75.075	20.685	-1.8597	1.29439e-19	1.817e-18
HF38223	905	887	3121	2850	35.33	35.15	139.63	114.86	35.24	127.245	1.8523	1.29517e-19	1.81717e-18
HF42484	460	684	2995	2855	17.96	27.11	133.99	115.06	22.535	124.525	2.4662	1.37596e-19	1.92857e-18
HF27657	1106	1047	2967	3208	43.18	41.49	132.74	129.29	42.335	131.015	1.6298	1.3957e-19	1.95525e-18
HF14532	705	775	218	252	27.52	30.71	9.75	10.16	29.115	9.955	-1.5483	1.4119e-19	1.97695e-18
HF10965	2698	2839	537	244	105.33	112.52	24.02	9.83	108.925	16.925	-2.6861	1.44602e-19	2.0237e-18
HF05470	401	429	1609	2148	15.66	17	71.98	86.57	16.33	79.275	2.2793	1.57965e-19	2.20848e-18
HF12285	970	1161	3180	3617	37.87	46.01	142.27	145.77	41.94	144.02	1.7799	1.58248e-19	2.21131e-18
HF34668	114	158	915	1004	4.45	6.26	40.94	40.46	5.355	40.7	2.9261	1.58408e-19	2.21244e-18
HF16885	112	133	768	847	4.37	5.27	34.36	34.14	4.82	34.25	2.829	1.66747e-19	2.32773e-18
HF17851	934	1229	74	171	36.46	48.71	3.31	6.89	42.585	5.1	-3.0618	1.6791e-19	2.34278e-18
HF00920	709	898	3777	3172	27.68	35.59	168.98	127.84	31.635	148.41	2.23	1.68463e-19	2.34932e-18
HF38457	318	322	1279	1586	12.42	12.76	57.22	63.92	12.59	60.57	2.2663	1.72435e-19	2.40255e-18
HF30970	1913	1697	5799	5430	74.69	67.26	259.44	218.84	70.975	239.14	1.7525	1.72454e-19	2.40255e-18
HF04965	1162	1115	488	523	45.37	44.19	21.83	21.08	44.78	21.455	-1.0615	1.75735e-19	2.44581e-18
HF42096	7795	6670	1818	2997	304.33	264.35	81.33	120.78	284.34	101.055	-1.4925	1.76024e-19	2.4486e-18
HF10606	993	1192	357	430	38.77	47.24	15.97	17.33	43.005	16.65	-1.369	1.78526e-19	2.48215e-18
HF08020	1560	1714	4532	5778	60.9	67.93	202.75	232.86	64.415	217.805	1.7576	1.78934e-19	2.48658e-18
HF28024	1404	1218	0	0	54.81	48.27	0	0	51.54	0.001	-15.6534	1.80322e-19	2.50461e-18
HF13505	405	575	2295	2385	15.81	22.79	102.67	96.12	19.3	99.395	2.3646	1.80474e-19	2.50547e-18
HF18272	1454	1434	681	629	56.77	56.83	30.47	25.35	56.8	27.91	-1.0251	1.98426e-19	2.75056e-18
HF24045	11286	9275	2750	4396	440.62	367.59	123.03	177.17	404.105	150.1	-1.4288	2.013e-19	2.78899e-18
HF03918	4255	4349	816	1517	166.12	172.36	36.51	61.14	169.24	48.825	-1.7934	2.01542e-19	2.79095e-18
HF34846	511	640	2321	2238	19.95	25.36	103.84	90.19	22.655	97.015	2.0984	2.03775e-19	2.82046e-18
HF40264	1032	919	342	318	40.29	36.42	15.3	12.82	38.355	14.06	-1.4478	2.06507e-19	2.85686e-18
HF05384	0	0	1887	2447	0	0	84.42	98.62	0.001	91.52	16.4818	2.12025e-19	2.93172e-18
HF01619	243	315	1383	1404	9.49	12.48	61.87	56.58	10.985	59.225	2.4307	2.13225e-19	2.94685e-18
HF11079	140	162	849	920	5.47	6.42	37.98	37.08	5.945	37.53	2.6583	2.14005e-19	2.95615e-18
HF37636	29	11	551	647	1.13	0.44	24.65	26.08	0.785	25.365	5.014	2.24734e-19	3.10281e-18
HF36487	146	119	838	1024	5.7	4.72	37.49	41.27	5.21	39.38	2.9181	2.30643e-19	3.1828e-18
HF00353	309	340	0	7	12.06	13.47	0	0.28	12.765	0.14	-6.5106	2.32102e-19	3.20134e-18
HF12308	312	237	1423	1588	12.18	9.39	63.66	64	10.785	63.83	2.5652	2.37415e-19	3.27299e-18
HF42457	0	0	2221	1989	0	0	99.36	80.16	0.001	89.76	16.4538	2.51938e-19	3.47148e-18
HF43470	0	0	1890	2297	0	0	84.55	92.57	0.001	88.56	16.4344	2.56452e-19	3.53192e-18
HF32112	511	381	58	64	19.95	15.1	2.59	2.58	17.525	2.585	-2.7612	2.64337e-19	3.6387e-18
HF32800	620	791	2537	3106	24.21	31.35	113.5	125.18	27.78	119.34	2.103	2.72902e-19	3.75475e-18
HF18802	54	50	695	1839	2.11	1.98	31.09	74.11	2.045	52.6	4.6849	2.73292e-19	3.75824e-18
HF04774	673	683	2045	2391	26.27	27.07	91.49	96.36	26.67	93.925	1.8163	2.81969e-19	3.87565e-18
HF22577	960	1169	3283	3478	37.48	46.33	146.88	140.17	41.905	143.525	1.7761	2.99679e-19	4.11497e-18
HF40919	0	4	678	440	0	0.16	30.33	17.73	0.08	24.03	8.2306	3.05804e-19	4.19701e-18
HF09820	968	932	227	322	37.79	36.94	10.16	12.98	37.365	11.57	-1.6913	3.06483e-19	4.20424e-18
HF32779	1136	1136	510	535	44.35	45.02	22.82	21.56	44.685	22.19	-1.0099	3.0691e-19	4.20801e-18
HF17206	493	513	2136	1881	19.25	20.33	95.56	75.81	19.79	85.685	2.1143	3.23166e-19	4.42651e-18
HF23526	559	465	1990	2468	21.82	18.43	89.03	99.46	20.125	94.245	2.2274	3.36096e-19	4.60134e-18
HF00943	481	616	2478	2250	18.78	24.41	110.86	90.68	21.595	100.77	2.2223	3.43182e-19	4.69604e-18
HF36165	2365	1806	760	831	92.33	71.58	34	33.49	81.955	33.745	-1.2802	3.74533e-19	5.11997e-18
HF13402	317	293	1249	1364	12.38	11.61	55.88	54.97	11.995	55.425	2.2081	3.75702e-19	5.13343e-18
HF21500	2076	1791	277	529	81.05	70.98	12.39	21.32	76.015	16.855	-2.1731	3.79803e-19	5.1869e-18
HF10242	2167	2225	949	740	84.6	88.18	42.46	29.82	86.39	36.14	-1.2573	4.09959e-19	5.59321e-18
HF44610	276	246	1158	1295	10.78	9.75	51.81	52.19	10.265	52	2.3408	4.1932e-19	5.71812e-18
HF26035	371	438	1519	1760	14.48	17.36	67.96	70.93	15.92	69.445	2.125	4.20423e-19	5.73033e-18
HF25524	653	595	9	40	25.49	23.58	0.4	1.61	24.535	1.005	-4.6096	4.27588e-19	5.82512e-18
HF01219	130	132	775	1031	5.08	5.23	34.67	41.55	5.155	38.11	2.8861	4.345e-19	5.91347e-18
HF13073	933	927	140	67	36.43	36.74	6.26	2.7	36.585	4.48	-3.0297	4.36603e-19	5.93917e-18
HF34837	1412	1530	313	506	55.13	60.64	14	20.39	57.885	17.195	-1.7512	4.98382e-19	6.77624e-18
HF11816	2203	2086	1035	886	86.01	82.67	46.3	35.71	84.34	41.005	-1.0404	5.19843e-19	7.06109e-18
HF25454	649	720	2125	2554	25.34	28.53	95.07	102.93	26.935	99	1.8779	5.70534e-19	7.74584e-18
HF31672	2488	2792	647	1051	97.13	110.65	28.95	42.36	103.89	35.655	-1.5429	5.7654e-19	7.82355e-18
HF01628	391	342	2152	1718	15.27	13.55	96.28	69.24	14.41	82.76	2.5219	5.93318e-19	8.04728e-18
HF13976	259	184	1307	1588	10.11	7.29	58.47	64	8.7	61.235	2.8153	5.98418e-19	8.11247e-18
HF18610	687	654	87	147	26.82	25.92	3.89	5.92	26.37	4.905	-2.4266	6.01896e-19	8.15564e-18
HF33386	58	32	622	791	2.26	1.27	27.83	31.88	1.765	29.855	4.0802	6.09259e-19	8.25136e-18
HF37378	189	154	1094	1024	7.38	6.1	48.94	41.27	6.74	45.105	2.7425	6.21436e-19	8.41216e-18
HF32032	850	1025	227	155	33.18	40.62	10.16	6.25	36.9	8.205	-2.169	6.23662e-19	8.43817e-18
HF36510	1740	2158	731	916	67.93	85.53	32.7	36.92	76.73	34.81	-1.1403	6.31543e-19	8.53726e-18
HF11655	467	701	2761	2995	18.23	27.78	123.52	120.7	23.005	122.11	2.4082	6.31602e-19	8.53726e-18
HF23995	1081	1036	3287	4415	42.2	41.06	147.05	177.93	41.63	162.49	1.9647	6.43957e-19	8.69815e-18
HF23132	1158	1291	546	523	45.21	51.16	24.43	21.08	48.185	22.755	-1.0824	6.44133e-19	8.69815e-18
HF10392	1363	1361	376	545	53.21	53.94	16.82	21.96	53.575	19.39	-1.4662	6.52845e-19	8.8115e-18
HF25223	828	591	13	50	32.33	23.42	0.58	2.02	27.875	1.3	-4.4224	6.70928e-19	9.05116e-18
HF23861	519	414	1910	2199	20.26	16.41	85.45	88.62	18.335	87.035	2.247	6.851e-19	9.23335e-18
HF33676	124	161	865	1101	4.84	6.38	38.7	44.37	5.61	41.535	2.8883	7.05362e-19	9.49718e-18
HF23213	177	315	1838	1946	6.91	12.48	82.23	78.43	9.695	80.33	3.0506	7.20612e-19	9.69779e-18
HF26422	110	78	759	930	4.29	3.09	33.96	37.48	3.69	35.72	3.275	7.53591e-19	1.01367e-17
HF11463	1201	1636	489	472	46.89	64.84	21.88	19.02	55.865	20.45	-1.4498	7.60742e-19	1.02279e-17
HF21542	246	142	1540	2111	9.6	5.63	68.9	85.08	7.615	76.99	3.3378	7.7619e-19	1.04255e-17
HF43895	706	740	2094	2300	27.56	29.33	93.68	92.69	28.445	93.185	1.7119	7.79455e-19	1.04643e-17
HF21068	46	100	938	1382	1.8	3.96	41.96	55.7	2.88	48.83	4.0836	8.01449e-19	1.07543e-17
HF33008	1838	1713	629	453	71.76	67.89	28.14	18.26	69.825	23.2	-1.5896	8.24453e-19	1.10577e-17
HF33202	2154	1872	893	776	84.09	74.19	39.95	31.27	79.14	35.61	-1.1521	8.27559e-19	1.10913e-17
HF22138	35	50	621	522	1.37	1.98	27.78	21.04	1.675	24.41	3.8652	8.27761e-19	1.10913e-17
HF26408	258	173	1485	1472	10.07	6.86	66.44	59.32	8.465	62.88	2.893	8.30639e-19	1.11245e-17
HF15200	1071	1129	0	0	41.81	44.74	0	0	43.275	0.001	-15.4012	8.42181e-19	1.12736e-17
HF38810	126	126	730	868	4.92	4.99	32.66	34.98	4.955	33.82	2.7709	8.45242e-19	1.13091e-17
HF02052	1927	1724	596	818	75.23	68.33	26.66	32.97	71.78	29.815	-1.2675	8.55405e-19	1.14395e-17
HF37892	24	54	646	986	0.94	2.14	28.9	39.74	1.54	34.32	4.478	8.58968e-19	1.14817e-17
HF17975	3232	3314	1215	1725	126.18	131.34	54.36	69.52	128.76	61.94	-1.0557	8.62309e-19	1.15207e-17
HF39966	1244	1295	566	508	48.57	51.32	25.32	20.47	49.945	22.895	-1.1253	9.46391e-19	1.26258e-17
HF32556	1256	1000	0	0	49.04	39.63	0	0	44.335	0.001	-15.4362	9.66938e-19	1.28937e-17
HF40905	2212	2166	6402	5878	86.36	85.84	286.41	236.89	86.1	261.65	1.6036	9.69858e-19	1.29265e-17
HF27824	3453	3653	9235	12148	134.81	144.78	413.16	489.58	139.795	451.37	1.691	9.90618e-19	1.31968e-17
HF32599	3698	3086	1387	1756	144.37	122.3	62.05	70.77	133.335	66.41	-1.0056	1.02037e-18	1.35867e-17
HF39572	6987	6741	2110	3325	272.78	267.16	94.4	134	269.97	114.2	-1.2412	1.06168e-18	1.41231e-17
HF29363	1006	673	3946	4822	39.28	26.67	176.54	194.33	32.975	185.435	2.4915	1.06874e-18	1.42101e-17
HF18476	95	123	750	805	3.71	4.87	33.55	32.44	4.29	32.995	2.9432	1.10686e-18	1.471e-17
HF14887	153	134	1054	895	5.97	5.31	47.15	36.07	5.64	41.61	2.8832	1.12355e-18	1.49246e-17
HF08063	37	63	638	642	1.44	2.5	28.54	25.87	1.97	27.205	3.7876	1.15211e-18	1.52967e-17
HF35403	66	83	604	661	2.58	3.29	27.02	26.64	2.935	26.83	3.1924	1.16159e-18	1.54151e-17
HF42005	4679	3949	214	98	182.67	156.51	9.57	3.95	169.59	6.76	-4.6489	1.20602e-18	1.59972e-17
HF00368	346	277	1638	1516	13.51	10.98	73.28	61.1	12.245	67.19	2.4561	1.27336e-18	1.68741e-17
HF09067	390	298	21	9	15.23	11.81	0.94	0.36	13.52	0.65	-4.3785	1.28937e-18	1.70782e-17
HF26242	5951	5933	140	49	232.33	235.14	6.26	1.97	233.735	4.115	-5.8278	1.30551e-18	1.72836e-17
HF43161	584	514	1995	2014	22.8	20.37	89.25	81.17	21.585	85.21	1.981	1.32814e-18	1.75749e-17
HF32366	986	1120	0	0	38.49	44.39	0	0	41.44	0.001	-15.3387	1.38323e-18	1.82951e-17
HF12004	45	64	565	601	1.76	2.54	25.28	24.22	2.15	24.75	3.525	1.39157e-18	1.83966e-17
HF44464	65	134	1211	1179	2.54	5.31	54.18	47.52	3.925	50.85	3.6955	1.41341e-18	1.86765e-17
HF03208	561	528	1871	2388	21.9	20.93	83.7	96.24	21.415	89.97	2.0708	1.42143e-18	1.87734e-17
HF10445	2875	2958	488	943	112.24	117.23	21.83	38	114.735	29.915	-1.9394	1.43956e-18	1.90038e-17
HF41644	1091	1001	0	0	42.59	39.67	0	0	41.13	0.001	-15.3279	1.48853e-18	1.96409e-17
HF25612	1985	2196	1002	844	77.5	87.03	44.83	34.01	82.265	39.42	-1.0614	1.64309e-18	2.16288e-17
HF13224	405	299	1847	2781	15.81	11.85	82.63	112.08	13.83	97.355	2.8155	1.65004e-18	2.171e-17
HF33467	1208	1120	474	542	47.16	44.39	21.21	21.84	45.775	21.525	-1.0885	1.7461e-18	2.29629e-17
HF41958	1698	1648	74	234	66.29	65.31	3.31	9.43	65.8	6.37	-3.3687	1.82899e-18	2.40417e-17
HF42145	111	225	1578	2692	4.33	8.92	70.6	108.49	6.625	89.545	3.7566	1.83436e-18	2.41007e-17
HF29534	170	292	1743	1689	6.64	11.57	77.98	68.07	9.105	73.025	3.0037	1.85494e-18	2.43596e-17
HF04811	7970	6845	2516	3709	311.16	271.28	112.56	149.48	291.22	131.02	-1.1523	1.90444e-18	2.49741e-17
HF07369	1513	1391	3863	4070	59.07	55.13	172.82	164.03	57.1	168.425	1.5605	2.00132e-18	2.62073e-17
HF41895	458	486	1612	1654	17.88	19.26	72.12	66.66	18.57	69.39	1.9018	2.04831e-18	2.68073e-17
HF07399	1333	1138	312	199	52.04	45.1	13.96	8.02	48.57	10.99	-2.1439	2.04907e-18	2.68073e-17
HF20441	317	413	1555	1694	12.38	16.37	69.57	68.27	14.375	68.92	2.2614	2.11415e-18	2.76457e-17
HF07464	405	432	1490	1862	15.81	17.12	66.66	75.04	16.465	70.85	2.1054	2.35644e-18	3.07994e-17
HF07786	359	316	43	45	14.02	12.52	1.92	1.81	13.27	1.865	-2.8309	2.36799e-18	3.09358e-17
HF18581	3287	2795	1052	1462	128.33	110.77	47.06	58.92	119.55	52.99	-1.1738	2.39071e-18	3.12179e-17
HF35660	1469	1370	4494	4128	57.35	54.3	201.05	166.36	55.825	183.705	1.7184	2.41099e-18	3.14678e-17
HF33365	644	602	166	192	25.14	23.86	7.43	7.74	24.5	7.585	-1.6916	2.46474e-18	3.21542e-17
HF35265	955	1210	362	413	37.28	47.95	16.2	16.64	42.615	16.42	-1.3759	2.47901e-18	3.23252e-17
HF14416	46	48	472	697	1.8	1.9	21.12	28.09	1.85	24.605	3.7334	2.55659e-18	3.3321e-17
HF37863	1721	1939	265	100	67.19	76.85	11.86	4.03	72.02	7.945	-3.1803	2.61918e-18	3.41207e-17
HF39030	549	482	1972	2701	21.43	19.1	88.22	108.85	20.265	98.535	2.2816	2.62139e-18	3.41335e-17
HF23864	698	749	2162	2628	27.25	29.68	96.72	105.91	28.465	101.315	1.8316	2.77488e-18	3.61152e-17
HF25217	4	14	475	407	0.16	0.55	21.25	16.4	0.355	18.825	5.7287	2.90709e-18	3.78181e-17
HF23399	61	23	3328	2916	2.38	0.91	148.89	117.52	1.645	133.205	6.3394	2.91174e-18	3.78608e-17
HF43257	2060	1906	693	954	80.42	75.54	31	38.45	77.98	34.725	-1.1671	2.9656e-18	3.85431e-17
HF15521	2134	2563	742	1066	83.31	101.58	33.2	42.96	92.445	38.08	-1.2796	2.99177e-18	3.8865e-17
HF14873	1100	1445	417	491	42.95	57.27	18.66	19.79	50.11	19.225	-1.3821	3.06186e-18	3.97568e-17
HF09515	887	1063	2891	3339	34.63	42.13	129.34	134.57	38.38	131.955	1.7816	3.14348e-18	4.07784e-17
HF15581	1231	1149	167	312	48.06	45.54	7.47	12.57	46.8	10.02	-2.2236	3.21344e-18	4.16664e-17
HF43763	123	104	828	769	4.8	4.12	37.04	30.99	4.46	34.015	2.9311	3.23502e-18	4.19266e-17
HF34812	928	987	0	0	36.23	39.12	0	0	37.675	0.001	-15.2013	3.26971e-18	4.23564e-17
HF40452	487	608	125	117	19.01	24.1	5.59	4.72	21.555	5.155	-2.064	3.3883e-18	4.3872e-17
HF34888	202	387	2377	2341	7.89	15.34	106.34	94.35	11.615	100.345	3.1109	3.61596e-18	4.67761e-17
HF00170	1813	1525	716	780	70.78	60.44	32.03	31.44	65.61	31.735	-1.0478	3.67835e-18	4.7561e-17
HF36485	507	601	1887	1989	19.79	23.82	84.42	80.16	21.805	82.29	1.9161	3.84032e-18	4.9632e-17
HF08028	1468	1800	746	731	57.31	71.34	33.37	29.46	64.325	31.415	-1.0339	3.85911e-18	4.98517e-17
HF13835	0	0	1565	1552	0	0	70.02	62.55	0.001	66.285	16.0164	3.86329e-18	4.98824e-17
HF10327	741	658	20	67	28.93	26.08	0.89	2.7	27.505	1.795	-3.9376	3.87466e-18	5.00059e-17
HF15232	1265	1142	4434	3855	49.39	45.26	198.37	155.36	47.325	176.865	1.902	3.97816e-18	5.127e-17
HF42636	765	718	2226	2342	29.87	28.46	99.59	94.39	29.165	96.99	1.7336	3.9985e-18	5.15081e-17
HF38837	115	81	1118	844	4.49	3.21	50.02	34.01	3.85	42.015	3.448	4.05867e-18	5.22347e-17
HF29483	1305	1581	157	332	50.95	62.66	7.02	13.38	56.805	10.2	-2.4774	4.12074e-18	5.29842e-17
HF29941	460	545	52	23	17.96	21.6	2.33	0.93	19.78	1.63	-3.6011	4.48056e-18	5.75574e-17
HF25750	1262	809	0	0	49.27	32.06	0	0	40.665	0.001	-15.3115	4.48326e-18	5.75653e-17
HF36502	5	10	315	371	0.2	0.4	14.09	14.95	0.3	14.52	5.5969	4.52244e-18	5.80414e-17
HF42148	2279	2172	633	970	88.97	86.08	28.32	39.09	87.525	33.705	-1.3767	4.64794e-18	5.96245e-17
HF18011	36	52	484	622	1.41	2.06	21.65	25.07	1.735	23.36	3.751	5.01785e-18	6.43102e-17
HF17368	1320	921	4770	5074	51.53	36.5	213.4	204.49	44.015	208.945	2.2471	5.14734e-18	6.59393e-17
HF30625	1904	1295	433	491	74.33	51.32	19.37	19.79	62.825	19.58	-1.682	5.34596e-18	6.83887e-17
HF36859	59	59	513	743	2.3	2.34	22.95	29.94	2.32	26.445	3.5108	5.48187e-18	7.0095e-17
HF03179	711	939	155	224	27.76	37.21	6.93	9.03	32.485	7.98	-2.0253	5.70446e-18	7.29076e-17
HF22649	170	151	1147	942	6.64	5.98	51.31	37.96	6.31	44.635	2.8225	5.71353e-18	7.29898e-17
HF34283	246	270	1090	1369	9.6	10.7	48.76	55.17	10.15	51.965	2.3561	5.76188e-18	7.35735e-17
HF38311	88	75	607	811	3.44	2.97	27.16	32.68	3.205	29.92	3.2227	6.05541e-18	7.7286e-17
HF19130	709	683	230	223	27.68	27.07	10.29	8.99	27.375	9.64	-1.5058	6.05903e-18	7.72966e-17
HF16709	316	262	1554	2652	12.34	10.38	69.52	106.88	11.36	88.2	2.9568	6.14036e-18	7.8298e-17
HF09944	154	139	793	927	6.01	5.51	35.48	37.36	5.76	36.42	2.6606	6.16599e-18	7.85887e-17
HF04264	101	138	918	832	3.94	5.47	41.07	33.53	4.705	37.3	2.9869	6.77779e-18	8.63467e-17
HF08430	44	29	605	500	1.72	1.15	27.07	20.15	1.435	23.61	4.0403	6.79929e-18	8.65808e-17
HF25932	1029	859	292	341	40.17	34.04	13.06	13.74	37.105	13.4	-1.4694	7.1177e-18	9.05936e-17
HF42807	388	415	1389	1624	15.15	16.45	62.14	65.45	15.8	63.795	2.0135	7.22661e-18	9.19376e-17
HF04171	13	12	328	344	0.51	0.48	14.67	13.86	0.495	14.265	4.8489	7.34625e-18	9.34167e-17
HF14563	1553	1173	459	460	60.63	46.49	20.53	18.54	53.56	19.535	-1.4551	7.43568e-18	9.45106e-17
HF14262	144	133	889	813	5.62	5.27	39.77	32.77	5.445	36.27	2.7358	7.71636e-18	9.79882e-17
HF36606	912	847	0	0	35.61	33.57	0	0	34.59	0.001	-15.0781	7.85199e-18	9.96648e-17
HF37973	735	686	169	227	28.7	27.19	7.56	9.15	27.945	8.355	-1.7419	8.40154e-18	1.06591e-16
HF04799	8701	8393	3168	4711	339.7	332.63	141.73	189.86	336.165	165.795	-1.0198	8.44696e-18	1.0707e-16
HF09155	1153	1017	193	321	45.01	40.31	8.63	12.94	42.66	10.785	-1.9839	8.63479e-18	1.093e-16
HF06779	615	529	89	132	24.01	20.97	3.98	5.32	22.49	4.65	-2.274	8.70652e-18	1.10158e-16
HF38413	2078	1836	381	665	81.13	72.76	17.05	26.8	76.945	21.925	-1.8113	8.80263e-18	1.11323e-16
HF23951	423	468	2099	1754	16.51	18.55	93.91	70.69	17.53	82.3	2.2311	8.9197e-18	1.12752e-16
HF07049	1285	1307	514	647	50.17	51.8	23	26.08	50.985	24.54	-1.0549	9.40837e-18	1.18821e-16
HF07015	847	649	185	198	33.07	25.72	8.28	7.98	29.395	8.13	-1.8542	9.54556e-18	1.20499e-16
HF30248	3501	3356	7590	8318	136.68	133	339.56	335.23	134.84	337.395	1.3232	9.72178e-18	1.22667e-16
HF41646	327	261	0	6	12.77	10.34	0	0.24	11.555	0.12	-6.5893	9.80514e-18	1.23663e-16
HF24822	77	69	980	657	3.01	2.73	43.84	26.48	2.87	35.16	3.6148	9.83588e-18	1.23994e-16
HF13188	3	0	416	658	0.12	0	18.61	26.52	0.06	22.565	8.5549	9.95751e-18	1.25413e-16
HF26661	273	293	1199	1636	10.66	11.61	53.64	65.93	11.135	59.785	2.4247	1.00695e-17	1.26729e-16
HF16441	1162	1020	3833	3487	45.37	40.42	171.48	140.53	42.895	156.005	1.8627	1.00712e-17	1.26729e-16
HF33172	1528	1159	457	453	59.65	45.93	20.45	18.26	52.79	19.355	-1.4476	1.01087e-17	1.27144e-16
HF43259	786	519	3271	3456	30.69	20.57	146.34	139.28	25.63	142.81	2.4782	1.0366e-17	1.30321e-16
HF38613	1314	1277	611	561	51.3	50.61	27.33	22.61	50.955	24.97	-1.029	1.09753e-17	1.37918e-16
HF11948	2145	1880	5345	6125	83.74	74.51	239.12	246.85	79.125	242.985	1.6187	1.13945e-17	1.43122e-16
HF11090	7842	6665	3452	2648	306.16	264.15	154.44	106.72	285.155	130.58	-1.1268	1.14436e-17	1.43673e-16
HF25179	2037	1911	554	846	79.53	75.74	24.78	34.1	77.635	29.44	-1.3989	1.1535e-17	1.44754e-16
HF30776	922	785	0	0	36	31.11	0	0	33.555	0.001	-15.0342	1.21727e-17	1.52619e-16
HF37411	2173	2000	487	804	84.84	79.26	21.79	32.4	82.05	27.095	-1.5985	1.24123e-17	1.55553e-16
HF36039	1223	1214	344	496	47.75	48.11	15.39	19.99	47.93	17.69	-1.438	1.26196e-17	1.58007e-16
HF12036	792	878	0	0	30.92	34.8	0	0	32.86	0.001	-15.004	1.26857e-17	1.58763e-16
HF00671	3291	2839	1220	1620	128.48	112.52	54.58	65.29	120.5	59.935	-1.0076	1.27846e-17	1.59928e-16
HF34602	0	0	1458	1310	0	0	65.23	52.79	0.001	59.01	15.8487	1.3627e-17	1.70313e-16
HF07757	0	0	1185	1672	0	0	53.01	67.38	0.001	60.195	15.8774	1.41262e-17	1.76472e-16
HF42821	781	825	206	283	30.49	32.7	9.22	11.41	31.595	10.315	-1.615	1.41673e-17	1.76906e-16
HF26016	1282	1324	496	639	50.05	52.47	22.19	25.75	51.26	23.97	-1.0966	1.42658e-17	1.78056e-16
HF42384	210	223	1055	1008	8.2	8.84	47.2	40.62	8.52	43.91	2.3656	1.46145e-17	1.82326e-16
HF00494	15409	15155	201	584	601.59	600.62	8.99	23.54	601.105	16.265	-5.2078	1.50843e-17	1.88102e-16
HF36452	208	185	1561	1134	8.12	7.33	69.84	45.7	7.725	57.77	2.9027	1.52204e-17	1.89714e-16
HF03442	14	34	485	799	0.55	1.35	21.7	32.2	0.95	26.95	4.8262	1.57922e-17	1.96664e-16
HF34749	0	0	1141	1758	0	0	51.05	70.85	0.001	60.95	15.8953	1.6222e-17	2.01926e-16
HF07785	1767	1617	353	597	68.99	64.08	15.79	24.06	66.535	19.925	-1.7395	1.67074e-17	2.07781e-16
HF05096	232	267	1054	1193	9.06	10.58	47.15	48.08	9.82	47.615	2.2776	1.69175e-17	2.103e-16
HF40325	1059	952	362	428	41.34	37.73	16.2	17.25	39.535	16.725	-1.2411	1.7538e-17	2.17817e-16
HF15942	78	120	773	1094	3.05	4.76	34.58	44.09	3.905	39.335	3.3324	1.78068e-17	2.21057e-16
HF09308	1282	1214	227	392	50.05	48.11	10.16	15.8	49.08	12.98	-1.9188	1.79136e-17	2.22282e-16
HF18851	574	579	2325	3799	22.41	22.95	104.02	153.11	22.68	128.565	2.503	1.8637e-17	2.31052e-16
HF16832	320	346	50	50	12.49	13.71	2.24	2.02	13.1	2.13	-2.6206	1.87041e-17	2.3178e-16
HF07477	391	259	1808	2037	15.27	10.26	80.89	82.09	12.765	81.49	2.6744	1.90642e-17	2.36137e-16
HF34741	190	163	895	1048	7.42	6.46	40.04	42.24	6.94	41.14	2.5675	1.91543e-17	2.37147e-16
HF22606	765	827	0	0	29.87	32.78	0	0	31.325	0.001	-14.935	1.96603e-17	2.43194e-16
HF25810	41	43	821	501	1.6	1.7	36.73	20.19	1.65	28.46	4.1084	1.99553e-17	2.46733e-16
HF38976	2650	2264	916	1225	103.46	89.73	40.98	49.37	96.595	45.175	-1.0964	2.02642e-17	2.5044e-16
HF18354	1622	2258	755	715	63.32	89.49	33.78	28.82	76.405	31.3	-1.2875	2.03349e-17	2.51202e-16
HF38672	510	437	1770	2300	19.91	17.32	79.19	92.69	18.615	85.94	2.2069	2.06989e-17	2.55585e-16
HF11610	894	1335	164	76	34.9	52.91	7.34	3.06	43.905	5.2	-3.0778	2.10157e-17	2.59381e-16
HF38471	1028	928	393	397	40.13	36.78	17.58	16	38.455	16.79	-1.1956	2.20733e-17	2.72313e-16
HF06598	0	0	1194	1408	0	0	53.42	56.74	0.001	55.08	15.7492	2.26431e-17	2.79218e-16
HF03111	34	55	565	546	1.33	2.18	25.28	22	1.755	23.64	3.7517	2.33009e-17	2.86946e-16
[truncated: 7,969 more rows]

## Sheet: 20DAG(scion)vs40DAG(scion)
Differentially expressed genes (DEGs) in 20DAG(scion)vs40DAG(scion)
id	scion20DAG	scion20DAG2	scion40DAG	scion40DAG2	scion20DAG_CPM	scion20DAG2_CPM	scion40DAG_CPM	scion40DAG2_CPM	scion20DAG_mean	scion40DAG_mean	log2(fc)	PValue	FDR
HF36806	176176	230539	376	508	6960.48	9750.59	15.44	20.39	8355.53	17.915	-8.8654	0	0
HF36810	197344	261597	345	399	7796.8	11064.2	14.17	16.01	9430.49	15.09	-9.2876	0	0
HF43548	52041	69192	217	254	2056.07	2926.46	8.91	10.19	2491.26	9.55	-8.0272	0	0
HF14151	128335	105920	1991	1853	5070.35	4479.86	81.78	74.37	4775.1	78.075	-5.9345	1.37763e-268	1.09029e-264
HF31896	16359	16793	373	351	646.32	710.26	15.32	14.09	678.29	14.705	-5.5275	3.24612e-219	2.05525e-215
HF23474	82675	116597	1190	1248	3266.38	4931.44	48.88	50.09	4098.91	49.485	-6.3721	3.78401e-197	1.99651e-193
HF23555	8853	9833	63	100	349.77	415.88	2.59	4.01	382.825	3.3	-6.8581	5.35488e-195	2.42171e-191
HF30702	70	56	9072	7033	2.77	2.37	372.61	282.26	2.57	327.435	6.9933	1.86515e-183	7.38062e-180
HF33440	1054	913	21990	22894	41.64	38.62	903.19	918.83	40.13	911.01	4.5047	1.72294e-168	6.06034e-165
HF16032	4388	4307	71	81	173.36	182.16	2.92	3.25	177.76	3.085	-5.8485	9.11488e-168	2.8855e-164
HF37648	7008	4995	63	85	276.88	211.26	2.59	3.41	244.07	3	-6.3462	4.17843e-156	1.20251e-152
HF06217	261	196	9996	8307	10.31	8.29	410.56	333.39	9.3	371.975	5.3218	2.38206e-143	6.28407e-140
HF12559	10414	12803	262	342	411.44	541.5	10.76	13.73	476.47	12.245	-5.2821	1.5196e-140	3.70045e-137
HF42042	101	54	5793	5497	3.99	2.28	237.93	220.62	3.135	229.275	6.1925	1.67471e-138	3.78687e-135
HF27668	47968	52530	2818	2844	1895.15	2221.74	115.74	114.14	2058.45	114.94	-4.1626	3.64712e-137	7.69712e-134
HF15059	36	60	4263	5684	1.42	2.54	175.09	228.12	1.98	201.605	6.6699	9.54102e-137	1.88775e-133
HF30463	102	67	5033	4362	4.03	2.83	206.72	175.07	3.43	190.895	5.7984	4.37672e-135	8.15022e-132
HF23472	116916	154958	4820	4819	4619.2	6553.91	197.97	193.41	5586.56	195.69	-4.8353	2.27072e-130	3.99357e-127
HF09371	942	756	19896	17502	37.22	31.97	817.18	702.43	34.595	759.805	4.457	1.24298e-129	2.071e-126
HF15946	6100	8388	153	137	241	354.77	6.28	5.5	297.885	5.89	-5.6603	2.4633e-128	3.89903e-125
HF26518	400	297	10358	9093	15.8	12.56	425.43	364.94	14.18	395.185	4.8006	5.66014e-128	8.53252e-125
HF01917	4995	4122	181	175	197.35	174.34	7.43	7.02	185.845	7.225	-4.685	2.03082e-126	2.92226e-123
HF04443	343	241	8944	7978	13.55	10.19	367.35	320.19	11.87	343.77	4.8561	2.00332e-122	2.75735e-119
HF30207	520	515	9306	8574	20.54	21.78	382.22	344.11	21.16	363.165	4.1012	4.4277e-119	5.84032e-116
HF16033	105117	120727	7205	7683	4153.03	5106.12	295.93	308.35	4629.57	302.14	-3.9376	6.04003e-116	7.64837e-113
HF11007	326	239	7002	6396	12.88	10.11	287.59	256.7	11.495	272.145	4.5653	1.61798e-114	1.97002e-111
HF43070	431	264	13270	11375	17.03	11.17	545.03	456.53	14.1	500.78	5.1504	1.00659e-112	1.18021e-109
HF18140	316	216	6742	6530	12.48	9.14	276.91	262.08	10.81	269.495	4.6398	3.37433e-112	3.81505e-109
HF27092	24	9	2738	2462	0.95	0.38	112.46	98.81	0.665	105.635	7.3115	6.73009e-106	7.3467e-103
HF33116	114	105	2698	2579	4.5	4.44	110.81	103.51	4.47	107.16	4.5833	1.99233e-104	2.10237e-101
HF41374	311	365	5668	6291	12.29	15.44	232.8	252.48	13.865	242.64	4.1293	4.39662e-103	4.4898e-100
HF16629	40	21	1969	2202	1.58	0.89	80.87	88.38	1.235	84.625	6.0985	1.37978e-101	1.36499e-98
HF07255	152	129	2973	2876	6.01	5.46	122.11	115.43	5.735	118.77	4.3722	1.64829e-101	1.58121e-98
HF42823	3156	3886	138	140	124.69	164.36	5.67	5.62	144.525	5.645	-4.6782	1.66264e-99	1.54807e-96
HF42248	47	43	1865	1766	1.86	1.82	76.6	70.88	1.84	73.74	5.3247	1.89663e-98	1.71548e-95
HF03328	3631	4328	179	140	143.46	183.05	7.35	5.62	163.255	6.485	-4.6539	1.15013e-93	1.01138e-90
HF13257	85	47	2664	2500	3.36	1.99	109.42	100.34	2.675	104.88	5.2931	1.9205e-93	1.61938e-90
HF38128	136	101	3162	2729	5.37	4.27	129.87	109.53	4.82	119.7	4.6342	1.94385e-93	1.61938e-90
HF08433	7168	7974	499	411	283.2	337.26	20.5	16.5	310.23	18.5	-4.0677	6.39979e-93	5.19482e-90
HF16984	61	56	2034	1784	2.41	2.37	83.54	71.6	2.39	77.57	5.0204	2.19749e-92	1.73915e-89
HF17391	125	77	2977	2841	4.94	3.26	122.27	114.02	4.1	118.145	4.8488	2.35427e-92	1.81778e-89
HF23361	4218	3439	254	273	166.65	145.45	10.43	10.96	156.05	10.695	-3.867	3.63469e-90	2.7396e-87
HF22663	614	498	7302	6848	24.26	21.06	299.91	274.84	22.66	287.375	3.6647	1.91493e-89	1.40979e-86
HF08893	81	62	2020	1869	3.2	2.62	82.97	75.01	2.91	78.99	4.7626	7.57757e-89	5.45189e-86
HF03630	238	138	5406	4888	9.4	5.84	222.04	196.18	7.62	209.11	4.7783	9.89372e-89	6.96012e-86
HF40265	243	195	3730	3402	9.6	8.25	153.2	136.54	8.925	144.87	4.0208	3.01944e-88	2.07797e-85
HF29968	627	449	9301	8166	24.77	18.99	382.02	327.74	21.88	354.88	4.0196	4.03667e-87	2.71891e-84
HF36114	95	50	2706	2553	3.75	2.11	111.14	102.46	2.93	106.8	5.1879	7.96565e-87	5.25351e-84
HF04311	3641	3829	253	210	143.85	161.95	10.39	8.43	152.9	9.41	-4.0222	2.74948e-86	1.77633e-83
HF18355	2213	3489	57	49	87.43	147.57	2.34	1.97	117.5	2.155	-5.7688	1.33634e-85	8.46093e-83
HF33433	14443	9940	181272	168730	570.62	420.41	7445.31	6771.84	495.515	7108.57	3.8426	2.87534e-85	1.7848e-82
HF28606	4908	4980	424	475	193.91	210.63	17.41	19.06	202.27	18.235	-3.4715	1.55676e-84	9.47736e-82
HF33774	7152	8753	386	528	282.57	370.21	15.85	21.19	326.39	18.52	-4.1394	1.00785e-83	6.01989e-81
HF16989	16	7	1635	1666	0.63	0.3	67.15	66.86	0.465	67.005	7.1709	2.6716e-83	1.5662e-80
HF02658	1519	2193	27	28	60.01	92.75	1.11	1.12	76.38	1.115	-6.0981	2.42028e-82	1.37973e-79
HF24908	281	248	3129	3479	11.1	10.49	128.52	139.63	10.795	134.075	3.6346	2.44069e-82	1.37973e-79
HF40226	1799	2362	58	41	71.08	99.9	2.38	1.65	85.49	2.015	-5.4069	3.24123e-82	1.80013e-79
HF21734	129	97	2320	2149	5.1	4.1	95.29	86.25	4.6	90.77	4.3025	7.41421e-82	4.04675e-79
HF32291	25149	28048	2702	2525	993.6	1186.28	110.98	101.34	1089.94	106.16	-3.3599	7.98654e-82	4.28525e-79
HF34902	253	257	3077	3276	10	10.87	126.38	131.48	10.435	128.93	3.6271	8.31961e-82	4.38957e-79
HF15474	175	76	6531	5279	6.91	3.21	268.25	211.87	5.06	240.06	5.5681	1.21516e-80	6.30627e-78
HF07326	1151	836	12660	11931	45.47	35.36	519.98	478.84	40.415	499.41	3.6273	4.83079e-80	2.46658e-77
HF23900	8788	8078	823	977	347.2	341.66	33.8	39.21	344.43	36.505	-3.238	4.92846e-80	2.47651e-77
HF40221	1761	2392	28	51	69.57	101.17	1.15	2.05	85.37	1.6	-5.7376	5.96332e-80	2.9497e-77
HF37642	429	323	5347	4865	16.95	13.66	219.62	195.25	15.305	207.435	3.7606	1.04382e-79	5.08373e-77
HF19957	117	58	3068	2847	4.62	2.45	126.01	114.26	3.535	120.135	5.0868	1.31627e-79	6.31353e-77
HF15014	1315	1643	32	34	51.95	69.49	1.31	1.36	60.72	1.335	-5.5073	2.52064e-79	1.19098e-76
HF41470	2614	2366	190	193	103.28	100.07	7.8	7.75	101.675	7.775	-3.709	3.75169e-79	1.74658e-76
HF27892	59	76	1845	1682	2.33	3.21	75.78	67.51	2.77	71.645	4.6929	8.62446e-79	3.95688e-76
HF42417	2280	2747	139	136	90.08	116.18	5.71	5.46	103.13	5.585	-4.2068	1.05046e-78	4.75064e-76
HF08885	1476	1437	60	68	58.31	60.78	2.46	2.73	59.545	2.595	-4.5202	1.14523e-78	5.10628e-76
HF22606	12	15	1357	1300	0.47	0.63	55.74	52.17	0.55	53.955	6.6162	7.86878e-78	3.45975e-75
HF16468	80	58	1620	1584	3.16	2.45	66.54	63.57	2.805	65.055	4.5356	7.0294e-77	3.04835e-74
HF19051	3228	2891	22433	24852	127.53	122.27	921.38	997.41	124.9	959.395	2.9414	4.82512e-76	2.06417e-73
HF16213	54	27	1511	1630	2.13	1.14	62.06	65.42	1.635	63.74	5.2848	1.01242e-75	4.27336e-73
HF05684	1842	1709	93	67	72.77	72.28	3.82	2.69	72.525	3.255	-4.4777	4.95278e-75	2.06303e-72
HF29960	21	14	1129	1198	0.83	0.59	46.37	48.08	0.71	47.225	6.0556	1.97413e-74	8.11625e-72
HF32495	22045	21128	2959	2888	870.97	893.6	121.53	115.91	882.285	118.72	-2.8937	6.13555e-74	2.49017e-71
HF36957	9	7	1518	1552	0.36	0.3	62.35	62.29	0.33	62.32	7.5611	2.16495e-73	8.67542e-71
HF03744	1984	1876	138	122	78.39	79.34	5.67	4.9	78.865	5.285	-3.8994	3.28712e-73	1.30076e-70
HF11768	352	281	3773	3548	13.91	11.88	154.97	142.4	12.895	148.685	3.5274	6.2146e-73	2.42883e-70
HF09857	1599	2764	22	10	63.17	116.9	0.9	0.4	90.035	0.65	-7.1139	8.87467e-73	3.42616e-70
HF17941	2766	5171	75	98	109.28	218.71	3.08	3.93	163.995	3.505	-5.5481	1.19164e-72	4.54504e-70
HF36404	1877	2451	101	86	74.16	103.66	4.15	3.45	88.91	3.8	-4.5483	1.82745e-72	6.8871e-70
HF01595	53	37	1554	1301	2.09	1.56	63.83	52.21	1.825	58.02	4.9906	2.39481e-72	8.91912e-70
HF12305	707	608	5721	5804	27.93	25.72	234.98	232.94	26.825	233.96	3.1246	2.56572e-72	9.44454e-70
HF03321	202	121	3676	3131	7.98	5.12	150.98	125.66	6.55	138.32	4.4004	7.01965e-72	2.55426e-69
HF34087	97	81	1616	1531	3.83	3.43	66.37	61.45	3.63	63.91	4.138	5.76995e-71	2.07568e-68
HF44116	7350	7425	929	948	290.39	314.04	38.16	38.05	302.215	38.105	-2.9875	7.64546e-71	2.71946e-68
HF23408	1190	1229	49	52	47.02	51.98	2.01	2.09	49.5	2.05	-4.5937	1.016e-70	3.57371e-68
HF25964	70	63	1615	1363	2.77	2.66	66.33	54.7	2.715	60.515	4.4783	2.37788e-70	8.27215e-68
HF20577	1688	2327	83	74	66.69	98.42	3.41	2.97	82.555	3.19	-4.6937	4.18391e-70	1.43967e-67
HF27889	174	140	2135	2074	6.87	5.92	87.69	83.24	6.395	85.465	3.7403	1.09622e-69	3.73153e-67
HF25000	466	264	6587	6549	18.41	11.17	270.55	262.84	14.79	266.695	4.1725	3.49264e-69	1.17624e-66
HF24291	6988	6164	836	816	276.09	260.7	34.34	32.75	268.395	33.545	-3.0002	4.67537e-69	1.55798e-66
HF35164	370	322	3399	3331	14.62	13.62	139.61	133.69	14.12	136.65	3.2747	6.4488e-69	2.12656e-66
HF27337	8381	9075	1042	970	331.12	383.83	42.8	38.93	357.475	40.865	-3.1289	6.55187e-69	2.13827e-66
HF20777	87	63	1525	1454	3.44	2.66	62.64	58.36	3.05	60.5	4.3101	7.04287e-69	2.27506e-66
HF44047	209	239	4210	3141	8.26	10.11	172.92	126.06	9.185	149.49	4.0246	1.55069e-67	4.95859e-65
HF27614	1505	1611	95	76	59.46	68.14	3.9	3.05	63.8	3.475	-4.1985	6.08795e-67	1.92726e-64
HF35042	695	616	5076	5330	27.46	26.05	208.48	213.92	26.755	211.2	2.9807	7.2589e-67	2.2752e-64
HF41229	496	353	5394	4803	19.6	14.93	221.55	192.76	17.265	207.155	3.5848	1.03735e-66	3.21954e-64
HF33441	287	214	2815	2932	11.34	9.05	115.62	117.67	10.195	116.645	3.5162	1.64525e-66	5.05668e-64
HF37864	192	188	2066	2121	7.59	7.95	84.86	85.12	7.77	84.99	3.4513	8.61688e-66	2.62293e-63
HF42658	1356	1170	44	66	53.57	49.48	1.81	2.65	51.525	2.23	-4.5302	1.58711e-65	4.78506e-63
HF23409	292	196	3203	3198	11.54	8.29	131.56	128.35	9.915	129.955	3.7123	1.68641e-65	5.03648e-63
HF43089	645	617	5174	4932	25.48	26.1	212.51	197.94	25.79	205.225	2.9923	8.95995e-65	2.65089e-62
HF22773	1652	2065	101	119	65.27	87.34	4.15	4.78	76.305	4.465	-4.095	2.46802e-64	7.23426e-62
HF38987	98	97	1585	1433	3.87	4.1	65.1	57.51	3.985	61.305	3.9434	2.90402e-64	8.43418e-62
HF00843	1826	3950	34	51	72.14	167.06	1.4	2.05	119.6	1.725	-6.1155	3.07892e-64	8.86085e-62
HF36773	373	348	3019	3217	14.74	14.72	124	129.11	14.73	126.555	3.1029	4.78772e-64	1.36545e-61
HF26009	14	13	890	1205	0.55	0.55	36.55	48.36	0.55	42.455	6.2704	8.41368e-64	2.37814e-61
HF25869	623	489	5383	4949	24.61	20.68	221.09	198.62	22.645	209.855	3.2121	1.69094e-63	4.73717e-61
HF07804	1559	1542	123	120	61.59	65.22	5.05	4.82	63.405	4.935	-3.6835	3.42231e-63	9.50352e-61
HF39879	5335	6522	604	603	210.78	275.85	24.81	24.2	243.315	24.505	-3.3117	3.61246e-63	9.94432e-61
HF25991	1136	1514	24	43	44.88	64.03	0.99	1.73	54.455	1.36	-5.3234	3.80759e-63	1.03911e-60
HF27198	1160	1125	65	62	45.83	47.58	2.67	2.49	46.705	2.58	-4.1781	6.62393e-63	1.79226e-60
HF33477	4622	3593	441	457	182.61	151.97	18.11	18.34	167.29	18.225	-3.1984	9.56848e-63	2.56703e-60
HF31277	1367	2022	65	58	54.01	85.52	2.67	2.33	69.765	2.5	-4.8025	1.60227e-62	4.26244e-60
HF16354	2588	2915	120	200	102.25	123.29	4.93	8.03	112.77	6.48	-4.1212	2.01991e-62	5.3287e-60
HF33986	2253	2166	224	198	89.01	91.61	9.2	7.95	90.31	8.575	-3.3967	5.6438e-62	1.47658e-59
HF29148	45	51	1131	1045	1.78	2.16	46.45	41.94	1.97	44.195	4.4876	6.28119e-62	1.62986e-59
HF34547	14265	12688	1937	2205	563.59	536.64	79.56	88.5	550.115	84.03	-2.7108	7.23437e-62	1.86194e-59
HF13772	71332	137840	3953	4801	2818.23	5829.91	162.36	192.68	4324.07	177.52	-4.6063	9.51843e-62	2.43004e-59
HF23399	498	343	4362	5384	19.68	14.51	179.16	216.08	17.095	197.62	3.5311	1.08359e-61	2.74426e-59
HF10518	222	175	2173	2154	8.77	7.4	89.25	86.45	8.085	87.85	3.4417	2.21657e-61	5.56905e-59
HF33666	2271	1288	25715	25322	89.72	54.48	1056.18	1016.28	72.1	1036.23	3.8452	3.86192e-61	9.62651e-59
HF23470	76514	111363	7764	8247	3022.97	4710.07	318.89	330.99	3866.52	324.94	-3.5728	6.12845e-61	1.51569e-58
HF06109	437	410	4389	3681	17.27	17.34	180.27	147.73	17.305	164	3.2444	1.30958e-60	3.21376e-58
HF01125	53135	104311	3263	3494	2099.29	4411.81	134.02	140.23	3255.55	137.125	-4.5693	1.49474e-60	3.63992e-58
HF22388	2250	2642	211	232	88.89	111.74	8.67	9.31	100.315	8.99	-3.4801	1.834e-60	4.43197e-58
HF32158	1029	914	43	33	40.65	38.66	1.77	1.32	39.655	1.545	-4.6818	2.93278e-60	7.03357e-58
HF06167	78	49	1327	1258	3.08	2.07	54.5	50.49	2.575	52.495	4.3495	4.8786e-60	1.16122e-57
HF22057	57	37	1164	1069	2.25	1.56	47.81	42.9	1.905	45.355	4.5734	5.62726e-60	1.32942e-57
HF12269	574	237	11085	11587	22.68	10.02	455.29	465.03	16.35	460.16	4.8148	6.99345e-60	1.63994e-57
HF43097	5695	5676	775	872	225	240.07	31.83	35	232.535	33.415	-2.7989	7.86686e-60	1.83119e-57
HF07646	102	45	2132	1942	4.03	1.9	87.57	77.94	2.965	82.755	4.8027	3.39141e-59	7.83664e-57
HF27769	170	145	1817	1716	6.72	6.13	74.63	68.87	6.425	71.75	3.4812	5.84523e-59	1.34089e-56
HF25404	81	96	1280	1351	3.2	4.06	52.57	54.22	3.63	53.395	3.8787	1.644e-58	3.74418e-56
HF03880	2162	4656	87	78	85.42	196.92	3.57	3.13	141.17	3.35	-5.3971	1.81171e-58	4.09666e-56
HF28135	3522	5870	214	264	139.15	248.27	8.79	10.6	193.71	9.695	-4.3205	1.89235e-58	4.24867e-56
HF40586	45	22	1221	1047	1.78	0.93	50.15	42.02	1.355	46.085	5.0879	2.0846e-58	4.64733e-56
HF34647	13375	27942	15	16	528.43	1181.8	0.62	0.64	855.115	0.63	-10.4066	4.1063e-58	9.09042e-56
HF36100	169	183	1843	1858	6.68	7.74	75.7	74.57	7.21	75.135	3.3814	4.59065e-58	1.00921e-55
HF07534	1618	1975	138	127	63.93	83.53	5.67	5.1	73.73	5.385	-3.7752	1.11213e-57	2.42805e-55
HF05736	190	141	1998	1881	7.51	5.96	82.06	75.49	6.735	78.775	3.548	1.15377e-57	2.50169e-55
HF22313	2816	3582	283	305	111.26	151.5	11.62	12.24	131.38	11.93	-3.4611	1.48855e-57	3.20564e-55
HF40598	129	75	2009	1737	5.1	3.17	82.51	69.71	4.135	76.11	4.2021	1.66505e-57	3.56152e-55
HF40244	3077	3208	315	398	121.57	135.68	12.94	15.97	128.625	14.455	-3.1535	1.76271e-57	3.74512e-55
HF03678	111	67	1716	1516	4.39	2.83	70.48	60.84	3.61	65.66	4.1849	1.88012e-57	3.96792e-55
HF08727	109	88	1473	1318	4.31	3.72	60.5	52.9	4.015	56.7	3.8199	2.48783e-57	5.2157e-55
HF26134	15959	28150	1213	1331	630.52	1190.6	49.82	53.42	910.56	51.62	-4.1408	3.49467e-57	7.23765e-55
HF33812	1758	1531	10130	10264	69.46	64.75	416.07	411.94	67.105	414.005	2.6252	3.49799e-57	7.23765e-55
HF17521	733	346	12047	10460	28.96	14.63	494.8	419.8	21.795	457.3	4.3911	3.90026e-57	8.01757e-55
HF39732	3858	3372	20400	21695	152.42	142.62	837.88	870.71	147.52	854.295	2.5338	7.87825e-57	1.60904e-54
HF36959	208	157	2124	1954	8.22	6.64	87.24	78.42	7.43	82.83	3.4787	1.14358e-56	2.32067e-54
HF26538	8921	16751	619	652	352.46	708.48	25.42	26.17	530.47	25.795	-4.3621	1.981e-56	3.99443e-54
HF35772	524	392	4203	3932	20.7	16.58	172.63	157.81	18.64	165.22	3.1479	2.08455e-56	4.17662e-54
HF01127	12637	23133	929	997	499.27	978.4	38.16	40.01	738.835	39.085	-4.2406	2.61223e-56	5.20096e-54
HF38030	891	505	10066	9127	35.2	21.36	413.44	366.3	28.28	389.87	3.7851	3.19705e-56	6.32557e-54
HF43546	3932	5585	393	382	155.35	236.22	16.14	15.33	195.785	15.735	-3.6372	3.6563e-56	7.18928e-54
HF05017	8	8	1054	873	0.32	0.34	43.29	35.04	0.33	39.165	6.891	9.0028e-56	1.75927e-53
HF17954	2604	2664	311	351	102.88	112.67	12.77	14.09	107.775	13.43	-3.0045	1.31322e-55	2.55047e-53
HF43493	46	46	870	940	1.82	1.95	35.73	37.73	1.885	36.73	4.2843	2.08643e-55	4.02744e-53
HF16324	502	372	3758	3700	19.83	15.73	154.35	148.5	17.78	151.425	3.0903	1.06641e-54	2.04602e-52
HF11211	1461	1685	4	4	57.72	71.27	0.16	0.16	64.495	0.16	-8.655	3.28607e-54	6.2667e-52
HF26534	492	568	3969	4280	19.44	24.02	163.02	171.77	21.73	167.395	2.9455	5.27293e-54	9.99553e-52
HF25750	5	10	1105	871	0.2	0.42	45.39	34.96	0.31	40.175	7.0179	6.178e-54	1.16415e-51
HF37941	10	2	1097	1028	0.4	0.08	45.06	41.26	0.24	43.16	7.4905	8.58677e-54	1.60847e-51
HF43095	9504	12072	1331	1267	375.49	510.58	54.67	50.85	443.035	52.76	-3.0699	1.41213e-53	2.62963e-51
HF12029	1762	1198	94	102	69.61	50.67	3.86	4.09	60.14	3.975	-3.9193	2.53501e-53	4.69302e-51
HF08183	408	225	4328	4361	16.12	9.52	177.76	175.03	12.82	176.395	3.7823	2.82756e-53	5.2042e-51
HF32808	3628	3886	534	534	143.34	164.36	21.93	21.43	153.85	21.68	-2.8271	3.33656e-53	6.0706e-51
HF30613	5964	6905	861	944	235.63	292.05	35.36	37.89	263.84	36.625	-2.8488	3.33665e-53	6.0706e-51
HF25832	629	377	6450	5670	24.85	15.95	264.92	227.56	20.4	246.24	3.5934	5.75727e-53	1.04147e-50
HF28051	1528	2200	118	118	60.37	93.05	4.85	4.74	76.71	4.795	-3.9998	1.07353e-52	1.93096e-50
HF37991	254	180	2401	2183	10.04	7.61	98.62	87.61	8.825	93.115	3.3993	1.11993e-52	2.00303e-50
HF17742	4731	2905	38546	37153	186.92	122.87	1583.18	1491.11	154.895	1537.14	3.3109	2.59947e-52	4.62312e-50
HF01447	704	698	4299	4515	27.81	29.52	176.57	181.21	28.665	178.89	2.6417	2.94255e-52	5.20404e-50
HF31864	153	154	1612	1500	6.04	6.51	66.21	60.2	6.275	63.205	3.3324	3.23114e-52	5.68268e-50
HF31893	1746	2137	158	192	68.98	90.38	6.49	7.71	79.68	7.1	-3.4883	7.86327e-52	1.37529e-49
HF04818	243	135	3078	2638	9.6	5.71	126.42	105.87	7.655	116.145	3.9234	8.60158e-52	1.49616e-49
HF41516	15	12	769	669	0.59	0.51	31.58	26.85	0.55	29.215	5.7311	3.38753e-51	5.86006e-49
HF09098	63	60	878	985	2.49	2.54	36.06	39.53	2.515	37.795	3.9096	6.04202e-51	1.03952e-48
HF12954	2981	3403	361	434	117.78	143.93	14.83	17.42	130.855	16.125	-3.0206	6.42335e-51	1.09916e-48
HF12696	2	7	1073	1321	0.08	0.3	44.07	53.02	0.19	48.545	7.9972	7.06312e-51	1.20214e-48
HF44574	131	134	1554	1365	5.18	5.67	63.83	54.78	5.425	59.305	3.4505	7.15714e-51	1.21162e-48
HF38827	42426	32479	6128	6161	1676.2	1373.69	251.69	247.27	1524.94	249.48	-2.6118	1.21986e-50	2.0541e-48
HF17945	1816	3120	92	133	71.75	131.96	3.78	5.34	101.855	4.56	-4.4813	1.76837e-50	2.96197e-48
HF13468	10699	12120	1703	1942	422.7	512.61	69.95	77.94	467.655	73.945	-2.6609	2.12219e-50	3.5359e-48
HF23973	4566	4683	760	731	180.4	198.07	31.22	29.34	189.235	30.28	-2.6437	2.40139e-50	3.98014e-48
HF07320	71	51	1121	954	2.81	2.16	46.04	38.29	2.485	42.165	4.0847	4.58127e-50	7.5536e-48
HF43461	61	58	928	889	2.41	2.45	38.12	35.68	2.43	36.9	3.9246	4.95707e-50	8.13088e-48
HF33207	327	196	3898	3068	12.92	8.29	160.1	123.13	10.605	141.615	3.7392	1.41414e-49	2.30761e-47
HF12391	881	775	49	53	34.81	32.78	2.01	2.13	33.795	2.07	-4.0291	1.69921e-49	2.75856e-47
HF39665	1117	730	39	37	44.13	30.88	1.6	1.48	37.505	1.54	-4.6061	1.7192e-49	2.77676e-47
HF21549	38414	26213	4324	3947	1517.69	1108.67	177.6	158.41	1313.18	168.005	-2.9665	2.02675e-49	3.2569e-47
HF12513	104	67	1413	1200	4.11	2.83	58.04	48.16	3.47	53.1	3.9357	2.30713e-49	3.68872e-47
HF15822	886	749	48	48	35	31.68	1.97	1.93	33.34	1.95	-4.0957	3.06748e-49	4.87977e-47
HF26273	2333	2539	324	333	92.17	107.39	13.31	13.36	99.78	13.335	-2.9035	3.49556e-49	5.53295e-47
HF22784	5685	6915	784	920	224.61	292.47	32.2	36.92	258.54	34.56	-2.9032	4.06853e-49	6.40783e-47
HF00881	1060	689	7820	7479	41.88	29.14	321.19	300.16	35.51	310.675	3.1291	4.24739e-49	6.65642e-47
HF10009	3329	3047	499	534	131.52	128.87	20.5	21.43	130.195	20.965	-2.6346	4.90628e-49	7.61593e-47
HF26454	6	4	1054	921	0.24	0.17	43.29	36.96	0.205	40.125	7.6127	4.90776e-49	7.61593e-47
HF28201	14	14	766	625	0.55	0.59	31.46	25.08	0.57	28.27	5.6322	6.79281e-49	1.04898e-46
HF08230	109	43	1920	1809	4.31	1.82	78.86	72.6	3.065	75.73	4.6269	7.13317e-49	1.09619e-46
HF28422	458	261	4767	4131	18.09	11.04	195.79	165.79	14.565	180.79	3.6337	9.66811e-49	1.47857e-46
HF12620	42	20	988	827	1.66	0.85	40.58	33.19	1.255	36.885	4.8773	9.82791e-49	1.49578e-46
HF20011	225	136	2239	2100	8.89	5.75	91.96	84.28	7.32	88.12	3.5896	1.1538e-48	1.74766e-46
HF16976	59	26	1015	1083	2.33	1.1	41.69	43.47	1.715	42.58	4.6339	1.20701e-48	1.81954e-46
HF30918	79	57	921	1110	3.12	2.41	37.83	44.55	2.765	41.19	3.8969	1.40328e-48	2.10539e-46
HF24516	1870	2223	225	236	73.88	94.02	9.24	9.47	83.95	9.355	-3.1657	1.94886e-48	2.91014e-46
[truncated: 6,526 more rows]

## Sheet: 20DAG(stock)vs40DAG(stock)
Differentially expressed genes (DEGs) in 20DAG(stock)vs40DAG(stock)
[truncated: 7,373 more rows]
